# Supplementary material for: Alterations in HLA Class I-Presented Immunopeptidome and Class I-Interactome upon Osimertinib Resistance in EGFR Mutant Lung Adenocarcinoma
Source: Cancers (Basel). 2021 Oct 4;13(19):4977. doi: 10.3390/cancers13194977 (PMC8507780; doi:10.3390/cancers13194977)
Supplement: Supplementary file 1 [file cancers-13-04977-s001.zip]

Archive with 18 entries (18 files):
- Suppl Table S1.xlsx
- __MACOSX/._Suppl Table S1.xlsx
- Suppl Table S6.xlsx
- __MACOSX/._Suppl Table S6.xlsx
- Suppl Table S5.xlsx
- __MACOSX/._Suppl Table S5.xlsx
- Suppl Table S4.xlsx
- __MACOSX/._Suppl Table S4.xlsx
- Suppl Table S3.xlsx
- __MACOSX/._Suppl Table S3.xlsx
- Suppl Table S2.xlsx
- __MACOSX/._Suppl Table S2.xlsx
- Suppl Figure S3.pdf
- __MACOSX/._Suppl Figure S3.pdf
- Suppl Figure S2.pdf
- __MACOSX/._Suppl Figure S2.pdf
- Suppl Figure S1.pdf
- __MACOSX/._Suppl Figure S1.pdf
