# Supplementary material for: Alterations in HLA Class I-Presented Immunopeptidome and Class I-Interactome upon Osimertinib Resistance in EGFR Mutant Lung Adenocarcinoma
Source: Cancers (Basel). 2021 Oct 4;13(19):4977. doi: 10.3390/cancers13194977 (PMC8507780; doi:10.3390/cancers13194977)
Supplement: Supplementary file 1 [file cancers-13-04977-s001.zip › Suppl Table S1.xlsx]

## Sheet: Proteome_PC9-OsiR & PC9
Protein IDs	Majority protein IDs	Protein names	Gene names	Lead gene name	Peptides	Razor + unique peptides	Unique peptides	Sequence coverage [%]	Unique + razor sequence coverage [%]	Unique sequence coverage [%]	Mol. weight [kDa]	Score	Minus Log T-test p-value	Log2 (Mean Ratio H/L)	Log2 (Ratio H/L normalized_BioRep1)	Log2 (Ratio H/L normalized_BioRep2)	Log2 (Ratio H/L normalized_BioRep3)
O14874;H3BTL2;H3BS02;H3BUV3	O14874;H3BTL2;H3BS02	[3-methyl-2-oxobutanoate dehydrogenase [lipoamide]] kinase, mitochondrial	BCKDK	BCKDK	3	3	3	10.7	10.7	10.7	46.36	3.2388	0.272028	0.182641	0.231555	-0.265032	0.581399
C9JKT3;Q15118;F8WC75;F8WEJ6;C9IYB4	C9JKT3;Q15118;F8WC75;F8WEJ6;C9IYB4	[Pyruvate dehydrogenase (acetyl-transferring)] kinase isozyme 1, mitochondrial	PDK1	PDK1	2	2	2	14.3	14.3	14.3	17.75	1.624	1.04713	-1.29007	-1.47309	-1.10706	NaN
Q9P0J1;E5RIV4;E5RIE5;E5RI96	Q9P0J1	[Pyruvate dehydrogenase [acetyl-transferring]]-phosphatase 1, mitochondrial	PDP1	PDP1	9	9	9	24	24	24	61.053	162.26	2.37797	-1.58101	-1.61383	-1.74009	-1.38911
Q99943	Q99943	1-acyl-sn-glycerol-3-phosphate acyltransferase alpha	AGPAT1	AGPAT1	3	3	3	13.4	13.4	13.4	31.716	74.868	0.327972	0.204235	0.434988	-0.257804	0.435522
Q9NUQ2	Q9NUQ2	1-acyl-sn-glycerol-3-phosphate acyltransferase epsilon	AGPAT5	AGPAT5	3	3	3	12.1	12.1	12.1	42.072	10.196	1.12448	-0.819579	-0.844044	-1.21937	-0.395321
Q01970	Q01970	1-phosphatidylinositol 4,5-bisphosphate phosphodiesterase beta-3	PLCB3	PLCB3	33	33	33	39.8	39.8	39.8	138.8	323.31	1.89591	-0.485232	-0.574885	-0.384527	-0.496285
P19174;V9GY63;V9GY71;V9GYH5;A0A0D9SEK2	P19174	1-phosphatidylinositol 4,5-bisphosphate phosphodiesterase gamma-1	PLCG1	PLCG1	12	12	12	12.9	12.9	12.9	148.53	24.545	0.907086	0.315266	0.132906	0.264356	0.548535
Q9BV57;A0A0G2JQN5;H7C382	Q9BV57;A0A0G2JQN5	1,2-dihydroxy-3-keto-5-methylthiopentene dioxygenase	ADI1	ADI1	10	10	10	65.4	65.4	65.4	21.498	18.79	1.1502	-0.397279	-0.3821	-0.597889	-0.211849
Q04446;E9PGM4	Q04446;E9PGM4	1,4-alpha-glucan-branching enzyme	GBE1	GBE1	22	22	22	48	48	48	80.473	49.937	1.73555	-0.52218	-0.388525	-0.634464	-0.543551
P61604;B8ZZL8;B8ZZ54	P61604;B8ZZL8	10 kDa heat shock protein, mitochondrial	HSPE1	HSPE1	17	17	8	96.1	96.1	57.8	10.932	134.38	2.27617	-0.489454	-0.55737	-0.474893	-0.4361
Q15029;K7EP67;K7EJ74;K7EIT3;K7EIV5	Q15029	116 kDa U5 small nuclear ribonucleoprotein component	EFTUD2	EFTUD2	62	61	61	75.9	74.9	74.9	109.43	323.31	0.151823	0.0146978	-0.00662275	0.0806577	-0.0299415
Q9NRX4	Q9NRX4	14 kDa phosphohistidine phosphatase	PHPT1	PHPT1	5	5	5	54.4	54.4	54.4	13.832	48.147	1.49332	0.0642344	0.0606008	0.0458623	0.0862402
P31946;Q4VY20;Q4VY19;A0A0J9YWE8;A0A0J9YWZ2	P31946	14-3-3 protein beta/alpha;14-3-3 protein beta/alpha, N-terminally processed	YWHAB	YWHAB	21	18	16	70.7	67.1	67.1	28.082	323.31	1.50101	-0.103611	-0.125872	-0.0661252	-0.118837
P62258;B4DJF2;I3L3T1;K7EIT4;K7EM20;I3L0W5	P62258	14-3-3 protein epsilon	YWHAE	YWHAE	32	32	30	79.6	79.6	76.5	29.174	323.31	2.22644	0.097167	0.0881415	0.1121	0.0912597
Q04917;A2IDB2;F8WEB6;A2IDB1	Q04917;A2IDB2	14-3-3 protein eta	YWHAH	YWHAH	25	23	23	69.5	69.5	69.5	28.218	323.31	3.4084	0.531625	0.517931	0.524665	0.552279
P61981	P61981	14-3-3 protein gamma;14-3-3 protein gamma, N-terminally processed	YWHAG	YWHAG	21	17	17	86.2	79.8	79.8	28.302	323.31	1.21886	-0.163863	-0.164771	-0.090296	-0.23652
P31947	P31947	14-3-3 protein sigma	SFN	SFN	23	21	21	83.5	80.2	80.2	27.774	323.31	3.08363	0.585887	0.562377	0.576764	0.618521
P27348;E9PG15	P27348;E9PG15	14-3-3 protein theta	YWHAQ	YWHAQ	24	21	21	76.7	73.1	73.1	27.764	323.31	2.08264	0.277857	0.300299	0.306146	0.227125
P63104;E7EX29;B0AZS6;E7ESK7;B7Z2E6;H0YB80;E9PD24;E7EVZ2;E5RIR4;E5RGE1	P63104;E7EX29;B0AZS6;E7ESK7	14-3-3 protein zeta/delta	YWHAZ	YWHAZ	27	25	24	78.8	78.8	75.1	27.745	323.31	2.82753	-0.397009	-0.427576	-0.383774	-0.379676
A0A087X1G7;A0A0B4J1S4;O60613;A0A0J9YX89;A0A087WXL0;A0A0B4J1T0;A8MZD0	A0A087X1G7;A0A0B4J1S4;O60613;A0A0J9YX89;A0A087WXL0;A0A0B4J1T0;A8MZD0	15 kDa selenoprotein	43723	43723	5	5	5	45.1	45.1	45.1	17.942	180.73	0.882816	0.15139	0.0550568	0.264236	0.134878
Q9C0C2;E9PKK0;E9PKE7	Q9C0C2	182 kDa tankyrase-1-binding protein	TNKS1BP1	TNKS1BP1	76	76	76	62.6	62.6	62.6	181.79	323.31	3.11068	-0.943606	-0.995189	-0.909038	-0.926591
Q9Y6K5;F8VWK9;F8VS35	Q9Y6K5	2-5-oligoadenylate synthase 3	OAS3	OAS3	13	13	13	18.5	18.5	18.5	121.17	46.767	1.56361	-0.626419	-0.715604	-0.747827	-0.415826
O75600;H7BZ75	O75600	2-amino-3-ketobutyrate coenzyme A ligase, mitochondrial	GCAT	GCAT	4	4	4	16.7	16.7	16.7	45.285	7.97	0.953717	-0.273024	-0.224823	NaN	-0.321225
Q96SZ5	Q96SZ5	2-aminoethanethiol dioxygenase	ADO	ADO	2	2	2	7.4	7.4	7.4	29.751	3.5902	0.955099	-0.623729	-0.835342	-0.865858	-0.169988
H0Y8X4;O43598	H0Y8X4;O43598	2-deoxynucleoside 5-phosphate N-hydrolase 1	DNPH1	DNPH1	6	6	6	42.8	42.8	42.8	25.868	19.119	1.80443	0.428189	0.324235	0.453122	0.507211
Q9UJ83;C9J306;B3KPX4;C9JJM7;Q7Z773;F8WCH9	Q9UJ83;C9J306;B3KPX4	2-hydroxyacyl-CoA lyase 1	HACL1	HACL1	7	7	7	20.8	20.8	20.8	63.728	59.25	0.92394	-0.930735	-1.15197	-0.238255	-1.40198
Q6N063	Q6N063	2-oxoglutarate and iron-dependent oxygenase domain-containing protein 2	OGFOD2	OGFOD2	1	1	1	4.6	4.6	4.6	38.996	1.9172	1.21883	0.321891	NaN	0.352533	0.29125
Q02218;A0A0D9SFS3;E9PCR7;E9PDF2;E9PFG7;C9J4G7;Q9ULD0	Q02218;A0A0D9SFS3;E9PCR7;E9PDF2;E9PFG7	2-oxoglutarate dehydrogenase, mitochondrial	OGDH	OGDH	49	49	49	60.4	60.4	60.4	115.93	309.83	2.13195	-0.372228	-0.353174	-0.328562	-0.434949
F5H5P2;P12694;F5GXU9;H0YH31	F5H5P2;P12694	2-oxoisovalerate dehydrogenase subunit alpha, mitochondrial	BCKDHA	BCKDHA	11	11	11	39.7	39.7	39.7	54.202	41.429	0.833522	-0.202392	-0.238715	-0.332408	-0.0360525
P21953	P21953	2-oxoisovalerate dehydrogenase subunit beta, mitochondrial	BCKDHB	BCKDHB	5	5	5	23.7	23.7	23.7	43.122	10.344	2.21638	-0.676999	-0.734203	-0.571086	-0.725708
P09543;K7EN66;C9K0L8;K7ERZ0;K7ERC4	P09543	2,3-cyclic-nucleotide 3-phosphodiesterase	CNP	CNP	14	14	14	36.3	36.3	36.3	47.578	71.019	1.11517	-0.203626	-0.0838291	-0.263629	-0.263421
Q16698;E5RJD2;E5RJG7;E5RFV2;E5RID6;H0YAW3	Q16698;E5RJD2;E5RJG7;E5RFV2	2,4-dienoyl-CoA reductase, mitochondrial	DECR1	DECR1	9	9	9	32.8	32.8	32.8	36.067	177.78	2.6208	-0.825958	-0.813525	-0.762877	-0.901473
Q6L8Q7;F6T1Q0	Q6L8Q7;F6T1Q0	2,5-phosphodiesterase 12	PDE12	PDE12	13	13	13	32.2	32.2	32.2	67.351	56.618	2.08231	-0.634778	-0.541492	-0.741421	-0.621422
A0A087X2I1;P62333;H0YJC0;H0YJS8;H0YJX2;H0YJE9;H0YJT1;H0YJD2;H0YJY8	A0A087X2I1;P62333;H0YJC0	26S protease regulatory subunit 10B	PSMC6	PSMC6	23	23	23	59.8	59.8	59.8	45.796	279.56	2.70692	0.695508	0.653977	0.755828	0.676719
P62191;G3V4X1	P62191	26S protease regulatory subunit 4	PSMC1	PSMC1	27	27	27	60.5	60.5	60.5	49.184	323.31	0.86139	0.0977279	0.0281448	0.168642	0.0963968
P17980;E9PM69;E9PKD5;E9PMD8;E9PLG2	P17980;E9PM69;E9PKD5;E9PMD8	26S protease regulatory subunit 6A	PSMC3	PSMC3	36	1	1	82.5	3	3	49.203	2.0747	1.577	0.915722	1.19207	0.667574	0.887525
P43686	P43686	26S protease regulatory subunit 6B	PSMC4	PSMC4	33	33	33	87.1	87.1	87.1	47.366	323.31	1.64803	0.1929	0.238298	0.202637	0.137766
P35998;C9JLS9	P35998	26S protease regulatory subunit 7	PSMC2	PSMC2	33	33	33	70	70	70	48.633	216.55	1.42478	0.250448	0.331132	0.26123	0.158983
P62195;J3QQM1;J3QSA9;J3QLH6;J3KRP2;J3QSE0;J3QRW1;J3QRR3;J3KTQ9	P62195;J3QQM1;J3QSA9;J3QLH6;J3KRP2	26S protease regulatory subunit 8	PSMC5	PSMC5	31	31	30	70.9	70.9	68	45.626	323.31	2.80799	0.320662	0.313014	0.345396	0.303576
Q99460;A0A087WW66;C9J9M4;H7BZR6;H7C378;F8WCE3	Q99460;A0A087WW66	26S proteasome non-ATPase regulatory subunit 1	PSMD1	PSMD1	44	44	44	62.7	62.7	62.7	105.84	323.31	1.16002	0.111347	0.106616	0.167101	0.0603242
O75832;B1AJY7;B1AJY5;B1AJY6	O75832;B1AJY7;B1AJY5;B1AJY6	26S proteasome non-ATPase regulatory subunit 10	PSMD10	PSMD10	13	13	13	61.1	61.1	61.1	24.428	126.69	0.213151	0.0506421	-0.0361856	-0.0327133	0.220825
O00231;J3QRY4;J3QS13;J3KSW3	O00231	26S proteasome non-ATPase regulatory subunit 11	PSMD11	PSMD11	32	32	32	63	63	63	47.463	323.31	3.67769	0.268703	0.267835	0.262433	0.275841
O00232;J3KTJ5;J3KSK1	O00232	26S proteasome non-ATPase regulatory subunit 12	PSMD12	PSMD12	31	31	31	66.2	66.2	66.2	52.904	323.31	1.6197	0.171428	0.209266	0.185993	0.119024
Q9UNM6;J3KNQ3;A0A087WUL9;H0YD73;E9PL38;E9PQG3;E9PPD2;F8W8J6	Q9UNM6;J3KNQ3;A0A087WUL9;H0YD73;E9PL38	26S proteasome non-ATPase regulatory subunit 13	PSMD13	PSMD13	26	26	26	62	62	62	42.945	323.31	2.45284	0.24401	0.22132	0.239642	0.271067
O00487;C9JW37	O00487	26S proteasome non-ATPase regulatory subunit 14	PSMD14	PSMD14	9	9	9	50	50	50	34.577	196.28	0.99462	-0.126899	-0.110744	-0.209495	-0.0604575
Q13200;C9JPC0;H7C2Q3;H7C1H2;F8WBS8	Q13200	26S proteasome non-ATPase regulatory subunit 2	PSMD2	PSMD2	55	55	55	72	72	72	100.2	323.31	1.80964	0.11573	0.0878702	0.122209	0.13711
O43242;H0YGV8;F5H8K4	O43242	26S proteasome non-ATPase regulatory subunit 3	PSMD3	PSMD3	32	32	32	56.9	56.9	56.9	60.977	293.34	0.203108	0.0167355	0.0746424	-0.0209258	-0.00351005
P55036;H0Y3Y9	P55036	26S proteasome non-ATPase regulatory subunit 4	PSMD4	PSMD4	16	16	2	45.4	45.4	6.9	40.736	323.31	3.16661	0.357548	0.371949	0.340049	0.360645
Q16401;F2Z3J2;Q4VXH0	Q16401	26S proteasome non-ATPase regulatory subunit 5	PSMD5	PSMD5	24	24	24	68.3	68.3	68.3	56.195	323.31	1.24646	-0.158471	-0.0845326	-0.219186	-0.171693
Q15008;C9J7B7;C9J0E9;H7C531	Q15008	26S proteasome non-ATPase regulatory subunit 6	PSMD6	PSMD6	25	25	25	59.4	59.4	59.4	45.531	202.4	1.41839	-0.0776716	-0.0537782	-0.107057	-0.0721794
P51665;H3BNT7;H3BTM8;H3BQV2	P51665;H3BNT7;H3BTM8	26S proteasome non-ATPase regulatory subunit 7	PSMD7	PSMD7	18	18	18	62	62	62	37.025	136.67	1.11651	0.138332	0.0615688	0.199751	0.153676
R4GMR5;K7EJR3;P48556;K7EJC1;K7ERW6;K7ENY6	R4GMR5;K7EJR3;P48556;K7EJC1	26S proteasome non-ATPase regulatory subunit 8	PSMD8	PSMD8	13	13	13	55.7	55.7	55.7	32.551	64.049	0.0678787	-0.0125496	0.101919	-0.104713	-0.0348548
J3KN29;O00233;F5H5V4;F5GX23;F5H7X1;F5H169	J3KN29;O00233;F5H5V4;F5GX23;F5H7X1;F5H169	26S proteasome non-ATPase regulatory subunit 9	PSMD9	PSMD9	12	12	12	56.3	56.3	56.3	24.553	35.774	1.38035	0.498945	0.372618	0.707702	0.416515
Q13442;F8WBW6	Q13442	28 kDa heat- and acid-stable phosphoprotein	PDAP1	PDAP1	10	10	10	33.7	33.7	33.7	20.63	146.59	0.585315	-0.0684124	-0.0996181	-0.123968	0.0183493
P82664	P82664	28S ribosomal protein S10, mitochondrial	MRPS10	MRPS10	3	3	3	16.9	16.9	16.9	22.999	14.56	1.62565	-0.899577	-1.16705	-0.688799	-0.842879
P82912;H0YL99	P82912	28S ribosomal protein S11, mitochondrial	MRPS11	MRPS11	5	5	5	29.4	29.4	29.4	20.616	32.49	2.22761	-0.313474	-0.332662	-0.265345	-0.342415
O15235	O15235	28S ribosomal protein S12, mitochondrial	MRPS12	MRPS12	2	2	2	24.6	24.6	24.6	15.173	2.8149	0.164574	-0.28208	-0.804048	NaN	0.239887
O60783	O60783	28S ribosomal protein S14, mitochondrial	MRPS14	MRPS14	2	2	2	21.9	21.9	21.9	15.139	9.5161	1.45982	-0.480813	-0.53552	-0.60553	-0.30139
P82914	P82914	28S ribosomal protein S15, mitochondrial	MRPS15	MRPS15	5	5	5	18.3	18.3	18.3	29.842	3.7295	0.71761	-0.191201	-0.263854	0.00360232	-0.313352
Q9Y3D3;A6ND22	Q9Y3D3;A6ND22	28S ribosomal protein S16, mitochondrial	MRPS16	MRPS16	4	4	4	38	38	38	15.345	25.802	2.09852	-0.592185	-0.604828	-0.494394	-0.677333
E9PE17;I3L0E3;Q9Y2R5	E9PE17;I3L0E3;Q9Y2R5	28S ribosomal protein S17, mitochondrial	MRPS17;hCG_1984214	MRPS17	5	5	5	54.3	54.3	54.3	14.374	35.165	2.20625	-0.797175	-0.681863	-0.899507	-0.810156
Q9Y676;A0A0G2JIC6	Q9Y676;A0A0G2JIC6	28S ribosomal protein S18b, mitochondrial	MRPS18B	MRPS18B	8	8	8	49.6	49.6	49.6	29.395	46.774	2.19151	-0.678029	-0.577121	-0.764861	-0.692105
Q9Y399;Q5T8A0	Q9Y399;Q5T8A0	28S ribosomal protein S2, mitochondrial	MRPS2	MRPS2	5	5	5	20.6	20.6	20.6	33.249	11.459	0.114571	-0.132849	-0.703878	-0.317786	0.623118
A0A075B746;P82921	A0A075B746;P82921	28S ribosomal protein S21, mitochondrial	MRPS21	MRPS21	2	2	2	29.9	29.9	29.9	10.688	36.755	0.768748	-0.300983	-0.58208	-0.112974	-0.207894
G5E9W7;G5E9V5;P82650;H7C5F2;H7C5H3;H7C5L9;C9J5D8	G5E9W7;G5E9V5;P82650	28S ribosomal protein S22, mitochondrial	MRPS22	MRPS22	17	17	17	57.7	57.7	57.7	36.805	67.22	2.91121	-0.438536	-0.411291	-0.464504	-0.439813
J3QLR8;Q9Y3D9	J3QLR8;Q9Y3D9	28S ribosomal protein S23, mitochondrial	MRPS23	MRPS23	9	9	9	44.1	44.1	44.1	17.517	14.933	0.912679	-0.163018	-0.0389398	-0.243301	-0.206812
P82663;E7EPW2	P82663;E7EPW2	28S ribosomal protein S25, mitochondrial	MRPS25	MRPS25	5	5	5	42.2	42.2	42.2	20.116	11.727	1.57071	-0.913745	-0.742724	-0.779744	-1.21877
Q9BYN8	Q9BYN8	28S ribosomal protein S26, mitochondrial	MRPS26	MRPS26	10	10	10	36.6	36.6	36.6	24.211	54.776	0.870814	-0.232232	-0.401902	-0.221842	-0.0729531
Q92552;G5EA06;D6RH20;E5RJ73;D6RJC7	Q92552;G5EA06;D6RH20	28S ribosomal protein S27, mitochondrial	MRPS27	MRPS27	15	15	15	47.3	47.3	47.3	47.611	148.01	2.13832	-0.156415	-0.129608	-0.170654	-0.168982
Q9Y2Q9;H0YAT2;E5RGC7;H7C5V3;E5RFH3;U3KQQ8;E5RFT8;E5RK86	Q9Y2Q9;H0YAT2;E5RGC7;H7C5V3	28S ribosomal protein S28, mitochondrial	MRPS28	MRPS28	7	4	4	50.8	29.9	29.9	20.843	19.646	0.398836	-0.0666699	-0.140237	-0.117881	0.0581087
P51398;V9GZ03;V9GYL9;V9GYJ9;V9GYA7;V9GZ61;V9GYC9;V9GYW1;V9GY11;V9GYJ3;V9GYF7	P51398;V9GZ03;V9GYL9;V9GYJ9	28S ribosomal protein S29, mitochondrial	DAP3	DAP3	15	15	15	39.7	39.7	39.7	45.566	127.68	1.75845	-0.241699	-0.279406	-0.177327	-0.268365
Q9NP92	Q9NP92	28S ribosomal protein S30, mitochondrial	MRPS30	MRPS30	5	5	5	21.4	21.4	21.4	50.364	36.424	1.3097	-0.449783	-0.245523	-0.523753	-0.580073
Q92665	Q92665	28S ribosomal protein S31, mitochondrial	MRPS31	MRPS31	16	16	16	45.1	45.1	45.1	45.318	206.99	1.77446	-0.532549	-0.43154	-0.666828	-0.49928
C9JJ19;P82930	C9JJ19;P82930	28S ribosomal protein S34, mitochondrial	MRPS34	MRPS34	10	10	10	56	56	56	26.332	107.37	1.6923	-0.498364	-0.610081	-0.363475	-0.521536
P82673;H0YG82;F5H612	P82673	28S ribosomal protein S35, mitochondrial	MRPS35	MRPS35	14	14	14	56	56	56	36.844	243.04	1.69878	-0.289797	-0.364608	-0.284001	-0.220782
P82909;D6R941	P82909	28S ribosomal protein S36, mitochondrial	MRPS36	MRPS36	5	5	5	57.3	57.3	57.3	11.466	50.109	1.55147	-0.382423	-0.25147	-0.446679	-0.449119
P82675	P82675	28S ribosomal protein S5, mitochondrial	MRPS5	MRPS5	9	9	9	24	24	24	48.006	25.56	0.841732	-0.216649	-0.145095	-0.104666	-0.400187
P82932	P82932	28S ribosomal protein S6, mitochondrial	MRPS6	MRPS6	8	8	8	71.2	71.2	71.2	14.226	15.091	2.67932	-0.465205	-0.493439	-0.423429	-0.478748
J3QLS3;Q9Y2R9;J3QKW2;J3QQS1;J3KSI8	J3QLS3;Q9Y2R9;J3QKW2;J3QQS1;J3KSI8	28S ribosomal protein S7, mitochondrial	MRPS7	MRPS7	10	10	10	46.9	46.9	46.9	31.704	21.641	0.900051	-0.223526	-0.117459	-0.397809	-0.155309
P82933	P82933	28S ribosomal protein S9, mitochondrial	MRPS9	MRPS9	9	9	9	31.1	31.1	31.1	45.834	279.03	1.3722	-0.275317	-0.345015	-0.158864	-0.322072
Q99714;Q5H928	Q99714;Q5H928	3-hydroxyacyl-CoA dehydrogenase type-2	HSD17B10	HSD17B10	20	20	20	90.4	90.4	90.4	26.923	323.31	3.35652	-0.688906	-0.703666	-0.659996	-0.703055
Q9BUT1;D6RFG2;D6R9U8;D6RIR6;D6RBF6;D6R9P2	Q9BUT1;D6RFG2;D6R9U8;D6RIR6	3-hydroxybutyrate dehydrogenase type 2	BDH2	BDH2	5	5	5	24.9	24.9	24.9	26.724	8.7042	0.28974	0.853997	NaN	-0.036082	1.74408
P31937;H7BZL2	P31937	3-hydroxyisobutyrate dehydrogenase, mitochondrial	HIBADH	HIBADH	19	19	19	67.3	67.3	67.3	35.329	323.31	2.91516	-0.367771	-0.392743	-0.350136	-0.360434
Q6NVY1;B8ZZZ0;F8W8A6	Q6NVY1	3-hydroxyisobutyryl-CoA hydrolase, mitochondrial	HIBCH	HIBCH	10	10	5	38.1	38.1	17.1	43.482	55.083	1.14333	-0.365553	-0.42194	-0.51019	-0.164529
P56937;V9GYN3	P56937;V9GYN3	3-keto-steroid reductase	HSD17B7	HSD17B7	2	2	2	7.3	7.3	7.3	38.206	10.67	0.758558	0.336498	NaN	0.241962	0.431035
P42765;A0A0B4J2A4;K7EME0;K7EJ68;K7EJB1;K7ER88	P42765;A0A0B4J2A4;K7EME0	3-ketoacyl-CoA thiolase, mitochondrial	ACAA2	ACAA2	23	23	23	75.8	75.8	75.8	41.924	323.31	1.63609	-0.22215	-0.240742	-0.270173	-0.155534
P09110;C9JDE9;H7C131;H0Y4D4;B4DVF4;F2Z2Q6;F2Z3P7	P09110;C9JDE9;H7C131;H0Y4D4	3-ketoacyl-CoA thiolase, peroxisomal	ACAA1	ACAA1	16	16	16	54.7	54.7	54.7	44.292	238.56	1.79057	-0.457984	-0.447879	-0.361213	-0.564862
K7ERC8;Q06136	K7ERC8;Q06136	3-ketodihydrosphingosine reductase	KDSR	KDSR	2	2	2	13.3	13.3	13.3	22.62	3.7119	0.72012	0.0525336	0.0363276	0.0687396	NaN
P25325;B1AH49	P25325;B1AH49	3-mercaptopyruvate sulfurtransferase;Sulfurtransferase	MPST	MPST	9	9	9	43.8	43.8	43.8	33.178	77.131	1.96257	-0.848793	-0.722253	-1.02134	-0.802789
P51857	P51857	3-oxo-5-beta-steroid 4-dehydrogenase	AKR1D1	AKR1D1	2	2	2	3.1	3.1	3.1	37.376	1.9366	3.03009	-1.67204	-1.57059	-1.7336	-1.71194
Q9NWU1;C9J2G3;C9JQQ2;F8VNS3	Q9NWU1;C9J2G3;C9JQQ2	3-oxoacyl-[acyl-carrier-protein] synthase, mitochondrial	OXSM	OXSM	4	4	4	18.1	18.1	18.1	48.842	46.057	2.08901	-1.30796	-1.41931	-1.07054	-1.43401
E9PER6;O15530;Q6A1A2;H3BPW1	E9PER6;O15530;Q6A1A2	3-phosphoinositide-dependent protein kinase 1;Putative 3-phosphoinositide-dependent protein kinase 2	PDPK1;PDPK2P	PDPK1	7	7	7	18.7	18.7	18.7	60.328	6.1857	0.922798	0.510741	0.271545	0.364909	0.895768
O95861;A6NF51;F8VVW8;F8VZG4;F8W1J0;F8VRY7	O95861;A6NF51	3(2),5-bisphosphate nucleotidase 1	BPNT1	BPNT1	16	16	16	57.8	57.8	57.8	33.392	117.49	1.31564	-0.250548	-0.157351	-0.239736	-0.354557
Q9BYD6;H0Y8N7	Q9BYD6;H0Y8N7	39S ribosomal protein L1, mitochondrial	MRPL1	MRPL1	10	10	10	35.7	35.7	35.7	36.908	225.37	2.73372	-0.299095	-0.282298	-0.324383	-0.290603
Q7Z7H8	Q7Z7H8	39S ribosomal protein L10, mitochondrial	MRPL10	MRPL10	4	4	4	18.8	18.8	18.8	29.282	22.346	1.56877	-0.426647	-0.335335	-0.567725	-0.376882
Q9Y3B7;H0YCD5;E9PQB6	Q9Y3B7	39S ribosomal protein L11, mitochondrial	MRPL11	MRPL11	9	9	9	48.4	48.4	48.4	20.683	133.23	1.45509	-0.0629483	-0.0797525	-0.0696487	-0.0394439
Q9BYD1;E5RJI7;H0YAX3;E5RFI2	Q9BYD1;E5RJI7	39S ribosomal protein L13, mitochondrial	MRPL13	MRPL13	8	8	8	44.4	44.4	44.4	20.692	12.515	1.30067	-0.195808	-0.111882	-0.268365	-0.207178
Q6P1L8	Q6P1L8	39S ribosomal protein L14, mitochondrial	MRPL14	MRPL14	5	5	5	37.9	37.9	37.9	15.947	83.876	1.9005	0.133799	0.143002	0.154194	0.104202
Q9P015;E5RIZ4;E5RHF4	Q9P015;E5RIZ4;E5RHF4	39S ribosomal protein L15, mitochondrial	MRPL15	MRPL15	14	14	14	52	52	52	33.419	52.693	1.87556	-0.153949	-0.172701	-0.118069	-0.171076
Q9NX20;E9PI14	Q9NX20;E9PI14	39S ribosomal protein L16, mitochondrial	MRPL16	MRPL16	8	8	8	35.1	35.1	35.1	28.449	5.1473	1.06367	-0.565879	-0.475856	-0.909255	-0.312527
Q9NRX2;E9PKV2	Q9NRX2;E9PKV2	39S ribosomal protein L17, mitochondrial	MRPL17	MRPL17	6	6	6	42.3	42.3	42.3	20.05	10.143	0.54192	-0.0868706	0.0328061	-0.161314	-0.132104
Q9H0U6	Q9H0U6	39S ribosomal protein L18, mitochondrial	MRPL18	MRPL18	3	3	3	20	20	20	20.576	3.9038	0.252143	-0.0588646	-0.104155	0.10541	-0.177849
P49406;S4R3W9;H7C2J0;S4R455;A0A0A0MRF4	P49406;S4R3W9	39S ribosomal protein L19, mitochondrial	MRPL19	MRPL19	13	13	13	44.9	44.9	44.9	33.535	31.192	0.916925	-0.108723	-0.166066	-0.0275573	-0.132546
Q5T653;C9IY40	Q5T653;C9IY40	39S ribosomal protein L2, mitochondrial	MRPL2	MRPL2	5	5	5	26.6	26.6	26.6	33.3	21.126	0.987941	-0.309399	-0.275332	-0.142242	-0.510622
Q9BYC9	Q9BYC9	39S ribosomal protein L20, mitochondrial	MRPL20	MRPL20	2	2	2	12.8	12.8	12.8	17.442	3.117	0.0436784	-0.00961312	-0.147442	0.0318186	0.0867838
Q7Z2W9;F5H7V8;F5H3L0;F5H4R5;H3BUY0	Q7Z2W9;F5H7V8	39S ribosomal protein L21, mitochondrial	MRPL21	MRPL21	6	6	6	35.6	35.6	35.6	22.814	9.1026	1.11725	-0.259023	-0.237251	-0.139649	-0.400168
E7ESL0;J3KQY1;Q9NWU5	E7ESL0;J3KQY1;Q9NWU5	39S ribosomal protein L22, mitochondrial	MRPL22	MRPL22	4	4	4	25.5	25.5	25.5	24.325	35.472	0.754632	-0.17158	-0.122915	-0.220244	NaN
H7C2P7;A6NJD9;A8MVT4;A8MYK1;Q16540	H7C2P7;A6NJD9;A8MVT4;A8MYK1;Q16540	39S ribosomal protein L23, mitochondrial	MRPL23	MRPL23	2	2	2	31.4	31.4	31.4	13.669	19.95	1.25287	-0.853346	-0.713829	-0.578887	-1.26732
Q96A35;X6RJ73;X6RIR5;X6RHI2	Q96A35	39S ribosomal protein L24, mitochondrial	MRPL24	MRPL24	5	5	5	30.6	30.6	30.6	24.915	13.992	1.8679	-0.54781	-0.492464	-0.474693	-0.676273
D6RAN8;H7C5U8;Q9P0M9	D6RAN8;H7C5U8;Q9P0M9	39S ribosomal protein L27, mitochondrial	MRPL27	MRPL27	4	4	4	41.9	41.9	41.9	10.474	7.6941	0.839106	-0.146154	-0.271339	-0.0791427	-0.0879787
Q13084;A2IDC6;Q4TT37;A2IDC7	Q13084;A2IDC6;Q4TT37	39S ribosomal protein L28, mitochondrial	MRPL28	MRPL28	7	7	7	35.5	35.5	35.5	30.156	57.69	1.86282	-0.562585	-0.541408	-0.68701	-0.459338
H0Y9G6;E7ETU7;P09001;E9PF06;D6RC14;D6RBQ5	H0Y9G6;E7ETU7;P09001;E9PF06	39S ribosomal protein L3, mitochondrial	MRPL3	MRPL3	8	8	8	28.7	28.7	28.7	40.47	22.516	0.110762	0.0590212	-0.0572565	-0.179057	0.413377
Q9BYC8	Q9BYC8	39S ribosomal protein L32, mitochondrial	MRPL32	MRPL32	4	4	4	23.9	23.9	23.9	21.405	8.6154	0.32992	-0.216273	-0.615442	0.224287	-0.257666
Q9BZE1;S4R369;A6NHR2;H0Y4J2	Q9BZE1;S4R369;A6NHR2	39S ribosomal protein L37, mitochondrial	MRPL37	MRPL37	17	17	17	57.7	57.7	57.7	48.117	123.21	2.46891	-0.288396	-0.321892	-0.268417	-0.274878
Q96DV4	Q96DV4	39S ribosomal protein L38, mitochondrial	MRPL38	MRPL38	6	6	6	24.7	24.7	24.7	44.596	25.138	0.90327	-0.28734	-0.343238	-0.447938	-0.0708453
C9JG87;Q9NYK5	C9JG87;Q9NYK5	39S ribosomal protein L39, mitochondrial	MRPL39	MRPL39	11	11	11	42.1	42.1	42.1	34.032	17.127	0.841724	-0.278273	-0.158236	-0.515913	-0.160669
K7ES61;Q9BYD3;X6RAY8;K7ELQ0;K7EKI4;K7ELF1;K7EJ73	K7ES61;Q9BYD3;X6RAY8;K7ELQ0;K7EKI4;K7ELF1	39S ribosomal protein L4, mitochondrial	MRPL4	MRPL4	10	10	10	56	56	56	33.792	158.84	1.20388	-0.515141	-0.35777	-0.784359	-0.403294
Q9NQ50	Q9NQ50	39S ribosomal protein L40, mitochondrial	MRPL40	MRPL40	5	5	5	37.4	37.4	37.4	24.49	11.275	0.773887	-0.355383	-0.637581	-0.0570914	-0.371478
Q8IXM3	Q8IXM3	39S ribosomal protein L41, mitochondrial	MRPL41	MRPL41	7	7	7	65	65	65	15.383	17.996	1.42634	-0.494734	-0.529552	-0.645345	-0.309306
B1AL05;Q8N983;H0Y6Y8;H0YBU8;M0R051	B1AL05;Q8N983;H0Y6Y8;H0YBU8	39S ribosomal protein L43, mitochondrial	MRPL43	MRPL43	8	8	8	53.3	53.3	53.3	20.539	18.267	0.129008	0.0353663	0.0504668	0.190172	-0.13454
Q9H9J2	Q9H9J2	39S ribosomal protein L44, mitochondrial	MRPL44	MRPL44	10	10	10	48.2	48.2	48.2	37.535	80.42	1.78305	-0.130635	-0.146451	-0.0966995	-0.148753
A0A0G2JMS5;A0A087WU62;A0A087X2D5;Q9BRJ2	A0A0G2JMS5;A0A087WU62;A0A087X2D5;Q9BRJ2	39S ribosomal protein L45, mitochondrial	MRPL45	MRPL45	7	7	7	32.4	32.4	32.4	29.408	22.568	2.26039	-0.222087	-0.215278	-0.253498	-0.197484
Q9H2W6;A0A087WT90;A0A087WT51	Q9H2W6	39S ribosomal protein L46, mitochondrial	MRPL46	MRPL46	12	12	12	49.5	49.5	49.5	31.705	73.818	0.241897	0.101471	-0.200763	0.279531	0.225645
Q9HD33	Q9HD33	39S ribosomal protein L47, mitochondrial	MRPL47	MRPL47	12	12	12	39.2	39.2	39.2	29.45	15.63	0.992948	-0.379508	-0.368384	-0.158011	-0.61213
F5H702;Q96GC5;F5H8D0	F5H702;Q96GC5	39S ribosomal protein L48, mitochondrial	MRPL48	MRPL48	4	4	4	40.7	40.7	40.7	12.77	33.753	1.11708	-0.125617	-0.0752464	-0.197418	-0.104186
Q13405;H0YDP7;E9PI78;E9PNF1	Q13405;H0YDP7	39S ribosomal protein L49, mitochondrial	MRPL49	MRPL49	6	6	6	36.1	36.1	36.1	19.198	155.49	0.0856004	-0.0128009	0.0395595	-0.112319	0.0343565
Q8N5N7	Q8N5N7	39S ribosomal protein L50, mitochondrial	MRPL50	MRPL50	6	6	6	49.4	49.4	49.4	18.325	54.99	1.05914	-0.280368	-0.433623	-0.126218	-0.281264
Q4U2R6;M0R176;A0A087WU28;A0A0B4J2C1	Q4U2R6;M0R176;A0A087WU28;A0A0B4J2C1	39S ribosomal protein L51, mitochondrial	MRPL51	MRPL51	2	2	2	25	25	25	15.095	3.3288	0.145385	0.270442	-0.293907	0.834792	NaN
Q86TS9;G3V3U6;G5E9P5	Q86TS9;G3V3U6;G5E9P5	39S ribosomal protein L52, mitochondrial	MRPL52	MRPL52	2	2	2	41.5	41.5	41.5	13.664	16.938	0.569291	-0.56625	-0.0777108	-1.30201	-0.319028
Q96EL3	Q96EL3	39S ribosomal protein L53, mitochondrial	MRPL53	MRPL53	4	4	4	51.8	51.8	51.8	12.107	27.141	1.98755	-0.19473	-0.158349	-0.226932	-0.198908
Q6P161	Q6P161	39S ribosomal protein L54, mitochondrial	MRPL54	MRPL54	3	3	3	48.6	48.6	48.6	15.819	33.587	0.867608	-0.589647	-0.717216	-0.462078	NaN
Q7Z7F7;X6R631	Q7Z7F7;X6R631	39S ribosomal protein L55, mitochondrial	MRPL55	MRPL55	4	4	4	25.8	25.8	25.8	15.128	31.14	0.588207	-0.390681	-0.355904	-0.839467	0.0233263
Q9BYD2;Q5SZR1	Q9BYD2;Q5SZR1	39S ribosomal protein L9, mitochondrial	MRPL9	MRPL9	8	8	8	32.6	32.6	32.6	30.243	57.578	1.42249	-0.294084	-0.181149	-0.37932	-0.321784
H3BRN4;H3BNQ7;P80404	H3BRN4;H3BNQ7;P80404	4-aminobutyrate aminotransferase, mitochondrial	ABAT	ABAT	11	11	11	32	32	32	58.14	68.569	1.66104	-0.819876	-0.623221	-1.04662	-0.789786
P49189	P49189	4-trimethylaminobutyraldehyde dehydrogenase	ALDH9A1	ALDH9A1	21	21	21	45.7	45.7	45.7	53.801	323.31	1.22237	0.214977	0.109026	0.241474	0.29443
P46783;F6U211;Q9NQ39	P46783;F6U211;Q9NQ39	40S ribosomal protein S10;Putative 40S ribosomal protein S10-like	RPS10;RPS10P5	RPS10	8	8	3	46.7	46.7	14.5	18.898	54.979	0.0989373	-0.0179158	-0.0614206	0.102322	-0.0946491
P62280;M0QZC5;M0R1H5;M0R1H6	P62280;M0QZC5	40S ribosomal protein S11	RPS11	RPS11	12	12	12	63.9	63.9	63.9	18.431	137.47	2.34248	0.384574	0.344374	0.376068	0.43328
P25398	P25398	40S ribosomal protein S12	RPS12	RPS12	15	15	15	84.1	84.1	84.1	14.515	323.31	3.74376	0.290453	0.285698	0.298189	0.287472
P62277;J3KMX5;E9PS50	P62277;J3KMX5	40S ribosomal protein S13	RPS13	RPS13	11	11	11	47.7	47.7	47.7	17.222	45.755	1.71444	0.307229	0.346985	0.354001	0.220701
P62263;E5RH77;H0YB22	P62263;E5RH77;H0YB22	40S ribosomal protein S14	RPS14	RPS14	13	13	13	70.2	70.2	70.2	16.273	143.21	0.933388	0.0242151	0.0207689	0.0104934	0.0413831
P62841;K7EJ78;K7EQJ5;K7ELC2;K7EM56;A0A0B4J2B4;S4R417;S4R456	P62841;K7EJ78;K7EQJ5;K7ELC2;K7EM56;A0A0B4J2B4;S4R417;S4R456	40S ribosomal protein S15	RPS15	RPS15	7	7	7	63.4	63.4	63.4	17.04	183.21	0.541585	-0.0315513	-0.0106139	-0.0754592	-0.00858066
P62244;I3L3P7;I3L246;H3BVC7	P62244;I3L3P7;I3L246	40S ribosomal protein S15a	RPS15A	RPS15A	11	11	5	63.8	63.8	30.8	14.839	36.819	1.19617	0.195739	0.291486	0.113167	0.182565
P62249;M0R210;M0R3H0;A0A087WZ27;M0R1M5;Q6IPX4;M0QX76	P62249;M0R210;M0R3H0;A0A087WZ27;M0R1M5;Q6IPX4	40S ribosomal protein S16	RPS16;ZNF90	RPS16	12	12	12	57.5	57.5	57.5	16.445	17.261	1.236	0.103596	0.0558898	0.145873	0.109026
P08708;H0YN88;A0A075B716;H0YN73	P08708;H0YN88;A0A075B716	40S ribosomal protein S17	RPS17	RPS17	11	11	11	57	57	57	15.55	172.47	0.270925	0.0352461	0.118758	0.0329472	-0.0459675
P62269;J3JS69;A0A0G2JQH2;Q5GGW2	P62269	40S ribosomal protein S18	RPS18	RPS18	14	14	14	61.8	61.8	61.8	17.718	188.21	2.96275	0.347348	0.326307	0.349931	0.365804
P39019;M0R2L9;M0QXK4;M0QYF7;M0R140;A0A075B6E2	P39019;M0R2L9;M0QXK4;M0QYF7;M0R140	40S ribosomal protein S19	RPS19	RPS19	12	12	12	53.1	53.1	53.1	16.06	42.862	1.62315	0.177355	0.153546	0.232906	0.145612
P15880;E9PQD7;H0YEN5;E9PMM9;I3L404;E9PPT0;E9PM36;H3BNG3;H0YE27	P15880;E9PQD7;H0YEN5	40S ribosomal protein S2	RPS2	RPS2	15	15	15	49.8	49.8	49.8	31.324	76.262	1.30014	0.115641	0.070252	0.1133	0.16337
P60866;E5RJX2;E5RIP1;G3XAN0	P60866;E5RJX2	40S ribosomal protein S20	RPS20	RPS20	8	8	8	42	42	42	13.373	33.276	1.04719	0.200467	0.250234	0.27858	0.072586
Q8WVC2;P63220;Q9BYK1;Q9BYK2	Q8WVC2;P63220;Q9BYK1	40S ribosomal protein S21	RPS21	RPS21	8	8	8	72.8	72.8	72.8	8.85	111.3	1.68298	0.198577	0.188274	0.154194	0.253263
P62266;D6RD47;D6RIX0;D6R9I7	P62266;D6RD47	40S ribosomal protein S23	RPS23	RPS23	8	8	8	44.8	44.8	44.8	15.807	31.034	0.797218	0.103278	0.196103	0.0432045	0.0705267
E7ETK0;A0A087WUS0;P62847	E7ETK0;A0A087WUS0;P62847	40S ribosomal protein S24	RPS24	RPS24	6	6	6	35.9	35.9	35.9	15.197	34.776	1.62741	0.362914	0.452595	0.37829	0.257856
P62851	P62851	40S ribosomal protein S25	RPS25	RPS25	8	8	8	32	32	32	13.742	24.78	2.93896	0.349758	0.365692	0.357045	0.326537
P62854;Q5JNZ5	P62854;Q5JNZ5	40S ribosomal protein S26;Putative 40S ribosomal protein S26-like 1	RPS26;RPS26P11	RPS26	3	3	3	31.3	31.3	31.3	13.015	40.953	1.83038	0.377552	0.428357	0.284869	0.419431
P42677;Q5T4L4;C9J1C5	P42677;Q5T4L4	40S ribosomal protein S27	RPS27	RPS27	5	5	3	40.5	40.5	15.5	9.461	15.094	0.370278	-0.0737735	-0.142831	0.0750534	-0.153543
H0YMV8;Q71UM5;C9JLI6	H0YMV8;Q71UM5;C9JLI6	40S ribosomal protein S27;40S ribosomal protein S27-like	RPS27L	RPS27L	5	3	3	34	13	13	11.345	6.2743	0.154784	-0.016449	0.00288247	0.0357646	-0.087994
P62857	P62857	40S ribosomal protein S28	RPS28	RPS28	7	7	7	60.9	60.9	60.9	7.8409	85.758	1.04782	0.198952	0.223793	0.295135	0.0779266
P62273;A0A087WTT6	P62273;A0A087WTT6	40S ribosomal protein S29	RPS29	RPS29	3	3	3	46.4	46.4	46.4	6.6767	13.931	1.5648	0.275035	0.188781	0.288772	0.347552
P23396;E9PL09;E9PPU1;F2Z2S8;H0YCJ7;H0YEU2;E9PQ96;E9PJH4;H0YF32;E9PK82;E9PQX2;E9PSF4;H0YES8;E9PJN9	P23396;E9PL09;E9PPU1;F2Z2S8;H0YCJ7;H0YEU2	40S ribosomal protein S3	RPS3	RPS3	30	30	30	81.5	81.5	81.5	26.688	151.81	2.74168	0.168136	0.182057	0.158208	0.164143
E9PFI5;H0Y8L7	E9PFI5;H0Y8L7	40S ribosomal protein S3a	RPS3A	RPS3A	15	1	1	51.7	4.9	4.9	23.747	-2	0.828603	-0.0944305	-0.0720126	-0.116848	NaN
P61247;D6RAT0;H0Y9Y4;D6RG13;D6RB09;D6R9B6;D6RAS7;D6RI02;D6RED7;D6RGE0	P61247;D6RAT0;H0Y9Y4;D6RG13;D6RB09;D6R9B6	40S ribosomal protein S3a	RPS3A	RPS3A	23	23	9	60.2	60.2	23.9	29.945	231.23	2.02627	0.318749	0.27858	0.380064	0.297602
P62701;Q8TD47;C9JEH7;P22090	P62701	40S ribosomal protein S4, X isoform	RPS4X	RPS4X	25	25	25	61.6	61.6	61.6	29.597	277.14	1.33874	0.203041	0.1133	0.254594	0.24123
M0R0F0;P46782;M0R0R2;M0QZN2	M0R0F0;P46782;M0R0R2;M0QZN2	40S ribosomal protein S5;40S ribosomal protein S5, N-terminally processed	RPS5	RPS5	12	12	12	49.5	49.5	49.5	22.391	158.91	0.548911	-0.0273669	-0.0456697	-0.0466379	0.0102069
P62753;A2A3R7	P62753	40S ribosomal protein S6	RPS6	RPS6	10	10	3	34.5	34.5	8.4	28.68	143.56	3.0937	0.675381	0.690462	0.637286	0.698396
P62081;B5MCP9	P62081;B5MCP9	40S ribosomal protein S7	RPS7	RPS7	17	17	17	66.5	66.5	66.5	22.127	186.87	2.92738	0.25981	0.258097	0.27608	0.245252
P62241;Q5JR95	P62241;Q5JR95	40S ribosomal protein S8	RPS8	RPS8	18	18	18	61.5	61.5	61.5	24.205	323.31	2.69011	0.703839	0.677531	0.767231	0.666757
A0A024R4M0;P46781;B5MCT8;C9JM19;F2Z3C0;A8MXK4	A0A024R4M0;P46781;B5MCT8;C9JM19	40S ribosomal protein S9	RPS9	RPS9	14	14	14	41.2	41.2	41.2	22.591	8.7615	3.03864	0.695123	0.729096	0.656634	0.69964
C9J9K3;A0A0C4DG17;P08865;F8WD59	C9J9K3;A0A0C4DG17;P08865;F8WD59	40S ribosomal protein SA	RPSA	RPSA	19	19	19	66.5	66.5	66.5	29.404	323.31	1.80023	0.150048	0.168385	0.169925	0.111833
Q9BRK5;G3V1E2;H0Y3T6	Q9BRK5;G3V1E2;H0Y3T6	45 kDa calcium-binding protein	SDF4	SDF4	16	16	16	58.8	58.8	58.8	41.806	51.169	0.292848	-0.0145975	-0.039429	-0.0255588	0.0211954
F5GZS6;J3KPF3;P08195;F5GZI0;H0YFS2;H0YFX4	F5GZS6;J3KPF3;P08195	4F2 cell-surface antigen heavy chain	SLC3A2	SLC3A2	30	30	21	50.3	50.3	37.9	64.872	323.31	3.38401	0.919213	0.93138	0.943734	0.882526
Q8IZH2;H7C5E4	Q8IZH2;H7C5E4	5-3 exoribonuclease 1	XRN1	XRN1	13	13	13	11.3	11.3	11.3	194.1	127.08	1.5543	-1.04453	-0.787294	-0.959402	-1.38688
Q9H0D6	Q9H0D6	5-3 exoribonuclease 2	XRN2	XRN2	36	36	36	48	48	48	108.58	323.31	2.31839	-0.258535	-0.287906	-0.225869	-0.261829
P13196;H7C5B0;H7C4H7	P13196;H7C5B0;H7C4H7	5-aminolevulinate synthase, nonspecific, mitochondrial	ALAS1	ALAS1	2	2	2	4.1	4.1	4.1	70.58	3.2769	0.221939	-0.13095	NaN	0.0492126	-0.311112
Q13131;Q96E92;A0A087WXX9;P54646	Q13131	5-AMP-activated protein kinase catalytic subunit alpha-1	PRKAA1	PRKAA1	16	16	16	36.9	36.9	36.9	64.009	124.53	0.0300432	0.004801	0.090447	0.00891703	-0.084961
Q9Y478;F5H2X8	Q9Y478;F5H2X8	5-AMP-activated protein kinase subunit beta-1	PRKAB1	PRKAB1	4	4	4	31.5	31.5	31.5	30.382	15.628	0.827607	-0.249461	-0.0402892	-0.405547	-0.302546
P54619;F8VYY9;H0YHF8;H0YIC9;E9PGP6;Q9UGJ0;F8W046;F8VPF5;F8VVA3;F8VZX1	P54619;F8VYY9;H0YHF8;H0YIC9	5-AMP-activated protein kinase subunit gamma-1	PRKAG1	PRKAG1	8	8	8	33.8	33.8	33.8	37.579	107.25	0.69069	0.183134	0.0504668	0.375401	0.123534
P49914;A0A0A6YYL1;A0A0U1RQM3;A0A0U1RR23;H3BMB9;H3BN04	P49914;A0A0A6YYL1;A0A0U1RQM3;A0A0U1RR23	5-formyltetrahydrofolate cyclo-ligase	MTHFS;ST20-MTHFS	MTHFS	4	4	4	28.6	28.6	28.6	23.255	11.112	0.87803	0.363029	0.652968	0.261711	0.174406
P21589;H0Y7R7;Q96B60;H0Y3X5	P21589	5-nucleotidase	NT5E	NT5E	20	20	20	49.1	49.1	49.1	63.367	323.31	2.39146	-2.01631	-2.21893	-2.05295	-1.77705
Q5TFE4;Q5QPD0;H0YDA5	Q5TFE4;Q5QPD0	5-nucleotidase domain-containing protein 1	NT5DC1	NT5DC1	20	20	20	62.4	62.4	62.4	51.844	81.419	1.85786	0.514849	0.604071	0.397474	0.543001
Q9H857;H7C519	Q9H857;H7C519	5-nucleotidase domain-containing protein 2	NT5DC2	NT5DC2	10	10	7	32.9	32.9	21.7	60.718	17.898	2.23823	-1.25849	-1.44658	-1.19849	-1.1304
Q86UY8;H7C193;H7C3S8	Q86UY8	5-nucleotidase domain-containing protein 3	NT5DC3	NT5DC3	5	5	5	14.2	14.2	14.2	63.419	11.365	0.131815	-0.235645	-0.776034	NaN	0.304745
X6RM59;Q9H0P0	X6RM59;Q9H0P0	5-nucleotidase;Cytosolic 5-nucleotidase 3A	NT5C3A	NT5C3A	12	12	7	40.8	40.8	23.3	37.405	78.391	0.766795	0.112049	0.142479	0.00805652	0.185613
O43422	O43422	52 kDa repressor of the inhibitor of the protein kinase	PRKRIR	PRKRIR	3	3	3	7.5	7.5	7.5	87.703	3.2891	0.0281556	0.0175172	NaN	-0.159557	0.194591
O60825;F6XNB3;F6RAZ1;F2Z2I2;Q5W015;Q5VX20;Q16875	O60825	6-phosphofructo-2-kinase/fructose-2,6-bisphosphatase 2;6-phosphofructo-2-kinase;Fructose-2,6-bisphosphatase	PFKFB2	PFKFB2	8	8	8	16	16	16	58.476	10.3	0.420324	0.348592	0.898943	-0.180741	0.327572
P52209;K7EM49;K7EMN2;K7EPF6;K7ELN9	P52209	6-phosphogluconate dehydrogenase, decarboxylating	PGD	PGD	32	32	32	67.5	67.5	67.5	53.139	323.31	0.273351	0.0146544	0.0054719	-0.0137857	0.0522768
O95336;M0R261;M0R1L2;M0R0U3	O95336;M0R261	6-phosphogluconolactonase	PGLS	PGLS	13	13	13	78.3	78.3	78.3	27.547	139.87	2.14894	-0.976491	-1.07048	-1.04737	-0.811624
P10809;E7EXB4;E7ESH4;C9JL25;C9JCQ4;C9JL19;C9J0S9	P10809	60 kDa heat shock protein, mitochondrial	HSPD1	HSPD1	65	65	65	84.5	84.5	84.5	61.054	323.31	3.67805	-0.277015	-0.283299	-0.278199	-0.269547
P10155;G5E9R9;H0Y9N5;D6RDN1;D6RE09	P10155	60 kDa SS-A/Ro ribonucleoprotein	TROVE2	TROVE2	13	13	13	33.1	33.1	33.1	60.67	127.24	0.750793	-0.338605	-0.642121	-0.0721794	-0.301515
P05388;F8VWS0;F8VW21;F8VU65;F8VPE8;G3V210;F8VZS0;F8VQY6;F8VRK7;Q8NHW5;F8VWV4;F8VS58;F8W1K8	P05388;F8VWS0;F8VW21;F8VU65;F8VPE8;G3V210;F8VZS0;F8VQY6;F8VRK7;Q8NHW5	60S acidic ribosomal protein P0;60S acidic ribosomal protein P0-like	RPLP0;RPLP0P6	RPLP0	21	21	21	62.1	62.1	62.1	34.273	267.12	1.14401	0.0255595	0.0251707	0.0382958	0.0132121
P05386	P05386	60S acidic ribosomal protein P1	RPLP1	RPLP1	6	5	5	99.1	84.2	84.2	11.514	106.1	1.48063	-0.123265	-0.165531	-0.0864614	-0.117803
P05387;H0YDD8	P05387	60S acidic ribosomal protein P2	RPLP2	RPLP2	12	12	11	95.7	95.7	80.9	11.665	323.31	1.33794	0.0445825	0.0335111	0.0359054	0.0643311
Q96D46;C9JA08;C9J0B9;C9IY70;C9IZW9;C9K0C2	Q96D46;C9JA08	60S ribosomal export protein NMD3	NMD3	NMD3	11	11	11	37	37	37	57.603	42.803	0.96029	-0.2064	-0.255563	-0.30381	-0.0598258
X1WI28;P27635;Q96L21;B8A6G2;A6QRI9	X1WI28;P27635	60S ribosomal protein L10	RPL10	RPL10	12	12	3	53	53	18	22.975	167.04	1.70194	0.330416	0.418999	0.257493	0.314755
P62906	P62906	60S ribosomal protein L10a	RPL10A	RPL10A	11	11	11	41.9	41.9	41.9	24.831	163.63	0.38292	0.0775988	0.139731	-0.0733933	0.166458
P62913;Q5VVC8;Q5VVC9	P62913;Q5VVC8;Q5VVC9	60S ribosomal protein L11	RPL11	RPL11	10	10	10	52.2	52.2	52.2	20.252	89.009	1.41635	0.133372	0.154454	0.165687	0.0799754
P30050	P30050	60S ribosomal protein L12	RPL12	RPL12	8	8	8	58.8	58.8	58.8	17.818	290.7	1.87616	0.144677	0.157303	0.16543	0.111298
P26373;J3QSB4;J3KS98;H3BUK8;H3BTH3	P26373;J3QSB4	60S ribosomal protein L13	RPL13	RPL13	13	13	13	51.2	51.2	51.2	24.261	98.137	2.30523	0.465411	0.53107	0.429643	0.435522
P40429;M0QYS1;Q8J015;Q6NVV1;M0QZU1;A0A096LPE0	P40429;M0QYS1;Q8J015	60S ribosomal protein L13a	RPL13A;RPL13a	RPL13A	9	9	9	38.9	38.9	38.9	23.577	33.86	3.09046	0.900906	0.95211	0.878921	0.871686
E7EPB3;P50914	E7EPB3;P50914	60S ribosomal protein L14	RPL14	RPL14	3	3	3	26.6	26.6	26.6	14.558	12.068	0.656771	0.539071	0.154972	0.317999	1.14424
A0A087WXM6;J3QQT2;J3KRX5;A0A0A6YYL6;P18621;J3QLC8;A0A0A0MRF8;J3KRB3;A0A087WWH0;J3QS96;A0A087WY81;J3KSJ0	A0A087WXM6;J3QQT2;J3KRX5;A0A0A6YYL6;P18621;J3QLC8;A0A0A0MRF8;J3KRB3;A0A087WWH0;J3QS96	60S ribosomal protein L17	RPL17;RPL17-C18orf32	RPL17	10	10	10	49.1	49.1	49.1	19.586	28.662	1.84574	0.447464	0.54962	0.365916	0.426855
G3V203;H0YHA7;J3QQ67;Q07020;F8VUA6	G3V203;H0YHA7;J3QQ67;Q07020;F8VUA6	60S ribosomal protein L18	RPL18	RPL18	7	7	2	39.6	39.6	14.6	18.756	119.11	1.86816	0.972439	1.19061	0.922731	0.803971
M0R117;Q02543;M0R3D6;M0R1A7;M0R0P7	M0R117;Q02543;M0R3D6;M0R1A7;M0R0P7	60S ribosomal protein L18a	RPL18A	RPL18A	7	7	7	46.8	46.8	46.8	18.079	34.882	4.04009	0.933492	0.937646	0.946431	0.9164
P46778;G3V1B3;M0R181	P46778	60S ribosomal protein L21	RPL21	RPL21	7	7	7	37.5	37.5	37.5	18.565	56.327	1.24486	0.365207	0.438293	0.473112	0.184217
P35268	P35268	60S ribosomal protein L22	RPL22	RPL22	7	7	1	62.5	62.5	20.3	14.787	126	2.73497	0.483614	0.524565	0.469261	0.457016
P62829;C9JD32;B9ZVP7;J3KT29;J3KTJ3	P62829;C9JD32;B9ZVP7;J3KT29	60S ribosomal protein L23	RPL23	RPL23	6	6	6	40.7	40.7	40.7	14.865	71.856	0.933569	0.141124	0.0374524	0.211386	0.174534
A8MUS3;H7BY10;K7ERT8;P62750;K7EJV9;K7EMA7	A8MUS3;H7BY10;K7ERT8;P62750;K7EJV9;K7EMA7	60S ribosomal protein L23a	RPL23A	RPL23A	13	13	13	42.3	42.3	42.3	21.916	63.954	2.34536	0.343285	0.370499	0.362105	0.29725
C9JXB8;C9JNW5;P83731	C9JXB8;C9JNW5;P83731	60S ribosomal protein L24	RPL24	RPL24	6	6	6	33.9	33.9	33.9	14.369	13.893	1.3495	0.618536	0.377179	0.63292	0.84551
P61254;J3KTJ8;J3QRI7;J3QQQ9;J3QQV1;E5RIT6;J3QRC4;J3KSS0;E5RHH1;J3KS10	P61254;J3KTJ8;J3QRI7;J3QQQ9;J3QQV1;E5RIT6;J3QRC4	60S ribosomal protein L26	RPL26;RPL26L1	RPL26	9	9	2	36.6	36.6	13.8	17.258	10.028	1.33644	0.331277	0.375623	0.187388	0.430821
P61353;K7ELC7;K7EQQ9;K7ERY7	P61353;K7ELC7;K7EQQ9	60S ribosomal protein L27	RPL27	RPL27	9	9	9	49.3	49.3	49.3	15.798	25.278	1.11752	0.234773	0.137504	0.367818	0.198997
P46776;E9PJD9;E9PLL6;E9PLX7	P46776;E9PJD9;E9PLL6	60S ribosomal protein L27a	RPL27A	RPL27A	8	8	8	39.9	39.9	39.9	16.561	78.868	2.42924	0.362661	0.359409	0.325962	0.402613
H0YMF4;H0YKD8;P46779;H0YLP6	H0YMF4;H0YKD8;P46779;H0YLP6	60S ribosomal protein L28	RPL28	RPL28	7	7	7	44.6	44.6	44.6	12.39	87.569	2.01637	0.594668	0.643117	0.663208	0.477677
P47914	P47914	60S ribosomal protein L29	RPL29	RPL29	2	2	2	10.1	10.1	10.1	17.752	27.058	2.33063	0.410187	0.381394	0.466444	0.382723
P39023;G5E9G0;B5MCW2;H7C422;H7C3M2;F8WCR1;Q92901	P39023;G5E9G0;B5MCW2;H7C422;H7C3M2	60S ribosomal protein L3	RPL3	RPL3	23	23	23	49.1	49.1	49.1	46.108	246.87	2.10729	0.447656	0.389897	0.523963	0.429107
E5RI99;P62888;A0A0B4J213;E5RJH3;A0A0C4DH44	E5RI99;P62888	60S ribosomal protein L30	RPL30	RPL30	6	6	6	58.8	58.8	58.8	12.656	132.11	2.00943	0.171177	0.185105	0.137241	0.191184
P62899;H7C2W9;C9JU56;B7Z4E3;B7Z4C8;B8ZZK4	P62899;H7C2W9;C9JU56;B7Z4E3;B7Z4C8	60S ribosomal protein L31	RPL31	RPL31	7	7	7	41.6	41.6	41.6	14.463	60.504	0.86139	0.270628	0.18409	0.493442	0.134352
D3YTB1;F8W727;P62910	D3YTB1;F8W727;P62910	60S ribosomal protein L32	RPL32	RPL32	7	7	7	42.1	42.1	42.1	15.616	115.7	3.38222	0.404602	0.389457	0.417812	0.406537
P49207	P49207	60S ribosomal protein L34	RPL34	RPL34	2	2	2	7.7	7.7	7.7	13.293	1.9917	2.55358	1.12444	1.18663	1.00533	1.18136
P42766;F2Z388	P42766;F2Z388	60S ribosomal protein L35	RPL35	RPL35	6	6	6	30.1	30.1	30.1	14.551	53.678	2.63046	0.800201	0.863859	0.806778	0.729966
P18077;F8WBS5;F8WB72;C9K025	P18077;F8WBS5;F8WB72;C9K025	60S ribosomal protein L35a	RPL35A	RPL35A	4	4	4	22.7	22.7	22.7	12.538	4.6836	2.66919	0.290259	0.316841	0.2806	0.273337
Q9Y3U8;J3QSB5;J3KTD3	Q9Y3U8;J3QSB5	60S ribosomal protein L36	RPL36	RPL36	8	8	8	35.2	35.2	35.2	12.254	81.207	1.80581	0.412649	0.421479	0.498353	0.318114
Q969Q0	Q969Q0	60S ribosomal protein L36a-like	RPL36AL	RPL36AL	4	4	1	34.9	34.9	7.5	12.469	3.365	1.31816	0.735539	0.56003	1.07011	0.576474
C9J4Z3;P61513;M0R0A1;Q6P4E4;E9PEL3;M0R2L6;G5E9R3;A6NKH3	C9J4Z3;P61513;M0R0A1;Q6P4E4;E9PEL3;M0R2L6;G5E9R3	60S ribosomal protein L37a	RPL37A	RPL37A	4	4	4	69.1	69.1	69.1	7.624	47.123	1.43872	0.521772	0.362105	0.49057	0.71264
P63173;J3KT73;J3QL01;J3KSP2	P63173;J3KT73;J3QL01;J3KSP2	60S ribosomal protein L38	RPL38	RPL38	6	6	6	54.3	54.3	54.3	8.2178	89.057	2.92273	0.288427	0.308361	0.279293	0.277628
P36578;H3BM89;H3BTP7;H3BU31	P36578;H3BM89	60S ribosomal protein L4	RPL4	RPL4	31	31	31	53.4	53.4	53.4	47.697	213.94	3.20385	0.744151	0.70726	0.766977	0.758218
P46777;Q5T7N0;R4GNJ2	P46777	60S ribosomal protein L5	RPL5	RPL5	20	20	20	51.2	51.2	51.2	34.362	206.36	1.40006	0.213033	0.297602	0.190678	0.15082
Q02878;F8VZ45;U3KQR5;F8VZA3;F8VWR1;F8VU16;F8VR69	Q02878	60S ribosomal protein L6	RPL6	RPL6	19	19	19	52.8	52.8	52.8	32.728	101.13	2.93647	1.11185	1.1626	1.0378	1.13514
P18124;A8MUD9;C9JIJ5;C9JZ88	P18124;A8MUD9	60S ribosomal protein L7	RPL7	RPL7	18	18	18	50.8	50.8	50.8	29.225	109.61	2.25167	0.768826	0.857822	0.788185	0.660472
Q6DKI1;R4GMU7	Q6DKI1;R4GMU7	60S ribosomal protein L7-like 1	RPL7L1	RPL7L1	5	5	5	25.6	25.6	25.6	28.661	4.6561	1.64922	0.318608	0.396817	0.229711	0.329296
P62424;Q5T8U2;Q5T8U3	P62424;Q5T8U2;Q5T8U3	60S ribosomal protein L7a	RPL7A	RPL7A	14	14	14	47	47	47	29.995	119.6	2.32248	0.514435	0.563549	0.53456	0.445197
P62917;E9PKZ0;G3V1A1;E9PKU4;E9PP36	P62917;E9PKZ0;G3V1A1;E9PKU4	60S ribosomal protein L8	RPL8	RPL8	11	11	11	43.6	43.6	43.6	28.024	137.56	1.67742	0.535497	0.378068	0.623118	0.605305
P32969;H0Y9V9;D6RAN4;E7ESE0;H0Y9R4	P32969;H0Y9V9;D6RAN4;E7ESE0	60S ribosomal protein L9	RPL9	RPL9	15	15	15	74.5	74.5	74.5	21.863	227.55	0.90276	0.158733	0.257493	0.0440444	0.174662
Q9Y221;J3QLW7	Q9Y221;J3QLW7	60S ribosome subunit biogenesis protein NIP7 homolog	NIP7	NIP7	4	4	4	43.3	43.3	43.3	20.462	9.3919	1.08282	0.267592	0.302524	NaN	0.232661
Q9UBM7;E9PJ54;H0YE57;E9PM00;E9PRL8;E9PQ71;E9PIP9	Q9UBM7	7-dehydrocholesterol reductase	DHCR7	DHCR7	5	5	5	13.3	13.3	13.3	54.489	32.541	2.56614	1.63499	1.70523	1.46509	1.73466
P36639	P36639	7,8-dihydro-8-oxoguanine triphosphatase	NUDT1	NUDT1	5	5	5	28.9	28.9	28.9	22.519	38.257	1.41942	0.57166	0.780226	0.38405	0.550704
P11021	P11021	78 kDa glucose-regulated protein	HSPA5	HSPA5	51	51	50	59.6	59.6	59.6	72.332	323.31	2.70827	-0.30713	-0.283018	-0.308251	-0.330121
Q7L2J0	Q7L2J0	7SK snRNA methylphosphate capping enzyme	MEPCE	MEPCE	11	11	11	32.8	32.8	32.8	74.354	42.992	0.414242	-0.0330829	-0.0925248	0.00388999	-0.0106139
P58397	P58397	A disintegrin and metalloproteinase with thrombospondin motifs 12	ADAMTS12	ADAMTS12	4	4	4	5.3	5.3	5.3	177.67	9.0019	0.17183	0.58546	-0.509594	-0.711417	2.97739
Q92667;I3L0W0;I3L2A2;I3L2N7;I3L0K6;I3NI36;I3L3K1;I3L364	Q92667;I3L0W0	A-kinase anchor protein 1, mitochondrial	AKAP1	AKAP1	11	11	11	20.4	20.4	20.4	97.34	171.19	0.391756	-0.388251	-0.593354	0.332851	-0.904251
E7EMD6;O43572;J3QRM7;J3QL61	E7EMD6;O43572	A-kinase anchor protein 10, mitochondrial	AKAP10	AKAP10	4	4	4	8.1	8.1	8.1	67.751	30.412	0.0330162	-0.0346195	-0.665409	0.468531	0.0930192
Q9UKA4	Q9UKA4	A-kinase anchor protein 11	AKAP11	AKAP11	1	1	1	0.9	0.9	0.9	210.51	1.6039	0.21803	0.285254	1.2241	-0.165985	-0.202356
Q02952	Q02952	A-kinase anchor protein 12	AKAP12	AKAP12	71	71	71	53.1	53.1	53.1	191.48	323.31	2.91606	1.33	1.36468	1.23818	1.38714
Q12802;H0YMW2;A0A087WTD7;A8MYJ1	Q12802;H0YMW2	A-kinase anchor protein 13	AKAP13	AKAP13	29	29	25	18.5	18.5	16.1	307.55	323.31	1.91365	0.374407	0.31823	0.455965	0.349026
Q9Y2D5	Q9Y2D5	A-kinase anchor protein 2	AKAP2	AKAP2	27	27	5	36.8	36.8	5.5	94.659	323.31	1.31625	0.0853873	0.066537	0.0652966	0.124328
O43823;M0QYL4	O43823	A-kinase anchor protein 8	AKAP8	AKAP8	14	14	14	32.7	32.7	32.7	76.107	122.78	1.38609	-0.531411	-0.532971	-0.723229	-0.338032
Q9ULX6;V9GZ50;M0R1Y5;M0R010;M0QYT7	Q9ULX6	A-kinase anchor protein 8-like	AKAP8L	AKAP8L	8	8	8	18.1	18.1	18.1	71.648	17.361	1.42326	-0.736041	-0.77972	NaN	-0.692362
A0A0A0MRF6;Q99996;A0A0A0MRE9;H7BYL6;A0A087WX84;H7BZV6;Q6PJH3;H0Y6Q0	A0A0A0MRF6;Q99996;A0A0A0MRE9	A-kinase anchor protein 9	AKAP9	AKAP9	36	36	36	14.5	14.5	14.5	453.49	310.1	1.27324	-0.178268	-0.259789	-0.114379	-0.160637
Q96D53;M0R001;M0R011	Q96D53;M0R001;M0R011	AarF domain-containing protein kinase 4	ADCK4	ADCK4	2	2	2	6.6	6.6	6.6	60.069	8.5567	1.77147	1.10923	1.4007	0.982948	0.944034
B6VEX4;A0A0A0MRT6;Q8IZP0	B6VEX4;A0A0A0MRT6;Q8IZP0	Abl interactor 1	ABI1	ABI1	18	18	13	46.1	46.1	38.7	43.294	212.34	1.19632	0.150506	0.0712136	0.197865	0.182438
A0A0J9YWL0;Q9Y4K1;Q96QW7	A0A0J9YWL0;Q9Y4K1	Absent in melanoma 1 protein	AIM1	AIM1	38	38	38	26.6	26.6	26.6	231.71	323.31	1.67936	-0.327169	-0.253223	-0.310898	-0.417386
Q86V21;E7EW25	Q86V21	Acetoacetyl-CoA synthetase	AACS	AACS	9	9	9	17.3	17.3	17.3	75.143	56.048	1.54164	0.353913	0.231678	0.406428	0.423632
A1L0T0;M0R026;E9PJS0;M0R1B5;E9PL44;M0QZX5	A1L0T0;M0R026	Acetolactate synthase-like protein	ILVBL	ILVBL	11	11	11	34.5	34.5	34.5	67.867	51.723	1.49823	-0.651035	-0.430976	-0.683205	-0.838925
Q9BWD1	Q9BWD1	Acetyl-CoA acetyltransferase, cytosolic	ACAT2	ACAT2	14	14	14	56.4	56.4	56.4	41.35	147.89	2.34099	1.48303	1.65979	1.47752	1.31179
P24752;H0YEL7;E9PRQ6;E9PKF3	P24752	Acetyl-CoA acetyltransferase, mitochondrial	ACAT1	ACAT1	22	22	22	65.8	65.8	65.8	45.199	323.31	3.05188	-1.0622	-1.02841	-1.03271	-1.12548
Q13085;Q59FY4;A0A0C4DGT1;F8W8T8;H0YGH5;A0A087WVR6;A0A087WWN5;A0A087X2F8;A0A087X0W4;A0A087WYS8;A0A087X126;A0A087WYK6;S4R3S7	Q13085;Q59FY4	Acetyl-CoA carboxylase 1;Biotin carboxylase	ACACA	ACACA	43	43	37	28.3	28.3	24.7	265.55	173.26	0.377425	0.0324173	0.024036	-0.0185857	0.0918014
Q9NR19;F8WDJ9;F8WCJ4;C9JXD9;C9J7L5;C9IYL0;B4DEH9;C9JY31	Q9NR19	Acetyl-coenzyme A synthetase, cytoplasmic	ACSS2	ACSS2	7	7	7	12.4	12.4	12.4	78.579	12.798	0.74672	-1.0155	-0.721896	-1.30911	NaN
A0A1B0GUE3;A0A1B0GUW4;A0A1B0GW68;A0A1B0GUA4;A0A1B0GTM3;A0A1B0GUH5;Q13510;A0A1B0GW66;A0A1B0GUJ3;A0A1B0GU62;A0A1B0GTP7;A0A1B0GVG2;A0A1B0GUG1;E7EMM4;A0A1B0GTZ5;A0A1B0GVA3;A0A1B0GV95;A0A1B0GW48;A0A1B0GVJ1;A0A1B0GVE7;A0A1B0GU06;A0A1B0GV06;A0A1B0GUB3	A0A1B0GUE3;A0A1B0GUW4;A0A1B0GW68;A0A1B0GUA4;A0A1B0GTM3;A0A1B0GUH5;Q13510;A0A1B0GW66;A0A1B0GUJ3;A0A1B0GU62;A0A1B0GTP7;A0A1B0GVG2;A0A1B0GUG1;E7EMM4;A0A1B0GTZ5	Acid ceramidase;Acid ceramidase subunit alpha;Acid ceramidase subunit beta	ASAH1	ASAH1	3	3	3	20	20	20	37.467	4.8016	0.338259	0.142953	0.268554	NaN	0.0173518
O43427;H0YCE7;E9PSD3;E9PJW6	O43427;H0YCE7;E9PSD3	Acidic fibroblast growth factor intracellular-binding protein	FIBP	FIBP	5	5	5	19	19	19	41.878	6.8312	2.08401	0.761082	0.640991	0.881821	0.760434
H0YN26;P39687;H7BZ09;O95626;O43423	H0YN26;P39687	Acidic leucine-rich nuclear phosphoprotein 32 family member A	ANP32A	ANP32A	14	14	12	71.2	71.2	71.2	19.997	323.31	2.5871	-0.508696	-0.559877	-0.475896	-0.490314
Q92688	Q92688	Acidic leucine-rich nuclear phosphoprotein 32 family member B	ANP32B	ANP32B	9	7	7	31.1	25.9	25.9	28.787	28.43	1.97542	-0.457931	-0.529843	-0.368253	-0.475696
Q9BTT0;Q5TB19;E9PPH5;E9PLC4;H0YCE2;Q5TB25	Q9BTT0;Q5TB19;E9PPH5;E9PLC4	Acidic leucine-rich nuclear phosphoprotein 32 family member E	ANP32E	ANP32E	8	8	8	27.2	27.2	27.2	30.692	256.17	0.43998	0.0550355	0.141564	0.0440444	-0.0205014
Q99798;A2A274	Q99798;A2A274	Aconitate hydratase, mitochondrial	ACO2	ACO2	42	42	42	63.3	63.3	63.3	85.424	323.31	2.22533	-0.311369	-0.33559	-0.335408	-0.263109
Q8N556	Q8N556	Actin filament-associated protein 1	AFAP1	AFAP1	17	17	16	30.8	30.8	29.9	80.724	101.76	4.1381	-0.851072	-0.865569	-0.844536	-0.843112
Q8N4X5;F6QUH3	Q8N4X5	Actin filament-associated protein 1-like 2	AFAP1L2	AFAP1L2	28	28	28	51.7	51.7	51.7	91.299	159.96	2.67157	0.463688	0.425352	0.499476	0.466236
F8W8M4;A0A0A0MRL6;O14639;J3QSX6;H0Y7N6;F6XFR5	F8W8M4;A0A0A0MRL6;O14639;J3QSX6;H0Y7N6;F6XFR5	Actin-binding LIM protein 1	ABLIM1	ABLIM1	8	8	8	16.7	16.7	16.7	81.104	34.097	1.87018	0.480617	0.427821	0.593306	0.420725
A0A0C4DGA7;O94929;D6RHE7;A0A0A0MRD5	A0A0C4DGA7;O94929;D6RHE7	Actin-binding LIM protein 3	ABLIM3	ABLIM3	11	11	11	22.8	22.8	22.8	74.167	91.541	1.31382	0.156797	0.222186	0.0985544	0.14965
Q9NQW6;C9JJT6;H7C1K5;H7C1C2;H7C3S1;H7C0Y6;H7C167	Q9NQW6	Actin-binding protein anillin	ANLN	ANLN	37	37	37	44.7	44.7	44.7	124.2	323.31	1.24918	0.215925	0.28889	0.24732	0.111566
O96019;H7C5S0;C9JQT2	O96019	Actin-like protein 6A	ACTL6A	ACTL6A	19	19	16	56.6	56.6	51	47.46	151	2.65447	-0.478222	-0.521473	-0.445539	-0.467653
Q9NZ32;V9GYX7;G3V2Q5;G3V5Y4;F6S9Y6;G3V524;H0YJE8;G3V4K6	Q9NZ32;V9GYX7;G3V2Q5;G3V5Y4;F6S9Y6	Actin-related protein 10	ACTR10	ACTR10	8	8	8	29	29	29	46.306	34.422	3.90584	0.699332	0.698041	0.713432	0.686523
P61160;A0A1B0GWD0;A0A1B0GWH0	P61160	Actin-related protein 2	ACTR2	ACTR2	21	21	6	61.4	61.4	14	44.76	323.31	1.69509	-0.268499	-0.301657	-0.191294	-0.312545
Q92747;E9PF58;F8WFD3	Q92747;E9PF58	Actin-related protein 2/3 complex subunit 1A	ARPC1A	ARPC1A	13	12	12	47.3	41.1	41.1	41.569	95.703	2.01072	-0.186956	-0.18413	-0.220497	-0.156241
O15143;C9JTT6;C9JBJ7;C9K057;C9J4Z7;F8VXW2;C9JEY1;C9JQM8;C9JFG9;C9J6C8;C9JM51;F8WEB3	O15143	Actin-related protein 2/3 complex subunit 1B	ARPC1B	ARPC1B	16	16	15	50.8	50.8	44.6	40.949	323.31	2.51301	-0.359803	-0.397163	-0.328852	-0.353395
O15144;C9JTV5;G5E9J0;H7C3F9;G5E9S7	O15144	Actin-related protein 2/3 complex subunit 2	ARPC2	ARPC2	17	17	17	66	66	66	34.333	197.78	1.7111	-0.243951	-0.287237	-0.268904	-0.175713
O15145;C9JZD1;F8VR50	O15145	Actin-related protein 2/3 complex subunit 3	ARPC3	ARPC3	9	9	9	57.3	57.3	57.3	20.546	111.84	1.7499	-0.509074	-0.389319	-0.51021	-0.627694
P59998;F8WCF6;H7C0A3	P59998;F8WCF6;H7C0A3	Actin-related protein 2/3 complex subunit 4	ARPC4;ARPC4-TTLL3	ARPC4	12	12	1	65.5	65.5	6	19.667	101.57	1.81974	-0.299101	-0.363234	-0.234262	-0.299809
O15511;B1ALC0	O15511;B1ALC0	Actin-related protein 2/3 complex subunit 5	ARPC5	ARPC5	6	5	5	62.3	62.3	62.3	16.32	119.27	1.25938	-0.189083	-0.278146	-0.122664	-0.166438
Q9BPX5	Q9BPX5	Actin-related protein 2/3 complex subunit 5-like protein	ARPC5L	ARPC5L	7	7	6	62.7	62.7	62.7	16.941	41.169	1.45618	-0.867452	-0.626179	-1.18721	-0.788963
P61158;B4DXW1;F8WDR7;F8WEW2;F8WE84;H7C4J1	P61158;B4DXW1	Actin-related protein 3	ACTR3	ACTR3	29	29	26	79.4	79.4	74.6	47.371	323.31	3.09617	-0.372476	-0.391853	-0.355553	-0.370023
Q9H9F9	Q9H9F9	Actin-related protein 5	ACTR5	ACTR5	5	5	5	14	14	14	68.297	15.828	0.998759	-1.09526	NaN	-0.921281	-1.26923
P68133;P68032;P63267;P62736;A6NL76;C9JFL5;F6UVQ4;F6QUT6;F8WB63;B8ZZJ2	P68133;P68032;P63267;P62736;A6NL76	Actin, alpha skeletal muscle;Actin, alpha cardiac muscle 1;Actin, gamma-enteric smooth muscle;Actin, aortic smooth muscle	ACTA1;ACTC1;ACTG2;ACTA2	ACTA1	27	7	7	46.9	19.9	19.9	42.051	84.924	1.03616	-0.0247967	-0.0134653	-0.0404672	-0.0204575
P60709	P60709	Actin, cytoplasmic 1;Actin, cytoplasmic 1, N-terminally processed	ACTB	ACTB	44	2	0	84.3	4.8	0	41.736	289.01	0.663207	0.251057	-0.0309729	0.383386	0.400756
P63261;I3L3I0;I3L1U9	P63261;I3L3I0;I3L1U9	Actin, cytoplasmic 2;Actin, cytoplasmic 2, N-terminally processed	ACTG1	ACTG1	44	44	0	84.3	84.3	0	41.792	323.31	0.0445177	0.00257105	-0.00303283	-0.0264254	0.0371714
P53999	P53999	Activated RNA polymerase II transcriptional coactivator p15	SUB1	SUB1	10	10	10	48.8	48.8	48.8	14.395	96.641	0.794047	0.0824932	0.00748262	0.1121	0.127897
Q15650;H0YL91;H0YLN7;H0YK63	Q15650;H0YL91	Activating signal cointegrator 1	TRIP4	TRIP4	8	8	8	22	22	22	66.145	70.375	0.817434	-0.607342	-0.626424	-0.132704	-1.0629
Q8N9N2;H0YCB3;E9PM82;E9PR40;E9PQZ6;H0YE76;E9PKM6;E9PQ44;E9PJM2;E9PL92;H0YER2	Q8N9N2;H0YCB3;E9PM82;E9PR40;E9PQZ6;H0YE76	Activating signal cointegrator 1 complex subunit 1	ASCC1	ASCC1	5	5	5	14.2	14.2	14.2	45.509	6.0065	0.830499	-0.29326	-0.14256	-0.546288	-0.190931
Q9H1I8;B1AH59	Q9H1I8	Activating signal cointegrator 1 complex subunit 2	ASCC2	ASCC2	8	8	8	18	18	18	86.359	30.24	1.24806	-0.332729	-0.497934	-0.24708	-0.253171
Q8N3C0;J3KNJ4;E5RFZ0	Q8N3C0	Activating signal cointegrator 1 complex subunit 3	ASCC3	ASCC3	21	21	21	15.1	15.1	15.1	251.46	54.973	1.95201	-0.17979	-0.160814	-0.160443	-0.218112
O95433;G3V438;H0YJG7;H0YJU2;H0YJ63;G3V3W9	O95433;G3V438;H0YJG7	Activator of 90 kDa heat shock protein ATPase homolog 1	AHSA1	AHSA1	28	28	28	71.9	71.9	71.9	38.274	235.83	2.28389	-0.768532	-0.739276	-0.690172	-0.876148
Q9ULW3	Q9ULW3	Activator of basal transcription 1	ABT1	ABT1	5	5	5	35.7	35.7	35.7	31.079	20.415	0.303507	-0.541094	-0.00481218	-1.07738	NaN
A0A0G2JQ41;A0A1C7CYZ0;Q12979;B7Z683;I3L2P5;I3NI05;A0A0G2JRJ1;I3L379;I3L3W0;I3L1U8;A0A0G2JQT5;I3L4Y1	A0A0G2JQ41;A0A1C7CYZ0;Q12979;B7Z683	Active breakpoint cluster region-related protein	ABR	ABR	13	13	12	27.7	27.7	26.4	88.857	71.516	1.11547	-0.405789	-0.389716	-0.620024	-0.207628
Q9H2P0;E9PQK8	Q9H2P0	Activity-dependent neuroprotector homeobox protein	ADNP	ADNP	22	22	22	29.4	29.4	29.4	123.56	76.252	1.97224	-0.536364	-0.610852	-0.427091	-0.57115
O14561;I3L505;H3BNK3	O14561;I3L505	Acyl carrier protein, mitochondrial;Acyl carrier protein	NDUFAB1	NDUFAB1	7	7	7	23.7	23.7	23.7	17.417	11.918	2.06462	-0.518444	-0.615	-0.463291	-0.47704
Q9H845;H0Y8Z9;D6RCD8	Q9H845;H0Y8Z9	Acyl-CoA dehydrogenase family member 9, mitochondrial	ACAD9	ACAD9	28	28	28	47.2	47.2	47.2	68.76	177.72	2.31537	-0.671076	-0.624977	-0.623487	-0.764763
Q96CM8;E9PF16;D6RF87	Q96CM8;E9PF16	Acyl-CoA synthetase family member 2, mitochondrial	ACSF2	ACSF2	21	21	21	49.3	49.3	49.3	68.124	153.9	2.48685	-1.28658	-1.1443	-1.39062	-1.32482
A0A0B4J1R2;Q9H6R3	A0A0B4J1R2;Q9H6R3	Acyl-CoA synthetase short-chain family member 3, mitochondrial	ACSS3	ACSS3	3	3	3	6.6	6.6	6.6	74.591	34.008	0.0681659	0.0545378	-0.391929	0.517528	0.0380147
Q9BR61	Q9BR61	Acyl-CoA-binding domain-containing protein 6	ACBD6	ACBD6	4	4	4	14.9	14.9	14.9	31.15	15.79	0.333165	0.244773	0.0694271	-0.115082	0.779974
P07108	P07108	Acyl-CoA-binding protein	DBI	DBI	8	8	1	85.1	85.1	14.9	10.044	95.379	2.16435	0.414143	0.353888	0.473215	0.415326
G3V4F2;A0A087X0W7;Q86TX2;A0A087WT95;P49753	G3V4F2;A0A087X0W7;Q86TX2;A0A087WT95;P49753	Acyl-coenzyme A thioesterase 1;Acyl-coenzyme A thioesterase 2, mitochondrial	ACOT1;ACOT2	ACOT1	7	7	7	29.6	29.6	29.6	43.733	33.827	0.246519	0.107353	-0.204831	0.221444	0.305445
Q8WXI4	Q8WXI4	Acyl-coenzyme A thioesterase 11	ACOT11	ACOT11	8	8	8	20.1	20.1	20.1	68.491	16.147	0.802238	0.146125	0.269153	0.0426443	0.126576
Q9NPJ3	Q9NPJ3	Acyl-coenzyme A thioesterase 13;Acyl-coenzyme A thioesterase 13, N-terminally processed	ACOT13	ACOT13	7	7	7	68.6	68.6	68.6	14.96	42.448	2.02843	-0.566375	-0.621555	-0.621599	-0.45597
O14734;E9PRD4;H7C5A7;E9PJN0;Q9BR14;E9PMC4;F6VBM3;E9PIS4	O14734;E9PRD4;H7C5A7;E9PJN0	Acyl-coenzyme A thioesterase 8	ACOT8	ACOT8	4	4	4	23.8	23.8	23.8	35.914	147.63	1.61904	-0.663875	-0.456742	-0.739276	-0.795609
Q9Y305;H7C5Q2;C9J7L8	Q9Y305;H7C5Q2	Acyl-coenzyme A thioesterase 9, mitochondrial	ACOT9	ACOT9	20	20	20	47.6	47.6	47.6	49.901	57.455	1.3617	-0.284859	-0.270921	-0.186131	-0.397524
A0A087X1K9;O75608;B4DP64;E5RGR0;E5RJ48;E5RI35	A0A087X1K9;O75608;B4DP64;E5RGR0	Acyl-protein thioesterase 1	LYPLA1	LYPLA1	7	7	7	60.8	60.8	60.8	17.981	19.878	1.50565	-0.576882	-0.741107	-0.606386	-0.383153
O95372;Q5QPQ0;Q5QPQ3;Q5QPQ2;Q5QPN9;Q5QPQ1;Q5QPN5	O95372;Q5QPQ0;Q5QPQ3;Q5QPQ2	Acyl-protein thioesterase 2	LYPLA2	LYPLA2	9	9	9	56.3	56.3	56.3	24.737	53.998	1.22925	-0.633001	-0.530385	-0.94853	-0.420086
C9JIF9;P13798;H7C393;C9JLK2;H7C1U0;F8WEH5	C9JIF9;P13798;H7C393	Acylamino-acid-releasing enzyme	APEH	APEH	7	7	7	14.7	14.7	14.7	81.673	23.965	0.281992	0.15286	-0.243421	0.322159	0.379843
E9PC15;Q53H12;E9PG39;A0A0G2JLG5;A0A0G2JLD0	E9PC15;Q53H12;E9PG39;A0A0G2JLG5	Acylglycerol kinase, mitochondrial	AGK	AGK	14	14	14	43.4	43.4	43.4	43.796	34.296	1.5861	-0.540094	-0.567746	-0.678049	-0.374486
P07311;G3V2U7;G3V3F8;G3V597	P07311;G3V2U7	Acylphosphatase-1;Acylphosphatase	ACYP1	ACYP1	6	6	6	64.6	64.6	64.6	11.261	20.943	2.40321	-1.62702	-1.78697	-1.65831	-1.43577
U3KPX8;U3KQL2;P14621	U3KPX8;U3KQL2;P14621	Acylphosphatase-2	ACYP2	ACYP2	2	2	2	33.7	33.7	33.7	9.3174	2.0753	0.50101	0.165498	0.16633	-0.0507863	0.380951
Q6P587	Q6P587	Acylpyruvase FAHD1, mitochondrial	FAHD1	FAHD1	7	7	7	54	54	54	24.843	210.79	0.819519	-0.234158	-0.270782	-0.391891	-0.0397997
P46108;I3L297	P46108	Adapter molecule crk	CRK	CRK	20	20	20	70.7	70.7	70.7	33.83	296.77	0.633268	-0.0921134	-0.186393	-0.0921095	0.00216244
Q9NVZ3;F6SKB8;D6RB24;D6RAN6;H0Y970;F5H2U7;Q8NC96	Q9NVZ3;F6SKB8;D6RB24;D6RAN6	Adaptin ear-binding coat-associated protein 2	NECAP2	NECAP2	6	6	6	37.3	37.3	37.3	28.338	23.8	1.56803	-0.318267	-0.329178	-0.220765	-0.404859
P07741;H3BQZ9;H3BQF1;H3BQB1;H3BSW3	P07741;H3BQZ9;H3BQF1;H3BQB1	Adenine phosphoribosyltransferase	APRT	APRT	13	13	13	93.3	93.3	93.3	19.608	210.99	0.0614465	0.00925467	0.0817487	-0.0845326	0.0305479
Q8TB61	Q8TB61	Adenosine 3-phospho 5-phosphosulfate transporter 1	SLC35B2	SLC35B2	3	3	3	7.6	7.6	7.6	47.514	6.7293	0.044156	0.0857146	-0.480579	-0.594269	1.33199
P00813;F5GWI4;F5GXW0;F5GYD4	P00813;F5GWI4;F5GXW0	Adenosine deaminase	ADA	ADA	14	14	14	51	51	51	40.764	57.008	2.81939	-0.979637	-0.910231	-0.986759	-1.04192
P55263	P55263	Adenosine kinase	ADK	ADK	25	25	25	74	74	74	40.545	242.62	1.81057	0.174499	0.209391	0.133958	0.180148
P23526	P23526	Adenosylhomocysteinase	AHCY	AHCY	29	29	29	50.5	50.5	50.5	47.716	318.41	2.97964	0.458299	0.431249	0.482435	0.461214
F8W1A4;P54819;F8VZG5;F8VY04;G3V213;F8VPP1	F8W1A4;P54819;F8VZG5;F8VY04;G3V213	Adenylate kinase 2, mitochondrial;Adenylate kinase 2, mitochondrial;Adenylate kinase 2, mitochondrial, N-terminally processed	AK2	AK2	24	24	24	85.3	85.3	85.3	25.63	240.25	3.0017	-0.838166	-0.849076	-0.877579	-0.787842
P27144;D3DQ64	P27144;D3DQ64	Adenylate kinase 4, mitochondrial	AK4	AK4	8	8	8	56.5	56.5	56.5	25.268	7.4475	3.52164	-1.39741	-1.43733	-1.40129	-1.35362
Q5T9B7;P00568;H0Y4J6;H0YID2;Q9Y6K8	Q5T9B7;P00568;H0Y4J6	Adenylate kinase isoenzyme 1	AK1	AK1	15	15	15	65.2	65.2	65.2	23.411	113.26	2.8363	-1.12908	-1.12029	-1.0591	-1.20783
A0A1B0GWJ0;A0A1B0GTJ7;P30566;A0A0A6YY92;A0A096LNY6;A0A1B0GWF8;A0A1B0GTG9;A0A096LNY5;A0A096LNY4;A0A096LP92;B4DEP1;A0A096LPA2;A0A096LP72;V9GY96	A0A1B0GWJ0;A0A1B0GTJ7;P30566;A0A0A6YY92;A0A096LNY6;A0A1B0GWF8;A0A1B0GTG9	Adenylosuccinate lyase	ADSL	ADSL	19	19	17	54	54	44.8	54.465	134.27	1.7891	0.571912	0.61664	0.427713	0.671384
P30520	P30520	Adenylosuccinate synthetase isozyme 2	ADSS	ADSS	15	15	15	42.3	42.3	42.3	50.097	136.56	2.06466	0.421051	0.416407	0.355355	0.491391
Q5T0R9	Q5T0R9	Adenylyl cyclase-associated protein	CAP1	CAP1	16	1	1	51.1	8.4	8.4	28.634	11.598	2.10309	-0.296232	-0.255546	-0.345894	-0.287255
Q01518;Q5T0R1;Q5T0R7;Q5T0R6;Q5T0R5;Q5T0R4;Q5T0R3;Q5T0R2;Q5T0S3;Q5T0R8	Q01518	Adenylyl cyclase-associated protein 1	CAP1	CAP1	38	38	22	62.9	62.9	39.4	51.901	323.31	0.0479606	-0.00505387	-0.0630775	-0.00672417	0.0546401
P40123;A0A087X0J3;A0A087WZ15;E9PDI2;B7Z385;F8WDB9;F8WEW0	P40123;A0A087X0J3;A0A087WZ15;E9PDI2;B7Z385	Adenylyl cyclase-associated protein 2;Adenylyl cyclase-associated protein	CAP2	CAP2	8	7	7	18.9	17.2	17.2	52.823	52.061	3.21298	0.989859	0.954569	1.03696	0.978049
Q9HDC9;H0Y512	Q9HDC9;H0Y512	Adipocyte plasma membrane-associated protein	APMAP	APMAP	15	15	15	45.9	45.9	45.9	46.48	144.52	2.27728	-0.507067	-0.57336	-0.44546	-0.502383
Q9BRR6;H3BRS6;H3BU35;H3BTH4;H3BN66	Q9BRR6	ADP-dependent glucokinase	ADPGK	ADPGK	9	9	9	35.2	35.2	35.2	54.088	194.68	1.04401	-0.240881	-0.11984	-0.21677	-0.386035
Q9BW91;D6RAW2;H7C386	Q9BW91;D6RAW2;H7C386	ADP-ribose pyrophosphatase, mitochondrial	NUDT9	NUDT9	8	8	8	38.9	38.9	38.9	39.125	28.151	1.26169	0.48696	0.503145	0.273456	0.68428
P84077	P84077	ADP-ribosylation factor 1	ARF1	ARF1	20	20	4	90.1	90.1	21.5	20.697	243.81	2.56016	0.260658	0.287945	0.244765	0.249263
P18085;C9JAK5;U3KQF2;C9JPM4;F5H1V1;F5H6T5;F8WDB3	P18085;C9JAK5;U3KQF2;C9JPM4	ADP-ribosylation factor 4	ARF4	ARF4	18	13	13	82.8	53.9	53.9	20.511	115.58	0.923458	-0.195912	-0.343641	-0.105271	-0.138823
P84085;C9J1Z8	P84085;C9J1Z8	ADP-ribosylation factor 5	ARF5	ARF5	15	9	9	81.7	51.7	51.7	20.529	92.171	0.746532	0.136882	0.00719549	0.170053	0.233397
P62330	P62330	ADP-ribosylation factor 6	ARF6	ARF6	11	11	11	74.3	74.3	74.3	20.082	49.503	0.187266	0.0657332	-0.0270721	0.311852	-0.0875801
Q8N6T3;F8VWH9;F8W1U7;E5RHC5;E5RHT6;E5RHH7;H0YIQ0;F8VWB3;E5RGL6	Q8N6T3;F8VWH9;F8W1U7;E5RHC5;E5RHT6	ADP-ribosylation factor GTPase-activating protein 1	ARFGAP1	ARFGAP1	16	16	16	44.6	44.6	44.6	44.667	302.67	2.64655	0.291117	0.264116	0.309991	0.299245
A0A0D9SF70;G5E9L0;Q8N6H7;E9PQP3;E9PIY6;H0YDN9;E9PMU9;E9PMR9;E9PM63;E9PJT7;E9PK28;E9PNY8;E9PM18;H0YDX1;H0YF45	A0A0D9SF70;G5E9L0;Q8N6H7;E9PQP3;E9PIY6	ADP-ribosylation factor GTPase-activating protein 2	ARFGAP2	ARFGAP2	17	17	13	56.1	56.1	46	42.153	297.14	1.17463	0.174341	0.189413	0.0855606	0.248049
Q9NP61;B0QYV8;B0QYV9	Q9NP61	ADP-ribosylation factor GTPase-activating protein 3	ARFGAP3	ARFGAP3	17	16	7	48.3	46.3	21.3	56.928	50.313	1.19151	-0.368177	-0.333807	-0.21791	-0.552812
Q9UJY5;B0QYR6;B0QYS5;B0QYS3;B0QYS2;B0QYR5;B0QYR9;B0QYS0;B0QYS1;B0QYR8	Q9UJY5;B0QYR6	ADP-ribosylation factor-binding protein GGA1	GGA1	GGA1	12	12	11	26.6	26.6	25.5	70.383	62.6	0.873648	-0.16229	-0.176919	-0.0410311	-0.268921
Q9UJY4;H3BMM6;I3L2C4;H3BPI3;A0A087WYN2;H3BMN6;I3L263	Q9UJY4	ADP-ribosylation factor-binding protein GGA2	GGA2	GGA2	11	10	10	30.7	29.5	29.5	67.15	65.169	1.11611	0.193102	0.234379	0.263996	0.0809305
P40616;F8VYN9;B4DZG7;F8VP99;F8W1Z8;F8VP63	P40616;F8VYN9;B4DZG7	ADP-ribosylation factor-like protein 1	ARL1	ARL1	11	11	11	75.7	75.7	75.7	20.417	126.25	1.04148	-0.147767	-0.243472	-0.102543	-0.0972858
P36404;V9GYD0	P36404;V9GYD0	ADP-ribosylation factor-like protein 2	ARL2;ARL2-SNX15	ARL2	6	6	6	33.7	33.7	33.7	20.878	65.251	1.13135	0.156427	0.0663992	0.205017	0.197865
P36405	P36405	ADP-ribosylation factor-like protein 3	ARL3	ARL3	9	9	9	64.8	64.8	64.8	20.455	33.723	1.4999	-0.195821	-0.265483	-0.147602	-0.174377
P56559	P56559	ADP-ribosylation factor-like protein 4C	ARL4C	ARL4C	2	2	2	17.7	17.7	17.7	21.487	3.7742	1.11611	-0.669159	-0.277516	-0.834699	-0.895261
A0A0C4DG62;F8WCT1;Q66PJ3;F5GYV5;H7BZV4;F8WEP2;A0A0C4DH18;F5H7X4	A0A0C4DG62;F8WCT1;Q66PJ3;F5GYV5;H7BZV4;F8WEP2;A0A0C4DH18;F5H7X4	ADP-ribosylation factor-like protein 6-interacting protein 4	ARL6IP4	ARL6IP4	6	6	6	33.9	33.9	33.9	24.591	199.84	2.22426	-0.604131	-0.689543	-0.594901	-0.527949
Q96BM9;A0A087X2J2	Q96BM9	ADP-ribosylation factor-like protein 8A	ARL8A	ARL8A	5	5	2	31.7	31.7	12.4	21.416	8.6094	1.10401	-0.270235	-0.156386	-0.228199	-0.426121
Q9NVJ2	Q9NVJ2	ADP-ribosylation factor-like protein 8B	ARL8B	ARL8B	4	1	1	28	8.6	8.6	21.539	5.3194	0.228221	-0.147106	-0.343842	0.0496307	NaN
Q13795	Q13795	ADP-ribosylation factor-related protein 1	ARFRP1	ARFRP1	3	3	3	15.4	15.4	15.4	22.614	10.555	0.858891	0.535287	0.653519	NaN	0.417056
A6NFX8;Q9UKK9;A6NJU6;A6NCQ0;H0YEY4;C9JYY9	A6NFX8;Q9UKK9;A6NJU6;A6NCQ0	ADP-sugar pyrophosphatase	NUDT5	NUDT5	15	15	15	69.8	69.8	69.8	25.895	167.5	1.65057	-0.194504	-0.247834	-0.145653	-0.190026
P12235;V9GYG0	P12235;V9GYG0	ADP/ATP translocase 1	SLC25A4	SLC25A4	16	5	5	51.3	17.1	17.1	33.064	12.648	0.0772444	0.0206788	0.179638	0.00877379	-0.126376
P05141	P05141	ADP/ATP translocase 2;ADP/ATP translocase 2, N-terminally processed	SLC25A5	SLC25A5	22	22	13	50.7	50.7	28.9	32.852	323.31	2.44818	-0.299955	-0.29161	-0.273884	-0.334371
P12236	P12236	ADP/ATP translocase 3;ADP/ATP translocase 3, N-terminally processed	SLC25A6	SLC25A6	20	12	7	53.4	31.2	13.1	32.866	115.16	0.596253	0.126273	-0.0280574	0.169925	0.236952
P10109	P10109	Adrenodoxin, mitochondrial	FDX1	FDX1	4	4	4	14.1	14.1	14.1	19.393	5.1373	1.66321	0.251878	0.179511	0.269512	0.306612
Q9UHB7;H7C319	Q9UHB7	AF4/FMR2 family member 4	AFF4	AFF4	6	6	6	7.2	7.2	7.2	127.46	8.9724	0.176149	0.237417	-0.315971	-0.15396	1.18218
J3KN01;P55196;A8MQ02;Q5TIG5;H0Y8L4;H0Y7R8;H0Y948;H0Y8U8;H0YA98;F8W9I4;E9PFY5;H0Y9I0	J3KN01;P55196;A8MQ02;Q5TIG5	Afadin	MLLT4	MLLT4	35	35	35	26	26	26	207.62	323.31	1.4071	-0.114901	-0.152885	-0.0721339	-0.119683
Q9Y4W6;K7EP56;B7Z651	Q9Y4W6	AFG3-like protein 2	AFG3L2	AFG3L2	27	27	26	37.1	37.1	36.1	88.583	247.93	2.50736	0.318396	0.311503	0.291604	0.35208
O43488;H3BLU7;Q8NHP1;H7C5H7;O95154	O43488;H3BLU7	Aflatoxin B1 aldehyde reductase member 2	AKR7A2	AKR7A2	11	11	11	41.5	41.5	41.5	39.589	118.66	0.269182	-0.00881035	-0.0310614	0.00992034	-0.00528998
Q6ULP2;B8ZZI9;A0A0U1RR74	Q6ULP2;B8ZZI9	Aftiphilin	AFTPH	AFTPH	7	7	7	12.9	12.9	12.9	102.2	9.8558	0.246319	0.0610647	-0.0144559	NaN	0.136585
O00468;A0A087X208;H0Y5U1	O00468;A0A087X208	Agrin;Agrin N-terminal 110 kDa subunit;Agrin C-terminal 110 kDa subunit;Agrin C-terminal 90 kDa fragment;Agrin C-terminal 22 kDa fragment	AGRN	AGRN	29	29	29	23	23	23	217.23	310.45	2.39785	-0.906828	-1.01835	-0.875592	-0.82654
O00170;E9PMH2;V9GYQ3	O00170;E9PMH2	AH receptor-interacting protein	AIP	AIP	15	15	15	58.8	58.8	58.8	37.636	119.56	2.38787	0.478375	0.502738	0.515006	0.41738
H3BM79;Q9H8T0	H3BM79;Q9H8T0	AKT-interacting protein	AKTIP	AKTIP	2	2	2	9.2	9.2	9.2	28.004	2.5091	2.20182	0.163176	0.164786	NaN	0.161565
Q9NRG9;F8VZ44;H3BU82;F8VUB6	Q9NRG9;F8VZ44;H3BU82	Aladin	AAAS	AAAS	14	14	14	39.4	39.4	39.4	59.573	75.697	0.566758	0.0586642	0.135009	0.0340749	0.00690831
Q8TD30;H3BU54;P24298	Q8TD30	Alanine aminotransferase 2	GPT2	GPT2	9	9	9	31.5	31.5	31.5	57.903	36.555	1.07094	-0.862524	-1.26892	-0.354557	-0.964095
P49588;H3BPK7	P49588	Alanine--tRNA ligase, cytoplasmic	AARS	AARS	55	55	55	69.1	69.1	69.1	106.81	323.31	1.81663	-0.205362	-0.236113	-0.225565	-0.15441
Q5JTZ9	Q5JTZ9	Alanine--tRNA ligase, mitochondrial	AARS2	AARS2	15	15	15	25.7	25.7	25.7	107.34	53.619	1.81632	-0.296503	-0.262348	-0.370545	-0.256614
Q9BTE6;C9J5N1;L7N2F4;K7EQ85;H7C1K1;K7N799;L7N2F5	Q9BTE6;C9J5N1	Alanyl-tRNA editing protein Aarsd1	AARSD1;PTGES3L-AARSD1	AARSD1	9	9	9	39.1	39.1	39.1	45.479	42.303	1.7645	-1.05317	-1.07765	-0.799496	-1.28237
P14550;Q5T621;V9GYG2;V9GYP9	P14550	Alcohol dehydrogenase [NADP(+)]	AKR1A1	AKR1A1	18	18	18	66.2	66.2	66.2	36.573	225.34	2.99028	-1.07333	-1.04266	-1.14191	-1.03543
P11766;H0YAG8;D6RFE4;D6R9G2;D6RAY0	P11766	Alcohol dehydrogenase class-3	ADH5	ADH5	19	19	19	57.8	57.8	57.8	39.724	178.5	1.05489	0.14301	0.212134	0.0571383	0.159758
P47895;H0Y2X5;H0YKF9;H0YNQ3;H0YLT1	P47895;H0Y2X5	Aldehyde dehydrogenase family 1 member A3	ALDH1A3	ALDH1A3	40	40	38	74.2	74.2	70.5	56.108	323.31	3.15691	0.802062	0.764686	0.803475	0.838024
Q8IZ83;F5H4B6;M0QY06	Q8IZ83;F5H4B6	Aldehyde dehydrogenase family 16 member A1	ALDH16A1	ALDH16A1	19	19	19	36	36	36	85.126	140.54	1.16164	-0.275825	-0.339674	-0.364162	-0.123638
P30837	P30837	Aldehyde dehydrogenase X, mitochondrial	ALDH1B1	ALDH1B1	8	7	7	22.8	21.3	21.3	57.206	13.493	0.0918992	-0.0563641	-0.382701	0.322159	-0.10855
P30838;I3L3I9;C9JMC5;E9PNN6	P30838;I3L3I9;C9JMC5;E9PNN6	Aldehyde dehydrogenase, dimeric NADP-preferring	ALDH3A1	ALDH3A1	26	26	7	53	53	14.3	50.394	280.26	2.90048	-3.53394	-3.29421	-3.71784	-3.58977
P05091;F8VP50;S4R3S4;P00352;Q5SYQ7;Q5SYQ9;Q5SYQ8	P05091	Aldehyde dehydrogenase, mitochondrial	ALDH2	ALDH2	24	23	23	66.3	64.8	64.8	56.381	225.05	2.02191	-0.154043	-0.183753	-0.134224	-0.144154
O60218	O60218	Aldo-keto reductase family 1 member B10	AKR1B10	AKR1B10	17	17	10	62.7	62.7	37.7	36.019	323.31	3.2154	-4.03439	-4.14346	-4.12421	-3.83549
Q04828;H0Y804;A6NHU4	Q04828;H0Y804	Aldo-keto reductase family 1 member C1	AKR1C1	AKR1C1	30	30	3	81.4	81.4	12.1	36.788	323.31	3.34256	-2.03537	-2.12218	-1.99154	-1.9924
A0A0A0MSS8;P42330;S4R3Z2;S4R3D5;P17516	A0A0A0MSS8;P42330;S4R3Z2	Aldo-keto reductase family 1 member C3	AKR1C3	AKR1C3	22	14	14	77.4	59.4	59.4	36.867	287.24	3.67833	-1.61915	-1.62674	-1.65544	-1.57527
Q96C23;B8ZZ75;H7C1B5;H7C320	Q96C23;B8ZZ75;H7C1B5	Aldose 1-epimerase	GALM	GALM	8	8	8	36.5	36.5	36.5	37.765	24.016	1.6661	-0.312845	-0.403618	-0.286568	-0.248348
P15121;E9PCX2;E9PEF9	P15121;E9PCX2	Aldose reductase	AKR1B1	AKR1B1	28	28	27	85.4	85.4	85.4	35.853	323.31	3.58103	-0.912073	-0.940451	-0.905034	-0.890733
P05187;P10696;P09923	P05187;P10696	Alkaline phosphatase, placental type;Alkaline phosphatase, placental-like	ALPP;ALPPL2	ALPP	9	9	9	25.2	25.2	25.2	57.953	59.98	1.76544	1.44512	1.08733	1.50426	1.74377
O00116;A0A1B0GWA2;B8ZZ81	O00116;A0A1B0GWA2	Alkyldihydroxyacetonephosphate synthase, peroxisomal	AGPS	AGPS	26	26	26	51.4	51.4	51.4	72.911	323.31	0.0297215	-0.00588696	0.108491	-0.10799	-0.018162
Q6NUM9;H7BZ81;H7C3J0;H0YGU3;H7BZ16	Q6NUM9;H7BZ81;H7C3J0	All-trans-retinol 13,14-reductase	RETSAT	RETSAT	4	4	4	8.7	8.7	8.7	66.819	8.7744	2.10884	0.252312	0.207643	0.27739	0.271904
Q9BQI0;Q5JUP3;A6PVM9	Q9BQI0;Q5JUP3	Allograft inflammatory factor 1-like	AIF1L	AIF1L	8	8	8	52	52	52	17.068	21.675	1.53786	-0.33308	-0.320504	-0.439187	-0.239549
Q6PD74	Q6PD74	Alpha- and gamma-adaptin-binding protein p34	AAGAB	AAGAB	2	2	2	18.1	18.1	18.1	34.593	4.9171	0.767908	0.155351	0.180403	0.0164963	0.269153
Q9BYC5;G3XAD2	Q9BYC5;G3XAD2	Alpha-(1,6)-fucosyltransferase	FUT8	FUT8	11	11	11	26.6	26.6	26.6	66.515	17.639	1.87741	0.557219	0.444243	0.558659	0.668755
P30533;D6REW6	P30533	Alpha-2-macroglobulin receptor-associated protein	LRPAP1	LRPAP1	17	17	17	38.4	38.4	38.4	41.465	110.39	0.0928629	-0.0175131	-0.0719974	-0.088899	0.108357
A8K2U0;H0YGG5;H0YH14	A8K2U0;H0YGG5	Alpha-2-macroglobulin-like protein 1	A2ML1	A2ML1	20	20	20	22.8	22.8	22.8	161.1	110.83	1.69611	-1.97428	-2.53099	-1.59457	-1.79726
P12814;G3V2N5;P35609;G3V5M4;G3V380;D6RH00	P12814	Alpha-actinin-1	ACTN1	ACTN1	85	59	7	83.5	68	10.2	103.06	323.31	3.8887	0.517672	0.52667	0.506602	0.519743
Q08043;A0A087WSZ2	Q08043;A0A087WSZ2	Alpha-actinin-3	ACTN3	ACTN3	15	1	1	14.7	1.9	1.9	103.24	-2	1.04058	-0.345893	NaN	-0.39572	-0.296067
O43707;F5GXS2;K7EP19	O43707;F5GXS2	Alpha-actinin-4	ACTN4	ACTN4	93	93	26	83.1	83.1	31.9	104.85	323.31	3.51407	0.628177	0.609093	0.647176	0.62826
E7EV99;E7ENY0;P35611;A0A0A0MSR2;H0Y9H2;D6RF25;D6RAH3;D6RJE2;H0YFD8;H0YG19	E7EV99;E7ENY0;P35611;A0A0A0MSR2;H0Y9H2	Alpha-adducin	ADD1	ADD1	20	20	19	54.3	54.3	53	70.055	122.71	2.00483	0.575129	0.483674	0.560128	0.681584
A0A1B0GTG2;A0A1B0GW77;P49419;A0A1B0GTY9;A0A1B0GTJ4;A0A1B0GUA1;A0A1B0GW82;A0A1B0GV49;A0A140T9V3;A0A0J9YWF7;A0A1B0GUY0;H0YHM6;F8VVF2;F8WDY6;A0A1B0GVU0;A0A0J9YWM6;A0A1B0GW65;F8WD33;A0A0J9YWK1	A0A1B0GTG2;A0A1B0GW77;P49419;A0A1B0GTY9;A0A1B0GTJ4;A0A1B0GUA1;A0A1B0GW82;A0A1B0GV49;A0A140T9V3	Alpha-aminoadipic semialdehyde dehydrogenase	ALDH7A1	ALDH7A1	27	27	27	58.6	58.6	58.6	58.139	316.89	1.32706	0.273563	0.31034	0.356933	0.153416
Q9UBT7;Q5JTQ9;Q5JTQ6	Q9UBT7	Alpha-catulin	CTNNAL1	CTNNAL1	3	3	3	6	6	6	81.895	5.632	0.00270051	0.00050145	0.0519985	-0.0509956	NaN
R4GMT0;P61163;A0A1B0GVS3	R4GMT0;P61163;A0A1B0GVS3	Alpha-centractin	ACTR1A	ACTR1A	14	14	10	60.2	60.2	44.9	37.433	118.56	2.43805	0.658207	0.735262	0.637378	0.601982
A6NMQ3;Q5T5H1;O43768	A6NMQ3;Q5T5H1;O43768	Alpha-endosulfine	ENSA	ENSA	12	12	11	65	65	57.1	15.634	323.31	1.33526	-0.206946	-0.143644	-0.180544	-0.296651
P06733;K7EM90;E5RI09;E5RG95;K7EPM1;K7EKN2;E5RGZ4	P06733	Alpha-enolase	ENO1	ENO1	39	39	36	80.4	80.4	71.9	47.168	323.31	2.43065	-0.257913	-0.253601	-0.287096	-0.23304
P06280;V9GYN5	P06280;V9GYN5	Alpha-galactosidase A	GLA	GLA	5	5	5	17.5	17.5	17.5	48.766	38.137	2.44211	0.258411	0.265077	0.228726	0.281431
Q12800;F8VWL0;F8VX55;C9JWL3	Q12800;F8VWL0;F8VX55	Alpha-globin transcription factor CP2	TFCP2	TFCP2	4	3	3	12	8.4	8.4	57.255	8.4909	0.715577	-0.258911	-0.0664576	-0.194278	-0.515996
Q16352;P07196	Q16352	Alpha-internexin	INA	INA	17	16	16	34.5	32.7	32.7	55.39	70.788	0.82061	0.242971	0.297133	0.0366088	0.395172
A0A1B0GTC3;A0A1B0GVH5;Q9C0B1;A0A1B0GUC3;A0A1B0GV98;A0A1B0GTC5;A0A1B0GU26;A0A1B0GTY1;A0A1B0GTI3;A0A1B0GUY7;A0A1B0GTZ8;F8WCB8;X6R3I0	A0A1B0GTC3;A0A1B0GVH5;Q9C0B1;A0A1B0GUC3;A0A1B0GV98;A0A1B0GTC5;A0A1B0GU26;A0A1B0GTY1	Alpha-ketoglutarate-dependent dioxygenase FTO	FTO	FTO	20	20	20	41.1	41.1	41.1	61.313	268.94	1.28899	-0.175469	-0.151378	-0.118915	-0.256115
Q16706	Q16706	Alpha-mannosidase 2	MAN2A1	MAN2A1	10	10	10	12.5	12.5	12.5	131.14	33.822	1.82735	0.82482	0.621712	0.93757	0.915177
D6RB81;Q9UHK6;V9GZ45;V9GYP4;V9GYU9	D6RB81;Q9UHK6;V9GZ45;V9GYP4	Alpha-methylacyl-CoA racemase	AMACR	AMACR	3	3	3	17.2	17.2	17.2	40.674	23.752	0.36994	-0.39367	-0.321784	0.256528	-1.11575
P17050	P17050	Alpha-N-acetylgalactosaminidase	NAGA	NAGA	5	5	5	14.8	14.8	14.8	46.564	64.615	0.656626	-0.155867	NaN	-0.212116	-0.0996181
Q9NVD7;J3KNQ4;E9PS97	Q9NVD7;J3KNQ4;E9PS97	Alpha-parvin	PARVA	PARVA	13	13	12	34.4	34.4	32.3	42.243	221.78	2.06338	0.663557	0.760945	0.681584	0.548141
P54920;M0R0Y2;M0R2M1;M0R058;M0R0I4;M0R213;M0R027;M0QZM9;M0QZN5;M0R031;A0A087WZQ7;Q9H115	P54920;M0R0Y2;M0R2M1	Alpha-soluble NSF attachment protein	NAPA	NAPA	24	24	24	86.8	86.8	86.8	33.232	317.11	0.627604	-0.0870248	-0.0738487	-0.00440699	-0.182819
H6UYS7;E7EPV7;P37840	H6UYS7;E7EPV7;P37840	Alpha-synuclein	SNCA	SNCA	3	3	3	38.8	38.8	38.8	10.02	75.835	0.470659	0.875747	1.34079	1.78998	-0.503527
P40222;Q8N3L3	P40222	Alpha-taxilin	TXLNA	TXLNA	20	20	19	43.2	43.2	41.8	61.89	323.31	4.60247	0.470923	0.471344	0.466653	0.474774
Q5QPC2;Q9BTX7;A6PVK2	Q5QPC2;Q9BTX7;A6PVK2	Alpha-tocopherol transfer protein-like	TTPAL	TTPAL	5	5	5	30.1	30.1	30.1	31.761	13.59	0.593663	-0.574872	-0.818172	-0.331572	NaN
Q8NFV4;H7C396;C9J7Q4;H7BZ58;H0YC52	Q8NFV4	Alpha/beta hydrolase domain-containing protein 11	ABHD11	ABHD11	8	8	8	46	46	46	34.69	91.122	1.28136	-1.0235	-1.26278	-1.27174	-0.53598
Q96IU4;F8W9U3;B4DQI4	Q96IU4;F8W9U3;B4DQI4	Alpha/beta hydrolase domain-containing protein 14B	ABHD14B	ABHD14B	5	5	5	40.5	40.5	40.5	22.345	109.78	3.15542	-0.815851	-0.788564	-0.800525	-0.858463
Q60I27	Q60I27	ALS2 C-terminal-like protein	ALS2CL	ALS2CL	1	1	1	1.5	1.5	1.5	107.75	2.8687	0.248183	-0.466778	-1.81426	0.397146	0.0167816
Q06203;D6RCC8;D6RE15	Q06203;D6RCC8	Amidophosphoribosyltransferase	PPAT	PPAT	14	14	14	35.8	35.8	35.8	57.398	75.905	0.514669	0.0937216	0.172231	-0.043185	0.152118
Q12904;D6R937	Q12904	Aminoacyl tRNA synthase complex-interacting multifunctional protein 1;Endothelial monocyte-activating polypeptide 2	AIMP1	AIMP1	19	19	19	72.1	72.1	72.1	34.352	251.28	1.21729	0.132967	0.134878	0.191436	0.072586
Q13155;A8MU58;F8W950	Q13155;A8MU58;F8W950	Aminoacyl tRNA synthase complex-interacting multifunctional protein 2	AIMP2	AIMP2	9	9	9	48.1	48.1	48.1	35.348	146.21	0.197409	0.0239607	-0.0402447	0.10608	0.0060466
A0A1B0GU86;Q03154;A0A1B0GW23;C9JMV9;C9JYZ0;A0A1B0GV31;F8WC59;A0A1B0GVA5;A0A1B0GTG3;A0A1B0GVZ3;A0A1B0GVG0;A0A1B0GU36	A0A1B0GU86;Q03154;A0A1B0GW23;C9JMV9;C9JYZ0;A0A1B0GV31	Aminoacylase-1	ACY1;ABHD14A-ACY1	ACY1	7	7	7	30.6	30.6	30.6	42.179	28.507	2.61594	-1.55987	-1.44207	-1.53316	-1.70439
Q9H4A4;A6NKB8;A0A087WU27;A0A087WUS4;C9JMZ3;H7C2T3	Q9H4A4;A6NKB8	Aminopeptidase B	RNPEP	RNPEP	29	29	29	56	56	56	72.595	247.66	2.69804	-0.400664	-0.380202	-0.385318	-0.436471
P15144;H0YMC1;H0YLZ8	P15144	Aminopeptidase N	ANPEP	ANPEP	29	29	29	35.6	35.6	35.6	109.54	264.45	2.37117	-1.22111	-1.35716	-1.2257	-1.08048
H0Y360;Q01433;H0YCL9;E9PIJ1;E9PJF6	H0Y360;Q01433	AMP deaminase 2	AMPD2	AMPD2	10	10	10	13.8	13.8	13.8	98.401	22.299	0.365452	-0.134029	-0.0579623	0.0558898	-0.400016
E9PKC5;Q01432;E9PPG2;E9PIR5;E9PLK6	E9PKC5;Q01432	AMP deaminase 3	AMPD3	AMPD3	3	3	3	5.5	5.5	5.5	78.492	4.6081	1.19543	-0.448195	-0.497588	-0.625022	-0.221977
H0YAJ5;G5E9Y1;Q92870;D6RGD4;D6RAJ4;D6RD19;H0Y9U9;H0YA92	H0YAJ5;G5E9Y1;Q92870;D6RGD4;D6RAJ4;D6RD19;H0Y9U9;H0YA92	Amyloid beta A4 precursor protein-binding family B member 2	APBB2	APBB2	2	2	2	2.7	2.7	2.7	79.972	2.7253	2.67354	1.09217	0.997329	1.11016	1.16903
E9PG40;P05067;H7C0V9;A0A0A0MRG2	E9PG40;P05067;H7C0V9;A0A0A0MRG2	Amyloid beta A4 protein;N-APP;Soluble APP-alpha;Soluble APP-beta;C99;Beta-amyloid protein 42;Beta-amyloid protein 40;C83;P3(42);P3(40);C80;Gamma-secretase C-terminal fragment 59;Gamma-secretase C-terminal fragment 57;Gamma-secretase C-terminal fragment 50;C31	APP	APP	8	8	7	14.7	14.7	13.6	80.832	34.684	0.607715	0.139587	0.261471	-0.0269252	0.184217
Q06481;E9PQS3	Q06481	Amyloid-like protein 2	APLP2	APLP2	6	5	5	11.5	10.5	10.5	86.955	81.255	1.27453	-0.715937	-0.60452	-0.489828	-1.05346
Q8TCF1;E5RIS3;E5RK75;E5RJ74;E5RGE5;E5RI74	Q8TCF1;E5RIS3	AN1-type zinc finger protein 1	ZFAND1	ZFAND1	5	5	5	29.1	29.1	29.1	30.787	5.2168	2.86778	0.836583	0.827413	0.788352	0.893983
F8WEE4;B8ZZ56;E7EV05;E9PFU9;B4DEN4;Q8WV99;C9J1R6;A0A087X0D9	F8WEE4;B8ZZ56;E7EV05;E9PFU9;B4DEN4;Q8WV99;C9J1R6;A0A087X0D9	AN1-type zinc finger protein 2B	ZFAND2B	ZFAND2B	2	2	2	26	26	26	10.578	2.9155	0.821855	-0.242374	-0.408187	-0.0435864	-0.27535
Q5QPB1;O76080	Q5QPB1;O76080	AN1-type zinc finger protein 5	ZFAND5	ZFAND5	3	3	2	29.4	29.4	24.6	22.54	103.91	0.852777	-0.359469	-0.0614959	-0.55167	-0.465241
H0YME2;H0YK54;Q6FIF0;H3BT16;H3BP46;H3BM82;H0YMR5;H0YLR2;H0YK21;H3BMJ5	H0YME2;H0YK54;Q6FIF0;H3BT16;H3BP46;H3BM82;H0YMR5;H0YLR2;H0YK21	AN1-type zinc finger protein 6	ZFAND6	ZFAND6	3	2	2	37.1	30.8	30.8	16.981	10.959	0.223413	-0.151689	NaN	0.0556121	-0.35899
Q6FI81;H3BV90;H3BT65;H3BUG4;H3BPG7;H3BQ23;H3BTZ8	Q6FI81;H3BV90;H3BT65;H3BUG4	Anamorsin	CIAPIN1	CIAPIN1	15	15	15	75	75	75	33.582	132.3	0.250451	-0.0612591	0.00633396	0.0472592	-0.23737
Q9H1A4;H0Y564;F8WAS1	Q9H1A4;H0Y564	Anaphase-promoting complex subunit 1	ANAPC1	ANAPC1	17	17	17	14.2	14.2	14.2	216.5	41.254	2.00085	-0.280545	-0.225852	-0.32009	-0.295695
D6R9Q5;D6RD74;D6RA92;Q9UM13;D6RB36	D6R9Q5;D6RD74;D6RA92;Q9UM13;D6RB36	Anaphase-promoting complex subunit 10	ANAPC10	ANAPC10	2	2	2	22.9	22.9	22.9	12.346	2.5916	1.21773	-0.527975	-0.543593	-0.284634	-0.755697
F5GXB9;F5H2T3;F8WDQ6;F5H3R3;F5H6E4;G5EA39;P60006	F5GXB9;F5H2T3;F8WDQ6;F5H3R3;F5H6E4;G5EA39;P60006	Anaphase-promoting complex subunit 15	ANAPC15	ANAPC15	2	2	2	25	25	25	5.3059	1.9024	0.683303	-0.206787	-0.276625	NaN	-0.13695
Q96DE5;A0A087WUN5	Q96DE5;A0A087WUN5	Anaphase-promoting complex subunit 16	ANAPC16	ANAPC16	2	2	2	24.5	24.5	24.5	11.667	6.1867	1.11106	-0.274873	-0.177017	-0.436237	-0.211364
Q9UJX6	Q9UJX6	Anaphase-promoting complex subunit 2	ANAPC2	ANAPC2	3	3	3	5.7	5.7	5.7	93.827	1.6824	0.254825	0.234189	-0.0454165	0.513794	NaN
Q9UJX5;D6RAP6;D6RFM7	Q9UJX5;D6RAP6	Anaphase-promoting complex subunit 4	ANAPC4	ANAPC4	6	6	6	9.2	9.2	9.2	92.115	5.5628	0.732307	-0.445908	-0.785701	-0.529822	-0.0221999
F5H0F9;Q9UJX4;F5GY68;F5H3S5;H0YFB5;F5H0N1	F5H0F9;Q9UJX4	Anaphase-promoting complex subunit 5	ANAPC5	ANAPC5	9	9	9	16.7	16.7	16.7	83.674	89.755	0.408996	-0.402578	0.198243	-1.07631	-0.329667
Q9UJX3;H0YIW2	Q9UJX3	Anaphase-promoting complex subunit 7	ANAPC7	ANAPC7	8	8	8	16.9	16.9	16.9	66.855	128.37	0.901583	-0.271712	-0.0607434	-0.351443	-0.40295
Q8NHZ8	Q8NHZ8	Anaphase-promoting complex subunit CDC26	CDC26	CDC26	4	4	4	29.4	29.4	29.4	9.7769	3.8491	0.186669	-0.305825	0.194339	NaN	-0.805989
Q9Y679	Q9Y679	Ancient ubiquitous protein 1	AUP1	AUP1	3	3	3	11.8	11.8	11.8	53.028	1.6071	0.746195	0.733492	0.945832	0.521151	NaN
C9JG97;C9JEH3;Q13685;C9JTS3;H7C0R2	C9JG97;C9JEH3;Q13685;C9JTS3	Angio-associated migratory cell protein	AAMP	AAMP	7	7	7	29.9	29.9	29.9	44.693	68.834	1.55028	0.20487	0.146394	0.200379	0.267835
Q9Y2J4	Q9Y2J4	Angiomotin-like protein 2	AMOTL2	AMOTL2	2	2	2	4	4	4	85.763	56.824	0.224337	0.290521	NaN	-0.104853	0.685895
E9PFN4;A0A0A0MST8;Q9Y6M7;C9JRP1	E9PFN4;A0A0A0MST8;Q9Y6M7;C9JRP1	Anion exchange protein;Sodium bicarbonate cotransporter 3	SLC4A7	SLC4A7	8	8	5	11.2	11.2	6.8	135.3	48.633	1.75517	-0.950411	-0.712079	-0.990194	-1.14896
Q9P0K7;D6RE17;D6RB27;D6R9G4;D6RBY4;D6REL2;D6R9G6;D6RF74;D6RB25;D6RBW6	Q9P0K7	Ankycorbin	RAI14	RAI14	48	48	48	59.6	59.6	59.6	110.04	323.31	2.57215	-0.694871	-0.656763	-0.660954	-0.766897
Q8N961	Q8N961	Ankyrin repeat and BTB/POZ domain-containing protein 2	ABTB2	ABTB2	3	3	3	4.8	4.8	4.8	113.65	31.233	1.37081	0.749624	0.547845	0.635801	1.06523
Q9P2G1	Q9P2G1	Ankyrin repeat and IBR domain-containing protein 1	ANKIB1	ANKIB1	7	7	7	12.9	12.9	12.9	122	56.24	0.0783259	-0.0610924	0.169284	NaN	-0.291468
Q8IWZ3;E9PDP5;H7C2F5;H3BLS9;H0Y4P6;H0Y785;H0Y472;D6RHC4;A0A0A0MQZ8;H0Y7Y3;H7C2E1	Q8IWZ3;E9PDP5;H7C2F5;H3BLS9	Ankyrin repeat and KH domain-containing protein 1	ANKHD1	ANKHD1	30	30	12	18.2	18.2	8.9	269.45	295.86	1.06177	0.13094	0.052555	0.147567	0.192699
Q86XL3;F5H6J0;F5H1D4	Q86XL3	Ankyrin repeat and LEM domain-containing protein 2	ANKLE2	ANKLE2	14	14	14	27.3	27.3	27.3	104.11	67.833	1.39701	0.589783	0.501516	0.830499	0.437334
G3V0G5;Q8IV38	G3V0G5;Q8IV38	Ankyrin repeat and MYND domain-containing protein 2	ANKMY2	ANKMY2	3	3	3	12.3	12.3	12.3	38.072	7.8658	1.26427	0.465684	NaN	0.425782	0.505586
Q92625	Q92625	Ankyrin repeat and SAM domain-containing protein 1A	ANKS1A	ANKS1A	10	10	10	13.9	13.9	13.9	123.11	27.467	1.75659	-0.400171	-0.293359	-0.462754	-0.4444
R4GN94;Q96DX5	R4GN94;Q96DX5	Ankyrin repeat and SOCS box protein 9	ASB9	ASB9	2	2	2	18.5	18.5	18.5	22.545	9.6564	0.157897	-0.0525808	0.1595	-0.0764324	-0.24081
Q9H8Y5;B8ZZS4;C9JQZ3;C9JS61;C9K022	Q9H8Y5;B8ZZS4	Ankyrin repeat and zinc finger domain-containing protein 1	ANKZF1	ANKZF1	9	9	9	15.7	15.7	15.7	80.926	30.289	1.35185	-0.487072	-0.324058	-0.45038	-0.686777
Q8IZ07;S4R3D2;H0YIN8	Q8IZ07;S4R3D2;H0YIN8	Ankyrin repeat domain-containing protein 13A	ANKRD13A	ANKRD13A	8	8	8	18	18	18	67.618	40.402	2.01923	1.0257	1.08542	1.16305	0.828632
H0YM23;O75179;H0YLQ3	H0YM23;O75179	Ankyrin repeat domain-containing protein 17	ANKRD17	ANKRD17	28	13	13	16	9.4	9.4	263.25	169.87	1.31869	0.171552	0.141694	0.124063	0.248899
A0A0A0MRN9;Q9GZV1;Q5T457	A0A0A0MRN9;Q9GZV1;Q5T457	Ankyrin repeat domain-containing protein 2	ANKRD2	ANKRD2	5	5	5	22.8	22.8	22.8	37.121	5.778	0.65368	0.562052	0.766383	NaN	0.357721
Q96NW4;K7ELM1;K7EIN0;K7ENE0;V9GYL8;K7EIH4	Q96NW4;K7ELM1	Ankyrin repeat domain-containing protein 27	ANKRD27	ANKRD27	6	6	6	9	9	9	116.98	12.838	0.618439	0.246241	0.340277	-0.0461164	0.444561
Q9ULJ7	Q9ULJ7	Ankyrin repeat domain-containing protein 50	ANKRD50	ANKRD50	2	2	2	2.2	2.2	2.2	155.86	1.5216	1.30169	0.333015	0.359184	0.306845	NaN
Q6NXT1;C9JU48;D3YTC9;B5MCX7;H7C3L3;V9GYU2;H7BZV9	Q6NXT1;C9JU48;D3YTC9;B5MCX7;H7C3L3	Ankyrin repeat domain-containing protein 54	ANKRD54	ANKRD54	6	6	6	34.7	34.7	34.7	32.505	25.958	0.446693	-0.480293	-0.415634	-1.212	0.186754
Q53LP3	Q53LP3	Ankyrin repeat domain-containing protein SOWAHC	SOWAHC	SOWAHC	6	6	6	16.8	16.8	16.8	55.671	105.59	1.84067	-0.176542	-0.180544	-0.172539	NaN
Q12955;A0A087WTF3;A0A087WZ65;H0Y3A4;A0A087WWI5;H0Y951;A0A087WY90;H0YA66;H0YAH5;A0A087WTE8;A0A087WVC2;A0A087X0B4;A0A087WX55;D6RFK6;B1AQT1;A0A087WZ26;D6RHY3;H0Y931;E9PCH6;D6RHE1	Q12955;A0A087WTF3;A0A087WZ65	Ankyrin-3	ANK3	ANK3	28	28	27	10.7	10.7	10.5	480.4	108.42	1.3032	0.168178	0.127105	0.246104	0.131326
D6RA82;D6RFJ9	D6RA82	Annexin	ANXA3	ANXA3	32	1	1	78.5	2.8	2.8	32.118	-2	1.75775	0.365801	0.310689	0.463518	0.323197
E5RK69;H0YC77	E5RK69	Annexin	ANXA6	ANXA6	27	2	2	63.5	4.3	4.3	51.776	6.1898	1.91659	0.395577	0.367147	0.481816	0.337768
P04083;Q5T3N1;Q5T3N0	P04083	Annexin A1	ANXA1	ANXA1	32	32	32	78	78	78	38.714	323.31	2.94066	-0.75413	-0.796761	-0.708396	-0.757233
Q9UJ72	Q9UJ72	Annexin A10	ANXA10	ANXA10	1	1	1	4.9	4.9	4.9	37.277	2.6194	0.197021	0.0869199	0.256045	0.23131	-0.226594
P50995;H0Y6E1;E5RIN3	P50995	Annexin A11	ANXA11	ANXA11	22	22	20	38	38	34.9	54.389	323.31	0.160714	-0.00840566	-0.0408976	0.0223323	-0.00665169
P07355;H0YN42;H0YMD0;H0YMU9;H0YM50;A6NMY6;H0YKS4;H0YNP5;H0YMM1;H0YKZ7;H0YLV6;H0YMW4;H0YKL9;H0YKV8;H0YMD9;H0YKN4;H0YNB8	P07355;H0YN42;H0YMD0;H0YMU9;H0YM50;A6NMY6;H0YKS4;H0YNP5	Annexin A2;Annexin;Putative annexin A2-like protein	ANXA2;ANXA2P2	ANXA2	48	48	10	84.7	84.7	21.5	38.604	323.31	1.72941	-0.0886043	-0.112584	-0.0720884	-0.0811406
P12429;D6RFG5;D6RCA8;D6RAZ8	P12429	Annexin A3	ANXA3	ANXA3	34	34	3	77.7	77.7	8.7	36.375	323.31	1.89194	0.300189	0.235605	0.312317	0.352646
P09525;Q6P452;B4E1S2	P09525;Q6P452	Annexin A4;Annexin	ANXA4	ANXA4	23	23	23	67.1	67.1	67.1	35.882	323.31	1.53784	0.127948	0.172487	0.105678	0.105678
P08758;D6RBL5;D6RBE9;E9PHT9;D6RCN3	P08758;D6RBL5;D6RBE9	Annexin A5;Annexin	ANXA5	ANXA5	33	33	33	82.5	82.5	82.5	35.936	323.31	0.960822	0.0481668	0.0691523	0.0136409	0.0617071
P08133;E7EMC6;E5RI05;E5RFF0;E5RJF5;E5RK63;E5RJR0;E5RIU8	P08133;E7EMC6	Annexin A6;Annexin	ANXA6	ANXA6	35	35	10	57.9	57.9	17.5	75.872	288.69	3.17889	1.00134	1.05283	0.973207	0.977976
P20073	P20073	Annexin A7	ANXA7	ANXA7	19	18	18	37.5	37.5	37.5	52.739	323.31	2.4354	0.259652	0.236095	0.289598	0.253263
Q5VT79;A0A075B752;B4DTF2;A0A087WUP0	Q5VT79;A0A075B752;B4DTF2;A0A087WUP0	Annexin A8-like protein 2;Annexin	ANXA8L2;ANXA8L1	ANXA8L2	27	27	5	72.2	72.2	14.7	36.879	323.31	2.85822	0.650296	0.607863	0.651224	0.691802
P13928;A0A087WTN9;A0A075B765	P13928;A0A087WTN9;A0A075B765	Annexin A8;Annexin	ANXA8	ANXA8	25	3	3	71.6	14.1	14.1	36.881	32.876	1.66126	0.391139	0.287709	0.394624	0.491084
Q4KMQ2	Q4KMQ2	Anoctamin-6	ANO6	ANO6	5	5	5	8	8	8	106.16	11.256	0.771511	0.184448	0.026021	0.199751	0.327572
E9PQ79;Q9BYT9	E9PQ79;Q9BYT9	Anoctamin;Anoctamin-3	ANO3	ANO3	1	1	1	1.2	1.2	1.2	112.87	-2	1.05035	-0.499454	NaN	-0.429129	-0.569779
P46013	P46013	Antigen KI-67	MKI67	MKI67	5	5	5	2.8	2.8	2.8	358.69	13.335	0.0133368	-0.00884509	0.0224743	-0.381517	0.332507
A0A140T9T7;Q03518	A0A140T9T7;Q03518	Antigen peptide transporter 1	TAP1	TAP1	8	8	8	19.8	19.8	19.8	87.175	47.421	0.509632	-0.355383	-0.143978	-0.0437946	-0.878374
X5CMH5;A0A0G2JLV0;A0A087WYD6;Q03519;A0A140T9S0;E7ENX8	X5CMH5;A0A0G2JLV0;A0A087WYD6;Q03519;A0A140T9S0;E7ENX8	Antigen peptide transporter 2	TAP2	TAP2	5	5	5	13.1	13.1	13.1	77.694	14.595	0.306195	-0.256811	-0.0047253	-0.508896	NaN
Q10567;C9J1E7;H7C034	Q10567;C9J1E7	AP-1 complex subunit beta-1	AP1B1	AP1B1	43	20	20	53	34	34	104.64	138.4	2.11113	-0.120273	-0.115207	-0.140714	-0.104899
O43747;H3BNR4;H3BR36;H3BUN9;H3BRM7;H3BN71;B4DGE1;H3BS13;H3BV30;H3BN75;H3BNN2;B3KNW1	O43747	AP-1 complex subunit gamma-1	AP1G1	AP1G1	24	24	24	42.6	42.6	42.6	91.35	223.16	1.83006	0.206324	0.225768	0.237197	0.156008
O75843;G3V532;H0YJ08;G3V2V9;G3V3Z2	O75843;G3V532	AP-1 complex subunit gamma-like 2	AP1G2	AP1G2	7	7	7	11.8	11.8	11.8	87.116	11.317	1.66551	-1.02154	-1.32319	-0.911207	-0.830229
Q9BXS5;E7ENJ6;K7EJL1;K7ENA7;K7EQX3;K7EPJ8;A0A087WZX7;K7EQ90;K7ER75	Q9BXS5;E7ENJ6;K7EJL1	AP-1 complex subunit mu-1	AP1M1	AP1M1	17	17	15	52	52	47.8	48.586	50.353	1.85661	-0.173416	-0.185999	-0.133021	-0.201228
Q9Y6Q5;K7EPR4;K7EJJ1;K7ERH5;K7EL08;K7EK69	Q9Y6Q5;K7EPR4;K7EJJ1	AP-1 complex subunit mu-2	AP1M2	AP1M2	11	9	6	29.8	25.5	18.9	48.108	30.278	2.45097	0.328609	0.290306	0.355016	0.340505
H7C1E4;P61966	H7C1E4;P61966	AP-1 complex subunit sigma-1A	AP1S1	AP1S1	3	3	3	23.6	23.6	23.6	22.065	114.15	2.53007	-0.279643	-0.29343	-0.296261	-0.249239
P56377;H7BZG6;H0Y673;F6SFB5;A6NH01	P56377;H7BZG6;H0Y673;F6SFB5;A6NH01	AP-1 complex subunit sigma-2	AP1S2	AP1S2	2	2	2	15.9	15.9	15.9	18.615	15.032	0.767541	0.815734	NaN	0.591488	1.03998
F8W8K9;G5E966;B8ZZZ1;Q96PC3	F8W8K9;G5E966;B8ZZZ1;Q96PC3	AP-1 complex subunit sigma-3	AP1S3	AP1S3	1	1	1	14.3	14.3	14.3	7.7583	22.358	0.467331	0.338484	0.539333	0.137635	NaN
O95782;M0R2D9;E9PPY8;E9PPZ3;E9PS94	O95782	AP-2 complex subunit alpha-1	AP2A1	AP2A1	40	40	31	52.1	52.1	40.4	107.54	251.69	2.80153	-0.314117	-0.339108	-0.301177	-0.302066
O94973;A0A0G2JS82;A0A0G2JQM1;E9PR62;A0A0G2JRF9;A0A0G2JQA4;A0A0G2JS17;A0A0G2JQT9;H0YDE9;H0YEG0;E9PQP4;A0A0G2JRS3	O94973;A0A0G2JS82;A0A0G2JQM1	AP-2 complex subunit alpha-2	AP2A2	AP2A2	29	20	20	43.2	31.1	31.1	103.96	254.94	0.647401	-0.0926045	-0.0063764	-0.081049	-0.190388
P63010;A0A087X253;A0A087WU93;A0A087WZQ6;A0A087WYD1;K7ERB2;K7EN71;K7EJ01;K7EJX1;A0A087WXS3;K7EKZ5	P63010;A0A087X253;A0A087WU93;A0A087WZQ6;A0A087WYD1	AP-2 complex subunit beta	AP2B1	AP2B1	53	53	30	64.8	64.8	45.6	104.55	323.31	0.0751485	0.00575881	0.0553346	-0.0102361	-0.027822
A0A087WY71;E9PFW3;Q96CW1;C9JJ47;H7C4C3;C9JTK4;C9JGT8;C9JJD3;C9JPV8	A0A087WY71;E9PFW3;Q96CW1	AP-2 complex subunit mu	AP2M1	AP2M1	13	13	13	37.6	37.6	37.6	49.526	39.072	1.99634	-0.195276	-0.22398	-0.204449	-0.157399
O00203;H0YBD0;F5GYB0;F5GWU4	O00203	AP-3 complex subunit beta-1	AP3B1	AP3B1	28	28	25	29.2	29.2	26.2	121.32	68.913	1.16162	0.11298	0.160275	0.0538064	0.124857
O14617;A0A087WYN6;K7ELX8;K7ERW8	O14617	AP-3 complex subunit delta-1	AP3D1	AP3D1	26	26	26	29.4	29.4	29.4	130.16	134.87	0.68022	-0.131206	-0.0106285	-0.25877	-0.12422
Q9Y2T2;H0YBM0;E5RJ52;P53677	Q9Y2T2	AP-3 complex subunit mu-1	AP3M1	AP3M1	12	12	12	39.7	39.7	39.7	46.939	94.604	0.850223	0.112383	0.162597	0.156914	0.0176369
Q92572;F5H459	Q92572	AP-3 complex subunit sigma-1	AP3S1	AP3S1	5	5	5	38.3	38.3	38.3	21.732	87.993	0.0109123	0.00290962	0.10809	-0.160653	0.0612924
Q9Y587	Q9Y587	AP-4 complex subunit sigma-1	AP4S1	AP4S1	1	1	1	9.7	9.7	9.7	17.005	5.0104	0.36643	-0.182361	-0.328507	-0.0362152	NaN
O43299	O43299	AP-5 complex subunit zeta-1	AP5Z1	AP5Z1	2	2	2	2.7	2.7	2.7	88.604	4.853	1.49652	0.959266	0.911193	1.00734	NaN
Q2M2I8;E9PG46;A0A096LP60;K4DI97;Q9NSY1	Q2M2I8;E9PG46	AP2-associated protein kinase 1	AAK1	AAK1	15	15	13	25	25	21	103.88	76.835	0.0175394	0.0109417	0.269273	0.135535	-0.371982
P02649;H0Y7L5;E9PEV4;E7ERP7	P02649;H0Y7L5	Apolipoprotein E	APOE	APOE	12	12	10	37.5	37.5	34.7	36.154	126.79	1.5617	1.58478	1.84109	1.04886	1.86437
Q9BQE5;J3KQL8;E9PM95;B0QYK8	Q9BQE5;J3KQL8;E9PM95	Apolipoprotein L2	APOL2	APOL2	8	8	8	34.4	34.4	34.4	37.092	43.929	0.360093	-0.275698	-0.0502186	-0.501177	NaN
H7C1U8;Q9BUR5;G3V1B6;A0A0J9YXS4	H7C1U8;Q9BUR5;G3V1B6	Apolipoprotein O	APOO	APOO	5	5	5	42.1	42.1	42.1	20.08	23.997	0.722906	-0.403632	-0.798567	-0.103953	-0.308376
Q9BZZ5;G3V1C3;H0YER7;E9PQK6	Q9BZZ5;G3V1C3;H0YER7	Apoptosis inhibitor 5	API5	API5	31	31	31	63	63	63	59.004	323.31	0.715514	-0.0625249	-0.0250742	-0.0356679	-0.126832
Q07812;K4JQN1	Q07812;K4JQN1	Apoptosis regulator BAX	BAX	BAX	8	8	7	41.7	41.7	35.9	21.184	114.07	1.58586	-0.394027	-0.52311	-0.338287	-0.320684
Q9ULZ3;H3BP42	Q9ULZ3;H3BP42	Apoptosis-associated speck-like protein containing a CARD	PYCARD	PYCARD	12	12	12	49.2	49.2	49.2	21.627	323.31	2.28701	-0.623907	-0.610015	-0.707878	-0.553829
O95831;E9PMA0	O95831	Apoptosis-inducing factor 1, mitochondrial	AIFM1	AIFM1	28	28	28	48.3	48.3	48.3	66.9	283.42	3.53652	-0.706887	-0.68346	-0.713663	-0.723539
Q9BRQ8	Q9BRQ8	Apoptosis-inducing factor 2	AIFM2	AIFM2	7	7	7	26.3	26.3	26.3	40.526	12.478	1.5489	0.976223	1.31144	0.816313	0.80091
Q13625;H7C5L8;H0Y847	Q13625	Apoptosis-stimulating of p53 protein 2	TP53BP2	TP53BP2	22	22	21	29.7	29.7	29	125.61	245.33	2.52622	0.735247	0.756853	0.657366	0.791522
S4R3H4;E7EQT4;Q9UKV3;G3V3B0;G3V3T3;A0A087WYN3	S4R3H4;E7EQT4;Q9UKV3;G3V3B0	Apoptotic chromatin condensation inducer in the nucleus	ACIN1	ACIN1	28	28	28	34.5	34.5	34.5	145.44	323.31	1.42258	-0.359533	-0.228131	-0.37443	-0.476037
A0A0A0MRW7;Q7Z2E3;C9J8U3;C9JZ40	A0A0A0MRW7;Q7Z2E3;C9J8U3;C9JZ40	Aprataxin	APTX	APTX	2	2	2	11.6	11.6	11.6	38.457	15.139	0.396319	-0.296322	NaN	-0.512678	-0.0799659
Q9Y2X7;J3QRU8;A0A0C4DGN6;J3QLH1;K7EN79;J3QQI0;J3QL89	Q9Y2X7;J3QRU8;A0A0C4DGN6	ARF GTPase-activating protein GIT1	GIT1	GIT1	15	15	14	29.4	29.4	28.3	84.34	97.508	1.32049	-0.218124	-0.121753	-0.246789	-0.285829
F8WAK2;F8VXI9;Q14161;R4GNG3;F8W822	F8WAK2;F8VXI9;Q14161;R4GNG3;F8W822	ARF GTPase-activating protein GIT2	GIT2	GIT2	4	3	3	9.5	8.2	8.2	76.045	10.281	0.976593	0.37278	0.473112	0.533663	0.111566
P52594;B8ZZY2;C9J2I0	P52594;B8ZZY2;C9J2I0	Arf-GAP domain and FG repeat-containing protein 1	AGFG1	AGFG1	11	11	10	31.7	31.7	30.1	58.259	152.32	0.171226	-0.0189538	0.0321009	-0.0952963	0.00633396
Q15057;A0A087X1H5;A0A0U1RQT1;H7C3K3;H7C3Q8;C9J8L1	Q15057;A0A087X1H5;A0A0U1RQT1	Arf-GAP with coiled-coil, ANK repeat and PH domain-containing protein 2	ACAP2	ACAP2	22	22	21	39.7	39.7	38.4	88.028	212.01	0.960595	-0.405483	-0.35067	-0.68214	-0.183638
Q9UPQ3;A0A0U1RRF1	Q9UPQ3	Arf-GAP with GTPase, ANK repeat and PH domain-containing protein 1	AGAP1	AGAP1	6	5	1	11.2	9.3	1.3	94.469	14.962	0.052369	0.0436188	0.291368	-0.495308	0.334797
Q96P47;H0Y873;C9J975;E7ESL9;C9J8Z2;H7C5G0;H7C4U6;H7C4F1;A0A087X044	Q96P47;H0Y873	Arf-GAP with GTPase, ANK repeat and PH domain-containing protein 3	AGAP3	AGAP3	6	6	5	9.8	9.8	8	95.043	62.204	0.396318	-0.97306	-1.68353	-0.26259	NaN
Q96P48;E7EU13;A0A0A0MSJ2;F8WBT0;F5GWN4;H0YGD1	Q96P48;E7EU13;A0A0A0MSJ2	Arf-GAP with Rho-GAP domain, ANK repeat and PH domain-containing protein 1	ARAP1	ARAP1	11	11	10	13	13	12.3	162.19	70.21	0.952573	0.33601	0.308011	0.138814	0.561204
A0A0A0MRE5;Q9ULH1;H0YBF7;H0YBM4;E5RHD7	A0A0A0MRE5;Q9ULH1;H0YBF7	Arf-GAP with SH3 domain, ANK repeat and PH domain-containing protein 1	ASAP1	ASAP1	16	13	13	17.6	16.6	16.6	124.77	69.278	0.371845	-0.0818822	-0.107026	-0.210246	0.0716254
O43150	O43150	Arf-GAP with SH3 domain, ANK repeat and PH domain-containing protein 2	ASAP2	ASAP2	17	17	14	29.6	29.6	27.6	111.65	130.95	1.68399	-0.484741	-0.345894	-0.578672	-0.529656
P53367	P53367	Arfaptin-1	ARFIP1	ARFIP1	17	17	17	51.7	51.7	51.7	41.738	183.7	1.89403	-0.298726	-0.231701	-0.342927	-0.321549
A0A087X1E4;P53365;E9PRV8;E9PPY7	A0A087X1E4;P53365	Arfaptin-2	ARFIP2	ARFIP2	6	6	6	25.4	25.4	25.4	41.595	12.985	0.0302056	0.0501781	-0.423507	0.523863	NaN
P54136;E5RJM9;E5RH09;E5RI24	P54136	Arginine--tRNA ligase, cytoplasmic	RARS	RARS	51	51	51	63.8	63.8	63.8	75.378	323.31	2.66126	0.233724	0.245617	0.243669	0.211884
Q7L4I2;E9PI52;H0YGP9;E1B6W4	Q7L4I2	Arginine/serine-rich coiled-coil protein 2	RSRC2	RSRC2	6	6	6	20.5	20.5	20.5	50.559	88.419	0.607617	-0.412851	-0.852954	0.0302654	-0.415865
Q8TF01	Q8TF01	Arginine/serine-rich protein PNISR	PNISR	PNISR	3	3	3	5.1	5.1	5.1	92.576	2.3256	0.582942	-0.303778	-0.435944	NaN	-0.171612
P04424;F8W943	P04424;F8W943	Argininosuccinate lyase	ASL	ASL	11	11	11	26.1	26.1	26.1	51.657	68.389	3.50295	1.13021	1.14776	1.15264	1.09024
P00966;Q5T6L6;Q5T6L5	P00966	Argininosuccinate synthase	ASS1	ASS1	21	21	21	51.5	51.5	51.5	46.53	98.079	2.41945	-1.91085	-1.82087	-1.76646	-2.14522
Q9NVT9;E5RJ86;E9PR92;E5RHK3	Q9NVT9;E5RJ86;E9PR92;E5RHK3	Armadillo repeat-containing protein 1	ARMC1	ARMC1	5	5	5	39.7	39.7	39.7	31.28	17.206	1.80691	0.218686	0.265317	0.169668	0.221073
Q8N2F6;H7BXQ8;C9J5N7;A0A0J9YWR7;A0A0J9YXE4;A0A0J9YY38;A0A0J9YXV5;H7C2M7	Q8N2F6;H7BXQ8;C9J5N7;A0A0J9YWR7;A0A0J9YXE4	Armadillo repeat-containing protein 10	ARMC10	ARMC10	4	4	4	17.8	17.8	17.8	37.54	110.14	2.30728	-1.03933	-1.17309	-0.920762	-1.02415
Q6NXE6;F5H052;F5H2X2;F5H2K4;F5GWV0;F5H4P3;B4E1N1;F5GZP0;F5H3X1;H0YH65;F5H7V0;H0YGL0	Q6NXE6;F5H052;F5H2X2;F5H2K4;F5GWV0;F5H4P3;B4E1N1	Armadillo repeat-containing protein 6	ARMC6	ARMC6	6	6	6	23.6	23.6	23.6	54.141	170.82	0.240323	0.0487469	0.108223	0.135272	-0.097255
Q8IUR7;B7Z637;C9J2I1;G5E9V6;C9JAA7;C9JBY2;G5E9V7;H7C5H2;C9J8P8	Q8IUR7;B7Z637;C9J2I1;G5E9V6	Armadillo repeat-containing protein 8	ARMC8	ARMC8	9	9	9	16.5	16.5	16.5	75.509	10.487	1.35321	-0.39725	-0.240708	-0.539519	-0.411522
Q9UH62;H3BM63;H3BV87	Q9UH62	Armadillo repeat-containing X-linked protein 3	ARMCX3	ARMCX3	8	8	8	31.1	31.1	31.1	42.5	298.5	1.64347	-0.411789	-0.443634	-0.501729	-0.290004
A0A0A6YYH1;Q7Z6K5;H0YMP5;H0YL03;H0YMK0;H0YL85;H0YLI7;P59780	A0A0A6YYH1;Q7Z6K5	Arpin	C15orf38-AP3S2;ARPIN	C15orf38-AP3S2	4	4	4	16	16	16	43.881	23.686	1.17105	-0.35474	-0.514511	-0.37049	-0.179221
Q5T370;Q8N5I2;F2Z3I4;Q5T371	Q5T370;Q8N5I2;F2Z3I4;Q5T371	Arrestin domain-containing protein 1	ARRDC1	ARRDC1	3	3	3	14	14	14	29.254	2.3714	0.131398	-0.134187	0.0413831	-0.810308	0.366364
A0A1B0GVI7;P35869	A0A1B0GVI7;P35869	Aryl hydrocarbon receptor	AHR	AHR	2	2	2	3.9	3.9	3.9	90.58	63.102	0.729153	-0.346253	-0.679157	-0.0857876	-0.273814
P27540;A6NGV6	P27540;A6NGV6	Aryl hydrocarbon receptor nuclear translocator	ARNT	ARNT	4	4	4	7	7	7	86.636	38.388	0.125498	-0.0362533	-0.230144	0.0270125	0.0943712
F5H5R8;P18440	F5H5R8;P18440	Arylamine N-acetyltransferase 1	NAT1	NAT1	3	3	3	15.3	15.3	15.3	40.845	9.2033	0.431907	-0.196641	-0.535248	0.0184917	-0.0731656
C9J4K0;Q9BVC5	C9J4K0;Q9BVC5	Ashwin	C2orf49	C2orf49	3	3	3	24.2	24.2	24.2	21.356	10.613	0.18514	0.157096	-0.236673	-0.0384359	0.746399
P08243;F8WEJ5;C9J057;C9JT45;C9JLN6;C9JM09	P08243;F8WEJ5	Asparagine synthetase [glutamine-hydrolyzing]	ASNS	ASNS	22	22	22	50.1	50.1	50.1	64.369	173.86	1.95256	-0.761493	-0.642054	-0.916262	-0.726162
O43776;K7EIU7;K7EJ19;K7EQ35;K7EPK2;K7EMQ6	O43776	Asparagine--tRNA ligase, cytoplasmic	NARS	NARS	28	28	28	52.2	52.2	52.2	62.942	317.51	1.95906	-0.131996	-0.15859	-0.111383	-0.126014
P17174	P17174	Aspartate aminotransferase, cytoplasmic	GOT1	GOT1	10	10	10	39	39	39	46.247	62.467	1.98713	0.668	0.786011	0.549324	0.668664
P00505	P00505	Aspartate aminotransferase, mitochondrial	GOT2	GOT2	19	19	19	56.3	56.3	56.3	47.517	164.87	2.89529	1.05384	0.991608	1.12161	1.04831
P14868;C9J7S3;C9JLC1;H7C278;H7BZ35;C9JQM9	P14868	Aspartate--tRNA ligase, cytoplasmic	DARS	DARS	30	30	29	62.5	62.5	62.5	57.136	323.31	1.36643	-0.123239	-0.176039	-0.0951267	-0.0985519
Q6PI48	Q6PI48	Aspartate--tRNA ligase, mitochondrial	DARS2	DARS2	8	8	8	16.4	16.4	16.4	73.562	11.256	0.056797	0.0258209	-0.0716486	0.316262	-0.16715
E7ETB3;Q9ULA0;E7EMB6;C9JBE1;F8WAN0;B9ZVU2;E7EPX3;E5RJ35;C9J1E2;C9JRG3	E7ETB3;Q9ULA0;E7EMB6	Aspartyl aminopeptidase	DNPEP	DNPEP	19	19	19	55	55	55	54.502	129.62	1.80596	-0.0672231	-0.0503979	-0.0734692	-0.0778022
Q12797;A0A087WW51;E5RHK2;E5RG29;A0A0A0MSK8;E5RG56;A0A087WUJ2;E5RHJ2;G3XAN5	Q12797	Aspartyl/asparaginyl beta-hydroxylase	ASPH	ASPH	30	30	30	41	41	41	85.862	323.31	3.5241	-1.04839	-1.07899	-1.04996	-1.01622
Q15121;B1AKZ5	Q15121;B1AKZ5	Astrocytic phosphoprotein PEA-15	PEA15	PEA15	12	12	12	76.9	76.9	76.9	15.04	261.22	2.17114	0.320709	0.371949	0.306612	0.283566
Q5TGY3	Q5TGY3	AT-hook DNA-binding motif-containing protein 1	AHDC1	AHDC1	7	7	7	8.8	8.8	8.8	168.35	41.74	1.45608	0.654234	0.747344	0.405448	0.809908
O14497;H0Y488;A0A1B0GTU5;A0A087WUV6;H0YCU6;H0YEW5;A0A1B0GTI6;A0A1B0GV63;A0A1B0GWJ2;A0A1B0GTJ8;A0A1B0GVK1;H0Y7H8	O14497;H0Y488;A0A1B0GTU5	AT-rich interactive domain-containing protein 1A	ARID1A	ARID1A	18	18	17	13	13	12.2	242.04	63.141	0.205648	0.0293689	0.100978	0.0564447	-0.0693156
Q9UBB4;B1AHE4;B1AHE3	Q9UBB4	Ataxin-10	ATXN10	ATXN10	27	27	27	68.4	68.4	68.4	53.488	323.31	1.29782	0.0689275	0.0927488	0.0382958	0.075738
H0YH87;V9GY86;Q99700	H0YH87;V9GY86;Q99700	Ataxin-2	ATXN2	ATXN2	15	15	1	23.9	23.9	1.9	98.004	152.2	1.03842	0.0877987	0.0621218	0.14483	0.0564447
Q8WWM7;H3BUF6;H3BSK9;H3BUE3;H3BSQ5;H3BRB0;A0A0C4DGL7	Q8WWM7;H3BUF6	Ataxin-2-like protein	ATXN2L	ATXN2L	31	31	31	34.3	34.3	34.3	113.37	299.49	0.981576	-0.164912	-0.247525	-0.193882	-0.053329
B5MCN0;Q8NHH9;C9JQQ5;Q8WXF7	B5MCN0;Q8NHH9	Atlastin-2	ATL2	ATL2	7	7	7	21.8	21.8	21.8	47.4	58.483	0.308823	-0.24011	0.097476	-0.00643435	-0.811371
Q6DD88;F5GWF8	Q6DD88	Atlastin-3	ATL3	ATL3	21	1	1	57.1	3.9	3.9	60.541	28.872	1.89097	0.800811	0.767401	0.973648	0.661385
P24539;Q5QNZ2	P24539;Q5QNZ2	ATP synthase F(0) complex subunit B1, mitochondrial	ATP5F1	ATP5F1	14	14	14	44.1	44.1	44.1	28.908	123.54	1.28147	-0.277951	-0.318326	-0.148577	-0.36695
I3L448;Q5TC12;A8MRA7;H0YEW4;H0YD21;H0YDD6	I3L448;Q5TC12;A8MRA7;H0YEW4	ATP synthase mitochondrial F1 complex assembly factor 1	ATPAF1	ATPAF1	5	5	5	16.8	16.8	16.8	38.861	11.971	1.09155	-1.02375	-0.892794	-1.1547	NaN
Q8N5M1;C9J2Q2;K7ELC1	Q8N5M1;C9J2Q2	ATP synthase mitochondrial F1 complex assembly factor 2	ATPAF2	ATPAF2	5	5	5	23.9	23.9	23.9	32.772	18.271	1.39506	-0.495777	-0.521867	-0.306448	-0.659016
P00846	P00846	ATP synthase subunit a	MT-ATP6	MT-ATP6	1	1	1	4.4	4.4	4.4	24.817	1.6377	0.249784	-0.236193	0.0517201	NaN	-0.524106
P25705;K7EK77;K7ERX7;K7EJP1;K7ENJ4;K7EQH4;K7ESA0	P25705;K7EK77	ATP synthase subunit alpha, mitochondrial	ATP5A1	ATP5A1	34	34	34	65.3	65.3	65.3	59.75	323.31	2.15621	-0.167374	-0.191096	-0.142449	-0.168577
P06576;H0YH81;F8W079;F8W0P7	P06576;H0YH81;F8W079	ATP synthase subunit beta, mitochondrial;ATP synthase subunit beta	ATP5B	ATP5B	29	29	22	74.1	74.1	58.2	56.559	323.31	2.26924	-0.300256	-0.324889	-0.319748	-0.256132
O75947;F5H608	O75947	ATP synthase subunit d, mitochondrial	ATP5H	ATP5H	12	12	12	82.6	82.6	82.6	18.491	55.893	2.88119	-0.499393	-0.520914	-0.46337	-0.513893
P30049	P30049	ATP synthase subunit delta, mitochondrial	ATP5D	ATP5D	3	3	3	17.3	17.3	17.3	17.49	74.473	2.35493	-0.20869	-0.183818	-0.231938	-0.210312
P56385	P56385	ATP synthase subunit e, mitochondrial	ATP5I	ATP5I	2	2	2	30.4	30.4	30.4	7.9331	2.5541	0.644773	0.090245	0.0292761	0.0471196	0.194339
P56134;C9JJT5;C9JU26	P56134	ATP synthase subunit f, mitochondrial	ATP5J2	ATP5J2	5	3	3	42.6	17	17	10.918	3.1844	2.25818	-1.35031	-1.54532	-1.20903	-1.29658
E9PN17;O75964	E9PN17;O75964	ATP synthase subunit g, mitochondrial	ATP5L	ATP5L	6	6	6	71.1	71.1	71.1	8.4518	28.779	0.611456	-0.412616	-0.643811	-0.687056	0.0930192
P36542	P36542	ATP synthase subunit gamma, mitochondrial	ATP5C1	ATP5C1	13	13	13	48	48	48	32.996	80.885	2.34093	-0.131062	-0.146595	-0.13076	-0.115832
P48047;H7C0C1;H7C068;H7C086	P48047;H7C0C1	ATP synthase subunit O, mitochondrial	ATP5O	ATP5O	13	13	13	62	62	62	23.277	218.61	2.15834	-0.287604	-0.247234	-0.285003	-0.330574
Q99766;Q8WXQ4	Q99766;Q8WXQ4	ATP synthase subunit s, mitochondrial	ATP5S	ATP5S	2	2	2	8.8	8.8	8.8	24.866	1.8185	2.44196	0.793887	0.757877	0.735089	0.888695
P18859;A8MUH2	P18859;A8MUH2	ATP synthase-coupling factor 6, mitochondrial	ATP5J	ATP5J	7	7	7	49.1	49.1	49.1	12.587	177.04	1.41277	-0.396656	-0.543909	-0.378701	-0.267357
Q86UK0	Q86UK0	ATP-binding cassette sub-family A member 12	ABCA12	ABCA12	2	2	2	1.3	1.3	1.3	293.23	-2	0.537282	-0.0782899	NaN	-0.116676	-0.0399035
A0A087WW65;O75027;B4DGL8	A0A087WW65;O75027;B4DGL8	ATP-binding cassette sub-family B member 7, mitochondrial	ABCB7	ABCB7	3	3	3	5.8	5.8	5.8	78.287	2.162	1.92451	-0.55323	-0.536168	-0.457336	-0.666187
P33897;A6NEP8;Q9UBJ2	P33897	ATP-binding cassette sub-family D member 1	ABCD1	ABCD1	11	11	11	23.4	23.4	23.4	82.936	139.99	1.68639	-1.82081	-1.41223	-2.31847	-1.73173
P28288	P28288	ATP-binding cassette sub-family D member 3	ABCD3	ABCD3	15	15	15	25.6	25.6	25.6	75.475	214.92	1.56748	-0.307686	-0.230584	-0.286621	-0.405853
P61221;D6R9I9;D6RGF4;H0Y990	P61221;D6R9I9	ATP-binding cassette sub-family E member 1	ABCE1	ABCE1	30	30	30	55.1	55.1	55.1	67.314	323.31	0.48748	-0.0668606	-0.0784723	-0.150113	0.0280033
Q8NE71;H0YGW7;A0A0G2JIC2;Q5STZ8;F5GYK6	Q8NE71;H0YGW7	ATP-binding cassette sub-family F member 1	ABCF1	ABCF1	31	31	31	43.6	43.6	43.6	95.925	323.31	1.69232	-0.368122	-0.366243	-0.461323	-0.2768
Q9UG63;C9JHK9;C9JZV3	Q9UG63	ATP-binding cassette sub-family F member 2	ABCF2	ABCF2	18	18	18	34.7	34.7	34.7	71.289	27.277	1.80574	0.315578	0.25084	0.388465	0.307428
Q9NUQ8;F8WCU6	Q9NUQ8	ATP-binding cassette sub-family F member 3	ABCF3	ABCF3	21	21	21	38.5	38.5	38.5	79.744	213.65	2.38093	-0.768327	-0.818987	-0.668914	-0.817079
P53396;K7ESG8;K7EIE7	P53396	ATP-citrate synthase	ACLY	ACLY	55	55	55	54.4	54.4	54.4	120.84	323.31	3.78106	0.331731	0.331705	0.339137	0.32435
Q8IW45	Q8IW45	ATP-dependent (S)-NAD(P)H-hydrate dehydratase	CARKD	CARKD	4	4	4	19.6	19.6	19.6	36.576	2.817	0.294071	-0.360239	-0.0527603	0.220082	-1.24804
P17858;F8WEU2	P17858	ATP-dependent 6-phosphofructokinase, liver type	PFKL	PFKL	25	23	23	45.6	42.1	42.1	85.018	169.31	1.25589	0.220338	0.253142	0.29337	0.1145
P08237;F8VP00;F8VX13;F8VNX2;F8VZQ1;F8VSL1;H0YHB8;F8W1J8;F8VSF7;F8VW30;F8VUB8;F8VYK8;F8VTQ3;F8VZI0;F8VVE3	P08237	ATP-dependent 6-phosphofructokinase, muscle type	PFKM	PFKM	20	19	19	38.5	37.3	37.3	85.182	294.32	0.50096	0.0822086	-0.0400963	0.126576	0.160146
Q01813;B1APP8;B1APP6;H0Y757;Q5VSR5;V9GYV7;H0Y3Y3;V9GY25	Q01813	ATP-dependent 6-phosphofructokinase, platelet type	PFKP	PFKP	49	49	47	63.4	63.4	59.8	85.595	323.31	2.77999	0.47448	0.495797	0.435842	0.491802
O76031;H0YM48;H0YK07	O76031	ATP-dependent Clp protease ATP-binding subunit clpX-like, mitochondrial	CLPX	CLPX	17	17	17	33.6	33.6	33.6	69.223	41.443	0.0935499	0.0402781	-0.127951	0.327228	-0.0784418
M0R208;Q16740;M0QYV5	M0R208;Q16740	ATP-dependent Clp protease proteolytic subunit;ATP-dependent Clp protease proteolytic subunit, mitochondrial	CLPP	CLPP	6	6	6	46.8	46.8	46.8	20.568	24.347	1.30329	-0.636869	-0.882677	-0.655535	-0.372393
P46063;F8WA66;F8WD97;F5H2L2;F5H4P4;F5H3W0	P46063	ATP-dependent DNA helicase Q1	RECQL	RECQL	25	25	25	42.2	42.2	42.2	73.457	217.75	1.37029	0.132787	0.185486	0.124461	0.088413
Q08211	Q08211	ATP-dependent RNA helicase A	DHX9	DHX9	56	56	56	49.4	49.4	49.4	140.96	323.31	2.54338	0.158804	0.153676	0.147307	0.175429
Q92499;F1T0B3;A0A087X2G1	Q92499;F1T0B3;A0A087X2G1	ATP-dependent RNA helicase DDX1	DDX1	DDX1	37	37	37	54.1	54.1	54.1	82.431	323.31	1.06184	-0.139856	-0.191804	-0.0521319	-0.175631
Q9NVP1;H7C452	Q9NVP1	ATP-dependent RNA helicase DDX18	DDX18	DDX18	23	23	23	47.2	47.2	47.2	75.406	323.31	2.72245	0.50944	0.538041	0.465713	0.524565
Q9NUU7;I3L0H8;H3BTB3;J3QRH0;H3BSL8;H3BP36;H3BP50	Q9NUU7;I3L0H8	ATP-dependent RNA helicase DDX19A	DDX19A	DDX19A	19	2	2	45.2	5.9	5.9	53.974	6.3763	2.52812	0.471716	0.51924	0.430821	0.465086
O00148;K7EQN7;K7EPJ3;K7EN69;K7ENP6;K7EL56;K7EIL8	O00148;K7EQN7	ATP-dependent RNA helicase DDX39A	DDX39A	DDX39A	23	11	8	56.9	32.3	26.9	49.129	80.57	0.163444	0.00229454	-0.00649231	0.00288247	0.0104934
A0A0D9SFB3;A0A0D9SG12;A0A0D9SF53;O00571;O15523;A0A0J9YVQ7;A0A087WVZ1;B4DLA0;A0A0J9YYH6;C9J081;A0A087WX09;C9J8G5;D6RCM4;Q9NQI0;H0Y960	A0A0D9SFB3;A0A0D9SG12;A0A0D9SF53;O00571;O15523	ATP-dependent RNA helicase DDX3X;ATP-dependent RNA helicase DDX3Y	DDX3X;DDX3Y	DDX3X	36	35	35	67.7	67.7	67.7	70.839	323.31	2.46497	0.358054	0.376179	0.381837	0.316146
Q86XP3;A0A0A0MSJ0;J3KRE3;J3QRI2;J3KTK9	Q86XP3;A0A0A0MSJ0	ATP-dependent RNA helicase DDX42	DDX42	DDX42	28	28	28	48.5	48.5	48.5	102.97	195.94	1.02249	-0.268255	-0.443634	-0.208294	-0.152837
Q9BQ39;A0A087WVC1;S4R3V4;S4R3G6	Q9BQ39;A0A087WVC1	ATP-dependent RNA helicase DDX50	DDX50	DDX50	18	16	16	34.1	30.4	30.4	82.564	92.129	0.678242	0.124159	0.232415	-0.00150116	0.141564
Q8N8A6	Q8N8A6	ATP-dependent RNA helicase DDX51	DDX51	DDX51	7	7	7	19.5	19.5	19.5	72.456	16.198	0.782061	0.533273	0.891652	0.652693	0.0554733
Q8TDD1;H0YHH7;F8VRX4	Q8TDD1	ATP-dependent RNA helicase DDX54	DDX54	DDX54	10	10	10	19	19	19	98.594	32.858	3.26448	0.421663	0.416299	0.407951	0.44074
F5H5U2;Q8NHQ9;E7EX41;F5H2I2;F5H735	F5H5U2;Q8NHQ9;E7EX41	ATP-dependent RNA helicase DDX55	DDX55	DDX55	3	3	3	10	10	10	65.19	51.399	0.366545	0.193283	0.392537	-0.200714	0.388024
Q7Z478;A0A087WYN9	Q7Z478;A0A087WYN9	ATP-dependent RNA helicase DHX29	DHX29	DHX29	19	19	19	20.2	20.2	20.2	155.23	143.79	0.474306	-0.148665	-0.0452826	-0.384508	-0.0162056
Q9H2U1;E7EWK3;A0A0G2JQU7;A0A0G2JRP3;H7C5F5;H7C514	Q9H2U1;E7EWK3	ATP-dependent RNA helicase DHX36	DHX36	DHX36	24	24	24	30	30	30	114.76	260.11	2.20801	-0.311206	-0.333971	-0.262036	-0.337612
F5H658;Q14562;K7EQH7	F5H658;Q14562	ATP-dependent RNA helicase DHX8	DHX8	DHX8	19	18	18	24.4	23.6	23.6	134	125.74	1.0527	-0.43394	-0.36062	-0.701975	-0.239226
Q8IYB8;B1AR60	Q8IYB8	ATP-dependent RNA helicase SUPV3L1, mitochondrial	SUPV3L1	SUPV3L1	14	14	14	19.7	19.7	19.7	87.99	127.54	2.64563	-0.799221	-0.873873	-0.748917	-0.774873
Q96TA2;Q96I63;R4GNA5;Q5T8D1;Q5T8D2	Q96TA2;Q96I63	ATP-dependent zinc metalloprotease YME1L1	YME1L1	YME1L1	12	12	12	27	27	27	86.454	186.28	0.376002	0.09005	0.208892	-0.0855274	0.146786
A0A087WXS7;O43681;K7ERW9	A0A087WXS7;O43681	ATPase ASNA1	ASNA1	ASNA1	16	16	16	68.6	68.6	68.6	37.119	122.67	2.51112	-0.521792	-0.558389	-0.464445	-0.542542
Q8NBU5	Q8NBU5	ATPase family AAA domain-containing protein 1	ATAD1	ATAD1	6	6	6	23.8	23.8	23.8	40.744	12.308	0.728626	-0.460866	-0.909201	-0.125227	-0.34817
Q6PL18;A0A0B4J211;Q9ULI0	Q6PL18	ATPase family AAA domain-containing protein 2	ATAD2	ATAD2	11	11	11	13.6	13.6	13.6	158.55	48.334	1.68515	-0.541216	-0.597627	-0.385205	-0.640816
Q9NVI7	Q9NVI7	ATPase family AAA domain-containing protein 3A	ATAD3A	ATAD3A	25	25	3	38.6	38.6	5.4	71.368	224.49	1.50248	-0.302844	-0.378082	-0.195715	-0.334735
Q5T9A4	Q5T9A4	ATPase family AAA domain-containing protein 3B	ATAD3B	ATAD3B	16	3	2	28.2	8.5	5.2	72.572	181.62	0.501781	-0.797912	NaN	-0.36749	-1.22833
A0A0B4J230;Q9UII2	A0A0B4J230;Q9UII2	ATPase inhibitor, mitochondrial	ATPIF1	ATPIF1	1	1	1	13.3	13.3	13.3	8.119	2.1901	1.30228	-0.386627	-0.487156	-0.465082	-0.207644
Q96S55	Q96S55	ATPase WRNIP1	WRNIP1	WRNIP1	16	16	16	36.1	36.1	36.1	72.132	52.515	2.25736	-0.74809	-0.833285	-0.64291	-0.768076
O75882	O75882	Attractin	ATRN	ATRN	4	4	4	3.6	3.6	3.6	158.54	5.4961	0.182291	-0.0713432	-0.190783	NaN	0.0480967
Q8NI60	Q8NI60	Atypical kinase ADCK3, mitochondrial	ADCK3	ADCK3	6	6	6	15.1	15.1	15.1	71.949	19.014	1.45347	-1.68566	-1.04478	-2.09894	-1.91327
Q9NWT8	Q9NWT8	Aurora kinase A-interacting protein	AURKAIP1	AURKAIP1	1	1	1	7	7	7	22.354	2.6698	0.0147675	-0.0310535	NaN	0.559736	-0.621844
Q96GD4;J3KTD6;J3QLN8;J3QR41;J3KT86;J3KRJ2;J3KRF8	Q96GD4;J3KTD6;J3QLN8;J3QR41;J3KT86	Aurora kinase B	AURKB	AURKB	7	7	7	25.6	25.6	25.6	39.31	18.53	0.615295	-0.408673	-0.904224	-0.117412	-0.204383
Q9H1Y0;A0A1B0GV54;A0A1B0GUS1;L7UQJ2;L7UMD8;Q7Z3H3	Q9H1Y0;A0A1B0GV54;A0A1B0GUS1;L7UQJ2	Autophagy protein 5	ATG5	ATG5	6	6	6	28.7	28.7	28.7	32.447	51.67	0.870065	0.254601	0.218223	0.0947765	0.450802
O75143;H0YEM7;J3QLH7;J3QR16;A0A1B0GXJ3;J3KST9;J3QR83;J3QRL1;J3KRU6;E9PPR2;J9JIF6	O75143;H0YEM7	Autophagy-related protein 13	ATG13	ATG13	4	4	4	13.2	13.2	13.2	56.571	14.793	1.63362	0.516819	0.370945	0.531968	0.647545
E7EVC7;Q676U5;C9J1B2;C9J8C6;C9JAY7;C9JK97	E7EVC7;Q676U5	Autophagy-related protein 16-1	ATG16L1	ATG16L1	13	13	13	29	29	29	70.01	120.07	1.46046	0.393641	0.341644	0.541911	0.297367
H7C3T2;Q2TAZ0	H7C3T2;Q2TAZ0	Autophagy-related protein 2 homolog A	ATG2A	ATG2A	8	8	8	8.9	8.9	8.9	190.64	50.586	3.57686	0.812089	0.838266	0.795767	0.802235
Q7Z3C6;H7C1G6;H7C152	Q7Z3C6;H7C1G6	Autophagy-related protein 9A	ATG9A	ATG9A	5	5	5	7	7	7	94.446	18.454	0.883194	-0.478328	-0.166584	-0.438659	-0.829742
Q96BJ3	Q96BJ3	Axin interactor, dorsalization-associated protein	AIDA	AIDA	9	9	9	45.8	45.8	45.8	35.023	214.27	0.847082	0.238892	0.440527	0.153676	0.122474
O95999;A0A087WWW9	O95999;A0A087WWW9	B-cell lymphoma/leukemia 10	BCL10	BCL10	8	8	8	47.2	47.2	47.2	26.251	71.191	0.24408	-0.115775	-0.186984	0.211137	-0.371478
B7Z2L0;H0Y7N8;C9JTE9;H7C5E2;Q9UHQ4;C9IYK6	B7Z2L0;H0Y7N8;C9JTE9;H7C5E2;Q9UHQ4;C9IYK6	B-cell receptor-associated protein 29	BCAP29	BCAP29	3	3	3	17	17	17	17.374	3.1772	1.27713	0.305519	0.31371	0.174918	0.427928
P51572;C9JSP1;C9JQ75;C9J0M4;C9JMD7;C9JM14	P51572;C9JSP1;C9JQ75;C9J0M4	B-cell receptor-associated protein 31	BCAP31	BCAP31	17	17	17	35.8	35.8	35.8	27.991	170.9	0.24487	-0.0367361	0.0531114	-0.0285576	-0.134762
E9PMH5;A0A087X2B2;Q13490;E9PI77;E9PNM6;E9PIW1;H0YDY3	E9PMH5;A0A087X2B2;Q13490	Baculoviral IAP repeat-containing protein 2	BIRC2	BIRC2	3	3	2	5.5	5.5	4	67.513	4.2909	0.817796	0.586482	NaN	0.729357	0.443607
Q9NR09;H7C3P0;H7C094	Q9NR09	Baculoviral IAP repeat-containing protein 6	BIRC6	BIRC6	22	22	22	8.4	8.4	8.4	530.25	52.135	1.45015	-0.187822	-0.119385	-0.200813	-0.243267
O95816	O95816	BAG family molecular chaperone regulator 2	BAG2	BAG2	13	13	13	68.7	68.7	68.7	23.772	205.72	2.2238	0.318078	0.273217	0.32262	0.358396
O95817;C9JFK9	O95817	BAG family molecular chaperone regulator 3	BAG3	BAG3	23	23	23	62.4	62.4	62.4	61.594	172.79	2.26948	0.248991	0.265557	0.269033	0.212383
Q9UL15;G3V274	Q9UL15;G3V274	BAG family molecular chaperone regulator 5	BAG5	BAG5	21	21	21	58.4	58.4	58.4	51.199	266.22	2.78101	-1.56618	-1.49537	-1.69353	-1.50964
Q9H4G0;A0A0C4DH22;A0A1B0GTW6;X6RC15;Q4VXN6;Q4VXN5;H0Y482;Q4VXN7	Q9H4G0;A0A0C4DH22;A0A1B0GTW6;X6RC15	Band 4.1-like protein 1	EPB41L1	EPB41L1	16	16	4	26.4	26.4	7.9	98.502	177.65	0.966103	-0.432804	-0.738144	-0.231888	-0.328381
O43491;Q6R5J7;E9PMV8;Q6ZSX4;E9PPC9;E9PN54	O43491	Band 4.1-like protein 2	EPB41L2	EPB41L2	45	45	0	49.1	49.1	0	112.59	323.31	0.453124	0.0812914	0.209516	0.0543624	-0.0200039
O75531	O75531	Barrier-to-autointegration factor;Barrier-to-autointegration factor, N-terminally processed	BANF1	BANF1	10	10	10	73	73	73	10.058	64.163	1.34132	0.321709	0.247928	0.253263	0.463936
A0A087WXM8;P50895;K7ENU8;K7ERB7	A0A087WXM8;P50895;K7ENU8	Basal cell adhesion molecule	BCAM	BCAM	17	17	17	41	41	41	63.693	72.694	1.89386	-0.54271	-0.604411	-0.604849	-0.418871
P98160	P98160	Basement membrane-specific heparan sulfate proteoglycan core protein;Endorepellin;LG3 peptide	HSPG2	HSPG2	24	24	24	8.1	8.1	8.1	468.83	136.18	0.192507	0.0875264	-0.0644799	-0.0830648	0.410124
Q7L1Q6;C9JFN4;H0Y503;C9J188;C9JWF5;C9JV57	Q7L1Q6	Basic leucine zipper and W2 domain-containing protein 1	BZW1	BZW1	24	24	6	56.3	56.3	15.3	48.043	133.96	2.12173	-0.424067	-0.45415	-0.467713	-0.350339
E7ETZ4;Q9Y6E2;Q75MG1;B5MCH7;E7EMS9;B5MCE7;E9PFD4;E9PFE3;C9JF98;F8WDX8	E7ETZ4;Q9Y6E2;Q75MG1;B5MCH7;E7EMS9;B5MCE7	Basic leucine zipper and W2 domain-containing protein 2	BZW2	BZW2	17	17	17	41.4	41.4	41.4	46.913	166.37	0.942991	0.0751584	0.0888201	0.0216219	0.115033
P35613;A0A087WUV8;A0A087X2B5;I3L192;R4GMX5;R4GN83	P35613;A0A087WUV8;A0A087X2B5;I3L192	Basigin	BSG	BSG	9	9	9	33.8	33.8	33.8	42.2	292.36	2.44366	-1.06918	-1.06933	-1.18053	-0.957692
Q9NYF8;H0YF14	Q9NYF8	Bcl-2-associated transcription factor 1	BCLAF1	BCLAF1	26	26	3	26	26	3.4	106.12	83.189	3.65245	0.216851	0.222928	0.215741	0.211884
Q5QP56;Q9H1R6;Q5TE64;Q07817;Q5QP59	Q5QP56;Q9H1R6;Q5TE64;Q07817	Bcl-2-like protein 1	BCL2L1	BCL2L1	3	3	3	15.5	15.5	15.5	20.244	3.0486	2.81463	-0.782922	-0.765057	-0.741011	-0.842698
Q9BXK5;A0A087WTL4;A0A087WX97;E9PDD6;F2Z2C3;A0A087WW80;F6VJB4;A0A0A0MR90	Q9BXK5;A0A087WTL4;A0A087WX97	Bcl-2-like protein 13	BCL2L13	BCL2L13	5	5	5	19.6	19.6	19.6	52.723	22.763	0.151882	-0.0897323	0.0897694	-0.269234	NaN
Q96LW7	Q96LW7	Bcl10-interacting CARD protein	C9orf89	C9orf89	3	3	3	11	11	11	25.589	5.4481	1.01835	-0.809503	-0.377632	-0.743303	-1.30757
Q92934;F5GYS3;A8MXU7	Q92934;F5GYS3;A8MXU7	Bcl2-associated agonist of cell death	BAD	BAD	4	4	4	39.3	39.3	39.3	18.392	13.975	1.01506	-0.622971	-0.994672	-0.271235	-0.603008
Q14457;K7ER46;K7ELY9;E7EV84;K7EMA2;K7EN35	Q14457;K7ER46;K7ELY9;E7EV84	Beclin-1	BECN1	BECN1	3	3	3	8.7	8.7	8.7	51.896	14.546	0.721298	0.217459	0.210389	0.413702	0.0282862
P61769;H0YLF3;F5H6I0	P61769;H0YLF3;F5H6I0	Beta-2-microglobulin;Beta-2-microglobulin form pI 5.3	B2M	B2M	7	7	7	58.8	58.8	58.8	13.714	38.474	1.68105	0.119211	0.0854246	0.143916	0.128293
Q13425;H0YCS0;A0A140TA73;A0A0G2JM75;J3KT21;H7BY41	Q13425	Beta-2-syntrophin	SNTB2	SNTB2	9	9	9	23.5	23.5	23.5	57.949	29.067	0.453052	0.0245031	0.00158601	0.0067647	0.0651587
Q562R1	Q562R1	Beta-actin-like protein 2	ACTBL2	ACTBL2	11	2	2	25.3	10.4	10.4	42.003	22.41	2.41288	-0.535082	-0.471949	-0.585345	-0.547953
P25098;P35626;Q8N433;E9PRV7	P25098;P35626	Beta-adrenergic receptor kinase 1;Beta-adrenergic receptor kinase 2	ADRBK1;ADRBK2	ADRBK1	4	4	4	7.8	7.8	7.8	79.573	7.602	0.477924	0.270087	0.425674	NaN	0.1145
P49407;E9PM35;H0YET9	P49407;E9PM35	Beta-arrestin-1	ARRB1	ARRB1	10	10	10	29.7	29.7	29.7	47.065	88.38	2.3448	0.973372	1.04089	0.842054	1.03717
Q9NSA3	Q9NSA3	Beta-catenin-interacting protein 1	CTNNBIP1	CTNNBIP1	3	3	3	37	37	37	9.1703	19.651	1.55666	-0.501424	-0.669487	-0.443007	-0.391777
A0A087WUB9;Q8WYA6;A2A2P1	A0A087WUB9;Q8WYA6	Beta-catenin-like protein 1	CTNNBL1	CTNNBL1	19	19	19	38.9	38.9	38.9	65.702	102.12	0.303353	0.0596932	0.171719	0.0836559	-0.0762955
P42025	P42025	Beta-centractin	ACTR1B	ACTR1B	11	7	7	48.9	33.2	33.2	42.293	36.847	1.01845	0.341299	0.362105	0.527571	0.134221
P16278;E7EQ29;C9J4G9;C9J539	P16278;E7EQ29	Beta-galactosidase	GLB1	GLB1	10	10	10	24.4	24.4	24.4	76.074	103.95	1.84458	-0.720977	-0.836398	-0.550127	-0.776405
Q5URX0;P07686;H0YA83;H0Y9B6;H0Y9M3;D6REQ8	Q5URX0;P07686;H0YA83;H0Y9B6	Beta-hexosaminidase subunit beta;Beta-hexosaminidase subunit beta chain B;Beta-hexosaminidase subunit beta chain A	HEXB	HEXB	13	13	13	44.4	44.4	44.4	38.258	31.798	2.34103	0.518547	0.587173	0.497331	0.471135
H3BP20;P06865;H3BS10;H3BU85;H3BTD4	H3BP20;P06865;H3BS10	Beta-hexosaminidase;Beta-hexosaminidase subunit alpha	HEXA	HEXA	11	11	11	23.5	23.5	23.5	61.999	45.472	0.908635	0.203816	0.063779	0.337654	0.210015
Q53H82	Q53H82	Beta-lactamase-like protein 2	LACTB2	LACTB2	8	8	8	38.9	38.9	38.9	32.805	9.7404	1.49847	0.479676	0.304628	0.570754	0.563646
P55957;B2ZP78	P55957	BH3-interacting domain death agonist;BH3-interacting domain death agonist p15;BH3-interacting domain death agonist p13;BH3-interacting domain death agonist p11	BID	BID	10	10	10	65.1	65.1	65.1	21.994	298.95	2.19976	-0.486214	-0.466915	-0.430742	-0.560983
O43252	O43252	Bifunctional 3-phosphoadenosine 5-phosphosulfate synthase 1;Sulfate adenylyltransferase;Adenylyl-sulfate kinase	PAPSS1	PAPSS1	15	15	14	33.7	33.7	31.4	70.832	73.885	0.759964	0.152824	0.241962	0.00662125	0.20989
O95340	O95340	Bifunctional 3-phosphoadenosine 5-phosphosulfate synthase 2;Sulfate adenylyltransferase;Adenylyl-sulfate kinase	PAPSS2	PAPSS2	14	13	13	34.4	32.1	32.1	69.5	56.521	1.283	0.229039	0.210763	0.331132	0.145221
B2WTI3;B2WTI4;K7EJU9;Q6NYC1	B2WTI3;B2WTI4;K7EJU9;Q6NYC1	Bifunctional arginine demethylase and lysyl-hydroxylase JMJD6	JMJD6	JMJD6	4	4	4	11.3	11.3	11.3	39.241	4.6204	0.616465	0.129243	-0.00913223	0.133827	0.263034
Q3LXA3;H0YCY6;I3L252;E9PJG8;E9PQR1	Q3LXA3;H0YCY6	Bifunctional ATP-dependent dihydroxyacetone kinase/FAD-AMP lyase (cyclizing);ATP-dependent dihydroxyacetone kinase;FAD-AMP lyase (cyclizing)	DAK;TKFC	DAK	24	24	24	52.2	52.2	52.2	58.946	253.69	1.32677	-0.190287	-0.107104	-0.214123	-0.249634
Q13057;K7EQ60;K7ES73;K7EN91;K7ESK6;K7EP09;K7EPT0;K7EPC2	Q13057	Bifunctional coenzyme A synthase;Phosphopantetheine adenylyltransferase;Dephospho-CoA kinase	COASY	COASY	16	16	16	39.5	39.5	39.5	62.328	123.86	0.6	0.0418701	-0.00526098	0.0852886	0.0455827
P07814;V9GYZ6;V9GZ76	P07814;V9GYZ6	Bifunctional glutamate/proline--tRNA ligase;Glutamate--tRNA ligase;Proline--tRNA ligase	EPRS	EPRS	99	99	99	65.1	65.1	65.1	170.59	323.31	0.583608	-0.0340421	0.00863037	-0.0641933	-0.0465634
Q8IUF8;H0Y9L8;D6RCB6	Q8IUF8	Bifunctional lysine-specific demethylase and histidyl-hydroxylase MINA	MINA	MINA	3	3	3	8.6	8.6	8.6	52.8	8.5227	1.46877	-1.01169	-1.14251	-0.634711	-1.25784
Q9H6W3	Q9H6W3	Bifunctional lysine-specific demethylase and histidyl-hydroxylase NO66	NO66	NO66	2	2	2	6.6	6.6	6.6	71.085	8.6523	1.61396	1.02326	0.717123	1.27119	1.08148
P13995;B9A062;B8ZZU9	P13995;B9A062	Bifunctional methylenetetrahydrofolate dehydrogenase/cyclohydrolase, mitochondrial;NAD-dependent methylenetetrahydrofolate dehydrogenase;Methenyltetrahydrofolate cyclohydrolase	MTHFD2	MTHFD2	9	9	9	44	44	44	37.895	60.116	1.23537	0.429213	0.277032	0.638769	0.371838
A0A0D9SFL2;M0QYH2;Q96T60;A0A1B0GU66;A0A0D9SEV0;M0R000;M0QYI1;M0R3C8;M0QX49	A0A0D9SFL2;M0QYH2;Q96T60;A0A1B0GU66;A0A0D9SEV0;M0R000;M0QYI1;M0R3C8	Bifunctional polynucleotide phosphatase/kinase;Polynucleotide 3-phosphatase;Polynucleotide 5-hydroxyl-kinase	PNKP	PNKP	3	3	3	10.5	10.5	10.5	53.119	27.913	1.64772	-0.613485	NaN	-0.591788	-0.635181
P31939;H7C1S2;C9JLK0;F8WEF0	P31939	Bifunctional purine biosynthesis protein PURH;Phosphoribosylaminoimidazolecarboxamide formyltransferase;IMP cyclohydrolase	ATIC	ATIC	52	52	52	89.5	89.5	89.5	64.615	323.31	0.21147	0.0134756	0.0132121	-0.0258966	0.0531114
P53004;C9J1E1	P53004	Biliverdin reductase A	BLVRA	BLVRA	14	14	14	51.4	51.4	51.4	33.428	113.28	2.12663	-0.37062	-0.310969	-0.421535	-0.379357
A0A087WSV2;F8W036;F8VP73;P78537;F8W099;F8W606;G8JLQ3	A0A087WSV2;F8W036;F8VP73;P78537;F8W099;F8W606;G8JLQ3	Biogenesis of lysosome-related organelles complex 1 subunit 1	BLOC1S1	BLOC1S1	2	2	2	35.1	35.1	35.1	12.886	6.8287	0.674244	0.226423	0.148218	0.304628	NaN
Q6QNY1;A0A087X1N6;J3QRU7	Q6QNY1	Biogenesis of lysosome-related organelles complex 1 subunit 2	BLOC1S2	BLOC1S2	3	3	3	47.9	47.9	47.9	15.961	13.573	0.618442	0.271668	0.584962	0.0271541	0.202888
Q9NUP1	Q9NUP1	Biogenesis of lysosome-related organelles complex 1 subunit 4	BLOC1S4	BLOC1S4	3	3	3	15.7	15.7	15.7	23.351	3.0759	0.488512	0.928893	0.409255	1.44853	NaN
Q8TDH9;G5E931;H3BN57;A0A0D9SEU2;A0A0A0MTN6	Q8TDH9;G5E931;H3BN57	Biogenesis of lysosome-related organelles complex 1 subunit 5	BLOC1S5;BLOC1S5-TXNDC5	BLOC1S5	3	3	3	20.9	20.9	20.9	21.609	9.2476	0.109577	-0.064264	-0.293536	-0.230618	0.331361
H3BST1;Q9UL45;H3BPR6;H3BU57;H3BN13	H3BST1;Q9UL45;H3BPR6;H3BU57;H3BN13	Biogenesis of lysosome-related organelles complex 1 subunit 6	BLOC1S6	BLOC1S6	2	2	2	23.7	23.7	23.7	20.265	21.161	0.0727864	0.0450564	-0.362399	0.230572	0.266996
Q8NFC6;H0Y9Y2	Q8NFC6	Biorientation of chromosomes in cell division protein 1-like 1	BOD1L1	BOD1L1	26	26	25	12.3	12.3	11.8	330.46	322.83	0.187105	-0.0481674	0.1333	-0.123843	-0.15396
P49789	P49789	Bis(5-adenosyl)-triphosphatase	FHIT	FHIT	1	1	1	8.8	8.8	8.8	16.858	3.4415	0.515295	-0.504061	NaN	-0.766186	-0.241936
P50583	P50583	Bis(5-nucleosyl)-tetraphosphatase [asymmetrical]	NUDT2	NUDT2	3	3	3	36.7	36.7	36.7	16.829	6.3537	1.21412	-0.18546	-0.104449	-0.270782	-0.181149
P07738;C9JH23	P07738	Bisphosphoglycerate mutase	BPGM	BPGM	4	4	4	19.3	19.3	19.3	30.005	6.4673	2.28696	-0.190272	-0.16835	-0.186919	-0.215546
Q13867;K7ES02;K7ESE8;J3KSD8;J3KS79;K7ENH5	Q13867;K7ES02;K7ESE8;J3KSD8	Bleomycin hydrolase	BLMH	BLMH	8	8	8	25.5	25.5	25.5	52.562	82.786	0.867408	0.341859	0.0835197	0.567545	0.374511
Q9Y3E2	Q9Y3E2	BolA-like protein 1	BOLA1	BOLA1	2	2	2	27	27	27	14.289	4.1236	0.424111	-0.0742168	-0.124078	-0.0243552	NaN
Q9H3K6;A0A087WZT3;H3BV85;H3BTW0;A0A0B4J295;H3BVE0	Q9H3K6;A0A087WZT3	BolA-like protein 2	BOLA2	BOLA2	6	6	6	64	64	64	10.116	66.922	1.75544	0.209876	0.187134	0.265917	0.176578
Q9NWK9	Q9NWK9	Box C/D snoRNA protein 1	ZNHIT6	ZNHIT6	2	2	2	7.2	7.2	7.2	53.918	6.6992	0.667507	-0.218167	-0.294792	NaN	-0.141542
Q9UQB8;I3L3C5	Q9UQB8	Brain-specific angiogenesis inhibitor 1-associated protein 2	BAIAP2	BAIAP2	27	27	1	61.6	61.6	2	60.867	155.84	0.847031	-0.118291	-0.216904	-0.0533739	-0.0845938
Q9UHR4	Q9UHR4	Brain-specific angiogenesis inhibitor 1-associated protein 2-like protein 1	BAIAP2L1	BAIAP2L1	21	21	21	58.7	58.7	58.7	56.882	323.31	1.21707	-0.121402	-0.114551	-0.178796	-0.0708604
P54687;F5H2F2;A0A087WYF2	P54687	Branched-chain-amino-acid aminotransferase, cytosolic	BCAT1	BCAT1	13	13	13	42.2	42.2	42.2	42.966	143.43	1.87641	-0.0596988	-0.0515486	-0.0735299	-0.0540178
M0QZP4;B3KSI3;M0QZ10;M0QXF9;O15382;M0R2K7	M0QZP4;B3KSI3;M0QZ10;M0QXF9;O15382	Branched-chain-amino-acid aminotransferase;Branched-chain-amino-acid aminotransferase, mitochondrial	BCAT2	BCAT2	8	8	8	31	31	31	34.897	15.379	1.73897	-0.756225	-0.929583	-0.767683	-0.571407
Q9NXR7;F8W733;C9J2G0;A0A075B7D2	Q9NXR7;F8W733;C9J2G0;A0A075B7D2	BRCA1-A complex subunit BRE	BRE	BRE	7	7	7	20.6	20.6	20.6	43.551	11.058	1.12278	0.539394	0.648834	0.229588	0.739762
Q96RL1;D6RC40;D6RCQ3	Q96RL1;D6RC40;D6RCQ3	BRCA1-A complex subunit RAP80	UIMC1	UIMC1	3	3	3	7.2	7.2	7.2	79.727	26.275	0.0971506	-0.164353	0.340277	NaN	-0.668983
Q6PJG6;F8WDN5	Q6PJG6	BRCA1-associated ATM activator 1	BRAT1	BRAT1	18	18	18	37.6	37.6	37.6	88.118	90.292	0.824139	0.204232	0.383165	0.116098	0.113434
Q9P287	Q9P287	BRCA2 and CDKN1A-interacting protein	BCCIP	BCCIP	10	10	10	38.2	38.2	38.2	35.979	89.404	0.335189	-0.125495	0.148218	-0.219236	-0.305467
P11274;A9UF01;H0Y554	P11274	Breakpoint cluster region protein	BCR	BCR	12	11	11	13	12.2	12.2	142.82	40.973	0.185263	0.0594913	-0.167134	0.186754	0.158854
P56945;H3BVF0;H3BSY4;H3BQJ7;H3BSB2;H3BN62	P56945	Breast cancer anti-estrogen resistance protein 1	BCAR1	BCAR1	10	10	10	21.3	21.3	21.3	93.371	111.26	2.18033	-0.372377	-0.357585	-0.328689	-0.430859
O75815;Q5T7I8;F5H5M1;Q92529	O75815	Breast cancer anti-estrogen resistance protein 3	BCAR3	BCAR3	12	12	11	24	24	23.2	92.565	95.47	0.973902	-0.500922	-0.829998	-0.452708	-0.22006
E9PJF5;H0YCF7;G5E9I4;Q9HCU9;E9PPD1	E9PJF5;H0YCF7;G5E9I4;Q9HCU9;E9PPD1	Breast cancer metastasis-suppressor 1	BRMS1	BRMS1	2	2	2	9.4	9.4	9.4	28.306	3.0323	0.169569	-0.212823	NaN	-0.595315	0.169668
Q9H6U6;K7ESE9;K7EJU7;K7EKB0;K7EJH7;K7EML5	Q9H6U6;K7ESE9	Breast carcinoma-amplified sequence 3	BCAS3	BCAS3	5	5	5	8.9	8.9	8.9	101.24	39.53	0.219601	-0.200319	-0.0493524	-0.827922	0.276318
Q9Y6D6;E5RIF2;E5RHL7;E5RHZ1;E5RJN9	Q9Y6D6;E5RIF2;E5RHL7	Brefeldin A-inhibited guanine nucleotide-exchange protein 1	ARFGEF1	ARFGEF1	22	10	10	15.6	8.1	8.1	208.76	24.946	1.37176	0.406811	0.266637	0.56511	0.388686
Q9Y6D5	Q9Y6D5	Brefeldin A-inhibited guanine nucleotide-exchange protein 2	ARFGEF2	ARFGEF2	35	35	23	27.7	27.7	19	202.04	167.92	0.634491	-0.13471	-0.149057	0.00949053	-0.264565
Q8WY22	Q8WY22	BRI3-binding protein	BRI3BP	BRI3BP	3	3	2	17.1	17.1	14.3	27.835	59.092	0.887398	-0.397625	-0.554443	-0.0795543	-0.558878
E5RHU4;Q9NQY0;H7BYV6;E5RJI6	E5RHU4;Q9NQY0;H7BYV6	Bridging integrator 3	BIN3	BIN3	3	3	3	26.2	26.2	26.2	17.401	13.071	0.558311	-0.596387	-0.873027	NaN	-0.319748
Q9NWV8;M0R0I0;J3KQS6;M0R3F4;M0R2A4;M0R2K3;M0R193;M0QXG9;M0R2I2;M0R3H9	Q9NWV8;M0R0I0;J3KQS6;M0R3F4;M0R2A4;M0R2K3;M0R193;M0QXG9;M0R2I2	BRISC and BRCA1-A complex member 1	BABAM1	BABAM1	6	6	6	37.7	37.7	37.7	36.56	194.59	0.883987	-0.42708	-0.085956	-0.631042	-0.564243
Q15018	Q15018	BRISC complex subunit Abro1	FAM175B	FAM175B	6	6	6	17.8	17.8	17.8	46.9	23.524	0.286789	0.180538	-0.274407	0.479851	0.336169
Q5VW32;F5GXQ0;Q5VW33	Q5VW32;F5GXQ0	BRO1 domain-containing protein BROX	BROX	BROX	13	13	13	46.2	46.2	46.2	46.476	293.44	1.12036	-0.0812986	-0.0369846	-0.0886229	-0.118288
J3KPG5;Q9UIF9;F8VU39;A0A0C4DGI9;H0YHL2;H0YII3	J3KPG5;Q9UIF9;F8VU39;A0A0C4DGI9	Bromodomain adjacent to zinc finger domain protein 2A	BAZ2A	BAZ2A	5	5	5	4.7	4.7	4.7	208.07	11.376	0.611794	-0.669023	-0.398703	NaN	-0.939344
A0A0G2JK44;P25440;H0Y6K2;A0A140T9E9;U3KQA6;A0A0G2JHL0;A0A140T9V2;A0A140T9F7;A0A0G2JHN8;A0A140T9I1;E9PIQ3;E9PKQ9;H0Y799;A0A140T9X8	A0A0G2JK44;P25440;H0Y6K2;A0A140T9E9;U3KQA6;A0A0G2JHL0;A0A140T9V2;A0A140T9F7	Bromodomain-containing protein 2	BRD2	BRD2	9	7	7	14.7	12.2	12.2	92.065	28.654	1.79413	-0.331202	-0.416096	-0.292175	-0.285337
Q15059	Q15059	Bromodomain-containing protein 3	BRD3	BRD3	10	6	6	16.1	10.7	10.7	79.541	30.609	2.56681	-1.56111	-1.48241	-1.72399	-1.47694
O60885;M0QZD9;M0QYW0	O60885;M0QZD9	Bromodomain-containing protein 4	BRD4	BRD4	15	15	10	13.4	13.4	9.5	152.22	64.643	2.84759	-0.906076	-0.94106	-0.837713	-0.939454
Q9NPI1	Q9NPI1	Bromodomain-containing protein 7	BRD7	BRD7	2	2	2	5.7	5.7	5.7	74.138	2.5399	0.654946	0.531894	0.72465	0.339137	NaN
Q9NW68;E9PS77;F8W6C6;E9PNA9;E9PQA7	Q9NW68;E9PS77	BSD domain-containing protein 1	BSDC1	BSDC1	11	11	11	40.2	40.2	40.2	47.163	99.534	0.356666	0.106867	0.238175	0.197865	-0.115441
E9PKU9;B7Z503;Q9BSF8	E9PKU9;B7Z503;Q9BSF8	BTB/POZ domain-containing protein 10	BTBD10	BTBD10	1	1	1	7.4	7.4	7.4	22.329	2.683	0.386427	0.53786	0.133037	NaN	0.942683
Q9BX70;Q9H0C5	Q9BX70;Q9H0C5	BTB/POZ domain-containing protein 2;BTB/POZ domain-containing protein 1	BTBD2;BTBD1	BTBD2	2	2	2	5	5	5	55.931	6.5815	0.463793	0.300035	0.479851	0.120219	NaN
E9PMS5;E9PRT1;E9PJJ5;Q4G0X4;E9PK99;E9PM10;J3KSG1;J3QRK1;Q719H9	E9PMS5;E9PRT1;E9PJJ5;Q4G0X4;E9PK99	BTB/POZ domain-containing protein KCTD21	KCTD21	KCTD21	5	5	5	63.5	63.5	63.5	13.041	7.214	1.56249	0.449311	0.305095	0.562572	0.480265
Q9NXV2;H3BSS5	Q9NXV2;H3BSS5	BTB/POZ domain-containing protein KCTD5	KCTD5	KCTD5	4	4	4	38	38	38	26.092	56.941	0.433561	0.102094	0.0258793	0.00158601	0.278817
J3QRS9;X6R4W8;O43670;J3KS31;J3QS27;J3KTL1;J3KRB6;J3KRW6;H0Y3M2	J3QRS9;X6R4W8;O43670;J3KS31	BUB3-interacting and GLEBS motif-containing protein ZNF207	ZNF207	ZNF207	6	6	6	13.8	13.8	13.8	52.541	10.081	0.230594	-0.0227272	0.00388999	-0.0931248	0.0210533
Q13895;F8WBL2;H7BY94	Q13895	Bystin	BYSL	BYSL	13	13	13	43	43	43	49.601	39.388	1.23414	-0.410828	-0.411963	-0.230448	-0.590071
P11586;F5H2F4;V9GYY3	P11586;F5H2F4	C-1-tetrahydrofolate synthase, cytoplasmic;Methylenetetrahydrofolate dehydrogenase;Methenyltetrahydrofolate cyclohydrolase;Formyltetrahydrofolate synthetase;C-1-tetrahydrofolate synthase, cytoplasmic, N-terminally processed	MTHFD1	MTHFD1	65	65	65	69.5	69.5	69.5	101.56	323.31	2.88974	0.540988	0.575506	0.508226	0.539233
O60271;A0A087X2D8;H0YBE9;D6RHI8;E9PFH7;A0A087WYG2;Q9UPT6;H0YBS5	O60271;A0A087X2D8	C-Jun-amino-terminal kinase-interacting protein 4	SPAG9	SPAG9	39	39	39	38.8	38.8	38.8	146.2	323.31	1.44855	0.299667	0.184725	0.342327	0.371949
Q8IY22;A0A087WY48;A0A087WU05	Q8IY22;A0A087WY48;A0A087WU05	C-Maf-inducing protein	CMIP	CMIP	10	10	10	26.1	26.1	26.1	86.33	26.623	0.423169	-0.156401	-0.32695	-0.261275	0.119024
A0A087WV05;Q99417;A0A0D9SEI7	A0A087WV05;Q99417	C-Myc-binding protein	MYCBP	MYCBP	7	7	7	69.1	69.1	69.1	12.755	55.605	1.84161	-0.463883	-0.523297	-0.351387	-0.516966
Q13363;D6RAX2;E7ESU7;E7EPF8;E9PGB1;H0Y8W7;H0Y9M9;E7EUB3;H0Y8U5	Q13363;D6RAX2;E7ESU7;E7EPF8;E9PGB1	C-terminal-binding protein 1	CTBP1	CTBP1	13	9	9	40.2	31.8	31.8	47.535	73.031	0.948035	-0.214009	-0.308948	-0.0579022	-0.275175
Q5SQP8;P56545;A0A087WYL1	Q5SQP8;P56545	C-terminal-binding protein 2	CTBP2	CTBP2	14	14	10	35.1	35.1	27.9	56.101	36.162	1.71879	-0.26356	-0.264599	-0.327059	-0.199024
Q9UBG0	Q9UBG0	C-type mannose receptor 2	MRC2	MRC2	3	3	3	4.3	4.3	4.3	166.67	7.8533	0.480138	0.720813	NaN	0.308128	1.1335
Q96EU7	Q96EU7	C1GALT1-specific chaperone 1	C1GALT1C1	C1GALT1C1	1	1	1	6.6	6.6	6.6	36.382	2.3363	0.390778	0.538842	0.138683	0.939001	NaN
Q86YS7;H0YGU7;H0YFC4	Q86YS7	C2 domain-containing protein 5	C2CD5	C2CD5	3	3	3	4.1	4.1	4.1	110.45	18.214	0.752662	0.18735	0.240742	NaN	0.133958
O75844	O75844	CAAX prenyl protease 1 homolog	ZMPSTE24	ZMPSTE24	10	10	10	22.5	22.5	22.5	54.812	127.12	1.97736	-0.443029	-0.360008	-0.450873	-0.518205
Q8WUQ7;K7EIU6;K7ENY9	Q8WUQ7	Cactin	CACTIN	CACTIN	3	3	3	5.8	5.8	5.8	88.701	88.406	0.796301	-0.351654	-0.324708	-0.642167	-0.0880861
F8VPD4;P27708;H7BZB3;H7C3Z5;H7C2E4	F8VPD4;P27708	CAD protein;Glutamine-dependent carbamoyl-phosphate synthase;Aspartate carbamoyltransferase;Dihydroorotase	CAD	CAD	53	53	52	34.2	34.2	33.8	236.02	323.31	1.52997	-0.101503	-0.135729	-0.093094	-0.0756873
P12830;A0A087WXI5;A0A087WX17;A0A087WU43;H3BNC6;H3BVI7;J3QKP1	P12830;A0A087WXI5;A0A087WX17;A0A087WU43;H3BNC6	Cadherin-1;E-Cad/CTF1;E-Cad/CTF2;E-Cad/CTF3	CDH1	CDH1	20	20	18	32.7	32.7	30.5	97.455	314.95	2.35103	-1.14081	-1.25364	-0.995132	-1.17368
P19022;C9J126;C9J8J8;A0A0G2JRA4;A0A087WX99;P55283	P19022	Cadherin-2	CDH2	CDH2	14	14	14	21.7	21.7	21.7	99.808	115.66	1.28205	1.3619	1.72626	1.64399	0.715454
P22223	P22223	Cadherin-3	CDH3	CDH3	8	6	6	17.7	15.4	15.4	91.417	21.927	1.39489	-1.36443	-0.832668	-1.79541	-1.46522
Q99653;H0YNG9;H0YKE7;F5GX29;H0YLY7;H0YLX1	Q99653;H0YNG9;H0YKE7;F5GX29	Calcineurin B homologous protein 1	CHP1	CHP1	13	13	13	77.9	77.9	77.9	22.456	190.4	1.56459	0.589989	0.418784	0.587941	0.763242
F6U1T9;D3YTA9;P63098;H7BYZ3	F6U1T9;D3YTA9;P63098;H7BYZ3	Calcineurin subunit B type 1	PPP3R1	PPP3R1	8	8	8	68.1	68.1	68.1	18.208	49.221	0.5024	-0.0315956	0.0140695	-0.0432445	-0.0656118
Q99828	Q99828	Calcium and integrin-binding protein 1	CIB1	CIB1	4	4	4	30.9	30.9	30.9	21.703	36.349	2.35679	-0.933456	-0.862077	-0.881109	-1.05718
J3QK89;Q8IWX8	J3QK89;Q8IWX8	Calcium homeostasis endoplasmic reticulum protein	CHERP	CHERP	21	21	21	30	30	30	104.93	179.61	1.69188	-0.336101	-0.35583	-0.243694	-0.40878
P49069	P49069	Calcium signal-modulating cyclophilin ligand	CAMLG	CAMLG	1	1	1	6.8	6.8	6.8	32.952	4.1271	0.179626	0.230454	0.621899	NaN	-0.160992
Q8NE86;S4R468	Q8NE86	Calcium uniporter protein, mitochondrial	MCU	MCU	11	11	11	36.2	36.2	36.2	39.866	75.634	3.47127	-1.02239	-1.01005	-0.997809	-1.05931
Q8IYU8;A0A0A0MTD5	Q8IYU8	Calcium uptake protein 2, mitochondrial	MICU2	MICU2	5	5	5	18.4	18.4	18.4	49.666	82.696	1.00439	-1.01524	-0.856084	-1.17439	NaN
Q9P1Z2	Q9P1Z2	Calcium-binding and coiled-coil domain-containing protein 1	CALCOCO1	CALCOCO1	2	2	2	3.9	3.9	3.9	77.335	18.983	1.42619	1.01455	0.760945	1.41403	0.868687
D6REB0;Q13137;D6RJE7;D6RF70;H0YBP4;H0Y9G3	D6REB0;Q13137	Calcium-binding and coiled-coil domain-containing protein 2	CALCOCO2	CALCOCO2	8	8	8	36.7	36.7	36.7	30.832	9.3792	2.22436	1.3111	1.41975	1.10782	1.40572
O75746;F8W9J0;H0YFB2;B4DGK6	O75746	Calcium-binding mitochondrial carrier protein Aralar1	SLC25A12	SLC25A12	24	24	18	44.4	44.4	36.7	74.761	192.18	2.28775	-0.377662	-0.431131	-0.359805	-0.342049
Q9UJS0;R4GN64	Q9UJS0	Calcium-binding mitochondrial carrier protein Aralar2	SLC25A13	SLC25A13	23	17	17	47.9	40.1	40.1	74.175	184.44	0.0390832	0.00354507	0.0265876	0.0381553	-0.0541077
Q6NUK1;J3KN42;H3BMI3	Q6NUK1	Calcium-binding mitochondrial carrier protein SCaMC-1	SLC25A24	SLC25A24	21	21	21	53.5	53.5	53.5	53.354	279.08	1.60485	-0.218316	-0.148209	-0.251848	-0.254892
Q9Y376;A0A087X0K1	Q9Y376;A0A087X0K1	Calcium-binding protein 39	CAB39	CAB39	19	19	17	51.9	51.9	47.2	39.869	139.92	2.8046	-0.655243	-0.632092	-0.626536	-0.7071
A0A0C4DG51;Q9NP80	A0A0C4DG51;Q9NP80	Calcium-independent phospholipase A2-gamma	PNPLA8	PNPLA8	2	1	1	3.9	2.8	2.8	71.877	2.655	1.30383	-0.702416	-0.735379	-0.405604	-0.966263
Q9Y2V2;H3BUY4;H3BPY5;H3BSW7;H3BTK3;I3L3X8	Q9Y2V2;H3BUY4;H3BPY5	Calcium-regulated heat stable protein 1	CARHSP1	CARHSP1	7	7	3	67.3	67.3	18.4	15.892	34.335	2.02255	-0.542585	-0.436354	-0.589203	-0.602197
B4E2Q0;P98194;H0Y9V7;H0Y9S7;H0Y8X9;D6RGE9;D6REJ1;D6RHV9	B4E2Q0;P98194;H0Y9V7	Calcium-transporting ATPase;Calcium-transporting ATPase type 2C member 1	ATP2C1	ATP2C1	17	17	17	27.5	27.5	27.5	104.71	323.31	0.24261	0.0397755	0.136716	0.0507454	-0.0681354
D6R938;E9PBG7;E9PF82;Q13557;H0Y9J2;H0Y9C2	D6R938;E9PBG7;E9PF82;Q13557;H0Y9J2	Calcium/calmodulin-dependent protein kinase type II subunit delta	CAMK2D	CAMK2D	5	3	3	16.9	10.6	10.6	56.298	46.555	2.04879	1.28785	1.04886	1.36003	1.45465
A0A0A0MS52;Q5SWX3;A0A0A0MT11;Q13555;Q8WU40;H0Y6G2;Q13554;H7BXS4;Q9UQM7;D6RHX9;E9PBE8;E7EQE4;H7BZC6;H7C394	A0A0A0MS52;Q5SWX3;A0A0A0MT11;Q13555;Q8WU40;H0Y6G2	Calcium/calmodulin-dependent protein kinase type II subunit gamma	CAMK2G	CAMK2G	16	16	14	39.5	39.5	33.8	60.201	241.71	1.54602	-0.39187	-0.504817	-0.271235	-0.399559
Q9HB71;B2ZWH1	Q9HB71	Calcyclin-binding protein	CACYBP	CACYBP	23	23	23	79.8	79.8	79.8	26.21	316.48	1.73906	0.278134	0.336398	0.291486	0.206518
K7ES72;Q13938;A0A0X1KG78;K7EL21	K7ES72;Q13938;A0A0X1KG78;K7EL21	Calcyphosin	CAPS	CAPS	5	5	5	44.8	44.8	44.8	14.593	8.8503	0.262632	-0.50853	-1.70125	-0.567126	0.742782
Q05682;C9JEK3;C9JE79;F8WE61	Q05682	Caldesmon	CALD1	CALD1	40	2	0	36.1	2.1	0	93.23	11.903	0.522895	0.417636	0.972031	-0.063952	0.344828
H0Y7A7;P62158;E7ETZ0;E7EMB3;Q96HY3;G3V361;M0QZ52;F8WBR5;G3V226;G3V479;P27482	H0Y7A7;P62158;E7ETZ0;E7EMB3;Q96HY3;G3V361	Calmodulin	CALM2;CALM1	CALM2	14	14	14	64.2	64.2	64.2	20.762	323.31	0.220178	-0.0140034	-0.0303098	0.0311129	-0.0428135
Q08AD1	Q08AD1	Calmodulin-regulated spectrin-associated protein 2	CAMSAP2	CAMSAP2	7	7	7	8.3	8.3	8.3	168.09	27.895	1.49807	0.333707	0.384381	0.404358	0.212383
Q9P1Y5	Q9P1Y5	Calmodulin-regulated spectrin-associated protein 3	CAMSAP3	CAMSAP3	6	6	6	8.4	8.4	8.4	134.75	11.974	1.79412	-0.940196	-0.698998	-1.05637	-1.06522
P27824;H0Y9Q7;D6RGY2;D6RDP7;D6RAU8;D6RB85;D6RFL1;D6RAQ8;H0Y9H1;D6RHJ3;D6RD16;O14967	P27824	Calnexin	CANX	CANX	31	31	31	52.2	52.2	52.2	67.567	106.34	2.00952	0.321335	0.328722	0.262553	0.372729
A0A0C4DGQ5;P04632;K7ELJ7;K7EKD8;A0A075B7C0;U3KQE2;K7EM73;K7EIV0;K7EMQ1;K7ES78;Q96L46	A0A0C4DGQ5;P04632;K7ELJ7;K7EKD8;A0A075B7C0;U3KQE2;K7EM73;K7EIV0	Calpain small subunit 1	CAPNS1	CAPNS1	17	17	11	65.8	65.8	53.7	33.786	323.31	2.68511	0.383986	0.349365	0.405448	0.397146
P07384;E9PRM1;E9PJJ3;E9PLC9;E9PMC6;E9PJA6;E9PSA6;E9PQB3;E9PLX0;E9PL37;E9PIA9	P07384	Calpain-1 catalytic subunit	CAPN1	CAPN1	55	55	55	77.7	77.7	77.7	81.889	323.31	2.05983	0.606381	0.576667	0.716508	0.525969
O75808;H3BR03;A0A1B0GVE3	O75808	Calpain-15	CAPN15	CAPN15	3	3	3	5.5	5.5	5.5	117.31	10.664	0.924577	-1.23331	-1.00012	NaN	-1.4665
P17655	P17655	Calpain-2 catalytic subunit	CAPN2	CAPN2	44	44	43	68	68	64.9	79.994	323.31	1.9373	0.141227	0.1141	0.142479	0.167101
B7Z574;A0A0C4DGB5;P20810;E9PDE4;E7ES10;E9PCH5;H0Y7F0;E7EQ12;E7EQA0;A0A0C4DGD1;H0YA91;D6RAA8;D6RC54;H0Y944;E7EQK6;D6RGF7;D6RBR1	B7Z574;A0A0C4DGB5;P20810;E9PDE4;E7ES10;E9PCH5;H0Y7F0;E7EQ12;E7EQA0	Calpastatin	CAST	CAST	29	29	1	57.6	57.6	3.3	75.046	323.31	2.62465	-0.691376	-0.626491	-0.70776	-0.739878
Q15417;E9PDU6	Q15417;E9PDU6	Calponin-3;Calponin	CNN3	CNN3	23	23	22	74.8	74.8	74.8	36.413	323.31	2.37204	0.450309	0.395611	0.496513	0.458802
B4DDF4;B4DUT8;Q99439;A0A087X271;A0A087X1X5;H3BVI6;K7ES69;H3BQH0;U3KPS3;A0A087WV51	B4DDF4;B4DUT8;Q99439;A0A087X271;A0A087X1X5;H3BVI6	Calponin;Calponin-2	CNN2	CNN2	19	18	18	77.5	77.5	77.5	32.616	323.31	2.45594	0.110601	0.123136	0.100978	0.107688
P27797;K7EJB9;K7EL50	P27797;K7EJB9	Calreticulin	CALR	CALR	23	23	23	71.7	71.7	71.7	48.141	323.31	2.41953	-0.717155	-0.643518	-0.796861	-0.711086
P22676;H3BN14;A6NER6;H3BMN5	P22676;H3BN14;A6NER6	Calretinin	CALB2	CALB2	25	25	24	81.2	81.2	77.1	31.54	299.1	3.21876	-0.917115	-0.955004	-0.91937	-0.87697
O43852;H0Y875	O43852;H0Y875	Calumenin	CALU	CALU	25	25	25	75.6	75.6	75.6	37.106	323.31	1.2513	0.0781237	0.0809305	0.110096	0.0433446
P17612;Q15136;K7ERP6;K7ENJ5	P17612;Q15136	cAMP-dependent protein kinase catalytic subunit alpha	PRKACA;KIN27	PRKACA	10	10	4	34.8	34.8	14.2	40.589	45.896	0.450336	-0.104362	-0.263646	0.037312	-0.0867525
P22694;A0A0A0MS54;A0A087WVC4;B1APG2;B1APF8;B1APF9;B1APG3;B1APG1;B1APG0;B1APF7	P22694;A0A0A0MS54;A0A087WVC4;B1APG2;B1APF8;B1APF9;B1APG3	cAMP-dependent protein kinase catalytic subunit beta	PRKACB	PRKACB	9	3	3	36.5	16	16	40.622	5.4257	2.5406	1.06996	1.16137	1.08481	0.963696
Q5T0Z6;Q9C010	Q5T0Z6;Q9C010	cAMP-dependent protein kinase inhibitor beta	PKIB	PKIB	1	1	1	16.1	16.1	16.1	9.4944	1.7864	0.250503	0.166807	0.368936	-0.314876	0.446362
Q5H937;Q9Y2B9	Q5H937;Q9Y2B9	cAMP-dependent protein kinase inhibitor gamma	PKIG	PKIG	1	1	1	25	25	25	6.9828	2.1581	1.74085	1.0542	1.32884	0.992188	0.841571
P10644;K7EPB2;K7EM13;K7EIE5;K7EID3;K7EJ40;K7EK41;K7EMU2;K7EMZ6;K7EQK3;X6RAV4;K7EPR5	P10644;K7EPB2;K7EM13	cAMP-dependent protein kinase type I-alpha regulatory subunit;cAMP-dependent protein kinase type I-alpha regulatory subunit, N-terminally processed	PRKAR1A	PRKAR1A	12	12	11	42.8	42.8	40.2	42.981	136.34	2.75528	0.829311	0.840846	0.764091	0.882995
H7BYW5;P31321;C9JSK5	H7BYW5;P31321;C9JSK5	cAMP-dependent protein kinase type I-beta regulatory subunit	PRKAR1B	PRKAR1B	5	4	4	28.1	24	24	26.937	5.2866	1.33101	1.56105	1.44642	NaN	1.67568
P13861;H7C1L0;H7C330;H7C4A9;C9J830	P13861	cAMP-dependent protein kinase type II-alpha regulatory subunit	PRKAR2A	PRKAR2A	21	21	19	62.6	62.6	56.2	45.518	323.31	2.37216	-0.723364	-0.643225	-0.806897	-0.71997
O15438;D6RJE5;D6RAB7;H0Y8Q6	O15438	Canalicular multispecific organic anion transporter 2	ABCC3	ABCC3	15	14	14	15.2	14.6	14.6	169.34	28.683	1.3835	-1.64894	-2.1941	-1.74589	-1.00683
Q9BSD7;Q5TDF0	Q9BSD7;Q5TDF0	Cancer-related nucleoside-triphosphatase	NTPCR	NTPCR	10	10	10	71.6	71.6	71.6	20.713	39.698	1.93103	-0.314559	-0.372057	-0.318398	-0.253223
P30622	P30622	CAP-Gly domain-containing linker protein 1	CLIP1	CLIP1	61	61	5	43.1	43.1	2.5	162.24	323.31	2.71664	0.44511	0.466444	0.406101	0.462785
Q9UDT6;H7C4L6	Q9UDT6	CAP-Gly domain-containing linker protein 2	CLIP2	CLIP2	25	20	20	32.4	27	27	115.84	66.577	1.60269	0.135861	0.0943712	0.168642	0.144568
Q8N3C7;E9PBB1;E7EW06;G3XAK3	Q8N3C7	CAP-Gly domain-containing linker protein 4	CLIP4	CLIP4	3	3	1	6.1	6.1	1.6	76.316	23.707	1.00067	-0.514197	-0.432883	NaN	-0.595511
Q8N1G2;Q5T7F5	Q8N1G2	Cap-specific mRNA (nucleoside-2-O-)-methyltransferase 1	CMTR1	CMTR1	5	5	5	7.8	7.8	7.8	95.32	6.4251	0.822743	-0.329648	NaN	-0.40901	-0.250286
Q14444;G3V153;E9PLA9	Q14444;G3V153;E9PLA9	Caprin-1	CAPRIN1	CAPRIN1	16	16	16	30.5	30.5	30.5	78.365	164.16	2.00176	0.439849	0.511772	0.359296	0.448478
P31327;Q5R211;C9JTA4;E7EWJ3	P31327	Carbamoyl-phosphate synthase [ammonia], mitochondrial	CPS1	CPS1	15	14	14	16.9	16.4	16.4	164.94	64.866	2.16947	-1.02253	-0.978094	-1.18606	-0.903441
P00918;E5RID5;E5RK37	P00918	Carbonic anhydrase 2	CA2	CA2	7	7	7	41.9	41.9	41.9	29.246	15.843	0.0336607	-0.00831665	0.0127833	0.116098	-0.153832
P16152;E9PQ63;A8MTM1	P16152	Carbonyl reductase [NADPH] 1	CBR1	CBR1	20	20	18	75.1	75.1	64.6	30.375	323.31	0.87455	-0.0403373	-0.0184103	-0.0301036	-0.0724979
O75828	O75828	Carbonyl reductase [NADPH] 3	CBR3	CBR3	16	14	14	72.2	61.7	61.7	30.85	90.961	0.922786	-0.0591643	-0.0234164	-0.053314	-0.100762
Q8N4T8;H0Y962;D6RAV8;D6RJF4;D6RGF2	Q8N4T8	Carbonyl reductase family member 4	CBR4	CBR4	5	5	5	37.1	37.1	37.1	25.301	38.733	0.0589687	-0.0410923	0.16221	NaN	-0.244395
Q96DG6	Q96DG6	Carboxymethylenebutenolidase homolog	CMBL	CMBL	20	20	20	63.7	63.7	63.7	28.048	73.831	2.10179	-0.515063	-0.456544	-0.482654	-0.605991
O75976;J3QQJ4;J3QRJ9	O75976	Carboxypeptidase D	CPD	CPD	18	18	18	18.3	18.3	18.3	152.93	158.63	0.847902	-0.375676	-0.527429	-0.541786	-0.0578121
P14384;H0YHN7;F8W111	P14384;H0YHN7;F8W111	Carboxypeptidase M	CPM	CPM	2	2	2	10.4	10.4	10.4	50.513	2.7478	0.690205	-0.489648	-0.950676	-0.479714	-0.0385545
X6R5C5;X6R8A1;P10619;Q5JZH0	X6R5C5;X6R8A1;P10619;Q5JZH0	Carboxypeptidase;Lysosomal protective protein;Lysosomal protective protein 32 kDa chain;Lysosomal protective protein 20 kDa chain	CTSA	CTSA	4	4	4	8.5	8.5	8.5	54.255	54.205	2.21218	0.601594	0.68912	0.52657	0.589092
Q8N3K9	Q8N3K9	Cardiomyopathy-associated protein 5	CMYA5	CMYA5	3	3	3	1.2	1.2	1.2	449.21	1.7278	1.26644	0.211211	0.193204	NaN	0.229219
P43155;B7ZBP5;A6PVN3;H0Y4Z7	P43155	Carnitine O-acetyltransferase	CRAT	CRAT	10	10	10	19.6	19.6	19.6	70.857	7.5025	1.69789	-0.781453	-0.823524	-0.569265	-0.951568
P50416;H3BP22;H3BUV7;H3BMD2;H3BUJ0	P50416	Carnitine O-palmitoyltransferase 1, liver isoform	CPT1A	CPT1A	10	10	10	16	16	16	88.367	272.77	1.78814	0.586943	0.733875	0.546067	0.480885
P23786;A0A1B0GVF3;A0A1B0GV75;A0A1B0GTB8;A0A1B0GWC0;A0A1B0GTM0;A0A1B0GUD9	P23786;A0A1B0GVF3;A0A1B0GV75;A0A1B0GTB8;A0A1B0GWC0	Carnitine O-palmitoyltransferase 2, mitochondrial	CPT2	CPT2	26	26	26	48.3	48.3	48.3	73.776	116.94	4.08391	-0.970307	-0.978264	-0.952713	-0.979942
C9JP16;O75718	C9JP16;O75718	Cartilage-associated protein	CRTAP	CRTAP	5	5	5	13.7	13.7	13.7	41.432	2.5601	0.383452	0.728747	0.175173	1.28232	NaN
P48729;H0Y9X2;U3KQK7;Q8N752;U3KPX3;E5RG27;D6RGE5;U3KQ83	P48729;H0Y9X2;U3KQK7	Casein kinase I isoform alpha	CSNK1A1	CSNK1A1	14	14	6	43.3	43.3	17.5	38.914	124.39	1.70056	-0.139179	-0.163106	-0.154859	-0.0995718
P49674;H0Y5S9;H0Y682;H0Y645;B0QY35;B0QY34;H7BYT1;P48730;H0Y2N6;J3QQI9;B0QY36	P49674;H0Y5S9;H0Y682	Casein kinase I isoform epsilon	CSNK1E	CSNK1E	5	5	5	15.9	15.9	15.9	47.315	5.9547	1.25016	-0.834879	-1.23946	-0.706677	-0.558495
P19784;H3BSA1;H3BV19;H3BNI9	P19784;H3BSA1;H3BV19	Casein kinase II subunit alpha	CSNK2A2	CSNK2A2	16	16	16	53.7	53.7	53.7	41.213	114.84	1.3818	0.44963	0.271426	0.593688	0.483777
E7EU96;P68400;Q8NEV1;A0A087WY74;V9GYA2;V9GY80	E7EU96;P68400;Q8NEV1	Casein kinase II subunit alpha;Casein kinase II subunit alpha 3	CSNK2A1;CSNK2A3	CSNK2A1	18	18	18	54.5	54.5	54.5	45.31	193.17	1.94678	0.208129	0.190804	0.181166	0.252416
P67870;Q5SRQ3;Q5SRQ6;N0E472;A0A0G2JM12;N0E644;A0A0G2JM58	P67870;Q5SRQ3;Q5SRQ6;N0E472;A0A0G2JM12	Casein kinase II subunit beta	CSNK2B;CSNK2B-LY6G5B-1181;CSNK2B-LY6G5B--991	CSNK2B	8	8	8	48.8	48.8	48.8	24.942	30.391	1.59937	0.274626	0.358846	0.208143	0.25689
Q9H078;H0YGM0	Q9H078;H0YGM0	Caseinolytic peptidase B protein homolog	CLPB	CLPB	22	22	10	43.3	43.3	17.1	78.728	68.957	1.81725	0.497334	0.612117	0.480989	0.398898
Q9BXL7;Q9H257	Q9BXL7	Caspase recruitment domain-containing protein 11	CARD11	CARD11	6	6	6	7.5	7.5	7.5	133.28	8.4291	1.00144	-0.107258	-0.0903267	-0.124189	NaN
Q9BX69;A0A0B4J1T5	Q9BX69	Caspase recruitment domain-containing protein 6	CARD6	CARD6	4	4	4	7.4	7.4	7.4	116.47	12.501	1.37789	-0.686868	-0.596994	-0.492687	-0.970922
P29466;G3V169;B4DVD8;Q5FBZ0;H0YEC7;E9PQW1;Q5EG05	P29466;G3V169;B4DVD8	Caspase-1;Caspase-1 subunit p20;Caspase-1 subunit p10;Caspase	CASP1	CASP1	7	7	7	21	21	21	45.158	18.645	0.287724	-0.604054	-1.23837	0.0302654	NaN
P42575;C9JRR9;A0A087WYM1	P42575	Caspase-2;Caspase-2 subunit p18;Caspase-2 subunit p13;Caspase-2 subunit p12	CASP2	CASP2	9	9	9	32.3	32.3	32.3	50.685	23.341	1.45331	0.244203	0.326307	0.24306	0.163241
P42574;C9JXR7;A8MVM1	P42574;C9JXR7;A8MVM1	Caspase-3;Caspase-3 subunit p17;Caspase-3 subunit p12	CASP3	CASP3	8	8	8	36.1	36.1	36.1	31.608	27.473	0.0337768	0.00721475	-0.126502	0.0954519	0.0526941
P49662;E9PMT1;P51878	P49662;E9PMT1	Caspase-4;Caspase-4 subunit 1;Caspase-4 subunit 2	CASP4	CASP4	8	8	8	34.2	34.2	34.2	43.262	23.961	0.745849	-0.439789	-0.312366	NaN	-0.567212
P55212;D6RHU3;D6RBM3	P55212;D6RHU3	Caspase-6;Caspase-6 subunit p18;Caspase-6 subunit p11	CASP6	CASP6	10	10	10	29.4	29.4	29.4	33.31	14.998	0.826606	-0.109066	-0.197815	-0.0348253	-0.0945567
Q14790;A0A0A0MS31;E7ETB7;E7EQ06;H7C0E2;E7EQ01;E7EVN1;C9JB29	Q14790;A0A0A0MS31	Caspase-8;Caspase-8 subunit p18;Caspase-8 subunit p10	CASP8	CASP8	15	15	15	47	47	47	55.391	245.97	2.25537	-0.709071	-0.605486	-0.740842	-0.780884
Q9BXW7;A8MYZ9	Q9BXW7	Cat eye syndrome critical region protein 5	CECR5	CECR5	12	12	12	45.2	45.2	45.2	46.321	91.476	1.94022	-0.535349	-0.422366	-0.570272	-0.61341
P04040	P04040	Catalase	CAT	CAT	22	22	22	52.2	52.2	52.2	59.755	158.69	2.03799	-0.863084	-0.859588	-0.720778	-1.00889
P21964;E7EMS6;E7EUU8;H7BZ45;F8WBW9	P21964;E7EMS6;E7EUU8	Catechol O-methyltransferase	COMT	COMT	17	17	17	73.8	73.8	73.8	30.037	133.31	0.742399	-0.116406	-0.227675	-0.0345297	-0.0870129
P35222;B4DGU4;E7EMJ5;E9PDF9;E7EV28;C9IZ65	P35222;B4DGU4	Catenin beta-1	CTNNB1	CTNNB1	28	24	24	50.8	48.5	48.5	85.496	323.31	2.14733	-0.345908	-0.288558	-0.363735	-0.385431
C9JZR2;O60716;E9PRE2;E9PKY0;H0YC95;E9PKL1	C9JZR2;O60716	Catenin delta-1	CTNND1	CTNND1	54	54	54	61.5	61.5	61.5	104.85	323.31	2.12406	-0.354526	-0.317337	-0.415884	-0.330356
P07858;R4GMQ5;E9PKQ7;E9PNL5;E9PHZ5;E9PLY3;E9PSG5;E9PQM1;E9PR54;E9PJ67;E9PCB3;E9PS78	P07858	Cathepsin B;Cathepsin B light chain;Cathepsin B heavy chain	CTSB	CTSB	11	11	11	38.3	38.3	38.3	37.821	176.75	2.54085	-1.2502	-1.2775	-1.35056	-1.12255
A0A1B0GVD5;A0A1B0GWE8;P07339;A0A1B0GW44;A0A1B0GVP3;A0A1B0GV23;A0A1B0GU92;A0A1B0GU03;C9JH19;H7C469;F8WD96;H7C1V0;F8W787;A0A1B0GV01;A0A1B0GVF1	A0A1B0GVD5;A0A1B0GWE8;P07339;A0A1B0GW44;A0A1B0GVP3;A0A1B0GV23;A0A1B0GU92;A0A1B0GU03;C9JH19;H7C469;F8WD96	Cathepsin D;Cathepsin D light chain;Cathepsin D heavy chain	CTSD	CTSD	22	22	22	56.7	56.7	56.7	44.237	299.52	2.34934	0.61453	0.665938	0.644687	0.532965
Q9UBR2	Q9UBR2	Cathepsin Z	CTSZ	CTSZ	8	8	8	37.6	37.6	37.6	33.868	232.03	2.84762	-0.767678	-0.782075	-0.809069	-0.71189
P20645;F5GX30;H0YGT2;H0YF90;F5GXE0;H0YGE9;F5GXU0;F5H883	P20645;F5GX30	Cation-dependent mannose-6-phosphate receptor	M6PR	M6PR	5	5	5	19.9	19.9	19.9	30.993	60.147	2.42186	0.282842	0.305562	0.248535	0.29443
P11717;S4R328	P11717	Cation-independent mannose-6-phosphate receptor	IGF2R	IGF2R	29	29	29	15.5	15.5	15.5	274.37	63.564	1.64926	0.325749	0.413486	0.241718	0.322044
C9JKI3	C9JKI3	Caveolin	CAV1	CAV1	5	2	2	39.1	10.9	10.9	15.928	2.3938	1.19709	0.425422	NaN	0.46801	0.382833
Q03135;E9PCT5;P56539	Q03135;E9PCT5	Caveolin-1;Caveolin	CAV1	CAV1	7	7	4	43.3	43.3	21.3	20.471	36.745	0.97739	0.202182	0.118891	0.34426	0.143393
O43310	O43310	CBP80/20-dependent translation initiation factor	CTIF	CTIF	2	2	2	4.7	4.7	4.7	67.586	5.5519	0.895683	0.963656	0.768587	1.15872	NaN
Q96Q11;C9JRS7;F8W8C3	Q96Q11	CCA tRNA nucleotidyltransferase 1, mitochondrial	TRNT1	TRNT1	12	12	12	39.4	39.4	39.4	50.127	41.892	2.44927	-0.866026	-0.954501	-0.868358	-0.775219
P17676	P17676	CCAAT/enhancer-binding protein beta	CEBPB	CEBPB	7	7	7	27.2	27.2	27.2	36.105	40.923	0.765628	-0.662751	-1.26732	-0.196244	-0.524687
Q03701;C9J9W7	Q03701	CCAAT/enhancer-binding protein zeta	CEBPZ	CEBPZ	16	16	16	19	19	19	120.97	139.66	0.427378	-0.225339	0.00963388	-0.0659591	-0.619692
A5YKK6;H3BMZ2;H3BVC9;H3BNB1;H3BMH0;H3BTH2;H3BR89	A5YKK6	CCR4-NOT transcription complex subunit 1	CNOT1	CNOT1	49	49	49	26.6	26.6	26.6	266.94	223.18	1.97789	0.110985	0.124328	0.0881415	0.120485
Q9H9A5;E9PCN5;H7C0K1;H7C1X9	Q9H9A5;E9PCN5	CCR4-NOT transcription complex subunit 10	CNOT10	CNOT10	9	9	9	19.2	19.2	19.2	82.309	153.41	0.923478	-0.133685	-0.208828	-0.155422	-0.036807
Q9UKZ1;H7C0C7	Q9UKZ1;H7C0C7	CCR4-NOT transcription complex subunit 11	CNOT11	CNOT11	4	4	4	13.9	13.9	13.9	55.215	35.257	0.417132	-0.163321	NaN	-0.275332	-0.0513095
F8VV52;Q9NZN8;F8W145;F8VP97;F8VRS8;A0A087X050;F8VVY1;H0YI11;H0YH84;F8VUB4;F8VX63;F8VWH8;F8VQD8;F8VQF4	F8VV52;Q9NZN8;F8W145;F8VP97;F8VRS8	CCR4-NOT transcription complex subunit 2	CNOT2	CNOT2	6	6	6	29.2	29.2	29.2	58.62	58.03	1.03593	-0.569747	-0.278916	-0.915936	-0.514388
O75175;H7C3F5;H0Y5X7;H7C148	O75175;H7C3F5	CCR4-NOT transcription complex subunit 3	CNOT3	CNOT3	7	7	7	10.1	10.1	10.1	81.871	80.082	0.335616	-0.134043	0.0592169	-0.035594	-0.425753
O95628	O95628	CCR4-NOT transcription complex subunit 4	CNOT4	CNOT4	5	5	5	11.3	11.3	11.3	63.509	12.236	0.6696	0.21874	-0.021819	0.370611	0.307428
Q9UIV1;H0YAV9;H0YBT3;E5RGH2	Q9UIV1;H0YAV9	CCR4-NOT transcription complex subunit 7	CNOT7	CNOT7	4	4	4	16.5	16.5	16.5	32.745	16.113	0.755282	0.29472	0.378179	NaN	0.211261
Q6YHK3	Q6YHK3	CD109 antigen	CD109	CD109	24	24	24	26.9	26.9	26.9	161.69	323.31	2.13923	0.401973	0.400647	0.462262	0.34301
Q13740;F5GXJ9;H7C543	Q13740;F5GXJ9	CD166 antigen	ALCAM	ALCAM	21	21	21	53.2	53.2	53.2	65.102	242.33	1.58147	-0.210189	-0.14519	-0.263837	-0.221539
O95400	O95400	CD2 antigen cytoplasmic tail-binding protein 2	CD2BP2	CD2BP2	8	8	8	38.4	38.4	38.4	37.646	41.363	1.03564	0.333536	0.212756	0.550901	0.236952
Q9Y5K6	Q9Y5K6	CD2-associated protein	CD2AP	CD2AP	30	30	30	51.5	51.5	51.5	71.45	197.91	1.17427	0.230579	0.356257	0.164786	0.170694
A0A0C4DGH0;Q5ZPR3;H0YLT8;H0YN85;H0YK40;H0YK59;H0YL10	A0A0C4DGH0;Q5ZPR3	CD276 antigen	CD276	CD276	3	3	3	14.9	14.9	14.9	41.767	9.2434	1.66145	-1.06807	-1.03147	-1.10467	NaN
P16070;H0YD13;H0Y2P0;H0YE40;H0YDW7;H0YCV9;H0Y5E4;E9PKC6;H0YDX6;H0YD17;J3KN83;Q86UZ1;H0YF08;H0YD90;H0YEV3;H0YEU1	P16070;H0YD13;H0Y2P0;H0YE40	CD44 antigen	CD44	CD44	12	12	12	17.1	17.1	17.1	81.537	199.73	0.0462367	0.00412955	0.0448837	0.018919	-0.0514141
E9PNW4;E9PR17;P13987;H0YET2	E9PNW4;E9PR17;P13987;H0YET2	CD59 glycoprotein	CD59	CD59	7	7	7	33.3	33.3	33.3	11.985	179.86	1.85615	0.29151	0.235237	0.284277	0.355016
P48960;M0QY55;B4DWB8;M0R0K5;Q9UHX3	P48960	CD97 antigen;CD97 antigen subunit alpha;CD97 antigen subunit beta	CD97	CD97	6	6	6	12.5	12.5	12.5	91.868	14.314	2.56653	-1.17487	-1.08406	-1.1489	-1.29166
P14209	P14209	CD99 antigen	CD99	CD99	2	2	2	9.7	9.7	9.7	18.848	21.099	1.65105	-0.418181	-0.349217	-0.54515	-0.360175
A0A0U1RQT8;Q8TCZ2	A0A0U1RQT8;Q8TCZ2	CD99 antigen-like protein 2	CD99L2	CD99L2	2	2	2	19.8	19.8	19.8	18.663	17.446	0.39624	-0.193031	-0.214274	0.133564	-0.498383
Q00587;B0QYC6;B0QYC7;B0QYC8	Q00587	Cdc42 effector protein 1	CDC42EP1	CDC42EP1	8	8	8	26.6	26.6	26.6	40.294	25.84	1.11068	-0.647374	-0.269669	-0.78081	-0.891643
C9JEZ4;Q9UKI2	C9JEZ4;Q9UKI2	Cdc42 effector protein 3	CDC42EP3	CDC42EP3	3	3	3	24.2	24.2	24.2	23.507	5.949	0.586942	-0.43015	NaN	-0.615375	-0.244924
Q9H3Q1;J3KRZ9;J3QQS6;J3QR93	Q9H3Q1;J3KRZ9	Cdc42 effector protein 4	CDC42EP4	CDC42EP4	12	12	12	50.3	50.3	50.3	37.979	209.53	3.23805	-1.19054	-1.22516	-1.21273	-1.13372
Q6NZY7	Q6NZY7	Cdc42 effector protein 5	CDC42EP5	CDC42EP5	2	2	2	17.6	17.6	17.6	15.207	4.5903	1.75431	-1.33792	NaN	-1.37494	-1.30091
Q15642;W4VSQ9;M0R0F9;M0R2H7;M0R070	Q15642;W4VSQ9;M0R0F9;M0R2H7	Cdc42-interacting protein 4	TRIP10	TRIP10	24	24	24	52.2	52.2	52.2	68.351	168.95	2.28169	-0.850167	-0.92221	-0.900934	-0.727356
Q9NZ45	Q9NZ45	CDGSH iron-sulfur domain-containing protein 1	CISD1	CISD1	10	10	10	63.9	63.9	63.9	12.199	93.563	1.4603	-0.258647	-0.196426	-0.223205	-0.35631
Q8N5K1;D6RCF4;I3L1N9	Q8N5K1;D6RCF4	CDGSH iron-sulfur domain-containing protein 2	CISD2	CISD2	4	4	4	35.6	35.6	35.6	15.278	34.011	3.22656	0.547063	0.531269	0.573568	0.536351
P51948;H0YJ92;H0YJF2	P51948;H0YJ92;H0YJF2	CDK-activating kinase assembly factor MAT1	MNAT1	MNAT1	10	10	10	41.7	41.7	41.7	35.823	35.687	0.183182	0.0264739	0.10017	0.0508847	-0.0716334
Q96SN8;B1AMJ5;A0A0A0MRG9;F8WCI3;F8WF55;Q5JTU8;F8WBJ0	Q96SN8;B1AMJ5;A0A0A0MRG9	CDK5 regulatory subunit-associated protein 2	CDK5RAP2	CDK5RAP2	8	8	8	7.2	7.2	7.2	215.04	66.427	0.580781	-0.187183	-0.336847	-0.277534	0.0528332
Q96JB5;J3QQY1;J3QRM1;J3QS62;J3QL86;J3KRI2;J3KRK4;J3KS63;J3QL95;J3QQS7;J3KTA5	Q96JB5;J3QQY1	CDK5 regulatory subunit-associated protein 3	CDK5RAP3	CDK5RAP3	15	15	15	31.4	31.4	31.4	56.92	210.47	2.69398	0.262937	0.271545	0.277747	0.23952
Q9NXV6;J3KNE1;D6RGD2	Q9NXV6	CDKN2A-interacting protein	CDKN2AIP	CDKN2AIP	9	9	9	20.5	20.5	20.5	61.124	87.485	1.17459	-0.486663	-0.653015	-0.582404	-0.22457
Q96HQ2	Q96HQ2	CDKN2AIP N-terminal-like protein	CDKN2AIPNL	CDKN2AIPNL	3	3	3	36.2	36.2	36.2	13.196	32.52	0.972441	0.221934	0.349592	0.23842	0.0777899
B3KY94;O14735;H3BUR9	B3KY94;O14735;H3BUR9	CDP-diacylglycerol--inositol 3-phosphatidyltransferase	CDIPT	CDIPT	3	3	3	13.5	13.5	13.5	25.946	3.2544	0.393164	0.189977	0.546067	-0.0462505	0.0701146
Q8NFZ8	Q8NFZ8	Cell adhesion molecule 4	CADM4	CADM4	7	7	7	26.5	26.5	26.5	42.785	43.674	1.14393	-0.848854	-1.07945	-1.09931	-0.367806
Q8N163;H0YB24;E5RHJ4;E5RGU7;E5RFJ3;H0YC69;H0YC58;E5RHH8	Q8N163;H0YB24	Cell cycle and apoptosis regulator protein 2	CCAR2	CCAR2	29	29	11	42	42	18	102.9	293.94	2.69268	-0.570807	-0.553172	-0.537717	-0.621533
Q9NV96	Q9NV96	Cell cycle control protein 50A	TMEM30A	TMEM30A	4	4	4	16.1	16.1	16.1	40.683	53.992	0.765875	-0.376308	-0.0768584	-0.353561	-0.698506
Q9NQS1;H0YKR0	Q9NQS1	Cell death regulator Aven	AVEN	AVEN	5	5	5	24.3	24.3	24.3	38.506	10.195	1.30865	0.532129	0.573278	0.490981	NaN
Q92600;F8WBZ6;H7C0W0	Q92600	Cell differentiation protein RCD1 homolog	RQCD1	RQCD1	11	11	11	47.5	47.5	47.5	33.631	46.721	0.0889065	-0.0132404	-0.052117	-0.073029	0.0854246
P60953;Q5JYX0	P60953;Q5JYX0	Cell division control protein 42 homolog	CDC42	CDC42	8	7	7	48.2	42.4	42.4	21.258	36.828	1.07489	-0.207792	-0.262331	-0.0794322	-0.281614
Q99459	Q99459	Cell division cycle 5-like protein	CDC5L	CDC5L	37	37	37	49.9	49.9	49.9	92.25	323.31	1.28956	0.0974706	0.106884	0.131721	0.0538064
Q8IX12;A0A0C4DGG8;F5H2E6;F5H1H2;F5H3E1;H0YFJ7	Q8IX12;A0A0C4DGG8	Cell division cycle and apoptosis regulator protein 1	CCAR1	CCAR1	23	23	23	27.7	27.7	27.7	132.82	323.31	0.475776	-0.078802	0.0430645	-0.115863	-0.163607
O75794;X6RA30;H7BZW7;X6RKY7;X6RF82	O75794;X6RA30	Cell division cycle protein 123 homolog	CDC123	CDC123	3	3	3	13.1	13.1	13.1	39.134	2.6623	4.9254	0.407297	0.409255	0.40806	0.404576
Q13042;Q5T8C6	Q13042;Q5T8C6	Cell division cycle protein 16 homolog	CDC16	CDC16	6	6	6	11.5	11.5	11.5	71.655	36.316	0.300344	0.11124	0.220082	-0.160056	0.273695
Q12834	Q12834	Cell division cycle protein 20 homolog	CDC20	CDC20	5	5	5	12.6	12.6	12.6	54.722	16.666	1.05211	0.188575	0.090447	0.298189	0.177089
Q9UJX2	Q9UJX2	Cell division cycle protein 23 homolog	CDC23	CDC23	11	11	11	22.1	22.1	22.1	68.833	40.553	1.22899	0.276158	0.280244	0.152508	0.395721
P30260;G5EA36;I3L328;I3L3H6;F6QPS0;I3L2Z8;I3L394	P30260;G5EA36	Cell division cycle protein 27 homolog	CDC27	CDC27	7	7	7	17.2	17.2	17.2	91.866	46.587	0.0138457	0.00749242	0.140779	0.209391	-0.327692
Q9NX58	Q9NX58	Cell growth-regulating nucleolar protein	LYAR	LYAR	7	7	7	25.1	25.1	25.1	43.614	11.818	0.0452376	-0.0475722	0.457752	0.0896338	-0.690102
P43121	P43121	Cell surface glycoprotein MUC18	MCAM	MCAM	20	20	20	38.9	38.9	38.9	71.607	196.84	4.1688	-0.682571	-0.67828	-0.693714	-0.675719
P62633;D6RAT4	P62633	Cellular nucleic acid-binding protein	CNBP	CNBP	9	9	9	53.7	53.7	53.7	19.463	323.31	0.451729	-0.0506402	-0.0837221	0.0332292	-0.101428
P29373;Q5SYZ4;B5MCB5;P29762	P29373;Q5SYZ4	Cellular retinoic acid-binding protein 2	CRABP2	CRABP2	13	13	13	77.5	77.5	77.5	15.693	323.31	2.62846	-2.25638	-2.32858	-2.04097	-2.39958
P04637;A0A087WZU8;A0A0U1RQC9;A0A087X1Q1;J3KP33;E7ESS1;E7EQX7;E9PFT5;A0A087WXZ1;A0A087WT22;E7EMR6;E9PCY9;S4R334	P04637;A0A087WZU8;A0A0U1RQC9;A0A087X1Q1;J3KP33	Cellular tumor antigen p53	TP53	TP53	17	17	17	44.5	44.5	44.5	43.653	152.98	1.55355	-0.491321	-0.463609	-0.361824	-0.64853
Q12798	Q12798	Centrin-1	CETN1	CETN1	3	1	1	19.2	4.7	4.7	19.57	-2	0.177152	0.989738	2.69394	-0.714468	NaN
P41208	P41208	Centrin-2	CETN2	CETN2	8	8	6	67.4	67.4	52.9	19.738	102.9	0.657025	0.116416	0.0924781	0.240986	0.0157831
E5RK82;E5RJF8;O15182;E5RFM2;H0YBL5;E5RH67	E5RK82;E5RJF8;O15182;E5RFM2	Centrin-3	CETN3	CETN3	3	3	3	36.5	36.5	36.5	18.336	9.2645	0.71103	-0.272196	-0.308359	-0.0108464	-0.497384
O43303	O43303	Centriolar coiled-coil protein of 110 kDa	CCP110	CCP110	2	2	2	2.9	2.9	2.9	113.42	1.7845	0.551237	-1.39883	-2.05986	-0.737807	NaN
P49454;A0A087WTY4	P49454	Centromere protein F	CENPF	CENPF	22	22	22	9.7	9.7	9.7	367.76	148.15	0.907408	0.299393	0.49057	0.0886844	0.318924
B3KVZ3;Q9H3R5;D6RBJ6;H0Y9E6	B3KVZ3;Q9H3R5;D6RBJ6	Centromere protein H	CENPH	CENPH	3	3	3	21.1	21.1	21.1	26.239	34.02	1.12051	0.169817	0.233888	0.0721745	0.203389
H3BMP6;H3BQS6;H3BN05;H3BTS2;H3BQJ0;I3L4F8;H3BUW2;H3BTR4;Q96BT3	H3BMP6;H3BQS6;H3BN05;H3BTS2;H3BQJ0;I3L4F8;H3BUW2;H3BTR4;Q96BT3	Centromere protein T	CENPT	CENPT	2	2	1	34.4	34.4	15.6	7.1289	3.2095	0.259996	-0.058148	-0.215362	-0.0167747	0.0576928
J3QRS1;A8MT69;J3QR01	J3QRS1;A8MT69;J3QR01	Centromere protein X	STRA13	STRA13	2	2	2	19.8	19.8	19.8	14.864	3.4804	1.27757	0.488421	0.311852	0.709379	0.444031
O43264;F5H3C1	O43264	Centromere/kinetochore protein zw10 homolog	ZW10	ZW10	24	24	24	44.9	44.9	44.9	88.828	237.41	1.71459	0.324079	0.277985	0.415434	0.278817
I3L2J8;Q9UPN4;I3L316;I3L4M5;I3L2X7	I3L2J8;Q9UPN4;I3L316;I3L4M5;I3L2X7	Centrosomal protein of 131 kDa	CEP131	CEP131	2	2	2	2.7	2.7	2.7	117.7	3.0803	1.76117	0.44398	0.45607	0.43189	NaN
Q5SW79;H0Y2V6;E7EWM2;E7EMW0;H0Y4T4;Q96L14;E5RIH6;E5RGW7;E5RJT5;E5RFU8;E5RG47;H0YB66	Q5SW79;H0Y2V6	Centrosomal protein of 170 kDa	CEP170	CEP170	23	23	22	20.8	20.8	19.6	175.29	107.23	0.852338	-0.153657	-0.0260141	-0.234941	-0.200017
Q9BYV8;C9J9X8;C9JCX6;C9JXA0;C9J6R3;F8WF85;C9IZ34	Q9BYV8;C9J9X8;C9JCX6;C9JXA0	Centrosomal protein of 41 kDa	CEP41	CEP41	7	7	7	30	30	30	41.368	144.83	0.878416	-0.535723	-0.648688	-0.116301	-0.84218
Q9C0F1;D6RGX6;D6RBX1;D6RC25	Q9C0F1;D6RGX6	Centrosomal protein of 44 kDa	CEP44	CEP44	3	3	3	13.6	13.6	13.6	44.139	14.988	0.548317	0.554395	-0.100082	1.21977	0.543496
A8MST6;Q5JTW2	A8MST6;Q5JTW2	Centrosomal protein of 78 kDa	CEP78	CEP78	2	2	2	7	7	7	78.217	21.105	0.168344	0.185463	-0.150225	0.521151	NaN
Q6P2H3;H7BZW2	Q6P2H3;H7BZW2	Centrosomal protein of 85 kDa	CEP85	CEP85	5	5	5	9.1	9.1	9.1	85.638	27.091	2.42221	0.480247	0.501719	0.421695	0.517326
E9PG22;Q8IW35;F8WF91;H7C4Y5	E9PG22;Q8IW35	Centrosomal protein of 97 kDa	CEP97	CEP97	5	5	5	10.2	10.2	10.2	90.309	30.554	1.22726	-0.678734	-1.00167	-0.624866	-0.409662
A0A0A0MT72;Q9BSQ5;C9JUH3;E9PEC4	A0A0A0MT72;Q9BSQ5;C9JUH3	Cerebral cavernous malformations 2 protein	CCM2	CCM2	5	5	5	16.9	16.9	16.9	48.194	17.365	1.76854	0.615701	0.454071	0.713608	0.679424
Q9UFW8;C9JUJ0	Q9UFW8	CGG triplet repeat-binding protein 1	CGGBP1	CGGBP1	4	4	4	29.3	29.3	29.3	18.82	11.373	0.761762	0.312101	0.037312	0.554048	0.344942
F8VUA2;F8VVT7;Q9HD42;F5H875	F8VUA2;F8VVT7;Q9HD42	Charged multivesicular body protein 1a	CHMP1A	CHMP1A	7	7	7	26	26	26	19.531	22.389	0.910071	-0.291536	-0.13887	-0.512061	-0.223677
Q7LBR1	Q7LBR1	Charged multivesicular body protein 1b	CHMP1B	CHMP1B	3	3	3	12.1	12.1	12.1	22.109	1.7066	1.74373	-0.320486	-0.406503	-0.290286	-0.264668
O43633;M0R1T5;M0R1L7;M0QXX8	O43633;M0R1T5	Charged multivesicular body protein 2a	CHMP2A	CHMP2A	7	7	7	17.6	17.6	17.6	25.104	95.82	2.44237	0.557717	0.493545	0.607105	0.572502
C9J0A7;Q9UQN3;A0A087WW88	C9J0A7;Q9UQN3	Charged multivesicular body protein 2b	CHMP2B	CHMP2B	3	3	3	16.9	16.9	16.9	20.772	21.628	0.595101	-0.272263	-0.125337	-0.0765846	-0.614867
Q9Y3E7;A0A140T963	Q9Y3E7;A0A140T963	Charged multivesicular body protein 3	CHMP3	CHMP3	5	5	5	21.2	21.2	21.2	25.073	3.3674	2.20651	0.587649	0.673466	0.57599	0.513491
Q9BY43;H0YIN6	Q9BY43	Charged multivesicular body protein 4a	CHMP4A	CHMP4A	8	8	3	43.7	43.7	14.4	25.098	80.495	1.93137	-0.304298	-0.358861	-0.30986	-0.244172
Q9H444	Q9H444	Charged multivesicular body protein 4b	CHMP4B	CHMP4B	10	10	10	35.7	35.7	35.7	24.95	225.01	1.24639	0.155198	0.205518	0.0792927	0.180784
Q96CF2	Q96CF2	Charged multivesicular body protein 4c	CHMP4C	CHMP4C	5	5	5	43.8	43.8	43.8	26.41	16.19	0.531013	-0.217022	0.037312	-0.495024	-0.193354
Q9NZZ3	Q9NZZ3	Charged multivesicular body protein 5	CHMP5	CHMP5	8	8	8	43.4	43.4	43.4	24.57	262.06	0.0934184	-0.0276399	0.105008	-0.221438	0.0335111
Q8WUX9;E5RJI3;E5RIU9	Q8WUX9	Charged multivesicular body protein 7	CHMP7	CHMP7	6	6	6	21	21	21	50.91	17.331	0.812024	-0.253835	-0.419526	-0.0373843	-0.304594
O60921;H7C272;C9JA95	O60921;H7C272;C9JA95	Checkpoint protein HUS1	HUS1	HUS1	2	2	1	10.4	10.4	3.2	31.691	4.7085	1.60397	0.639293	0.664301	0.614286	NaN
Q9BWS9;E9PI70;E9PIP0;E9PRL3;E9PPH0;E9PPA0;E9PKF1	Q9BWS9;E9PI70;E9PIP0;E9PRL3;E9PPH0;E9PPA0	Chitinase domain-containing protein 1	CHID1	CHID1	6	6	6	22.9	22.9	22.9	44.94	14.545	1.0149	-0.270649	-0.207428	-0.449789	-0.154731
Q9BT22;K7EID2;K7EPU3;A0A087WZJ8;Q6GMV1	Q9BT22;K7EID2	Chitobiosyldiphosphodolichol beta-mannosyltransferase	ALG1	ALG1	4	4	4	12.1	12.1	12.1	52.518	40.705	0.0255268	0.00585333	-0.0598407	0.15043	-0.073029
Q96S66	Q96S66	Chloride channel CLIC-like protein 1	CLCC1	CLCC1	6	6	6	17.6	17.6	17.6	62.022	138.4	0.288227	-0.273852	-0.951541	0.210638	-0.0806523
O00299	O00299	Chloride intracellular channel protein 1	CLIC1	CLIC1	20	20	20	83.4	83.4	83.4	26.922	323.31	3.46037	-0.585839	-0.600577	-0.564542	-0.592397
O95833	O95833	Chloride intracellular channel protein 3	CLIC3	CLIC3	10	10	10	56.8	56.8	56.8	26.648	32.759	1.51726	-0.515306	-0.458307	-0.392402	-0.695209
Q9Y696	Q9Y696	Chloride intracellular channel protein 4	CLIC4	CLIC4	27	27	27	81.4	81.4	81.4	28.772	323.31	2.37469	-0.781998	-0.881428	-0.751684	-0.712882
P35790;H0YD02	P35790	Choline kinase alpha	CHKA	CHKA	4	4	4	18.6	18.6	18.6	52.248	15.935	2.38797	2.26069	2.10249	2.12915	2.55043
Q8WWI5	Q8WWI5	Choline transporter-like protein 1	SLC44A1	SLC44A1	4	4	4	6.4	6.4	6.4	73.301	23.674	2.34978	-0.898108	-0.904413	NaN	-0.891803
Q8IWA5;K7EPV6;K7EMR2;K7ER17;K7ESF5	Q8IWA5;K7EPV6	Choline transporter-like protein 2	SLC44A2	SLC44A2	4	4	4	8.4	8.4	8.4	80.123	4.8409	0.573251	-0.667473	-1.41496	0.102457	-0.689916
C9JEJ2;P49585;C9J050;C9J2E1;H7C1T3;C9JPY0;C9JVS0;F8WAZ5;H7BZN1;F8WBU2;F2Z2B1	C9JEJ2;P49585;C9J050;C9J2E1	Choline-phosphate cytidylyltransferase A	PCYT1A	PCYT1A	15	15	11	46.1	46.1	30.5	43.263	126.79	3.73338	-1.16757	-1.1442	-1.19786	-1.16065
H0Y4I5;Q6NUI6	H0Y4I5;Q6NUI6	Chondroadherin-like protein	CHADL	CHADL	1	1	1	3.1	3.1	3.1	73.836	1.9753	1.59583	-0.302086	-0.341976	-0.204532	-0.359749
E5RGS9;Q9NRG0	E5RGS9;Q9NRG0	Chromatin accessibility complex protein 1	CHRAC1	CHRAC1	4	4	4	62.5	62.5	62.5	6.2643	23.02	0.387961	-0.123984	-0.321712	-0.142178	0.0919367
Q13111;K7EJF1;K7EPA1	Q13111	Chromatin assembly factor 1 subunit A	CHAF1A	CHAF1A	5	5	5	10	10	10	106.92	19.282	0.69149	0.18207	0.121811	NaN	0.242328
Q13112	Q13112	Chromatin assembly factor 1 subunit B	CHAF1B	CHAF1B	6	6	6	13.1	13.1	13.1	61.492	13.61	0.0461629	0.0411514	0.6072	-0.325268	-0.158478
F8W038;Q8IXM2;F8W1H0	F8W038;Q8IXM2;F8W1H0	Chromatin complexes subunit BAP18	C17orf49;BAP18	C17orf49	5	5	1	59.2	59.2	8.9	16.29	21.908	1.62535	-0.869607	-1.08332	-0.909282	-0.616216
Q9HAF1;B1AK63	Q9HAF1;B1AK63	Chromatin modification-related protein MEAF6	MEAF6	MEAF6	2	2	2	18.8	18.8	18.8	21.635	7.6119	0.371791	0.233328	0.417164	NaN	0.0494913
X6R700;Q9Y3Y2;A0A087X1B7;Q5T7Y7	X6R700;Q9Y3Y2;A0A087X1B7	Chromatin target of PRMT1 protein	CHTOP	CHTOP	3	3	3	18.8	18.8	18.8	23.661	106.7	1.25149	-0.284612	-0.299383	-0.398437	-0.156016
B5MD17;J3KS05;P83916;K7ELA4;C9JWS9	B5MD17;J3KS05;P83916;K7ELA4;C9JWS9	Chromobox protein homolog 1	CBX1	CBX1	7	6	6	51.8	42.3	42.3	19.325	66.386	1.5809	0.618526	0.443076	0.797179	0.615322
Q13185;S4R2Y4;C9JMM0	Q13185;S4R2Y4	Chromobox protein homolog 3	CBX3	CBX3	15	15	7	72.7	72.7	48.6	20.811	323.31	0.889983	0.0713846	0.0226164	0.0703893	0.121148
P45973;F8VNY3	P45973;F8VNY3	Chromobox protein homolog 5	CBX5	CBX5	14	13	13	50.8	44.5	44.5	22.225	118.89	1.36008	-0.224936	-0.141573	-0.309896	-0.22334
Q9HC52	Q9HC52	Chromobox protein homolog 8	CBX8	CBX8	4	4	3	16.5	16.5	14.1	43.395	37.427	1.63494	-0.495079	-0.519383	-0.614116	-0.351737
Q9Y232;C9JQG7;C9JMH9;Q9Y6F8;Q9Y6F7	Q9Y232	Chromodomain Y-like protein	CDYL	CDYL	7	7	7	17.6	17.6	17.6	66.481	36.107	0.613675	-0.252672	-0.424417	0.0554733	-0.389073
O14646	O14646	Chromodomain-helicase-DNA-binding protein 1	CHD1	CHD1	11	11	9	9.8	9.8	8.7	196.69	27.99	0.0386916	0.0493384	0.028852	-0.646541	0.765704
A0A0A0MSH9;Q86WJ1;A0A0A0MRH8;A0A087WTM4	A0A0A0MSH9;Q86WJ1;A0A0A0MRH8	Chromodomain-helicase-DNA-binding protein 1-like	CHD1L	CHD1L	5	5	5	10.2	10.2	10.2	89.974	4.6616	1.22761	0.412072	0.596935	0.405884	0.233397
A0A1B0GTU9;O14647;A0A0D9SF92;B7Z3I4	A0A1B0GTU9;O14647	Chromodomain-helicase-DNA-binding protein 2	CHD2	CHD2	6	4	4	9.1	7.1	7.1	110.15	26.112	0.978669	-1.20753	-1.00648	NaN	-1.40859
Q12873;I3L229;H7C0J3;H7C3H7;K7EPV1;H7C2H0	Q12873	Chromodomain-helicase-DNA-binding protein 3	CHD3	CHD3	26	17	13	18.4	13.4	9.8	226.59	74.058	1.19264	-0.365354	-0.354483	-0.202522	-0.539058
F5GWX5;A0A0C4DGG9;Q14839;F5H6N4	F5GWX5;A0A0C4DGG9;Q14839	Chromodomain-helicase-DNA-binding protein 4	CHD4	CHD4	62	62	48	40.9	40.9	33.3	217.1	323.31	0.0431673	-0.0063789	-0.0649024	-0.0418329	0.0875986
Q9HCK8;H0YJG4;G3V2T9;H0YJA4;H3BTW3;Q8TD26	Q9HCK8	Chromodomain-helicase-DNA-binding protein 8	CHD8	CHD8	7	6	6	4.5	4.1	4.1	290.52	23.204	0.676394	-0.339552	-0.0315185	-0.310611	-0.676526
Q96JM3;S4R3K0	Q96JM3	Chromosome alignment-maintaining phosphoprotein 1	CHAMP1	CHAMP1	9	9	9	14.8	14.8	14.8	89.098	11.135	0.168055	-0.0308224	-0.121502	-0.0645251	0.0935602
E7EXA6;Q8WVB6;A0A0D9SF58	E7EXA6;Q8WVB6;A0A0D9SF58	Chromosome transmission fidelity protein 18 homolog	CHTF18	CHTF18	4	4	4	8.7	8.7	8.7	107.43	1.9	2.34985	-0.230255	-0.231871	NaN	-0.228638
P0CG12	P0CG12	Chromosome transmission fidelity protein 8 homolog isoform 2	CHTF8	CHTF8	5	5	5	12.4	12.4	12.4	51.391	4.2648	1.06	-0.574817	-0.888301	-0.577379	-0.25877
O95239;Q2VIQ3	O95239	Chromosome-associated kinesin KIF4A	KIF4A	KIF4A	37	37	36	39	39	38.1	139.88	323.31	1.73841	1.01477	1.14581	1.16169	0.736821
Q9Y6A4	Q9Y6A4	Cilia- and flagella-associated protein 20	CFAP20	CFAP20	3	3	3	15.5	15.5	15.5	22.774	70.114	0.795183	-0.23719	-0.389678	-0.294526	-0.0273662
B5MCA1;Q96G28;B5MC35;B5MD16	B5MCA1;Q96G28;B5MC35;B5MD16	Cilia- and flagella-associated protein 36	CFAP36	CFAP36	7	7	7	38.7	38.7	38.7	36.138	42.664	0.399527	0.171293	0.305329	-0.149057	0.357608
Q9P2M7;A6PVU7;A2A3M4;H0Y4A8	Q9P2M7	Cingulin	CGN	CGN	31	31	31	35.3	35.3	35.3	136.38	140.43	2.1069	0.317295	0.335369	0.261952	0.354565
Q969X6;H3BSH7;H3BPD7;A0A0J9YWM9;I3L4T9;J3KSI1;A0A0J9YXV4;J3KSE6;J3KTR0;H3BRM8;A0A0J9YWK2	Q969X6;H3BSH7;H3BPD7;A0A0J9YWM9	Cirhin	CIRH1A	CIRH1A	8	8	8	19.2	19.2	19.2	76.889	41.043	1.30445	-0.346789	-0.480136	-0.202738	-0.357492
B4DJV2;O75390;A0A0C4DGI3;F8VPA1;F8W4S1;H0YH82;F8VRP1;F8VX68;H0YIC4;F8VPF9;F8VRI6;F8W1S4;F8VZK9;F8VX07;F8VTT8;F8VWQ5;F8W642;F8VR34;F8VU34	B4DJV2;O75390;A0A0C4DGI3	Citrate synthase;Citrate synthase, mitochondrial	CS	CS	19	19	18	55.4	55.4	53.4	50.431	141.01	2.83019	-0.540174	-0.58167	-0.517048	-0.521805
O14578;H7BYJ3	O14578;H7BYJ3	Citron Rho-interacting kinase	CIT	CIT	18	18	18	13.4	13.4	13.4	231.43	82.817	0.427963	0.81316	1.2658	1.76146	-0.587771
Q9NX76	Q9NX76	CKLF-like MARVEL transmembrane domain-containing protein 6	CMTM6	CMTM6	3	3	3	17.5	17.5	17.5	20.419	9.3602	2.00141	-1.25462	-1.40312	-1.00361	-1.35712
A0A087WVQ6;Q00610;J3KS13;P53675;A0A087WX41;K7EJJ5;J3KSQ2;J3KRF5;J3QL20;A0A087WV74;A0A087WXH4;F5H5N6	A0A087WVQ6;Q00610	Clathrin heavy chain;Clathrin heavy chain 1	CLTC	CLTC	111	111	111	67.7	67.7	67.7	192.06	323.31	2.64637	0.131562	0.140648	0.134484	0.119555
Q14677;H0YD52	Q14677	Clathrin interactor 1	CLINT1	CLINT1	23	23	23	35.2	35.2	35.2	68.259	323.31	0.346625	0.0177913	0.00590291	0.0551957	-0.00772461
F8WF69;P09496;C9J8P9	F8WF69;P09496;C9J8P9	Clathrin light chain A	CLTA	CLTA	4	4	4	11.5	11.5	11.5	27.818	6.1742	2.15475	0.403855	0.336283	0.431463	0.443819
P09497;D6RJD1;H0Y9Q6	P09497	Clathrin light chain B	CLTB	CLTB	12	12	12	25.3	25.3	25.3	25.19	46.902	0.134656	-0.00503847	0.0201999	-0.0131887	-0.0221266
I3L3M4;K7EP40;K7EL87;F5H496;I3L3X1;O95471	I3L3M4;K7EP40;K7EL87;F5H496;I3L3X1;O95471	Claudin;Claudin-7	CLDN7	CLDN7	1	1	1	20.5	20.5	20.5	8.8353	133.03	1.95887	-0.638989	-0.563326	-0.579879	-0.773763
Q10570;A0A087X101;E9PIM1	Q10570	Cleavage and polyadenylation specificity factor subunit 1	CPSF1	CPSF1	19	19	19	17.6	17.6	17.6	160.88	185.68	0.0375554	0.00759823	0.0909888	-0.119636	0.0514416
Q9P2I0;H0YJF4	Q9P2I0	Cleavage and polyadenylation specificity factor subunit 2	CPSF2	CPSF2	13	13	13	24.2	24.2	24.2	88.486	101.25	0.313315	-0.124445	-0.0809727	0.10541	-0.397771
Q9UKF6;G5E9W3;C9JZH6	Q9UKF6;G5E9W3	Cleavage and polyadenylation specificity factor subunit 3	CPSF3	CPSF3	21	21	21	44.9	44.9	44.9	77.485	109.34	0.323746	0.0616213	0.145482	0.117961	-0.0785789
B7Z7B0;O95639;C9JEV9;C9K0K2;H7C419;H7C016	B7Z7B0;O95639;C9JEV9;C9K0K2;H7C419;H7C016	Cleavage and polyadenylation specificity factor subunit 4	CPSF4	CPSF4	8	8	8	54.5	54.5	54.5	21.957	42.835	0.258595	-0.511457	0.0899048	-1.11282	NaN
O43809	O43809	Cleavage and polyadenylation specificity factor subunit 5	NUDT21	NUDT21	13	13	6	54.2	54.2	30.4	26.227	58.683	0.0671407	0.0175558	0.147828	0.0490731	-0.144233
F8WJN3;Q16630;F8W084	F8WJN3;Q16630	Cleavage and polyadenylation specificity factor subunit 6	CPSF6	CPSF6	12	12	12	29.5	29.5	29.5	52.269	257.26	2.08929	0.196177	0.195474	0.165687	0.227371
Q8N684;F5H669;F5H6M0;F5H047;J3QT54;C9JM38;C9J286;C9J323	Q8N684;F5H669	Cleavage and polyadenylation specificity factor subunit 7	CPSF7	CPSF7	11	11	11	27.8	27.8	27.8	52.049	137.12	1.6758	-0.154716	-0.134572	-0.200283	-0.129292
Q05048;A0A0A0MSZ9;A3KFI9	Q05048;A0A0A0MSZ9	Cleavage stimulation factor subunit 1	CSTF1	CSTF1	10	10	10	34.3	34.3	34.3	48.357	86.197	0.769266	-0.28841	-0.243096	-0.0768584	-0.545277
P33240;E9PID8;E7EWR4;A0A0A0MT56	P33240;E9PID8;E7EWR4	Cleavage stimulation factor subunit 2	CSTF2	CSTF2	13	13	8	34.1	34.1	19.1	60.959	126.27	1.14603	-0.204687	-0.246378	-0.277324	-0.0903575
Q9H0L4	Q9H0L4	Cleavage stimulation factor subunit 2 tau variant	CSTF2T	CSTF2T	11	6	6	30.2	16.1	16.1	64.436	15.826	0.870198	-0.208332	-0.36589	-0.186607	-0.0724979
Q12996;E9PJ06;H0YE74;E9PLP8	Q12996	Cleavage stimulation factor subunit 3	CSTF3	CSTF3	12	12	12	21.2	21.2	21.2	82.921	247.05	0.960097	-0.14985	-0.0452975	-0.226746	-0.177506
O96005;K7EQQ1	O96005	Cleft lip and palate transmembrane protein 1	CLPTM1	CLPTM1	9	9	9	21.8	21.8	21.8	76.096	65	0.234829	0.120031	-0.153013	0.471864	0.041243
G5E9Z2;Q96KA5	G5E9Z2;Q96KA5	Cleft lip and palate transmembrane protein 1-like protein	CLPTM1L	CLPTM1L	4	4	4	13.8	13.8	13.8	43.28	44.929	0.311144	0.135255	0.236707	-0.179515	0.348572
Q7Z460;F8WA11;H0Y5T1;C9J151;C9JP76	Q7Z460;F8WA11;H0Y5T1	CLIP-associating protein 1	CLASP1	CLASP1	36	36	33	32.1	32.1	30.1	169.45	253.78	2.41817	0.300138	0.265557	0.329296	0.305562
E3W994;J3KR49;O75122;A0A0U1RQI6;B3KR06;E7ENG2;D6RBU8;C9J668;H7C4X8;H7C5M8;H7C4M5;H7C4I5	E3W994;J3KR49;O75122;A0A0U1RQI6	CLIP-associating protein 2	CLASP2	CLASP2	15	12	1	16	13.6	1.6	138.86	242.36	0.122949	-0.0919963	-0.416154	0.412619	-0.272454
F5H0Q6;A0A0A0MQS2;Q8N2M8;K7EKC9;K7EM61	F5H0Q6;A0A0A0MQS2;Q8N2M8;K7EKC9;K7EM61	CLK4-associating serine/arginine rich protein	CLASRP	CLASRP	2	2	2	7.2	7.2	7.2	74.824	9.3754	0.0512864	0.0976039	-0.454545	0.649753	NaN
O75153	O75153	Clustered mitochondria protein homolog	CLUH	CLUH	40	40	2	44.1	44.1	1.3	146.67	280.7	1.03041	0.068115	0.1129	0.0450235	0.0464211
P10909;H0YC35;H0YAS8;E7ERK6;H0YLK8	P10909;H0YC35;H0YAS8	Clusterin;Clusterin beta chain;Clusterin alpha chain;Clusterin	CLU	CLU	5	5	5	17.6	17.6	17.6	52.494	88.96	1.0086	0.559142	0.57415	0.879235	0.22404
Q14019;H3BT58	Q14019;H3BT58	Coactosin-like protein	COTL1	COTL1	18	18	18	87.3	87.3	87.3	15.945	250.11	1.89532	-0.160698	-0.179368	-0.124094	-0.178633
P53621	P53621	Coatomer subunit alpha;Xenin;Proxenin	COPA	COPA	65	65	65	60.7	60.7	60.7	138.34	323.31	2.60293	-0.198849	-0.218548	-0.191458	-0.186541
P35606;D6R997;D6RBT6;D6RBZ7;D6RCL6;D6RBG7;H0Y938;H0YAC7	P35606	Coatomer subunit beta	COPB2	COPB2	38	38	38	58.7	58.7	58.7	102.49	323.31	1.63685	-0.171857	-0.169696	-0.126959	-0.218917
P53618;E9PP73;E9PP63;E9PKQ1	P53618;E9PP73	Coatomer subunit beta	COPB1	COPB1	43	43	43	53	53	53	107.14	323.31	1.44616	-0.100746	-0.0630625	-0.128882	-0.110293
P48444;B0YIW6;Q6P1Q5;E9PK34	P48444;B0YIW6	Coatomer subunit delta	ARCN1	ARCN1	27	27	27	55.8	55.8	55.8	57.21	246.8	1.14035	-0.0957892	-0.0563862	-0.148161	-0.0828203
O14579;M0QXB4;M0R061	O14579;M0QXB4	Coatomer subunit epsilon	COPE	COPE	20	20	20	79.9	79.9	79.9	34.482	250.91	2.07862	-0.149257	-0.122507	-0.157335	-0.167928
Q9Y678;H0Y8X7;D6RG17;H0Y8G2	Q9Y678	Coatomer subunit gamma-1	COPG1	COPG1	46	46	44	67	67	63.7	97.717	323.31	1.51227	-0.186878	-0.222263	-0.119824	-0.218548
Q9UBF2	Q9UBF2	Coatomer subunit gamma-2	COPG2	COPG2	23	21	21	37.8	36.4	36.4	97.621	264.46	1.22264	-0.147666	-0.18472	-0.0719519	-0.186328
F8VVA7;P61923;F8W651;F8VYZ4;F8VXB1;F8VUC5;F8W156;F8VYK5;F8VXR1;F8VYE0	F8VVA7;P61923;F8W651;F8VYZ4;F8VXB1;F8VUC5;F8W156	Coatomer subunit zeta-1	COPZ1	COPZ1	9	9	9	50	50	50	22.34	145	1.57782	-0.249625	-0.307341	-0.169323	-0.27221
Q96EY8;S4R3P5;F5H4Z7;F5H079;A0A087X114;S4R3Z1	Q96EY8;S4R3P5;F5H4Z7	Cob(I)yrinic acid a,c-diamide adenosyltransferase, mitochondrial	MMAB	MMAB	6	6	6	34.4	34.4	34.4	27.388	79.268	0.0397053	0.0079373	0.107822	-0.111305	0.0272956
P23528;E9PP50;E9PS23	P23528;E9PP50	Cofilin-1	CFL1	CFL1	23	23	2	84.3	84.3	10.8	18.502	323.31	4.24468	0.92361	0.932212	0.909811	0.928806
Q9Y281;F8WDN3;G3V2U0	Q9Y281	Cofilin-2	CFL2	CFL2	13	7	7	74.7	49.4	49.4	18.736	154.54	1.38268	0.402973	0.490057	0.485221	0.233643
Q8N3U4;B1AMT4;B1AMT1;B1AMT2;B1AMT3	Q8N3U4	Cohesin subunit SA-2	STAG2	STAG2	24	24	20	25.3	25.3	22.7	141.32	283.04	0.237712	0.0298661	0.108357	-0.049024	0.0302654
Q6P1N0;K7EMP1;K7EJY5	Q6P1N0	Coiled-coil and C2 domain-containing protein 1A	CC2D1A	CC2D1A	15	15	15	20.1	20.1	20.1	104.06	122.21	1.80674	-0.565039	-0.652312	-0.423468	-0.619337
Q96NT0;B8ZZ99;F8WCZ3	Q96NT0;B8ZZ99;F8WCZ3	Coiled-coil domain-containing protein 115	CCDC115	CCDC115	3	3	3	20.6	20.6	20.6	19.76	3.2927	0.505944	0.263512	0.534261	-0.11857	0.374845
J3KR35;Q8WUD4;C9JUN5;S4R331	J3KR35;Q8WUD4;C9JUN5	Coiled-coil domain-containing protein 12	CCDC12	CCDC12	8	8	8	50.8	50.8	50.8	20.501	62.217	0.437649	-0.187905	0.130931	-0.300822	-0.393823
Q96CT7;M0R2F5	Q96CT7;M0R2F5	Coiled-coil domain-containing protein 124	CCDC124	CCDC124	12	12	12	49.8	49.8	49.8	25.835	37.029	2.58585	-0.766807	-0.833079	-0.697593	-0.769748
Q96BQ5	Q96BQ5	Coiled-coil domain-containing protein 127	CCDC127	CCDC127	5	5	5	28.5	28.5	28.5	30.834	5.3426	1.80704	-0.75097	-0.88582	-0.799194	-0.567896
Q96JG6;C9JA29;H7BZP1	Q96JG6	Coiled-coil domain-containing protein 132	CCDC132	CCDC132	13	13	8	21	21	13.5	111.17	97.95	1.37823	0.131577	0.105678	0.187134	0.101919
Q9H6E4;B0QY51	Q9H6E4	Coiled-coil domain-containing protein 134	CCDC134	CCDC134	4	4	4	24.5	24.5	24.5	26.56	36.474	0.954934	-0.704753	-1.11029	-0.77433	-0.229636
O60826	O60826	Coiled-coil domain-containing protein 22	CCDC22	CCDC22	10	10	10	26.2	26.2	26.2	70.755	56.001	0.287245	-0.157516	-0.461323	-0.234771	0.223546
Q86WR0;G3V121;B7Z2L8;Q0VGD4	Q86WR0;G3V121;B7Z2L8	Coiled-coil domain-containing protein 25	CCDC25	CCDC25	5	5	5	27.4	27.4	27.4	24.479	9.4853	0.538821	-0.132327	-0.0968538	0.00733906	-0.307466
Q5VVM6	Q5VVM6	Coiled-coil domain-containing protein 30	CCDC30	CCDC30	1	1	1	2.9	2.9	2.9	91.332	2.0374	0.753476	0.479505	0.615887	NaN	0.343123
Q86WV7;Q96MW1;K7ER24	Q86WV7;Q96MW1	Coiled-coil domain-containing protein 43	CCDC43	CCDC43	5	5	5	27.8	27.8	27.8	25.563	31.741	0.113915	0.0473852	0.172359	-0.077589	NaN
Q96A33;A0A087WYW6;J3QR89	Q96A33	Coiled-coil domain-containing protein 47	CCDC47	CCDC47	20	20	20	49.3	49.3	49.3	55.873	133.11	0.306832	-0.0619631	0.00518438	-0.210847	0.0197731
Q8IVM0	Q8IVM0	Coiled-coil domain-containing protein 50	CCDC50	CCDC50	10	10	10	41.8	41.8	41.8	35.822	74.023	2.25842	-0.31479	-0.303454	-0.281001	-0.359916
Q96ER9;C9JSW8	Q96ER9	Coiled-coil domain-containing protein 51	CCDC51	CCDC51	7	7	7	27	27	27	45.811	12.602	2.17396	-1.34961	-1.56426	-1.19307	-1.29149
Q4VC31;C9JQ41;H7C525;C9JBU9	Q4VC31;C9JQ41;H7C525	Coiled-coil domain-containing protein 58	CCDC58	CCDC58	8	8	8	61.8	61.8	61.8	16.62	110.18	2.47429	-0.701229	-0.625467	-0.713237	-0.764984
Q16204	Q16204	Coiled-coil domain-containing protein 6	CCDC6	CCDC6	18	18	18	36.3	36.3	36.3	53.29	323.31	2.44164	0.400282	0.422018	0.426748	0.35208
Q76M96;H7C5K4	Q76M96;H7C5K4	Coiled-coil domain-containing protein 80	CCDC80	CCDC80	4	4	4	6.6	6.6	6.6	108.17	32.985	0.732936	0.396546	0.277985	NaN	0.515107
Q9H6F5;H0YG79	Q9H6F5	Coiled-coil domain-containing protein 86	CCDC86	CCDC86	7	7	7	20.3	20.3	20.3	40.235	30.456	1.13841	0.15821	0.241718	0.0866479	0.146264
Q9Y3X0;M0QYB4;M0QZR0	Q9Y3X0	Coiled-coil domain-containing protein 9	CCDC9	CCDC9	5	5	5	16.4	16.4	16.4	59.702	18.986	0.332781	-0.580332	-0.060954	NaN	-1.09971
Q9GZT6;H0YF06;J3KN19;E9PKQ5	Q9GZT6;H0YF06	Coiled-coil domain-containing protein 90B, mitochondrial	CCDC90B	CCDC90B	4	4	4	24.4	24.4	24.4	29.505	2.8105	1.44215	0.460099	0.620023	0.308943	0.45133
Q7Z6B0;H0YGB4;A0A0A0MTP0;A0A0A0MTK0;H0YH48;F5GWR1;F5GZH9;F5GWB1;H0YH50;H0YGN9;H0YFR6	Q7Z6B0;H0YGB4;A0A0A0MTP0;A0A0A0MTK0	Coiled-coil domain-containing protein 91	CCDC91	CCDC91	9	9	9	22.4	22.4	22.4	49.971	47.973	1.30671	0.394541	0.508226	0.4609	0.214498
Q96F63	Q96F63	Coiled-coil domain-containing protein 97	CCDC97	CCDC97	8	8	8	48.4	48.4	48.4	38.946	101.04	1.45118	1.34922	1.39462	0.876566	1.77648
Q96BP2;A6NJX6	Q96BP2;A6NJX6	Coiled-coil-helix-coiled-coil-helix domain-containing protein 1	CHCHD1	CHCHD1	2	2	2	25.4	25.4	25.4	13.475	3.5063	1.04953	-0.29007	-0.107959	-0.348482	-0.413768
Q9Y6H1;Q5T1J5	Q9Y6H1;Q5T1J5	Coiled-coil-helix-coiled-coil-helix domain-containing protein 2;Putative coiled-coil-helix-coiled-coil-helix domain-containing protein CHCHD2P9, mitochondrial	CHCHD2;CHCHD2P9	CHCHD2	4	4	4	33.8	33.8	33.8	15.512	128.49	1.5864	-0.556198	-0.625979	-0.667493	-0.375122
Q9BSY4;F8WC14	Q9BSY4;F8WC14	Coiled-coil-helix-coiled-coil-helix domain-containing protein 5	CHCHD5	CHCHD5	2	2	2	29.1	29.1	29.1	12.395	3.8801	0.959481	-0.80999	NaN	-0.668914	-0.951066
P38432	P38432	Coilin	COIL	COIL	12	12	12	24.1	24.1	24.1	62.608	43.046	0.769042	-0.249775	-0.485842	-0.154763	-0.108721
O75534;E9PLT0;E9PNG3;E9PLD4;E9PKN4	O75534;E9PLT0	Cold shock domain-containing protein E1	CSDE1	CSDE1	36	36	36	47	47	47	88.884	323.31	2.14215	0.421223	0.399335	0.372841	0.491494
Q14011;K7ENX8;K7EJV5;K7ELT6;K7EJV1;K7EMY9;K7EPM4;K7ER40;K7EQR7;D6W5Y5;K7ELV6;K7EQX4;K7ENN6;K7EIF7;K7EQL0	Q14011;K7ENX8;K7EJV5;K7ELT6;K7EJV1;K7EMY9;K7EPM4;K7ER40;K7EQR7;D6W5Y5;K7ELV6	Cold-inducible RNA-binding protein	CIRBP	CIRBP	5	5	5	41.9	41.9	41.9	18.648	124.05	1.85242	0.732775	0.671022	0.905967	0.621337
A0A087X0S5;P12109	A0A087X0S5;P12109	Collagen alpha-1(VI) chain	COL6A1	COL6A1	13	13	13	19.1	19.1	19.1	108.34	302.42	2.33707	-1.93824	-1.75892	-1.86024	-2.19555
Q02388	Q02388	Collagen alpha-1(VII) chain	COL7A1	COL7A1	9	9	9	5.9	5.9	5.9	295.22	18.396	1.36781	-0.893195	-0.953439	NaN	-0.83295
P39060;H7BXV5;H7C457	P39060;H7BXV5;H7C457	Collagen alpha-1(XVIII) chain;Endostatin	COL18A1	COL18A1	9	9	9	9.3	9.3	9.3	178.19	12.834	2.93492	-0.402846	-0.378926	-0.403084	-0.426528
P12110	P12110	Collagen alpha-2(VI) chain	COL6A2	COL6A2	2	2	2	3	3	3	108.58	1.639	0.632993	-0.705457	NaN	-0.975595	-0.435319
Q9Y5P4;A0A0A0MRE4;H0Y9J1	Q9Y5P4	Collagen type IV alpha-3-binding protein	COL4A3BP	COL4A3BP	9	9	9	21.5	21.5	21.5	70.834	33.392	0.818176	0.230332	0.424062	0.187641	0.0792927
Q8N668;H7C377;H0Y7J4;E9PE85	Q8N668	COMM domain-containing protein 1	COMMD1	COMMD1	5	5	5	46.3	46.3	46.3	21.178	82.948	0.410954	0.0699727	0.147437	-0.0569413	0.119423
Q9Y6G5;D6RC04;D6RJ90;H0Y9N4	Q9Y6G5;D6RC04;D6RJ90;H0Y9N4	COMM domain-containing protein 10	COMMD10	COMMD10	4	4	4	27.7	27.7	27.7	22.966	21.831	0.0990652	-0.0503945	0.283329	-0.152179	-0.282333
Q86X83;F8WBW1;F8WC41	Q86X83;F8WBW1	COMM domain-containing protein 2	COMMD2	COMMD2	5	5	5	43.7	43.7	43.7	22.745	11.203	3.1873	0.1528	0.159629	0.146134	0.152638
Q9UBI1;R4GMW6;H0Y6Z9;R4GN54;H0Y4W0;R4GN06;H0Y4E5;Q5T8Z1	Q9UBI1;R4GMW6;H0Y6Z9;R4GN54;H0Y4W0	COMM domain-containing protein 3	COMMD3;COMMD3-BMI1	COMMD3	8	1	0	50.8	6.2	0	22.151	14.927	0.491058	0.263589	0.410015	NaN	0.117163
Q9H0A8;A0A0B4J287;H3BM91;H3BQF2;H3BRX0;H3BPG2;H3BTV9	Q9H0A8;A0A0B4J287;H3BM91;H3BQF2	COMM domain-containing protein 4	COMMD4	COMMD4	6	6	6	55.3	55.3	55.3	21.764	31.028	0.0395815	0.0171127	0.218719	0.0805212	-0.247902
Q9GZQ3;H0YEQ6;E9PJE4	Q9GZQ3;H0YEQ6;E9PJE4	COMM domain-containing protein 5	COMMD5	COMMD5	2	2	2	10.3	10.3	10.3	24.67	1.9518	0.272708	-0.174885	0.0797024	0.0391384	-0.643496
Q7Z4G1;B0QZ40	Q7Z4G1;B0QZ40	COMM domain-containing protein 6	COMMD6	COMMD6	2	2	2	28.2	28.2	28.2	9.638	31.645	0.665038	0.282274	-0.0333628	0.421802	0.458382
Q9NX08	Q9NX08	COMM domain-containing protein 8	COMMD8	COMMD8	7	7	7	46.4	46.4	46.4	21.09	29.273	1.0035	0.0926398	0.0740944	0.0496307	0.154194
Q9P000;E9PJ95	Q9P000	COMM domain-containing protein 9	COMMD9	COMMD9	10	10	10	64.6	64.6	64.6	21.819	134.3	2.18447	0.572661	0.482435	0.637564	0.597984
Q07021	Q07021	Complement component 1 Q subcomponent-binding protein, mitochondrial	C1QBP	C1QBP	9	9	2	53.9	53.9	5.3	31.362	305.45	1.63618	-0.428034	-0.517214	-0.468252	-0.298637
H3BLV0;B1AP13;H7BY55;P08174;B1AP15	H3BLV0;B1AP13;H7BY55;P08174;B1AP15	Complement decay-accelerating factor	CD55	CD55	4	4	4	21.2	21.2	21.2	35.695	1.918	0.0282895	0.0190416	NaN	-0.172555	0.210638
Q9NPL8;C9JU35;C9JR82;G3XA94;H7C5U1;F8WAU6;F8WB00;F8WC42	Q9NPL8;C9JU35	Complex I assembly factor TIMMDC1, mitochondrial	TIMMDC1	TIMMDC1	5	5	5	15.8	15.8	15.8	32.177	4.0455	0.603754	-0.344235	-0.53866	0.0832474	-0.577293
Q5U5X0;D6R994	Q5U5X0;D6R994	Complex III assembly factor LYRM7	LYRM7	LYRM7	4	4	4	41.3	41.3	41.3	11.955	7.316	1.15492	0.689508	0.861241	0.304861	0.902421
Q15021;E7EN77;F5GZK7;F5H431;REV__Q02790	Q15021;E7EN77	Condensin complex subunit 1	NCAPD2	NCAPD2	45	45	45	42.8	42.8	42.8	157.18	323.31	2.49652	0.722883	0.733615	0.647268	0.787767
Q15003;E9PHA2;C9J470;C9JZP1;H7C415	Q15003;E9PHA2;C9J470	Condensin complex subunit 2	NCAPH	NCAPH	23	23	23	45.9	45.9	45.9	82.562	220.68	2.70975	0.525527	0.486663	0.522859	0.567059
Q9BPX3;D6RA93;H0Y9Z8	Q9BPX3	Condensin complex subunit 3	NCAPG	NCAPG	25	25	25	28.6	28.6	28.6	114.33	299.97	2.6041	0.742009	0.787182	0.668482	0.770364
Q86XI2;H0Y6U5;F8WE06	Q86XI2;H0Y6U5	Condensin-2 complex subunit G2	NCAPG2	NCAPG2	8	8	8	9.7	9.7	9.7	130.96	203.48	0.950068	0.237892	0.145743	0.155749	0.412185
A0A0A6YYG7;Q6IBW4;E5RJN3;H0YC55	A0A0A6YYG7;Q6IBW4;E5RJN3	Condensin-2 complex subunit H2	NCAPH2	NCAPH2	5	5	5	10.2	10.2	10.2	66.257	13.855	0.84341	0.405143	0.446786	0.0875986	0.681044
Q969H4;B4DXN4;E9PS82;G3V160;H0YDP5	Q969H4;B4DXN4;E9PS82;G3V160	Connector enhancer of kinase suppressor of ras 1	CNKSR1	CNKSR1	6	6	6	16.7	16.7	16.7	79.705	27.11	0.649112	0.264555	0.365916	-0.0347218	0.462471
Q8WTW3;A0A087WVI0;E9PBL8;J3QKY9;J3QLT5;J3KRP4;J3KSY3	Q8WTW3;A0A087WVI0;E9PBL8	Conserved oligomeric Golgi complex subunit 1	COG1	COG1	15	15	15	22.1	22.1	22.1	108.98	32.718	1.14588	-0.188696	-0.209478	-0.268938	-0.0876721
Q14746;B7Z2Y2;V9GY21	Q14746;B7Z2Y2	Conserved oligomeric Golgi complex subunit 2	COG2	COG2	8	8	8	23	23	23	83.207	35.402	1.40456	-0.438221	-0.284757	-0.595249	-0.434656
Q96JB2	Q96JB2	Conserved oligomeric Golgi complex subunit 3	COG3	COG3	18	18	18	30.7	30.7	30.7	94.095	133.68	1.54982	-0.359715	-0.437174	-0.40421	-0.237762
A0A0A0MS45;J3KNI1;Q9H9E3;H3BMV9;H3BSD2;E9PRT5;J3KRB5;J3QLW1;H3BQB2	A0A0A0MS45;J3KNI1;Q9H9E3;H3BMV9	Conserved oligomeric Golgi complex subunit 4	COG4	COG4	14	14	14	23.8	23.8	23.8	87.183	151.15	0.0131109	0.00615815	-0.26427	0.0443242	0.23842
Q9UP83;U3KQU7	Q9UP83	Conserved oligomeric Golgi complex subunit 5	COG5	COG5	11	11	11	18.6	18.6	18.6	92.742	24.022	1.66066	-0.507096	-0.529677	-0.365277	-0.626335
Q9Y2V7;H0YGX8	Q9Y2V7	Conserved oligomeric Golgi complex subunit 6	COG6	COG6	10	10	10	23.6	23.6	23.6	73.278	20.999	1.69058	-0.305101	-0.382513	-0.303525	-0.229264
P83436;I3L2R8;I3L337	P83436	Conserved oligomeric Golgi complex subunit 7	COG7	COG7	12	12	12	27.4	27.4	27.4	86.343	16.601	0.530489	-0.0925027	-0.0423825	-0.222869	-0.0122571
Q96MW5;H3BQV3;H3BSH5;A0A087X1T3;H3BMQ9;J3QRV3;H3BUN2	Q96MW5;H3BQV3;H3BSH5	Conserved oligomeric Golgi complex subunit 8	COG8	COG8	7	7	7	15.8	15.8	15.8	68.423	11.413	0.120599	-0.0394495	0.168899	-0.213019	-0.0742284
Q9NZB2;A0A0C4DG79;A0A0C4DH52;Q5T035	Q9NZB2;A0A0C4DG79	Constitutive coactivator of PPAR-gamma-like protein 1	FAM120A	FAM120A	34	34	34	38.8	38.8	38.8	121.89	323.31	1.88762	-0.479787	-0.548544	-0.370732	-0.520087
Q9NX05;F8W881	Q9NX05;F8W881	Constitutive coactivator of PPAR-gamma-like protein 2	FAM120C	FAM120C	5	5	5	6.9	6.9	6.9	120.59	3.273	0.370153	0.173961	0.311736	NaN	0.0361869
Q9NQ92;J3QRX9;J3QRX4;J3QRX6;H9KV77	Q9NQ92;J3QRX9;J3QRX4;J3QRX6;H9KV77	Coordinator of PRMT5 and differentiation stimulator	COPRS	COPRS	2	2	2	22.8	22.8	22.8	20.066	12.073	0.588062	-0.113975	-0.0650382	-0.162913	NaN
C9JFE4;Q13098;A0A096LP07;A0A096LPJ3;A8K070;J3QLT0;J3KSA5;J3KRJ4;J3QQX0;J3QS88;J3KTB0	C9JFE4;Q13098;A0A096LP07;A0A096LPJ3;A8K070	COP9 signalosome complex subunit 1	GPS1	GPS1	14	14	14	34.4	34.4	34.4	53.371	86.919	2.07807	0.500842	0.547845	0.408712	0.545968
P61201;B4DIH5;H0YKU5;H0YM03;H0YMC2	P61201;B4DIH5	COP9 signalosome complex subunit 2	COPS2	COPS2	18	18	18	53.7	53.7	53.7	51.596	115.97	2.59123	0.358018	0.323543	0.385155	0.365357
Q9UNS2;H7C3P9;C9JLV5;J3QKR0;J3KTQ1;K7ES36;J3QL22;J3QS85;K7ELN6	Q9UNS2;H7C3P9	COP9 signalosome complex subunit 3	COPS3	COPS3	18	18	18	56.7	56.7	56.7	47.873	323.31	2.72592	0.469839	0.509746	0.457227	0.442545
Q9BT78;D6RFN0;D6RAX7;D6RD63;D6REK7	Q9BT78;D6RFN0;D6RAX7;D6RD63	COP9 signalosome complex subunit 4	COPS4	COPS4	17	17	17	62.1	62.1	62.1	46.268	271.55	1.50594	0.151854	0.107554	0.145873	0.202136
Q92905;E5RHF2;E5RHH5;E5RFS1;E5RG35;E5RK55	Q92905	COP9 signalosome complex subunit 5	COPS5	COPS5	10	10	10	36.8	36.8	36.8	37.578	24.564	0.731245	0.0562542	0.0219061	0.1125	0.0343565
E7EM64;Q7L5N1;H7C3T0	E7EM64;Q7L5N1	COP9 signalosome complex subunit 6	COPS6	COPS6	9	9	9	42.9	42.9	42.9	36.064	93.947	1.08562	0.301932	0.328607	0.446786	0.130404
Q9UBW8;F5H7C6;F5GYF7;F5H248;F5H4U8;F5H4Z0;F5H3M6;G3XAP1;F5GXT7	Q9UBW8;F5H7C6;F5GYF7;F5H248;F5H4U8	COP9 signalosome complex subunit 7a	COPS7A	COPS7A	4	4	4	26.5	26.5	26.5	30.276	8.7247	1.0884	0.298618	0.31429	0.447738	0.133827
Q9H9Q2;A0A087X1P5;J3KQ34;J3QT73;J3KQ41;J3QT95;J3KQV6;J3QT67;J3QT66;J3QT69;J3QT50;J3QT43	Q9H9Q2;A0A087X1P5;J3KQ34;J3QT73;J3KQ41	COP9 signalosome complex subunit 7b	COPS7B	COPS7B	8	8	8	42.4	42.4	42.4	29.622	274.27	0.335441	-0.0448171	-0.0854048	-0.102992	0.0539454
E9PGT6;Q99627;H7C3S9;F8WEF2	E9PGT6;Q99627;H7C3S9	COP9 signalosome complex subunit 8	COPS8	COPS8	5	5	5	44.5	44.5	44.5	19.344	73.494	1.93463	0.559399	0.675545	0.469886	0.532766
Q99829;A6PVH9;B0QZ18;F2Z2V0;E7ENH5;Q5JX58;Q5JX59;Q5JX60;Q5JX44;Q5JX56;Q5JX45;Q5JX55;Q5JX61;Q5JX52;Q5JX54;Q5JX57;E7EV27;Q5JX53;H0Y524	Q99829;A6PVH9;B0QZ18;F2Z2V0;E7ENH5;Q5JX58;Q5JX59;Q5JX60;Q5JX44;Q5JX56;Q5JX45;Q5JX55;Q5JX61;Q5JX52	Copine-1	CPNE1	CPNE1	18	18	18	46	46	46	59.058	196.82	1.49138	-0.288363	-0.360768	-0.184916	-0.319406
Q96FN4;H3BQQ3;H3BPR8;H3BUC8;Q8IYJ1;Q96A23;O95741;Q9HCH3;Q9UBL6	Q96FN4	Copine-2	CPNE2	CPNE2	12	11	11	32.3	30.7	30.7	61.189	38.874	2.34864	0.333342	0.377624	0.316957	0.305445
O75131;A0A087WYQ3;E5RHZ0;A0A087WXR6;H0YB26;A0A087WUS8;E5RFT7	O75131;A0A087WYQ3	Copine-3	CPNE3	CPNE3	19	19	18	46.4	46.4	44.7	60.13	132.61	1.88297	0.239274	0.289834	0.194591	0.233397
J3KNF4;O14618;E9PP76;E9PK03	J3KNF4;O14618;E9PP76	Copper chaperone for superoxide dismutase;Superoxide dismutase [Cu-Zn]	CCS	CCS	11	11	11	55.7	55.7	55.7	27.086	72.154	1.87652	0.986412	0.757023	1.1117	1.09051
O00244;E5RGN3;E5RIM7	O00244;E5RGN3;E5RIM7	Copper transport protein ATOX1	ATOX1	ATOX1	9	9	9	76.5	76.5	76.5	7.4016	203.11	0.962797	-0.0692246	-0.0496959	-0.118727	-0.039251
O75367;B4DJC3;D6RCF2;Q9P0M6;Q5SQT3	O75367;B4DJC3	Core histone macro-H2A.1;Histone H2A	H2AFY	H2AFY	21	21	21	58.3	58.3	58.3	39.617	122.86	0.424564	-0.0299768	-0.0592995	0.0230425	-0.0536734
Q13951;J3KRT0;J3KS23;H3BSC0	Q13951;J3KRT0;J3KS23;H3BSC0	Core-binding factor subunit beta	CBFB	CBFB	7	7	7	25.8	25.8	25.8	21.508	75.567	0.430332	1.04921	0.132116	0.131194	2.8843
P31146;H3BRY3;H3BTU6;H3BRJ0;H3BNA2;H3BU76;H3BSL1	P31146;H3BRY3	Coronin-1A;Coronin	CORO1A	CORO1A	9	9	9	31.9	31.9	31.9	51.026	30.745	2.26451	-0.184625	-0.210847	-0.178224	-0.164803
Q9BR76;A0A087WW53;F5H390;F5H0D2	Q9BR76	Coronin-1B	CORO1B	CORO1B	23	23	22	47.9	47.9	47.9	54.234	145.91	3.57565	0.966258	0.997473	0.946955	0.954345
Q9ULV4;B4E3S0;H0YHL7;F8W1H8;F8VUX3;F8VSA4;F8VRE9;F8VTT6;F8VVB7;F8VV53	Q9ULV4;B4E3S0;H0YHL7	Coronin-1C;Coronin	CORO1C	CORO1C	26	26	24	55.3	55.3	53	53.248	323.31	3.05548	0.410709	0.426855	0.41846	0.386811
A0A0A6YYL4;P57737;I3L167;I3L0X9;I3L3T0;E7EP81;Q9Y3D7;I3L1U7;I3L442;I3L2Y6;I3L212;I3L359;I3L351;I3L1M1;I3L0X8;I3NI06;I3L426;I3L1G9	A0A0A6YYL4;P57737	Coronin;Coronin-7	CORO7-PAM16;CORO7	CORO7-PAM16	22	22	22	32.7	32.7	32.7	114.16	114.87	2.48312	-1.19019	-1.25584	-1.0534	-1.26133
Q9P1F3;Q5SZC9	Q9P1F3	Costars family protein ABRACL	ABRACL	ABRACL	6	6	6	77.8	77.8	77.8	9.0564	133.12	1.31218	0.466208	0.628914	0.504875	0.264837
Q7Z7K0;H7C3D8;C9JES7	Q7Z7K0;H7C3D8;C9JES7	COX assembly mitochondrial protein homolog	CMC1	CMC1	7	7	7	65.1	65.1	65.1	12.49	67.321	2.35916	-0.426194	-0.440459	-0.371665	-0.466457
Q9UEE9;H3BUV5;H3BUI4	Q9UEE9	Craniofacial development protein 1	CFDP1	CFDP1	9	9	9	31.4	31.4	31.4	33.592	132.6	2.77322	-0.597709	-0.561579	-0.586926	-0.644623
Q92793;I3L466	Q92793	CREB-binding protein	CREBBP	CREBBP	8	8	4	5.1	5.1	3.2	265.35	38.908	1.29353	-0.168875	-0.110277	-0.24436	-0.151987
Q6UUV9;M0QX46;M0QXN6	Q6UUV9;M0QX46	CREB-regulated transcription coactivator 1	CRTC1	CRTC1	4	4	4	8	8	8	67.299	3.7491	0.331101	-0.606226	-1.15187	-0.0605778	NaN
P46109	P46109	Crk-like protein	CRKL	CRKL	14	14	14	58.4	58.4	58.4	33.777	107.9	1.57962	-0.148099	-0.187083	-0.154361	-0.102853
Q5JY65;Q9BZJ0	Q5JY65;Q9BZJ0	Crooked neck-like protein 1	CRNKL1	CRNKL1	11	11	11	14.1	14.1	14.1	99.172	28.1	1.65231	0.230503	0.289598	0.168514	0.233397
O94886;X6RI56	O94886	CSC1-like protein 1	TMEM63A	TMEM63A	3	3	3	3.6	3.6	3.6	92.125	3.414	1.31107	-1.13261	-1.04552	-1.21971	NaN
G3V599;O15320;Q96PC5;G3V5K6;Q96RT6;A4FU28;Q8IX95;Q8IX94;P0CG41	G3V599;O15320;Q96PC5	cTAGE family member 5;Melanoma inhibitory activity protein 2	CTAGE5;MIA2	CTAGE5	11	11	10	11.8	11.8	10.8	151.72	61.626	1.51386	-0.854823	-1.08534	-0.564905	-0.914222
H0YMH7;Q05D32;H0YNU2;H0YNW9	H0YMH7;Q05D32;H0YNU2;H0YNW9	CTD small phosphatase-like protein 2	CTDSPL2	CTDSPL2	2	2	2	17	17	17	18.322	8.8232	0.926276	-0.233083	-0.164787	-0.126218	-0.408244
P17812	P17812	CTP synthase 1	CTPS1	CTPS1	31	31	29	58.7	58.7	56.3	66.69	204.21	4.3402	0.724866	0.715542	0.726918	0.732139
Q9NRF8;H0Y5S6	Q9NRF8	CTP synthase 2	CTPS2	CTPS2	14	12	12	31.6	27.1	27.1	65.677	23.643	0.584858	0.0891142	-0.0251477	0.138814	0.153676
Q9P2B4;B1AMN7	Q9P2B4;B1AMN7	CTTNBP2 N-terminal-like protein	CTTNBP2NL	CTTNBP2NL	13	13	13	24.9	24.9	24.9	70.157	28.133	0.731096	0.325212	0.651499	0.190046	0.134089
Q9H5V8	Q9H5V8	CUB domain-containing protein 1	CDCP1	CDCP1	12	12	12	19.4	19.4	19.4	92.931	17.54	1.80634	-0.783484	-0.675835	-0.693224	-0.981394
Q9NWM3;J3KT42;J3QLQ8	Q9NWM3;J3KT42;J3QLQ8	CUE domain-containing protein 1	CUEDC1	CUEDC1	2	2	2	9.1	9.1	9.1	42.258	4.6499	0.454166	-0.793166	-0.304665	NaN	-1.28167
Q9H467	Q9H467	CUE domain-containing protein 2	CUEDC2	CUEDC2	3	3	3	10.5	10.5	10.5	32.009	2.77	0.219313	0.077721	-0.107819	0.0196308	0.321351
G5EA30;Q92879;E9PKU1;F5H0D8;E9PQK4;E9PSH0;F5H4Y5;F5H3J7;E9PKA1;Q5VZZ6;A0A0J9YX66;A0A1B0GU44;E9PC62;A0A1B0GUN8;A0A0J9YXJ0;O95319;V9GYD9	G5EA30;Q92879;E9PKU1	CUGBP Elav-like family member 1	CELF1	CELF1	15	15	15	36.8	36.8	36.8	55.142	141.89	0.340787	-0.0601436	0.0666747	-0.0941563	-0.152949
A0A0C4DGX4;Q13616	A0A0C4DGX4;Q13616	Cullin-1	CUL1	CUL1	33	33	33	48.3	48.3	48.3	87.387	285.57	2.0365	0.428216	0.348686	0.487589	0.448372
A0A0A0MTN0;Q13617;Q5T2B5;Q5T2B7	A0A0A0MTN0;Q13617;Q5T2B5	Cullin-2	CUL2	CUL2	18	18	18	26.9	26.9	26.9	88.505	80.874	1.58001	0.263846	0.179001	0.324119	0.288418
Q13618;H7C1L6;A0A087X1R9	Q13618	Cullin-3	CUL3	CUL3	41	41	25	49	49	29.8	88.929	323.31	3.05601	-0.484942	-0.461224	-0.510909	-0.482694
Q13619;A0A0A0MR50;A0A087WWN2	Q13619;A0A0A0MR50	Cullin-4A	CUL4A	CUL4A	30	13	13	40.4	24.1	24.1	87.679	112.95	2.3781	0.402938	0.451119	0.361207	0.396488
K4DI93;Q13620	K4DI93;Q13620	Cullin-4B	CUL4B	CUL4B	55	55	29	57.3	57.3	37	102.75	323.31	3.02316	0.384616	0.365357	0.38228	0.40621
Q93034;H0YCA0	Q93034	Cullin-5	CUL5	CUL5	9	9	9	19.1	19.1	19.1	90.954	22.325	0.780512	-0.239268	-0.33328	-0.368011	-0.016512
Q86VP6;A0A0C4DGH5;H0YH27;O75155;F8WBB8	Q86VP6;A0A0C4DGH5	Cullin-associated NEDD8-dissociated protein 1	CAND1	CAND1	59	59	54	51.7	51.7	49.8	136.37	323.31	0.249591	0.0162987	0.0347792	0.0448837	-0.0307666
Q69YN2;X6R7M0	Q69YN2	CWF19-like protein 1	CWF19L1	CWF19L1	8	8	8	17.3	17.3	17.3	60.618	17.559	0.244039	-0.165131	0.233029	-0.11616	-0.612263
P56277	P56277	Cx9C motif-containing protein 4	CMC4	CMC4	4	4	4	55.9	55.9	55.9	7.7469	4.8366	0.223637	-0.659142	0.240742	-1.55903	NaN
Q9P0U4;K7EQ21;K7EJR0;K7EKZ6;K7EQZ1	Q9P0U4;K7EQ21;K7EJR0;K7EKZ6;K7EQZ1	CXXC-type zinc finger protein 1	CXXC1	CXXC1	4	4	4	5.9	5.9	5.9	75.711	5.6406	0.215536	-0.149931	0.0625362	-0.362399	NaN
B8ZZU6;E9PEK8;H7C2N6;E9PBF9;P15336;C9JCI8	B8ZZU6;E9PEK8;H7C2N6;E9PBF9;P15336	Cyclic AMP-dependent transcription factor ATF-2	ATF2	ATF2	3	3	3	13.4	13.4	13.4	42.324	27.989	0.923458	-0.384086	-0.100855	-0.587576	-0.463828
P16220;C9JBT4;C9J896;C9J4L5;H7C3I0;E7EWP8;E9PAR2;H7C1R5;G5E998	P16220;C9JBT4;C9J896;C9J4L5;H7C3I0;E7EWP8	Cyclic AMP-responsive element-binding protein 1	CREB1	CREB1	4	4	3	15.5	15.5	12.9	36.688	21.331	1.81791	-0.735512	-0.755673	-0.567468	-0.883396
E5RIH8;Q5JV82;G5E954;J3KP90;E5RFK5;P24863;E5RHL8;E5RFX8;E5RI39;H0YBQ5	E5RIH8;Q5JV82;G5E954;J3KP90;E5RFK5;P24863;E5RHL8;E5RFX8;E5RI39;H0YBQ5	Cyclin-C	CCNC	CCNC	2	2	2	28.9	28.9	28.9	13.311	3.4552	0.0714479	-0.0489697	0.152638	NaN	-0.250577
P06493;A0A024QZP7;A0A087WZZ9;E5RIU6	P06493;A0A024QZP7;A0A087WZZ9;E5RIU6	Cyclin-dependent kinase 1	CDK1;CDC2	CDK1	17	17	15	62.6	62.6	56.2	34.095	169.17	3.13842	0.346509	0.333996	0.340733	0.364797
A0A0D9SEI3;B7ZVY7;A0A0D9SER5;A0A0D9SEN2;J3QR44;P21127;J3QR29;Q5QPR3;Q9UQ88;Q5QPR4;J3KS35;E7ESP2;Q5QPQ9;E9PFJ2;A0A087WYI9;A0A087X1I0;Q13882	A0A0D9SEI3;B7ZVY7;A0A0D9SER5;A0A0D9SEN2;J3QR44;P21127;J3QR29;Q5QPR3;Q9UQ88;Q5QPR4	Cyclin-dependent kinase 11B;Cyclin-dependent kinase 11A	CDK11B;CDC2L1;CDK11A	CDK11B	16	16	16	23.1	23.1	23.1	89.437	88.763	1.10128	-0.164578	-0.0864002	-0.151651	-0.255684
Q9NYV4;J3QSD7;H0YLT2	Q9NYV4;J3QSD7	Cyclin-dependent kinase 12	CDK12	CDK12	9	6	6	11	7.9	7.9	164.15	29.711	0.0126395	0.00917656	-0.0153304	-0.36965	0.412511
Q14004;A0A087X209;Q9BVE2	Q14004	Cyclin-dependent kinase 13	CDK13	CDK13	13	12	9	14.6	14	10.3	164.92	39.786	0.157487	0.0944408	0.257493	0.346531	-0.320702
Q07002;E5RGN0;A0A087WZU2;Q00536;H0YAZ9;A0A0A0MSJ6;D6R9X1;D6R9B0;D6RA44	Q07002;E5RGN0;A0A087WZU2;Q00536	Cyclin-dependent kinase 18;Cyclin-dependent kinase 16	CDK18;CDK16	CDK18	5	4	3	15.5	13.8	11	54.179	12.715	1.95079	-0.36422	-0.438112	-0.306341	-0.348207
G3V5T9;P24941;E7ESI2;G3V317	G3V5T9;P24941;E7ESI2	Cyclin-dependent kinase 2	CDK2	CDK2	12	10	9	45.4	39.9	35.8	39.178	75.286	1.02359	-0.361177	-0.598108	-0.211364	-0.274058
F5GZF0;O14519	F5GZF0;O14519	Cyclin-dependent kinase 2-associated protein 1	CDK2AP1	CDK2AP1	1	1	1	19.7	19.7	19.7	7.2241	7.2567	0.952908	-0.932801	NaN	-0.767806	-1.0978
P11802;F8VYH9;F8VTV8;F8VWX7;F8VZZ0;F8VZ51;F8W1L8;F8VXD2;Q96BE9;F8VYY1;F8VZ13	P11802;F8VYH9;F8VTV8;F8VWX7;F8VZZ0;F8VZ51	Cyclin-dependent kinase 4	CDK4	CDK4	10	9	9	51.8	49.2	49.2	33.729	10.335	1.61526	0.331293	0.232047	0.410884	0.35095
Q00534	Q00534	Cyclin-dependent kinase 6	CDK6	CDK6	15	14	14	56.1	53.7	53.7	36.938	163.93	2.52163	0.791671	0.732573	0.876566	0.765874
P50613;D6RAD4;D6R9G1;D6REC6;D6RFL0;D6RGG9;D6RI01;D6R9Z2;D6RF14;D6RIG9;A0A0D9SFW9;A0A1B0GTZ4;Q9C098	P50613;D6RAD4;D6R9G1	Cyclin-dependent kinase 7	CDK7	CDK7	9	9	9	30.9	30.9	30.9	39.038	14.832	0.582315	0.125813	-0.0237243	0.145482	0.255682
P50750;X6RE90	P50750	Cyclin-dependent kinase 9	CDK9	CDK9	9	8	8	30.4	28.2	28.2	42.777	50.845	1.23306	-0.793222	-1.19297	-0.561537	-0.625155
P42771;J3QRG6;K7ES20;K7ENC6;G3XAG3	P42771;J3QRG6;K7ES20;K7ENC6	Cyclin-dependent kinase inhibitor 2A	CDKN2A	CDKN2A	6	6	5	51.3	51.3	43.6	16.532	43.077	1.90376	0.432221	0.390668	0.376624	0.529371
Q5T179;P61024;Q9BZU3	Q5T179;P61024;Q9BZU3	Cyclin-dependent kinases regulatory subunit;Cyclin-dependent kinases regulatory subunit 1	CKS1B	CKS1B	2	2	2	38.8	38.8	38.8	8.027	3.2498	2.22171	0.912599	0.932817	0.78073	1.02425
Q00535;E7EUK8;Q96Q40;O94921	Q00535	Cyclin-dependent-like kinase 5	CDK5	CDK5	14	13	13	53.8	51	51	33.304	139.38	1.23374	-0.317545	-0.167005	-0.441184	-0.344447
O14976;A0A087X1U9;D6RAW3;H0Y8H5;D6RF16;D6RAQ7;D6RE78;H0Y9M4;D6RC24;H0YA39	O14976	Cyclin-G-associated kinase	GAK	GAK	26	26	26	28.8	28.8	28.8	143.19	209.03	0.605142	-0.128682	-0.0890832	-0.282404	-0.0145578
P51946;D6RHI7;D6RG18	P51946;D6RHI7;D6RG18	Cyclin-H	CCNH	CCNH	9	9	9	38.1	38.1	38.1	37.643	69.833	0.303866	0.0850617	-0.0359342	0.290542	0.000576886
G3V5E1;O75909;G3V2Q3;G3V235	G3V5E1;O75909;G3V2Q3;G3V235	Cyclin-K	CCNK	CCNK	4	4	4	17.7	17.7	17.7	43.404	40.93	1.28245	-0.67545	-0.619958	-0.730943	NaN
O60563	O60563	Cyclin-T1	CCNT1	CCNT1	5	5	5	11.2	11.2	11.2	80.684	18.077	0.826383	-0.171367	-0.319676	-0.0798897	-0.114535
Q8ND76	Q8ND76	Cyclin-Y	CCNY	CCNY	2	2	2	9.4	9.4	9.4	39.336	5.6188	1.98166	0.354622	0.287354	0.412836	0.363676
Q8N7R7;H7C0P7	Q8N7R7	Cyclin-Y-like protein 1	CCNYL1	CCNYL1	3	3	3	9.5	9.5	9.5	40.705	60.361	1.09446	-0.820464	-0.524791	-1.31305	-0.623554
P0DN79;P35520;C9JMA6;H7C2H4	P0DN79;P35520	Cystathionine beta-synthase	CBS	CBS	6	6	6	17.4	17.4	17.4	60.586	22.351	1.17167	-0.399708	-0.578801	-0.418813	-0.20151
P32929	P32929	Cystathionine gamma-lyase	CTH	CTH	10	10	10	38.5	38.5	38.5	44.508	211.08	1.98376	0.571061	0.576087	0.670025	0.467071
P04080	P04080	Cystatin-B	CSTB	CSTB	5	5	5	79.6	79.6	79.6	11.139	132.53	2.0297	-0.316556	-0.266281	-0.372543	-0.310844
Q15828	Q15828	Cystatin-M	CST6	CST6	2	2	2	21.5	21.5	21.5	16.511	5.0297	1.88695	0.756573	0.890953	0.785174	0.593593
P21291;E9PS42;E9PND2;E9PP21	P21291;E9PS42;E9PND2	Cysteine and glycine-rich protein 1	CSRP1	CSRP1	9	9	9	56	56	56	20.567	243.5	2.49535	0.782624	0.823016	0.694033	0.830823
Q16527;F8VQR7;F8VW96	Q16527;F8VQR7;F8VW96	Cysteine and glycine-rich protein 2	CSRP2	CSRP2	11	11	11	62.7	62.7	62.7	20.954	85.128	3.30585	1.43149	1.48939	1.37957	1.42551
Q9UHD1;E9PHZ2;E9PPQ5;E9PIZ4;E9PSD5;E9PL00;E9PIF7	Q9UHD1	Cysteine and histidine-rich domain-containing protein 1	CHORDC1	CHORDC1	21	21	21	70.5	70.5	70.5	37.489	323.31	2.66548	1.78224	1.92448	1.6371	1.78513
E9PJD7;E9PQ42;Q6ZMK1	E9PJD7;E9PQ42;Q6ZMK1	Cysteine and histidine-rich protein 1	CYHR1	CYHR1	4	4	4	11.9	11.9	11.9	43.813	7.3454	0.167964	-0.235027	NaN	0.19131	-0.661365
Q9Y697;F2Z2E7;F8WER8;A2A2M1;F8WB23;Q8WV90;H7C0I5;H0YGN5	Q9Y697	Cysteine desulfurase, mitochondrial	NFS1	NFS1	14	14	14	40	40	40	50.195	96.259	1.74839	-0.899175	-1.13448	-0.727165	-0.835883
Q9Y4P1;C9JIK8;C9JQ72;F2Z2K8;H7C2A6;H0Y2Y0;C9J3C0;C9J1C1;C9JVD5	Q9Y4P1;C9JIK8;C9JQ72	Cysteine protease ATG4B	ATG4B	ATG4B	9	9	9	32.1	32.1	32.1	44.294	183.09	1.25443	-0.313397	-0.198245	-0.281895	-0.460052
C9JC51;A6NGQ4;Q96DT6	C9JC51;A6NGQ4;Q96DT6	Cysteine protease ATG4C	ATG4C	ATG4C	1	1	1	8.6	8.6	8.6	17.386	3.292	0.507113	0.922416	NaN	1.41284	0.431997
P49589;B4DKY1;E9PRS8;C9JLN0	P49589;B4DKY1	Cysteine--tRNA ligase, cytoplasmic	CARS	CARS	32	32	30	43.4	43.4	41.3	85.472	136.98	2.59048	-1.21547	-1.22735	-1.10315	-1.31592
P50238;K4DIB9;H3BRQ4	P50238;K4DIB9;H3BRQ4	Cysteine-rich protein 1	CRIP1	CRIP1	2	2	2	49.4	49.4	49.4	8.5328	25.71	1.31103	-1.0781	-0.995189	-1.16101	NaN
P52943;H0YFA4;H0YHD8	P52943;H0YFA4;H0YHD8	Cysteine-rich protein 2	CRIP2	CRIP2	5	5	5	38.5	38.5	38.5	22.492	78.444	4.27146	-2.33503	-2.3349	-2.36468	-2.3055
Q96HD1;H7C2L3	Q96HD1	Cysteine-rich with EGF-like domain protein 1	CRELD1	CRELD1	5	5	5	12.9	12.9	12.9	45.439	37.592	1.24661	-1.45577	-1.32583	NaN	-1.58571
Q6UXH1;A6PWM2	Q6UXH1;A6PWM2	Cysteine-rich with EGF-like domain protein 2	CRELD2	CRELD2	3	3	3	11.6	11.6	11.6	38.191	87.201	0.475696	0.0636611	0.0585243	-0.0210868	0.153546
Q9UPY5	Q9UPY5	Cystine/glutamate transporter	SLC7A11	SLC7A11	4	4	4	10.8	10.8	10.8	55.422	11.874	0.183507	0.0351514	0.0339339	-0.0815069	0.153027
P32320	P32320	Cytidine deaminase	CDA	CDA	10	10	10	91.1	91.1	91.1	16.185	264.7	1.19513	0.158753	0.0758749	0.213503	0.186881
Q53TN4	Q53TN4	Cytochrome b reductase 1	CYBRD1	CYBRD1	2	2	2	12.2	12.2	12.2	31.641	13.183	1.79067	-0.68433	-0.66692	-0.701741	NaN
P31930	P31930	Cytochrome b-c1 complex subunit 1, mitochondrial	UQCRC1	UQCRC1	22	22	22	58.5	58.5	58.5	52.645	323.31	4.07926	-0.519233	-0.52197	-0.525725	-0.510005
O14957	O14957	Cytochrome b-c1 complex subunit 10	UQCR11	UQCR11	1	1	1	21.4	21.4	21.4	6.5696	1.6538	0.642835	-0.41645	0.0677764	-0.66486	-0.652266
P22695;H3BRG4;H3BSJ9;H3BP04;H3BUE4;H3BUI9;A0A087WVZ4	P22695;H3BRG4;H3BSJ9;H3BP04	Cytochrome b-c1 complex subunit 2, mitochondrial	UQCRC2	UQCRC2	20	20	20	51.9	51.9	51.9	48.442	255.51	2.68879	-0.384153	-0.418909	-0.364979	-0.36857
P07919;A0A096LP55	P07919	Cytochrome b-c1 complex subunit 6, mitochondrial	UQCRH	UQCRH	4	4	4	58.2	58.2	58.2	10.739	61.93	2.51346	-0.786254	-0.82258	-0.699372	-0.83681
P14927;E5RHG9	P14927;E5RHG9	Cytochrome b-c1 complex subunit 7	UQCRB	UQCRB	10	10	2	50.5	50.5	16.2	13.53	139.09	1.41103	-0.384059	-0.245489	-0.515212	-0.391475
O14949	O14949	Cytochrome b-c1 complex subunit 8	UQCRQ	UQCRQ	2	2	2	26.8	26.8	26.8	9.9062	16.585	2.72129	-0.635609	-0.632115	-0.589398	-0.685315
Q9UDW1	Q9UDW1	Cytochrome b-c1 complex subunit 9	UQCR10	UQCR10	2	2	2	38.1	38.1	38.1	7.3084	33.03	2.5641	-0.775531	-0.828127	-0.802789	-0.695676
P47985;P0C7P4	P47985;P0C7P4	Cytochrome b-c1 complex subunit Rieske, mitochondrial;Cytochrome b-c1 complex subunit 11;Putative cytochrome b-c1 complex subunit Rieske-like protein 1	UQCRFS1;UQCRFS1P1	UQCRFS1	9	9	9	42.3	42.3	42.3	29.668	98.742	1.37106	-0.295079	-0.41781	-0.209829	-0.257597
P00167;J3KNC7	P00167	Cytochrome b5	CYB5A	CYB5A	8	8	8	56	56	56	15.33	91.647	1.59043	-0.35476	-0.238851	-0.415134	-0.410294
C9JFR7;P99999;CON__P62894	C9JFR7;P99999	Cytochrome c	CYCS	CYCS	12	12	12	60.4	60.4	60.4	11.333	323.31	2.35752	-0.324789	-0.306341	-0.3002	-0.367825
Q9GZY4;C9J6J1;C9JA07;F8WBS2;F2Z2J3	Q9GZY4;C9J6J1;C9JA07	Cytochrome c oxidase assembly factor 1 homolog	COA1	COA1	4	4	4	40.4	40.4	40.4	16.694	3.5406	0.855025	-0.505778	-0.256459	-0.333734	-0.92714
Q9Y2R0;K7EPV0	Q9Y2R0;K7EPV0	Cytochrome c oxidase assembly factor 3 homolog, mitochondrial	COA3	COA3	3	3	3	29.2	29.2	29.2	11.731	3.0903	1.02476	0.10321	0.168129	0.0521377	0.0893625
Q9NYJ1	Q9NYJ1	Cytochrome c oxidase assembly factor 4 homolog, mitochondrial	COA4	COA4	5	5	5	80.5	80.5	80.5	10.134	19.743	0.763554	0.147312	0.140648	0.0284277	0.272859
X6R5Z6;Q5JTJ3	X6R5Z6;Q5JTJ3	Cytochrome c oxidase assembly factor 6 homolog	COA6	COA6	6	6	6	28.4	28.4	28.4	18.006	323.31	3.1609	-0.663195	-0.645322	-0.698061	-0.646202
Q96BR5	Q96BR5	Cytochrome c oxidase assembly factor 7	COA7	COA7	8	8	8	52.4	52.4	52.4	25.709	41.199	2.32174	-1.61593	-1.83614	-1.54107	-1.47057
Q14061;H7C4E5;C9J8T6	Q14061;H7C4E5	Cytochrome c oxidase copper chaperone	COX17	COX17	3	3	3	63.5	63.5	63.5	6.9151	65.8	3.79501	-2.27867	-2.26382	-2.33439	-2.2378
Q5RI15	Q5RI15	Cytochrome c oxidase protein 20 homolog	COX20	COX20	3	3	3	33.1	33.1	33.1	13.291	21.463	2.20513	-0.551181	-0.479351	-0.630305	-0.543888
P00403	P00403	Cytochrome c oxidase subunit 2	MT-CO2	MT-CO2	5	5	5	29.1	29.1	29.1	25.565	173.89	3.92644	-1.92862	-1.94364	-1.88715	-1.95506
P13073;H3BN72;H3BNV9;H3BPG0;Q86WV2;H3BNI5	P13073;H3BN72;H3BNV9;H3BPG0;Q86WV2	Cytochrome c oxidase subunit 4 isoform 1, mitochondrial	COX4I1	COX4I1	8	8	8	35.5	35.5	35.5	19.576	15.589	2.8942	-0.793048	-0.797463	-0.741879	-0.839803
P20674;H3BNX8;H3BRM5;H3BV69;H3BRI0	P20674;H3BNX8;H3BRM5;H3BV69	Cytochrome c oxidase subunit 5A, mitochondrial	COX5A	COX5A	7	7	7	53.3	53.3	53.3	16.762	60.909	1.26499	-0.51617	-0.765008	-0.363549	-0.419951
P10606	P10606	Cytochrome c oxidase subunit 5B, mitochondrial	COX5B	COX5B	9	9	9	58.9	58.9	58.9	13.696	64.428	2.6079	-1.25588	-1.13917	-1.35295	-1.27551
P14854	P14854	Cytochrome c oxidase subunit 6B1	COX6B1	COX6B1	6	6	6	58.1	58.1	58.1	10.192	106.99	3.23172	-0.819972	-0.797012	-0.803368	-0.859535
P09669	P09669	Cytochrome c oxidase subunit 6C	COX6C	COX6C	4	4	4	38.7	38.7	38.7	8.7813	25.076	3.70419	-1.28898	-1.27481	-1.26718	-1.32496
O14548;E5RJZ1;H0YBD2	O14548;E5RJZ1;H0YBD2	Cytochrome c oxidase subunit 7A-related protein, mitochondrial	COX7A2L	COX7A2L	3	3	3	49.1	49.1	49.1	12.615	23.718	0.333097	-0.817997	-2.38594	-0.84112	0.773068
D6RIE3;D6RGV5;H0UI06;P14406;D6R9C3	D6RIE3;D6RGV5;H0UI06;P14406	Cytochrome c oxidase subunit 7A2, mitochondrial	COX7A2	COX7A2	4	4	4	27.5	27.5	27.5	10.264	20.481	2.87486	-1.31351	-1.39252	-1.22671	-1.32132
O00483	O00483	Cytochrome c oxidase subunit NDUFA4	NDUFA4	NDUFA4	5	5	5	46.9	46.9	46.9	9.3697	4.6742	1.68739	-0.75028	-0.946166	-0.736052	-0.568623
P53701	P53701	Cytochrome c-type heme lyase	HCCS	HCCS	9	9	9	38.1	38.1	38.1	30.601	86.042	1.65414	-0.590837	-0.486651	-0.768936	-0.516925
P08574	P08574	Cytochrome c1, heme protein, mitochondrial	CYC1	CYC1	10	10	10	47.7	47.7	47.7	35.422	58.62	2.12816	-1.02176	-0.974943	-0.89706	-1.19327
Q96SQ9;M0R2G8;M0R057	Q96SQ9	Cytochrome P450 2S1	CYP2S1	CYP2S1	4	4	4	10.5	10.5	10.5	55.816	37.77	2.2589	1.45336	1.32072	1.37134	1.66803
O43739	O43739	Cytohesin-3	CYTH3	CYTH3	4	4	2	16.5	16.5	10.2	46.348	7.6319	1.01601	0.161346	0.253384	0.0661237	0.164529
Q8IUI8	Q8IUI8	Cytokine receptor-like factor 3	CRLF3	CRLF3	6	6	6	24.7	24.7	24.7	49.765	32.119	0.0845964	-0.0350113	0.0429245	0.154713	-0.302671
P21399	P21399	Cytoplasmic aconitate hydratase	ACO1	ACO1	35	35	35	53	53	53	98.398	239.55	1.92403	-0.844868	-1.02962	-0.771766	-0.733219
Q14204;H0YJ21	Q14204	Cytoplasmic dynein 1 heavy chain 1	DYNC1H1	DYNC1H1	281	281	281	61.1	61.1	61.1	532.4	323.31	4.0039	-1.3335	-1.31029	-1.35627	-1.33395
Q13409	Q13409	Cytoplasmic dynein 1 intermediate chain 2	DYNC1I2	DYNC1I2	27	27	11	64.6	64.6	33.9	71.456	323.31	3.57472	-1.02298	-0.991513	-1.04838	-1.02906
Q9Y6G9;E9PHI6;C9JGM7;C9JLW1	Q9Y6G9;E9PHI6	Cytoplasmic dynein 1 light intermediate chain 1	DYNC1LI1	DYNC1LI1	22	21	21	57.9	55.4	55.4	56.578	225.49	0.553999	-0.231274	-0.218682	-0.509779	0.0346383
O43237;J3KRI4;B4E2E0;J3KRZ2;H3BUM4;J3KSD2	O43237	Cytoplasmic dynein 1 light intermediate chain 2	DYNC1LI2	DYNC1LI2	30	30	29	70.3	70.3	67.7	54.099	315.32	1.87284	-0.267294	-0.213755	-0.266108	-0.322018
Q7L576;A0A0G2JR96;A0A0G2JQT1;H0YL50;A0A0G2JRX2;A0A087WU52;A0A0G2JRV9;A0A087WWL1;A0A0G2JQH3;A0A087WVZ5	Q7L576;A0A0G2JR96;A0A0G2JQT1	Cytoplasmic FMR1-interacting protein 1	CYFIP1	CYFIP1	35	35	22	33.8	33.8	21.5	145.18	160.84	0.53391	0.0468665	0.0097772	0.017922	0.1129
E7EVJ5;Q96F07;H7C229;E7EW33;A0A087WVE1;A0A087WTQ3;A0A087WWZ1;A0A087WV63;A0A0G2JRF5;A0A087WWY5;A0A087WZL7	E7EVJ5;Q96F07;H7C229;E7EW33;A0A087WVE1;A0A087WTQ3;A0A087WWZ1	Cytoplasmic FMR1-interacting protein 2	CYFIP2	CYFIP2	16	3	3	13.8	1.2	1.2	142.58	28.075	1.03863	0.270121	0.205518	0.16092	0.443925
P16333;C9JAB9;C9K098;C9JVV5;H7C5C7;C9J869;C9J0K5;E7ERP6	P16333;C9JAB9	Cytoplasmic protein NCK1	NCK1	NCK1	15	15	14	51.7	51.7	49.6	42.864	28.031	1.40136	-0.6837	-0.879091	-0.7607	-0.411311
O43639;E9PEE2;E7EPF5	O43639;E9PEE2;E7EPF5	Cytoplasmic protein NCK2	NCK2	NCK2	4	3	3	16.1	13.9	13.9	42.915	4.0834	0.10743	0.298032	-0.533284	NaN	1.12935
Q8WWK9;C9J7Y4	Q8WWK9	Cytoskeleton-associated protein 2	CKAP2	CKAP2	5	5	5	10.4	10.4	10.4	76.986	40.035	1.84199	-1.05021	-1.27904	-1.03265	-0.838925
Q07065	Q07065	Cytoskeleton-associated protein 4	CKAP4	CKAP4	43	43	43	71.1	71.1	71.1	66.022	323.31	2.14065	-0.246065	-0.270434	-0.204167	-0.263594
Q14008;H0YDX5;E9PQH5;H0YCF6;H0YEK7	Q14008	Cytoskeleton-associated protein 5	CKAP5	CKAP5	80	80	80	48.5	48.5	48.5	225.49	323.31	0.318056	-0.0219161	0.0102069	-0.00365461	-0.0723007
P28838;H0Y9Q1;H0Y983	P28838	Cytosol aminopeptidase	LAP3	LAP3	27	27	27	59	59	59	56.166	287.9	1.76311	0.265775	0.315566	0.197362	0.284396
O00154	O00154	Cytosolic acyl coenzyme A thioester hydrolase	ACOT7	ACOT7	16	16	5	41.6	41.6	13.9	41.796	187.95	2.25573	0.225777	0.237686	0.192447	0.247198
P53384;I3L531;I3L3A0;I3L518	P53384	Cytosolic Fe-S cluster assembly factor NUBP1	NUBP1	NUBP1	7	7	7	40.9	40.9	40.9	34.534	49.702	0.0589092	-0.0177393	-0.140985	0.176067	-0.0883007
Q9Y5Y2;H3BNF0;B7Z6P0;H3BQR2;H3BRK5;H3BMW1;H3BNS4	Q9Y5Y2;H3BNF0	Cytosolic Fe-S cluster assembly factor NUBP2	NUBP2	NUBP2	9	9	9	48	48	48	28.825	73.467	0.729628	-0.10148	-0.023827	-0.198312	-0.082301
Q96KP4;J3QKT2;J3QRA8;J3KSV5;A0A087WYZ1;J3QR27;J3QLU1;J3QKQ0;J3QRD0;J3QRH4;J3QQN6;A0A087WVS2;J3QL02;J3KSS4;J3QRP4;J3KRJ8	Q96KP4	Cytosolic non-specific dipeptidase	CNDP2	CNDP2	29	29	24	77.3	77.3	62.5	52.878	323.31	2.36552	-0.124791	-0.132499	-0.133511	-0.108363
P47712	P47712	Cytosolic phospholipase A2;Phospholipase A2;Lysophospholipase	PLA2G4A	PLA2G4A	2	2	2	3.9	3.9	3.9	85.238	14.428	2.64903	0.821993	NaN	0.819096	0.82489
P49902;Q5JUV4;Q5JUV6;Q5JUV3;H0YHR8;S4R3E7;S4R3A6	P49902	Cytosolic purine 5-nucleotidase	NT5C2	NT5C2	13	13	13	35.3	35.3	35.3	64.969	72.672	2.41746	-0.676975	-0.634688	-0.760944	-0.635293
Q69YQ0;F8WAN1;C9J8U1;C9JLY8	Q69YQ0;F8WAN1;C9J8U1	Cytospin-A	SPECC1L;SPECC1L-ADORA2A	SPECC1L	21	21	21	24.8	24.8	24.8	124.6	77.796	1.8123	0.650342	0.762051	0.491289	0.697685
Q5M775;J3KSG2;J3QQM0;J3KRN9	Q5M775;J3KSG2	Cytospin-B	SPECC1	SPECC1	20	20	20	23.1	23.1	23.1	118.58	121.4	1.82194	0.504355	0.540226	0.590339	0.382501
G5E9E8;Q8N465;H7C021;F8WCF9;B5MCV2	G5E9E8;Q8N465;H7C021;F8WCF9;B5MCV2	D-2-hydroxyglutarate dehydrogenase, mitochondrial	D2HGDH	D2HGDH	2	2	2	10.3	10.3	10.3	34.474	4.053	0.337441	-0.714281	NaN	-0.0849764	-1.34359
O43175;Q5SZU1	O43175;Q5SZU1	D-3-phosphoglycerate dehydrogenase	PHGDH	PHGDH	32	32	32	56.1	56.1	56.1	56.65	323.31	0.589339	-0.0310744	-0.0471744	0.00834347	-0.0543923
E9PCG9;Q02338;H7C2W1;C9K0G7	E9PCG9;Q02338	D-beta-hydroxybutyrate dehydrogenase, mitochondrial	BDH1	BDH1	5	5	5	30.9	30.9	30.9	29.012	66.668	2.19601	-1.59061	-1.71364	-1.33559	-1.72261
P30046;B5MC82;A6NHG4;J3KQ18;H7C342	P30046;B5MC82;A6NHG4;J3KQ18	D-dopachrome decarboxylase;D-dopachrome decarboxylase-like protein	DDT;DDTL	DDT	6	6	6	44.1	44.1	44.1	12.712	18.324	3.08645	0.524175	0.549127	0.497229	0.526169
Q8TEA8	Q8TEA8	D-tyrosyl-tRNA(Tyr) deacylase 1	DTD1	DTD1	1	1	1	7.7	7.7	7.7	23.423	42.226	2.23763	-0.645137	-0.743593	-0.591745	-0.600074
K7EQ55;K7EK33;Q96EP5;K7EQ02	K7EQ55;K7EK33;Q96EP5;K7EQ02	DAZ-associated protein 1	DAZAP1	DAZAP1	12	12	12	37.7	37.7	37.7	43.312	153.39	2.96143	-1.0135	-1.02198	-1.06688	-0.951652
Q5BKZ1;A0A0A0MRN4;E2QRN4	Q5BKZ1	DBIRD complex subunit ZNF326	ZNF326	ZNF326	11	11	11	27.8	27.8	27.8	65.653	56.993	3.44553	0.863701	0.874522	0.885028	0.831553
Q9UKG1;C9JAB0;C9K0C4	Q9UKG1	DCC-interacting protein 13-alpha	APPL1	APPL1	12	12	12	28.9	28.9	28.9	79.663	72.944	1.62149	-0.672392	-0.881082	-0.599069	-0.537026
Q8NEU8;F8VXB0;F8VWV2;F8VS86;H0YH86	Q8NEU8;F8VXB0	DCC-interacting protein 13-beta	APPL2	APPL2	9	9	9	21.4	21.4	21.4	74.493	29.651	0.993172	0.475432	0.266037	0.360758	0.799502
Q9BTE7;E9PM04;E9PLH8;E9PM78;H0YD80;E9PLS2;E9PQV9;H0YCN4	Q9BTE7;E9PM04;E9PLH8;E9PM78;H0YD80;E9PLS2;E9PQV9;H0YCN4	DCN1-like protein 5;DCN1-like protein	DCUN1D5	DCUN1D5	4	4	4	16	16	16	27.508	31.587	2.07478	2.06062	2.27581	2.22481	1.68122
C9JVE2;Q96GG9;C9J8R4;C9JRU6;C9J0B2;C9JUW4	C9JVE2;Q96GG9;C9J8R4;C9JRU6;C9J0B2;C9JUW4	DCN1-like protein;DCN1-like protein 1	DCUN1D1	DCUN1D1	9	9	9	38.5	38.5	38.5	28.305	205.74	1.71961	-0.667077	-0.48564	-0.71883	-0.796761
Q9H773;H3BSA6;H3BPN2	Q9H773	dCTP pyrophosphatase 1	DCTPP1	DCTPP1	15	15	15	75.9	75.9	75.9	18.681	130.57	1.94454	-0.84092	-0.757306	-0.743883	-1.02157
A0A087WT20;Q9NV06;B3KME9;E5RHM4;A0A087X1F8	A0A087WT20;Q9NV06;B3KME9	DDB1- and CUL4-associated factor 13	DCAF13	DCAF13	7	7	7	16.2	16.2	16.2	67.55	22.437	0.745342	-0.384258	-0.693761	-0.0401409	-0.418871
Q9NXF7	Q9NXF7	DDB1- and CUL4-associated factor 16	DCAF16	DCAF16	2	2	2	12.5	12.5	12.5	24.193	1.8279	0.13195	-0.0731001	0.0943712	NaN	-0.240571
Q58WW2	Q58WW2	DDB1- and CUL4-associated factor 6	DCAF6	DCAF6	1	1	1	1.5	1.5	1.5	96.291	1.7871	0.934677	-0.325504	-0.49657	-0.0896204	-0.390321
P61962;A0A087WWI6	P61962	DDB1- and CUL4-associated factor 7	DCAF7	DCAF7	3	3	3	9.6	9.6	9.6	38.926	6.0366	0.0178067	-0.00591161	0.15562	0.0267293	-0.200084
G3V3G9;Q5TAQ9;V9GY54;H0YDY4;Q5TAQ8;Q5TAQ6;Q5TAQ7;Q5TAQ5	G3V3G9;Q5TAQ9;V9GY54	DDB1- and CUL4-associated factor 8	DCAF8	DCAF8	16	16	11	29.4	29.4	17.4	84.752	323.31	0.239508	-0.00698978	0.0082	-0.0272926	-0.00187669
Q96HY6;A0A0A0MRX2	Q96HY6;A0A0A0MRX2	DDRGK domain-containing protein 1	DDRGK1	DDRGK1	8	8	8	46.2	46.2	46.2	35.61	119.38	0.128521	-0.0714364	0.262193	-0.0785027	-0.397999
Q9UER7;Q5STR5;Q4VX54	Q9UER7	Death domain-associated protein 6	DAXX	DAXX	6	6	6	11.8	11.8	11.8	81.372	20.928	0.266109	0.439346	-0.670543	0.586789	1.40179
P51397;B4DQ75	P51397;B4DQ75	Death-associated protein 1	DAP1	DAP	2	2	2	35.3	35.3	35.3	11.164	2.3529	3.16862	-0.881538	-0.904278	-0.904737	-0.8356
O43293;M0R0D0;M0QYW5;Q9UIK4	O43293;M0R0D0	Death-associated protein kinase 3	DAPK3	DAPK3	4	4	4	12.6	12.6	12.6	52.535	10.824	1.03771	0.360902	0.17031	0.337083	0.575312
Q9BTC0	Q9BTC0	Death-inducer obliterator 1	DIDO1	DIDO1	21	21	21	14.2	14.2	14.2	243.87	78.319	1.73657	-0.790958	-0.704606	-0.661501	-1.00677
Q86YH6;Q5JRD6	Q86YH6;Q5JRD6	Decaprenyl-diphosphate synthase subunit 2	PDSS2	PDSS2	2	2	2	10	10	10	44.128	10.979	0.660742	-0.420328	NaN	-0.570464	-0.270191
Q96BY6;H0YFC5;H7C0I3;F8WE73	Q96BY6	Dedicator of cytokinesis protein 10	DOCK10	DOCK10	11	11	11	7.5	7.5	7.5	249.53	33.078	1.65169	0.420694	0.295605	0.505891	0.460585
Q9H7D0;H0Y7N4	Q9H7D0	Dedicator of cytokinesis protein 5	DOCK5	DOCK5	19	19	19	14.8	14.8	14.8	215.31	35.451	0.948938	-0.462816	-0.289245	-0.802588	-0.296616
Q96N67;A0A1B0GWE0;A0A1B0GUE9;A0A1B0GVW2;A0A0U1RQT6;A0A0C4DGY6;A0A0U1RQG7;A0A0U1RRC1;A0A0U1RQJ5	Q96N67;A0A1B0GWE0	Dedicator of cytokinesis protein 7	DOCK7	DOCK7	33	33	30	23.8	23.8	21.8	242.56	146.3	2.13914	0.411934	0.401849	0.47747	0.356482
A0A088AWN3;A0A0A0MSY4;Q9BZ29;Q6ZSL5;A0A0A0MT38;A0A0D9SFH5;A0A1B0GVL8;X6RGR3;H0Y3S1	A0A088AWN3;A0A0A0MSY4;Q9BZ29;Q6ZSL5;A0A0A0MT38	Dedicator of cytokinesis protein 9	DOCK9	DOCK9	9	9	9	7.3	7.3	7.3	237.91	51.84	0.830483	-0.431915	-0.0847163	-0.728072	-0.482956
Q96LJ7;H0YNC2	Q96LJ7;H0YNC2	Dehydrogenase/reductase SDR family member 1	DHRS1	DHRS1	11	11	11	52.7	52.7	52.7	33.909	131.33	1.44425	-0.538382	-0.62997	-0.656126	-0.329051
Q6UWP2;A0A087WZN3;A0A087X0R1	Q6UWP2;A0A087WZN3	Dehydrogenase/reductase SDR family member 11	DHRS11	DHRS11	4	4	4	23.5	23.5	23.5	28.308	7.9954	0.763161	-0.202681	-0.260394	-0.0129702	-0.33468
Q9BTZ2;F5GWZ1;F6TD35;E9PFL3;H0YN69;Q6PKH6;P0CG22;H0YNP7;A0A087WXI8	Q9BTZ2;F5GWZ1	Dehydrogenase/reductase SDR family member 4	DHRS4	DHRS4	6	6	6	28.1	28.1	28.1	29.537	9.3118	0.292184	0.0675214	0.100305	-0.0933403	0.1956
Q9Y394;A0A087X0Z7;H0YJ66;H0YJR8;H0YJE4	Q9Y394;A0A087X0Z7;H0YJ66;H0YJR8	Dehydrogenase/reductase SDR family member 7	DHRS7	DHRS7	11	11	11	38.3	38.3	38.3	38.298	117.93	2.77363	0.497486	0.514299	0.456806	0.521352
A0A0C4DGQ8;Q6IAN0;J3KRS1;J3QKT1;J3QLK1	A0A0C4DGQ8;Q6IAN0	Dehydrogenase/reductase SDR family member 7B	DHRS7B	DHRS7B	7	7	7	25.8	25.8	25.8	33.524	124.06	2.73497	-0.231194	-0.225042	-0.250629	-0.21791
P30038;Q5TF55	P30038	Delta-1-pyrroline-5-carboxylate dehydrogenase, mitochondrial	ALDH4A1	ALDH4A1	11	11	11	22.6	22.6	22.6	61.719	114.3	1.53206	-0.404714	-0.546561	-0.331699	-0.335881
P54886	P54886	Delta-1-pyrroline-5-carboxylate synthase;Glutamate 5-kinase;Gamma-glutamyl phosphate reductase	ALDH18A1	ALDH18A1	31	31	31	41	41	41	87.301	173.27	2.45038	-0.643564	-0.613388	-0.597452	-0.719851
Q3LIE7;Q15392;H7C4B7	Q3LIE7;Q15392;H7C4B7	Delta(24)-sterol reductase	Nbla03646;DHCR24	Nbla03646	5	5	5	11.5	11.5	11.5	49.436	8.9825	2.47232	2.1302	1.90735	2.3358	2.14744
Q13011;M0R248;M0QZW4;M0R280;M0QXS7	Q13011;M0R248	Delta(3,5)-Delta(2,4)-dienoyl-CoA isomerase, mitochondrial	ECH1	ECH1	16	13	13	66.5	50	50	35.816	209.6	3.28979	0.444738	0.428357	0.463099	0.442758
O43583;F8VVL1	O43583;F8VVL1	Density-regulated protein	DENR	DENR	10	10	10	50.5	50.5	50.5	22.092	200.38	0.953954	-0.227336	-0.0868291	-0.221421	-0.373757
P27707;D6RFG8;D6RCP9;D6RG38	P27707;D6RFG8;D6RCP9	Deoxycytidine kinase	DCK	DCK	7	7	7	36.9	36.9	36.9	30.518	5.1987	1.16742	0.577813	0.861955	0.559051	0.312433
P32321;D6RBJ9;D6R9S0;D6RBN2;D6RC36;D6RAR9;D6RAD7	P32321;D6RBJ9;D6R9S0;D6RBN2	Deoxycytidylate deaminase	DCTD	DCTD	9	9	9	66.3	66.3	66.3	20.016	87.624	2.00982	0.214184	0.171591	0.233275	0.237686
Q9BU89;K7EIV2;K7ERU8	Q9BU89;K7EIV2	Deoxyhypusine hydroxylase	DOHH	DOHH	9	9	9	59.3	59.3	59.3	32.904	25.259	0.363777	-0.0932553	-0.0665029	0.0575542	-0.270817
P49366;A0A087WZK0;Q5J8M5;M0R264;M0R253;M0QX43;M0R1T2;B4E3M2;M0R1T4;M0R0V2;M0R0J4;M0QYZ7	P49366;A0A087WZK0;Q5J8M5;M0R264	Deoxyhypusine synthase	DHPS	DHPS	12	12	12	49.6	49.6	49.6	40.97	143.79	0.56678	-0.115252	-0.212634	0.0357646	-0.168885
Q9Y3Z3	Q9Y3Z3	Deoxynucleoside triphosphate triphosphohydrolase SAMHD1	SAMHD1	SAMHD1	21	21	21	38.5	38.5	38.5	72.2	159.82	1.08357	-0.228148	-0.122381	-0.201775	-0.360286
Q5QJE6;J3KP30;E9PRB3	Q5QJE6;J3KP30	Deoxynucleotidyltransferase terminal-interacting protein 2	DNTTIP2	DNTTIP2	20	20	20	32.3	32.3	32.3	84.468	211.09	1.14348	-0.18289	-0.0880094	-0.266646	-0.194014
O00115;K7ENE5	O00115;K7ENE5	Deoxyribonuclease-2-alpha	DNASE2	DNASE2	5	5	5	13.9	13.9	13.9	39.58	15.632	2.63397	-0.767629	-0.742265	-0.840629	-0.719994
Q9Y315;E9PPM8;G3V158;E9PMH9;E9PML7;E9PPK3;E9PJ44;E9PJB9	Q9Y315;E9PPM8;G3V158	Deoxyribose-phosphate aldolase	DERA	DERA	14	14	14	55.3	55.3	55.3	35.23	47.588	0.802912	-0.137807	-0.249496	-0.12975	-0.0341751
P33316;H0YNW5;A0A0C4DGL3;H0YKC5;H0YKI0;H0YMP1	P33316;H0YNW5;A0A0C4DGL3;H0YKC5;H0YKI0	Deoxyuridine 5-triphosphate nucleotidohydrolase, mitochondrial	DUT	DUT	11	11	4	55.2	55.2	21.8	26.563	98.283	2.38732	0.589346	0.654252	0.523161	0.590626
I3L1T3;Q9GZP9	I3L1T3;Q9GZP9	Derlin-2	DERL2	DERL2	1	1	1	19	19	19	18.038	13.415	1.42344	-0.406714	NaN	-0.382589	-0.43084
P17661	P17661	Desmin	DES	DES	6	1	1	8.3	1.7	1.7	53.535	1.9796	0.113356	-0.0311797	0.0514416	NaN	-0.113801
Q02487	Q02487	Desmocollin-2	DSC2	DSC2	4	4	4	7.3	7.3	7.3	99.961	2.9782	0.463164	0.272628	0.656908	0.272859	-0.111882
Q14126;J3KSI6	Q14126	Desmoglein-2	DSG2	DSG2	32	32	32	41.5	41.5	41.5	122.29	323.31	0.324296	0.0428146	0.0526941	-0.0464591	0.122209
P15924	P15924	Desmoplakin	DSP	DSP	158	158	158	57.4	57.4	57.4	331.77	323.31	2.58002	0.507179	0.465504	0.555129	0.500904
P60981;F6RFD5	P60981;F6RFD5	Destrin	DSTN	DSTN	16	14	14	84.8	78.2	78.2	18.506	133.35	0.462795	0.0496708	0.0206267	0.129613	-0.00122684
Q6ICB0	Q6ICB0	Desumoylating isopeptidase 1	DESI1	DESI1	1	1	1	14.9	14.9	14.9	18.262	10.71	2.14645	0.469245	0.390998	0.521553	0.495183
Q9BW61	Q9BW61	DET1- and DDB1-associated protein 1	DDA1	DDA1	2	2	2	21.6	21.6	21.6	11.835	11.922	0.366244	-1.42997	-0.283299	NaN	-2.57665
Q96JH7	Q96JH7	Deubiquitinating protein VCIP135	VCPIP1	VCPIP1	8	8	8	10.1	10.1	10.1	134.32	101.85	0.261868	0.0745891	-0.0743955	0.0237522	0.274411
Q9Y295;H0YI06;F8WEE0	Q9Y295	Developmentally-regulated GTP-binding protein 1	DRG1	DRG1	17	17	17	50.7	50.7	50.7	40.542	323.31	2.98582	-0.345668	-0.329957	-0.367155	-0.339893
A8MZF9;P55039;J3QKW7;J3QR71;J3QRI9;J3QL90;J3KRL5;J3QKV7;J3QQI1;J3QLF3	A8MZF9;P55039;J3QKW7	Developmentally-regulated GTP-binding protein 2	DRG2	DRG2	9	9	9	35.9	35.9	35.9	38.129	112.38	0.59996	0.0207933	0.0464211	0.00403388	0.0119249
Q9NR28;A0A024RBT2;F5H796;F5GXT8;F5GYH3;F5GX50;H7BZK7;F5H0Q4	Q9NR28;A0A024RBT2;F5H796	Diablo homolog, mitochondrial	DIABLO	DIABLO	7	7	7	48.1	48.1	48.1	27.131	34.016	1.42724	-0.28711	-0.358324	-0.328888	-0.174117
P23743;G3V4E1;F8W1H7;G3V327;C9JM35;F8W1M3;H0YJH4;G3V4I3;F8VNZ9;H0YJE7	P23743;G3V4E1	Diacylglycerol kinase alpha;Diacylglycerol kinase	DGKA	DGKA	12	12	12	21.8	21.8	21.8	82.629	33.287	1.35762	-0.37707	-0.513708	-0.231109	-0.386393
O94907	O94907	Dickkopf-related protein 1	DKK1	DKK1	2	2	2	8.3	8.3	8.3	28.671	4.4146	1.07345	0.154515	0.210015	0.194591	0.0589399
Q9H4E7;G3V2J3;G3V333;H0Y7V7;F8W8F9;Q6TDU7	Q9H4E7	Differentially expressed in FDCP 6 homolog	DEF6	DEF6	8	8	8	16	16	16	73.91	36.446	1.11643	-0.801078	NaN	-0.704371	-0.897785
Q68CQ4	Q68CQ4	Digestive organ expansion factor homolog	DIEXF	DIEXF	6	6	6	9.3	9.3	9.3	87.054	7.3698	1.9351	-0.237252	-0.224907	-0.200051	-0.286797
P00374;B4DM58	P00374	Dihydrofolate reductase	DHFR	DHFR	3	3	3	28.9	28.9	28.9	21.452	11.923	1.82334	1.00346	0.991318	1.22472	0.794353
P09622;E9PEX6;F8WDM5;F2Z2E3	P09622;E9PEX6	Dihydrolipoyl dehydrogenase, mitochondrial;Dihydrolipoyl dehydrogenase	DLD	DLD	21	21	21	56.8	56.8	56.8	54.177	323.31	1.84558	-0.276716	-0.336573	-0.221051	-0.272524
P10515;E9PEJ4;H0YDD4	P10515;E9PEJ4;H0YDD4	Dihydrolipoyllysine-residue acetyltransferase component of pyruvate dehydrogenase complex, mitochondrial;Acetyltransferase component of pyruvate dehydrogenase complex	DLAT	DLAT	16	16	16	33.5	33.5	33.5	68.996	105.55	2.22393	-0.708507	-0.611954	-0.802411	-0.711157
P36957;Q86SW4;H0YJF9;G3V3F0;G3V5M3	P36957;Q86SW4	Dihydrolipoyllysine-residue succinyltransferase component of 2-oxoglutarate dehydrogenase complex, mitochondrial	DLST	DLST	15	15	15	38.2	38.2	38.2	48.755	323.31	2.13006	-0.922801	-0.911967	-1.06628	-0.79016
Q02127;I3NI32;J3QRQ3;I3L449	Q02127;I3NI32	Dihydroorotate dehydrogenase (quinone), mitochondrial	DHODH	DHODH	7	7	7	25.6	25.6	25.6	42.867	38.85	1.28482	-1.13956	-1.04644	-1.23267	NaN
P09417;B7Z415;D6RGG7;H0Y8F7;D6RHJ7	P09417	Dihydropteridine reductase	QDPR	QDPR	13	13	13	57.4	57.4	57.4	25.789	206.39	3.6986	0.82129	0.827006	0.798921	0.837943
A0A1C7CYX9;Q16555;E5RFU4;E9PD68;Q14194;H0YBT4	A0A1C7CYX9;Q16555	Dihydropyrimidinase-related protein 2	DPYSL2	DPYSL2	24	24	23	52.9	52.9	50.5	73.502	323.31	2.35634	-0.455332	-0.489322	-0.481807	-0.394866
Q14195	Q14195	Dihydropyrimidinase-related protein 3	DPYSL3	DPYSL3	2	1	1	5.6	2.8	2.8	61.963	-2	1.11725	0.874438	0.523963	0.725174	1.37418
Q12882	Q12882	Dihydropyrimidine dehydrogenase [NADP(+)]	DPYD	DPYD	10	10	10	16.7	16.7	16.7	111.4	34.403	1.22912	-0.532386	-0.785626	-0.488775	-0.322758
Q8WVM0	Q8WVM0	Dimethyladenosine transferase 1, mitochondrial	TFB1M	TFB1M	2	2	2	9.2	9.2	9.2	39.542	1.6665	1.78857	-0.532155	-0.45417	-0.669166	-0.47313
Q9H5Q4	Q9H5Q4	Dimethyladenosine transferase 2, mitochondrial	TFB2M	TFB2M	5	5	5	16.4	16.4	16.4	45.348	13.064	0.74741	-0.348188	-0.628742	-0.0380952	-0.377726
P53634;H0YCY8	P53634	Dipeptidyl peptidase 1;Dipeptidyl peptidase 1 exclusion domain chain;Dipeptidyl peptidase 1 heavy chain;Dipeptidyl peptidase 1 light chain	CTSC	CTSC	8	8	8	24.4	24.4	24.4	51.853	137.78	0.992103	-0.56985	-0.713308	-0.179874	-0.816367
Q9UHL4;R4GNE8;R4GN05;R4GMU5;R4GMV4;R4GMR2	Q9UHL4;R4GNE8	Dipeptidyl peptidase 2	DPP7	DPP7	6	6	6	19.5	19.5	19.5	54.341	16.969	0.690326	-0.15948	0.00992034	-0.267444	-0.220917
Q9NY33;G3V1D3;G3V180;E9PQ14;E9PPK9;E9PKK8;E9PNX5;E9PQF2	Q9NY33;G3V1D3;G3V180	Dipeptidyl peptidase 3	DPP3	DPP3	32	32	32	66.9	66.9	66.9	82.588	323.31	3.02053	0.799606	0.821792	0.826762	0.750264
Q86TI2;M0R2A8;M0R2G6;M0R3C4;M0R0I1;M0QXG6;M0QXA6;M0R3E8;M0R145;M0R162;M0QXI5	Q86TI2;M0R2A8	Dipeptidyl peptidase 9	DPP9	DPP9	13	13	13	20.9	20.9	20.9	98.262	56.798	1.89464	-0.630707	-0.742482	-0.653151	-0.496488
Q9NZJ9;A0A0C4DGJ4;F8VRL4;F8VRR0;Q96G61;Q8NFP7	Q9NZJ9;A0A0C4DGJ4	Diphosphoinositol polyphosphate phosphohydrolase 2	NUDT4	NUDT4	5	5	4	42.2	42.2	38.3	20.306	21.5	0.978981	-0.603966	-0.58342	-0.982392	-0.246087
P53602;H3BP35;H3BQ47;H3BRZ1;H3BVC4	P53602;H3BP35	Diphosphomevalonate decarboxylase	MVD	MVD	12	12	12	46.2	46.2	46.2	43.404	46.706	1.70994	0.28321	0.203013	0.326422	0.320196
Q9BQC3;E9PLL2;E9PMH7;E9PJH6;H0YCR5;E9PIY4;E9PPU3	Q9BQC3;E9PLL2;E9PMH7	Diphthamide biosynthesis protein 2	DPH2	DPH2	6	6	6	23.1	23.1	23.1	52.082	33.465	2.02003	-1.13386	-1.11235	-1.33701	-0.95221
Q9H2P9	Q9H2P9	Diphthine synthase	DPH5	DPH5	6	6	6	28.1	28.1	28.1	31.651	43.698	1.92212	1.02005	0.80331	1.18129	1.07553
Q8IYB7;H7C440;C9JGP4;H7C036	Q8IYB7;H7C440	DIS3-like exonuclease 2	DIS3L2	DIS3L2	10	10	10	18.6	18.6	18.6	99.278	7.8052	0.293914	0.0917414	0.160662	0.247077	-0.132515
P98082;D6REB1;D6RIA5;D6RFF7	P98082	Disabled homolog 2	DAB2	DAB2	13	13	13	19.6	19.6	19.6	82.447	21.296	0.61607	-0.175498	0.0316775	-0.324148	-0.234024
Q9P265;H0YIU5;Q14689	Q9P265	Disco-interacting protein 2 homolog B	DIP2B	DIP2B	19	19	19	17.3	17.3	17.3	171.49	187.7	0.0613772	-0.0118276	-0.0971623	0.110898	-0.0492181
Q9Y4D1	Q9Y4D1	Disheveled-associated activator of morphogenesis 1	DAAM1	DAAM1	5	5	5	5.8	5.8	5.8	123.47	2.5234	0.440091	0.165589	-0.00929199	0.44615	0.059909
O14672;H0YNC5;H0YK87;C9J9B4	O14672	Disintegrin and metalloproteinase domain-containing protein 10	ADAM10	ADAM10	13	13	13	22.7	22.7	22.7	84.141	121.56	0.553961	-0.178488	-0.0707998	-0.0438838	-0.420781
P78536;E7EUI5;A6H8L4	P78536	Disintegrin and metalloproteinase domain-containing protein 17	ADAM17	ADAM17	9	9	9	20.5	20.5	20.5	93.02	8.5372	0.0247712	-0.0147722	0.063779	0.264597	-0.372692
Q13443;A0AVL1;F8WC54;A0A0J9YY58	Q13443;A0AVL1;F8WC54	Disintegrin and metalloproteinase domain-containing protein 9	ADAM9	ADAM9	17	17	17	26.1	26.1	26.1	90.555	230.01	0.761713	-0.233352	-0.280738	-0.0196821	-0.399635
A0A0C4DFT3;Q12959;E7EQD7;B4E2H8;H7C166;H7C325;A8MUT9;Q6ZSU2;C9IYP1;C9JUA9;C9JN61;C9JCP6;A8MUT6;C9J110;F2Z2L0;C9JWP9;C9JYG3;O14909;P78352	A0A0C4DFT3;Q12959;E7EQD7	Disks large homolog 1	DLG1	DLG1	23	23	17	39.5	39.5	30.3	99.813	104.9	0.558719	-0.0962501	-0.225835	-0.0375768	-0.0253385
Q5JUW8;Q92796	Q5JUW8;Q92796	Disks large homolog 3	DLG3	DLG3	9	7	7	11.7	10.1	10.1	93.605	11.102	1.59994	-1.15072	-1.16472	-1.4655	-0.821942
Q8TDM6;A0A0J9YYG8;A0A0A0MSL1;R4GMQ2	Q8TDM6	Disks large homolog 5	DLG5	DLG5	11	11	11	8.3	8.3	8.3	213.87	15.736	0.293651	-0.135878	0.185486	-0.394145	-0.198974
Q9Y2H0;F8WF49;A0A0B4J2C2;A0A087X246;A0A087WWE6	Q9Y2H0;F8WF49;A0A0B4J2C2	Disks large-associated protein 4	DLGAP4	DLGAP4	9	9	9	12.7	12.7	12.7	108.01	85.264	2.34026	-0.468496	-0.529697	-0.423081	-0.452708
Q15398;G3V543;G3V4E5	Q15398	Disks large-associated protein 5	DLGAP5	DLGAP5	12	12	12	21.6	21.6	21.6	95.114	19.658	1.72257	0.978364	0.80719	0.879549	1.24835
P26358;K7EMU8;K7EJL0;K7EIZ6;K7ENQ6;K7ENW7	P26358	DNA (cytosine-5)-methyltransferase 1	DNMT1	DNMT1	20	20	20	14.9	14.9	14.9	183.16	127.25	0.87319	0.430289	0.208892	0.304861	0.777115
Q16531;F5GY55;F5H2L3;F5GZY8;F5GWI0;F5GYG8;F5H198	Q16531;F5GY55	DNA damage-binding protein 1	DDB1	DDB1	56	56	56	52.4	52.4	52.4	126.97	323.31	1.63055	0.237436	0.167101	0.252779	0.292428
Q92466;A0A087WYT8;A0A087WW71;A0A087X0X5	Q92466;A0A087WYT8;A0A087WW71;A0A087X0X5	DNA damage-binding protein 2	DDB2	DDB2	4	4	4	10.8	10.8	10.8	47.863	3.2294	0.323244	0.3225	0.62068	0.0243196	NaN
B0QYD3;Q9UH17;P31941	B0QYD3;Q9UH17	DNA dC->dU-editing enzyme APOBEC-3B	APOBEC3B	APOBEC3B	12	12	9	34.1	34.1	27.1	57.208	63.069	1.5645	-0.451696	-0.566848	-0.307823	-0.480418
Q9NRW3	Q9NRW3	DNA dC->dU-editing enzyme APOBEC-3C	APOBEC3C	APOBEC3C	5	5	4	33.7	33.7	27.4	22.826	42.05	1.2105	-0.806209	-0.611182	-0.581778	-1.22567
D6R9X7;Q03468	D6R9X7;Q03468	DNA excision repair protein ERCC-6	ERCC6	ERCC6	3	3	3	20.7	20.7	20.7	19.601	15.505	0.275548	0.13341	0.280125	-0.0133051	NaN
Q2NKX8;B5MDQ0	Q2NKX8;B5MDQ0	DNA excision repair protein ERCC-6-like	ERCC6L	ERCC6L	13	13	13	17.4	17.4	17.4	141.1	40.818	1.80315	0.519041	0.649202	0.436162	0.47176
O00273;K7ERT1	O00273	DNA fragmentation factor subunit alpha	DFFA	DFFA	15	15	15	58.3	58.3	58.3	36.521	162.27	2.41261	0.444484	0.418676	0.499884	0.414893
P18858;F5GZ28;M0R0Q7;B4E135;M0QY71;M0R1G7	P18858;F5GZ28;M0R0Q7	DNA ligase 1;DNA ligase	LIG1	LIG1	21	21	21	33.1	33.1	33.1	101.73	160.9	1.38599	-0.155018	-0.205979	-0.164318	-0.094757
P49916;K7ERZ5;K7EQB6;K7EJR4;K7ENR9	P49916;K7ERZ5	DNA ligase 3	LIG3	LIG3	14	14	14	16.8	16.8	16.8	112.91	34.659	0.472239	0.131676	-0.0786247	0.234133	0.23952
Q9NPF5;Q5TG40;Q5TG39;Q5TG36;Q5TG38	Q9NPF5;Q5TG40;Q5TG39	DNA methyltransferase 1-associated protein 1	DMAP1	DMAP1	5	5	5	14.3	14.3	14.3	52.992	29.627	0.164654	-0.146035	-0.416134	0.124063	NaN
P40692;H0Y818;A0A087WX20;H0Y806;F2Z298;E9PF25;H0Y5L7;H0Y4N0;H0Y793	P40692;H0Y818	DNA mismatch repair protein Mlh1	MLH1	MLH1	11	11	11	25.5	25.5	25.5	84.6	16.73	0.132498	-0.077061	-0.239941	-0.3119	0.320658
P43246;E9PHA6;C9J809	P43246;E9PHA6	DNA mismatch repair protein Msh2	MSH2	MSH2	39	39	39	54.5	54.5	54.5	104.74	323.31	0.979491	0.0941495	0.091666	0.152768	0.0380147
P20585	P20585	DNA mismatch repair protein Msh3	MSH3	MSH3	8	8	8	10.2	10.2	10.2	127.41	13.712	1.2018	-0.604237	-0.294119	-0.820693	-0.697897
P52701;A0A087WWJ1;A0A087WYT6;F8WAX8;C9JH55;C9J8Y8;C9J7Y7;U3KQ72;F8W7G9	P52701;A0A087WWJ1	DNA mismatch repair protein Msh6	MSH6	MSH6	45	45	45	46	46	46	152.78	323.31	1.59489	0.130662	0.124725	0.0972062	0.170053
Q14181;E9PIQ6;E9PQ99;H0YDR7	Q14181	DNA polymerase alpha subunit B	POLA2	POLA2	12	12	12	30.4	30.4	30.4	65.947	38.825	2.37025	1.05282	1.18485	1.02134	0.952259
E7EW18;P06746;E5RIJ0;H0YBJ0;H0YAV8;H0YBX1;E5RG65	E7EW18;P06746;E5RIJ0;H0YBJ0	DNA polymerase beta	POLB	POLB	6	6	6	29.3	29.3	29.3	31.33	12.233	0.123829	-0.140601	-0.814083	-0.138489	0.53077
P49005;A0A087WWF6;F8W8R3;C9JLE1;C9IZD2;C9J8Z7;C9JHC7;H7C1B3	P49005;A0A087WWF6;F8W8R3;C9JLE1	DNA polymerase delta subunit 2	POLD2	POLD2	17	17	17	55	55	55	51.289	114.97	1.02702	0.185406	0.165687	0.0905825	0.299948
Q15054;E9PRK3;E9PM91;E9PNC0;H0YEX7	Q15054	DNA polymerase delta subunit 3	POLD3	POLD3	9	9	9	27.5	27.5	27.5	51.4	67.611	1.78506	0.366037	0.371838	0.445197	0.281075
Q9NRF9	Q9NRF9	DNA polymerase epsilon subunit 3	POLE3	POLE3	4	4	4	31.3	31.3	31.3	16.859	119.43	2.35931	0.263104	0.290542	0.230695	0.268075
Q9NR33	Q9NR33	DNA polymerase epsilon subunit 4	POLE4	POLE4	2	2	2	26.5	26.5	26.5	12.209	2.4783	0.190521	0.200036	NaN	-0.120577	0.520649
A0A087WU64;A6NMQ1;P09884	A0A087WU64;A6NMQ1;P09884	DNA polymerase;DNA polymerase alpha catalytic subunit	POLA1	POLA1	12	12	12	11.8	11.8	11.8	165.77	84.411	0.76681	0.482554	0.0592169	0.537246	0.851199
M0R2B7;P28340;M0QZR8;M0QXE6;M0QXQ2;M0R3H8;M0QZB4;M0R2I8;M0R2J2	M0R2B7;P28340;M0QZR8	DNA polymerase;DNA polymerase delta catalytic subunit	POLD1	POLD1	34	34	34	45.3	45.3	45.3	126.39	283.71	1.25341	0.195306	0.10165	0.222557	0.261711
F5H1D6;Q07864	F5H1D6;Q07864	DNA polymerase;DNA polymerase epsilon catalytic subunit A	POLE	POLE	2	2	2	1.9	1.9	1.9	258.35	2.7959	0.363115	-0.0679011	0.0621218	-0.0887916	-0.177033
P49643;A0A096LP51	P49643	DNA primase large subunit	PRIM2	PRIM2	8	8	8	20.8	20.8	20.8	58.805	59.144	1.22448	0.646531	0.675364	0.91747	0.346758
P49642;F8VNY2;F8VSB2	P49642;F8VNY2	DNA primase small subunit;DNA primase	PRIM1	PRIM1	9	9	8	29.8	29.8	25.7	49.901	25.779	2.32455	0.756583	0.665393	0.846393	0.757962
Q92889	Q92889	DNA repair endonuclease XPF	ERCC4	ERCC4	1	1	1	2.6	2.6	2.6	104.48	15.229	0.621139	0.374864	0.51783	-0.0682413	0.675003
R4GMW8;P28715	R4GMW8;P28715	DNA repair protein complementing XP-G cells	BIVM-ERCC5;ERCC5	BIVM-ERCC5	1	1	1	0.9	0.9	0.9	155.96	2.6944	0.0116428	0.0152811	NaN	-0.352271	0.382833
Q92878;E7EN38;E7ESD9;E9PM98;C9JNH8;H7C0P8;H7C0V2	Q92878;E7EN38	DNA repair protein RAD50	RAD50	RAD50	56	56	56	44.4	44.4	44.4	153.89	323.31	2.41929	0.375769	0.330329	0.407081	0.389897
Q9NZG9;E9PI54;E9PJ30;E9PNT5;Q06609	Q9NZG9;E9PI54;E9PJ30;E9PNT5;Q06609	DNA repair protein RAD51 homolog 1	RAD51	RAD51	1	1	1	16	16	16	8.1902	1.9014	0.782214	0.288919	0.365581	0.212258	NaN
P18887;F5H8D7;M0QYS5;M0R0D2;M0QZ96;M0R1U8	P18887;F5H8D7;M0QYS5;M0R0D2	DNA repair protein XRCC1	XRCC1	XRCC1	10	10	10	21	21	21	69.476	15.595	0.619205	-0.123813	-0.202207	-0.195253	0.026021
Q13426	Q13426	DNA repair protein XRCC4	XRCC4	XRCC4	6	6	6	23.2	23.2	23.2	38.286	11.547	0.764164	0.530573	0.510962	0.10044	0.980318
Q14691	Q14691	DNA replication complex GINS protein PSF1	GINS1	GINS1	3	3	3	19.4	19.4	19.4	22.988	72.919	1.83419	0.528674	0.499578	0.434028	0.652418
Q9Y248;M0QXS3;M0R043	Q9Y248;M0QXS3;M0R043	DNA replication complex GINS protein PSF2	GINS2	GINS2	4	4	4	30.3	30.3	30.3	21.427	5.6427	0.129871	0.0782985	0.284514	-0.335554	0.285935
Q9BRX5	Q9BRX5	DNA replication complex GINS protein PSF3	GINS3	GINS3	7	7	7	47.7	47.7	47.7	24.534	129.89	1.42258	0.533872	0.744592	0.397803	0.459222
Q9BRT9;E5RFF9;E5RH56	Q9BRT9;E5RFF9	DNA replication complex GINS protein SLD5;DNA replication complex GINS protein SLD5, N-terminally processed;DNA replication complex GINS protein SLD5	GINS4	GINS4	7	7	7	48.9	48.9	48.9	26.047	13.945	1.43877	0.626421	0.520146	0.487589	0.871528
P49736;H0Y8E6;F8WDM3;H7C4N9;C9J013;C9JZ21	P49736;H0Y8E6	DNA replication licensing factor MCM2	MCM2	MCM2	40	40	40	48.8	48.8	48.8	101.89	323.31	3.18828	0.369284	0.362891	0.387804	0.357158
P25205;J3KQ69;Q7Z6P5	P25205;J3KQ69	DNA replication licensing factor MCM3	MCM3	MCM3	44	44	44	61.1	61.1	61.1	90.98	323.31	3.26234	0.426214	0.40969	0.444137	0.424815
P33991;E5RG31;E5RFJ8	P33991	DNA replication licensing factor MCM4	MCM4	MCM4	40	40	40	54.3	54.3	54.3	96.557	323.31	2.40428	0.360213	0.403159	0.326077	0.351402
P33992;B1AHB1;B1AHB2;B1AHA9	P33992;B1AHB1	DNA replication licensing factor MCM5;DNA helicase	MCM5	MCM5	39	39	39	53.8	53.8	53.8	82.285	234.49	1.46513	0.249208	0.254231	0.164786	0.328607
Q14566	Q14566	DNA replication licensing factor MCM6	MCM6	MCM6	39	39	39	53.5	53.5	53.5	92.888	323.31	2.70807	0.406132	0.420294	0.427713	0.370388
P33993;C9J8M6	P33993	DNA replication licensing factor MCM7	MCM7	MCM7	41	41	41	61.6	61.6	61.6	81.307	323.31	2.25026	0.344062	0.355242	0.294665	0.38228
P11387	P11387	DNA topoisomerase 1	TOP1	TOP1	17	17	17	28	28	28	90.725	148.53	2.72492	-0.847608	-0.865096	-0.776874	-0.900853
P11388;J3KTB7	P11388	DNA topoisomerase 2-alpha	TOP2A	TOP2A	30	30	24	25.6	25.6	21.3	174.38	169.63	2.18836	-0.97573	-0.935917	-0.863336	-1.12794
Q02880;E9PCY5	Q02880;E9PCY5	DNA topoisomerase 2-beta;DNA topoisomerase 2	TOP2B	TOP2B	23	17	17	18.4	14.3	14.3	183.26	61.367	2.19107	-1.04838	-1.02803	-0.913189	-1.20393
Q13472;J3KRR9;J3KS96;J3QS25;K7ELI7;J3QR18;K7EMT6	Q13472	DNA topoisomerase 3-alpha	TOP3A	TOP3A	6	6	6	7.7	7.7	7.7	112.37	11.784	0.0547821	0.0722883	-0.185769	0.908659	-0.506025
P27695;G3V3M6;G3V5Q1;G3V3C7;A0A0C4DGK8;G3V5D9;G3V5M0;G3V359;H7C4A8;G3V3Y6;G3V2D9	P27695;G3V3M6;G3V5Q1;G3V3C7;A0A0C4DGK8;G3V5D9;G3V5M0;G3V359	DNA-(apurinic or apyrimidinic site) lyase;DNA-(apurinic or apyrimidinic site) lyase, mitochondrial	APEX1	APEX1	22	22	22	61.9	61.9	61.9	35.554	281.07	2.49431	-0.470423	-0.515253	-0.47311	-0.422907
A2IDA3;P29372	A2IDA3;P29372	DNA-3-methyladenine glycosylase	MPG	MPG	7	7	7	44.6	44.6	44.6	27.295	20.303	1.05268	-1.06429	-0.391702	-1.48435	-1.31682
F8W689;P48382;F8WDU3;F8WFE4;F2Z2G0;F6S3S0;A0A0A0MT34;A0A0A0MSM9;F6X9D6;F6R6G4;F6UE82;A0A0A0MSQ2;H0Y4B4	F8W689;P48382	DNA-binding protein RFX5	RFX5	RFX5	6	6	6	11.9	11.9	11.9	63.112	23.974	1.21636	-0.784833	-0.843785	-0.407785	-1.10293
P78527;F5GX40;H0YG84	P78527	DNA-dependent protein kinase catalytic subunit	PRKDC	PRKDC	146	146	146	41.3	41.3	41.3	469.08	323.31	0.676014	-0.0325472	-0.000808115	-0.0340274	-0.0628063
O95602;B9ZVN9	O95602;B9ZVN9	DNA-directed RNA polymerase I subunit RPA1;DNA-directed RNA polymerase	POLR1A	POLR1A	28	28	27	26.5	26.5	25.9	194.81	149.94	0.0831991	-0.03512	-0.208394	-0.139538	0.242572
Q9H9Y6;H7C0D9;C9JJG2;C9JS83	Q9H9Y6	DNA-directed RNA polymerase I subunit RPA2	POLR1B	POLR1B	12	12	12	16	16	16	128.23	40.457	1.2961	-0.40169	-0.230618	-0.41999	-0.554464
O15446	O15446	DNA-directed RNA polymerase I subunit RPA34	CD3EAP	CD3EAP	10	10	10	37.1	37.1	37.1	54.985	164.95	1.04731	-0.411484	-0.416808	-0.179727	-0.637917
Q3B726	Q3B726	DNA-directed RNA polymerase I subunit RPA43	TWISTNB	TWISTNB	6	6	6	31.1	31.1	31.1	37.432	58.765	0.744141	-0.601878	-0.198063	-0.425734	-1.18184
P24928;A0A087WWE2	P24928;A0A087WWE2	DNA-directed RNA polymerase II subunit RPB1;DNA-directed RNA polymerase	POLR2A	POLR2A	41	41	41	28.4	28.4	28.4	217.17	300.6	2.19119	-0.352344	-0.341519	-0.406063	-0.309449
P52435;A0A0B4J2F8;F6S314;E2QRJ6;D6RAG0;E7EP90;A0A0B4J1Z8;F8WF84;A6NFM0;E7EWC6;Q9H1A7;Q9GZM3;H0Y980	P52435;A0A0B4J2F8;F6S314;E2QRJ6	DNA-directed RNA polymerase II subunit RPB11-a	POLR2J;POLR2J3	POLR2J	5	5	5	68.4	68.4	68.4	13.293	21.168	1.61827	-0.302998	-0.247714	-0.39838	-0.262902
P19387;H3BRR2	P19387	DNA-directed RNA polymerase II subunit RPB3	POLR2C	POLR2C	9	9	9	44.4	44.4	44.4	31.441	29.183	0.040269	0.00756134	-0.0488151	0.127765	-0.0562662
E9PHV4;O15514;E9PB93	E9PHV4;O15514;E9PB93	DNA-directed RNA polymerase II subunit RPB4	POLR2D	POLR2D	6	6	6	64.5	64.5	64.5	12.777	154.5	0.496242	-0.244819	-0.381479	-0.476378	0.123401
P62487;E9PIU7;H0YEE4;E9PKH3	P62487	DNA-directed RNA polymerase II subunit RPB7	POLR2G	POLR2G	5	5	5	47.1	47.1	47.1	19.294	25.463	0.396572	-0.0661648	-0.010425	0.00302647	-0.191096
P36954;K7EKS1;K7EK49	P36954;K7EKS1	DNA-directed RNA polymerase II subunit RPB9	POLR2I	POLR2I	5	5	5	68.8	68.8	68.8	14.523	209.46	0.374282	0.098344	0.0333701	0.291486	-0.0298237
O14802;Q7Z755;R4GMX2	O14802	DNA-directed RNA polymerase III subunit RPC1	POLR3A	POLR3A	11	10	10	12.7	12	12	155.64	25.58	0.977896	-0.781102	-0.481586	-1.33163	-0.530093
Q9NW08	Q9NW08	DNA-directed RNA polymerase III subunit RPC2	POLR3B	POLR3B	5	5	5	6.4	6.4	6.4	127.78	23.966	0.569148	-1.06797	NaN	-0.586406	-1.54954
E9PHH9;Q9BUI4	E9PHH9;Q9BUI4	DNA-directed RNA polymerase III subunit RPC3	POLR3C	POLR3C	4	4	4	17.3	17.3	17.3	46.189	17.222	0.60599	0.292829	0.33182	-0.0389694	0.585636
P05423;E5RHT4	P05423	DNA-directed RNA polymerase III subunit RPC4	POLR3D	POLR3D	5	5	5	16.6	16.6	16.6	44.395	65.048	0.880283	-0.371761	-0.293713	-0.449809	NaN
Q9NVU0;A0A0C4DH01;H3BSM3;H3BS41;H3BSI5	Q9NVU0;A0A0C4DH01	DNA-directed RNA polymerase III subunit RPC5	POLR3E	POLR3E	4	4	4	8.8	8.8	8.8	79.897	3.657	1.50858	-0.111612	-0.106172	-0.117052	NaN
Q9H1D9	Q9H1D9	DNA-directed RNA polymerase III subunit RPC6	POLR3F	POLR3F	2	2	2	7.3	7.3	7.3	35.684	5.3463	0.878688	-0.259379	-0.446895	-0.247628	-0.0836151
Q9Y535;F8WDV1	Q9Y535;F8WDV1	DNA-directed RNA polymerase III subunit RPC8	POLR3H	POLR3H	2	2	2	21.6	21.6	21.6	22.918	10.043	0.625327	-0.1951	-0.27127	-0.118931	NaN
O75575;H7C0S8	O75575;H7C0S8	DNA-directed RNA polymerase III subunit RPC9	CRCP	CRCP	4	4	4	43.2	43.2	43.2	16.871	19.114	0.0970853	-0.0476861	0.0988237	NaN	-0.194196
C9J2Y9;P30876;C9J4M6	C9J2Y9;P30876;C9J4M6	DNA-directed RNA polymerase;DNA-directed RNA polymerase II subunit RPB2	POLR2B	POLR2B	29	29	29	36	36	36	133.06	140.7	0.951032	-0.150596	-0.126423	-0.255839	-0.0695276
O15160;E7EQB9;H0Y723;D6RDJ3	O15160;E7EQB9	DNA-directed RNA polymerases I and III subunit RPAC1	POLR1C	POLR1C	13	13	13	48	48	48	39.249	217.29	2.47796	-0.472796	-0.489342	-0.509656	-0.419391
Q9Y2S0;A0A0R4J2F3;Q7Z776;A0A087X0U2;A0A1B0GUZ5	Q9Y2S0;A0A0R4J2F3	DNA-directed RNA polymerases I and III subunit RPAC2	POLR1D	POLR1D	6	6	6	54.9	54.9	54.9	15.237	12.344	0.95705	-0.345334	-0.595838	-0.229416	-0.210746
P19388;A0A087WVZ9;A0A0A0MQR7;A0A087WWX0;K7EQN2;K7EJ87;A0A087WVN5	P19388;A0A087WVZ9;A0A0A0MQR7;A0A087WWX0	DNA-directed RNA polymerases I, II, and III subunit RPABC1	POLR2E	POLR2E	9	9	9	59	59	59	24.551	153.9	0.83319	-0.199105	-0.107135	-0.119056	-0.371124
C9JLU1;P52434	C9JLU1;P52434	DNA-directed RNA polymerases I, II, and III subunit RPABC3	POLR2H	POLR2H	7	7	7	42.6	42.6	42.6	16.925	104.84	1.28836	-0.647398	-0.772653	-0.343257	-0.826284
O60870;S4R357	O60870;S4R357	DNA/RNA-binding protein KIN17	KIN	KIN	2	2	2	6.9	6.9	6.9	45.373	1.8445	0.118728	0.171176	NaN	-0.262763	0.605115
P31689	P31689	DnaJ homolog subfamily A member 1	DNAJA1	DNAJA1	21	21	21	76.6	76.6	76.6	44.868	191	1.4237	0.272532	0.37951	0.236829	0.201258
O60884;A0A087WT48;I3L320	O60884	DnaJ homolog subfamily A member 2	DNAJA2	DNAJA2	22	22	22	57.8	57.8	57.8	45.745	157.82	1.87743	0.184955	0.212134	0.200253	0.142479
Q96EY1;I3L1T6	Q96EY1	DnaJ homolog subfamily A member 3, mitochondrial	DNAJA3	DNAJA3	15	15	15	34.4	34.4	34.4	52.488	77.205	1.96859	-0.287232	-0.323534	-0.310504	-0.227658
P25685;M0R080;M0QYT3;M0QXK0;M0R1D6;M0QZD0;M0R128;A0A1B0GX60	P25685;M0R080	DnaJ homolog subfamily B member 1	DNAJB1	DNAJB1	20	20	19	54.7	54.7	54.7	38.044	173.08	2.77486	-1.02088	-1.04344	-1.07948	-0.939731
Q9UBS4;H7C2Y5	Q9UBS4	DnaJ homolog subfamily B member 11	DNAJB11	DNAJB11	13	13	13	42.7	42.7	42.7	40.513	220.76	2.17749	-0.624954	-0.646541	-0.527471	-0.700849
Q9NXW2;J3KPS0;V9GYN7;V9GY70	Q9NXW2;J3KPS0	DnaJ homolog subfamily B member 12	DNAJB12	DNAJB12	7	7	7	21.1	21.1	21.1	41.818	14.157	0.729383	0.617622	0.803888	0.431356	NaN
P25686;C9JRD2;C9JXB9;C9J1G2;E7ETU0;C9JX00	P25686;C9JRD2;C9JXB9	DnaJ homolog subfamily B member 2	DNAJB2	DNAJB2	6	5	5	25.9	22.8	22.8	35.58	9.4494	2.37171	0.08961	0.100305	0.088413	0.0801119
Q9UDY4;C9JUL4	Q9UDY4	DnaJ homolog subfamily B member 4	DNAJB4	DNAJB4	13	12	12	45.1	45.1	45.1	37.806	70.656	1.44104	0.428587	0.31313	0.591679	0.380951
O75190;A0A0J9YX62;E9PH18;C9J2C4;C9JDR7;C9JDX6;F8WCZ4;C9J2P2;C9JB42;Q8NHS0;C9JN01	O75190;A0A0J9YX62;E9PH18;C9J2C4	DnaJ homolog subfamily B member 6	DNAJB6	DNAJB6	8	8	6	35.3	35.3	31.3	36.087	105.96	0.524964	0.159863	-0.00111126	0.38228	0.0984196
Q8IXB1;E7EP04;A0A087WXH7;H7C1G0	Q8IXB1	DnaJ homolog subfamily C member 10	DNAJC10	DNAJC10	21	21	21	30.4	30.4	30.4	91.079	283.02	2.05389	-0.1764	-0.176153	-0.20543	-0.147618
Q9NVH1;B1AK20;Q5TH61	Q9NVH1;B1AK20	DnaJ homolog subfamily C member 11	DNAJC11	DNAJC11	13	13	13	29.3	29.3	29.3	63.277	65.927	0.670534	-0.212514	-0.000230819	-0.407995	-0.229315
O75165;H0Y8Q2;H0YA63	O75165	DnaJ homolog subfamily C member 13	DNAJC13	DNAJC13	50	50	50	29.3	29.3	29.3	254.41	323.31	1.44986	-0.247076	-0.275542	-0.311936	-0.153751
Q9NVM6;H0YLQ7;S4R343;H0YK99	Q9NVM6	DnaJ homolog subfamily C member 17	DNAJC17	DNAJC17	6	6	6	24.7	24.7	24.7	34.687	46.073	1.22267	0.114565	0.0972062	0.171847	0.0746424
Q99543;H7C3L7;C9IZ83;F2Z3N9;F2Z3H0	Q99543	DnaJ homolog subfamily C member 2;DnaJ homolog subfamily C member 2, N-terminally processed	DNAJC2	DNAJC2	19	19	19	37.2	37.2	37.2	71.996	82.712	1.3934	-0.344241	-0.291115	-0.256028	-0.48558
Q5F1R6	Q5F1R6	DnaJ homolog subfamily C member 21	DNAJC21	DNAJC21	8	8	8	22	22	22	62.027	175.56	0.757383	-0.055921	-0.0965297	-0.0666238	-0.00460953
Q13217;X6R9L0	Q13217;X6R9L0	DnaJ homolog subfamily C member 3	DNAJC3	DNAJC3	12	12	12	32.7	32.7	32.7	57.579	91.903	1.32689	0.350113	0.442439	0.414569	0.19333
Q9H3Z4	Q9H3Z4	DnaJ homolog subfamily C member 5	DNAJC5	DNAJC5	2	2	2	16.2	16.2	16.2	22.149	2.5719	1.09663	-0.943801	NaN	-0.824495	-1.06311
Q99615;K7ESP1;K7EIH8;K7EPP7;K7ER44;K7ELJ8;K7EJL5;K7EN19;K7EJV7;K7EJ24;K7EJE9;K7EK03;K7ENB7	Q99615;K7ESP1;K7EIH8;K7EPP7	DnaJ homolog subfamily C member 7	DNAJC7	DNAJC7	29	29	29	57.1	57.1	57.1	56.44	323.31	0.643312	-0.0319881	-0.00610107	-0.0680296	-0.0218337
O75937;S4R3J5	O75937	DnaJ homolog subfamily C member 8	DNAJC8	DNAJC8	12	12	12	57.3	57.3	57.3	29.841	92.748	0.80073	0.332692	0.539432	0.419647	0.038998
Q8WXX5	Q8WXX5	DnaJ homolog subfamily C member 9	DNAJC9	DNAJC9	13	13	13	56.5	56.5	56.5	29.909	259.81	2.47505	0.225075	0.241352	0.234624	0.199248
H7C0X4;Q92685;F8WF93;H7BZZ2;F8WE30;C9J7S5	H7C0X4;Q92685;F8WF93;H7BZZ2;F8WE30;C9J7S5	Dol-P-Man:Man(5)GlcNAc(2)-PP-Dol alpha-1,3-mannosyltransferase	ALG3	ALG3	2	2	2	8	8	8	36.898	10.431	0.151052	0.663107	NaN	-0.670429	1.99664
Q5QPK2;H0Y368;O60762;Q5QPJ9	Q5QPK2;H0Y368;O60762;Q5QPJ9	Dolichol-phosphate mannosyltransferase subunit 1	DPM1	DPM1	9	9	9	42.5	42.5	42.5	32.426	19.099	0.129718	-0.0192432	-0.0779545	-0.0619326	0.0821575
Q9P2X0	Q9P2X0	Dolichol-phosphate mannosyltransferase subunit 3	DPM3	DPM3	2	2	2	23.9	23.9	23.9	10.094	64.042	0.0843559	-0.00912005	0.00245056	0.0465608	-0.0763716
A0A0C4DGS1;P39656;U3KQ84	A0A0C4DGS1;P39656;U3KQ84	Dolichyl-diphosphooligosaccharide--protein glycosyltransferase 48 kDa subunit	DDOST	DDOST	13	13	13	44.9	44.9	44.9	48.799	79.819	1.74837	-0.291611	-0.341574	-0.213655	-0.319604
P04843;B7Z4L4;F8WF32	P04843;B7Z4L4	Dolichyl-diphosphooligosaccharide--protein glycosyltransferase subunit 1	RPN1	RPN1	34	34	34	61.4	61.4	61.4	68.569	211.69	2.31498	-0.385921	-0.377295	-0.436315	-0.344154
P04844;Q5JYR7;Q5JYR4;F2Z3K5;Q5JYR3;H0Y5M1	P04844;Q5JYR7	Dolichyl-diphosphooligosaccharide--protein glycosyltransferase subunit 2	RPN2	RPN2	26	26	26	49.3	49.3	49.3	69.283	323.31	1.82917	-0.33619	-0.340148	-0.262607	-0.405815
F5GXX5;P61803;F5H895;A0A0B4J239	F5GXX5;P61803;F5H895;A0A0B4J239	Dolichyl-diphosphooligosaccharide--protein glycosyltransferase subunit DAD1	DAD1	DAD1	3	3	3	37.6	37.6	37.6	9.5541	11.209	1.88732	-0.196599	-0.233413	-0.200913	-0.15547
P46977;A0A0C4DH80;E9PN73;E9PI32;H0YET6	P46977	Dolichyl-diphosphooligosaccharide--protein glycosyltransferase subunit STT3A	STT3A	STT3A	13	13	13	21	21	21	80.529	43.581	1.07951	0.102124	0.0720372	0.0692898	0.165044
Q8TCJ2	Q8TCJ2	Dolichyl-diphosphooligosaccharide--protein glycosyltransferase subunit STT3B	STT3B	STT3B	9	9	9	13.1	13.1	13.1	93.673	62.853	3.02927	-0.450808	-0.428139	-0.448528	-0.475756
P49959;F8W7U8;F5GXT0;F5H742;F5H256	P49959;F8W7U8	Double-strand break repair protein MRE11A	MRE11A	MRE11A	32	32	32	48.2	48.2	48.2	80.592	167.39	1.92991	0.512999	0.4654	0.624803	0.448795
O60216;E5RFV8;E5RIN7;E5RI01;E5RFZ5;E5RG18;E5RJW1;E5RJK5;Q9H4I0	O60216	Double-strand-break repair protein rad21 homolog	RAD21	RAD21	17	17	17	44.8	44.8	44.8	71.689	87.457	2.36308	-0.627976	-0.587706	-0.585302	-0.710921
O95793;Q5JW30;A0A087X1A5;Q5JW28	O95793;Q5JW30;A0A087X1A5	Double-stranded RNA-binding protein Staufen homolog 1	STAU1	STAU1	27	27	24	55.5	55.5	52.5	63.182	224.92	1.97016	-0.234306	-0.282983	-0.213939	-0.205996
A0A0A0MTC4;E9PH62;A0A0A0MTC5;Q9NUL3;G5EA18;E5RJN7;A0A0A0MTD1;F8VPI7;E7EPX0;A0A0A0MTC6;E7EVJ4;E7EVI1;E5RJ67;H0YBY0	A0A0A0MTC4;E9PH62;A0A0A0MTC5;Q9NUL3;G5EA18;E5RJN7;A0A0A0MTD1;F8VPI7;E7EPX0;A0A0A0MTC6;E7EVJ4;E7EVI1	Double-stranded RNA-binding protein Staufen homolog 2	STAU2	STAU2	10	9	9	32.2	30.4	30.4	43.278	67.404	2.15527	0.347335	0.313246	0.323312	0.405448
P55265;H0YCK3	P55265;H0YCK3	Double-stranded RNA-specific adenosine deaminase	ADAR	ADAR	32	32	32	33.4	33.4	33.4	136.06	323.31	2.70174	-0.251764	-0.24684	-0.273221	-0.235229
A8MTY9;O14972;A8MY26	A8MTY9;O14972;A8MY26	Down syndrome critical region protein 3	DSCR3	DSCR3	3	3	3	17.3	17.3	17.3	27.958	15.42	0.24519	-0.191916	-0.430392	NaN	0.0465608
Q96FX2	Q96FX2	DPH3 homolog	DPH3	DPH3	1	1	1	25.6	25.6	25.6	9.2401	3.6549	0.638824	-0.419448	-0.577724	-0.261172	NaN
C9JCC6;Q14919;E9PNC7;E9PQX9;E9PMW2	C9JCC6;Q14919;E9PNC7;E9PQX9	Dr1-associated corepressor	DRAP1	DRAP1	6	6	6	27.4	27.4	27.4	23.205	16.628	1.63451	0.302777	0.394295	0.275126	0.238909
Q16643;D6R9W4;D6RFI1;D6R9Q9;D6RCR4	Q16643;D6R9W4	Drebrin	DBN1	DBN1	34	34	34	60.6	60.6	60.6	71.428	323.31	2.34441	-0.365236	-0.392459	-0.387223	-0.316025
Q9UJU6;H0Y5J4;F8WBG8	Q9UJU6;H0Y5J4;F8WBG8	Drebrin-like protein	DBNL	DBNL	18	18	5	49.3	49.3	10	48.207	323.31	2.08178	0.572492	0.612588	0.468531	0.636358
Q02750;H3BRW9	Q02750	Dual specificity mitogen-activated protein kinase kinase 1	MAP2K1	MAP2K1	23	15	15	68.2	51.9	51.9	43.439	323.31	0.965314	0.182803	0.0966667	0.311619	0.140124
P36507;G5E9C7;M0R1B6	P36507;G5E9C7	Dual specificity mitogen-activated protein kinase kinase 2	MAP2K2	MAP2K2	24	24	10	64.2	64.2	39	44.424	264.23	1.50641	0.168381	0.148088	0.228234	0.128821
P46734;E9PRZ0;J3QR49;J3KRV4;A0A1B0GVD9;X6RB39;J3QL77;E9PMA8;P52564	P46734	Dual specificity mitogen-activated protein kinase kinase 3	MAP2K3	MAP2K3	18	18	18	60.2	60.2	60.2	39.318	180.08	1.63063	-0.961893	-0.689543	-0.989908	-1.20623
P45985;R4GN37	P45985	Dual specificity mitogen-activated protein kinase kinase 4	MAP2K4	MAP2K4	8	8	8	27.6	27.6	27.6	44.287	43.813	0.735366	0.170709	0.0114957	0.304277	0.196355
O14733	O14733	Dual specificity mitogen-activated protein kinase kinase 7	MAP2K7	MAP2K7	5	5	5	16.7	16.7	16.7	47.484	2.7513	0.0679733	-0.0618275	-0.328797	NaN	0.205142
P33981	P33981	Dual specificity protein kinase TTK	TTK	TTK	6	6	6	11.7	11.7	11.7	97.071	16.23	0.512473	0.36882	0.562084	0.175557	NaN
Q9UNI6;V9GY92;V9GYV5	Q9UNI6	Dual specificity protein phosphatase 12	DUSP12	DUSP12	5	5	5	30.6	30.6	30.6	37.687	14.383	1.1409	0.133276	0.0582473	0.161178	0.180403
Q9BVJ7	Q9BVJ7	Dual specificity protein phosphatase 23	DUSP23	DUSP23	7	7	7	49.3	49.3	49.3	16.588	8.6506	0.798115	-0.302315	-0.52309	-0.33428	-0.0495763
P51452;K7ES89;K7ELG5	P51452;K7ES89	Dual specificity protein phosphatase 3	DUSP3	DUSP3	7	7	7	48.1	48.1	48.1	20.478	67.413	1.56178	0.420248	0.518434	0.460166	0.282143
Q13561;F8W1I6;H0YI98;F8VW18;F8VX93;F8VRV7;H0YHL1;F8W0U6	Q13561;F8W1I6;H0YI98;F8VW18	Dynactin subunit 2	DCTN2	DCTN2	22	22	22	68.1	68.1	68.1	44.23	323.31	2.0947	0.808005	0.905197	0.853517	0.665302
X6RLR1;O75935;X6RA56;X6RCK5;A0A0A0MRV8	X6RLR1;O75935;X6RA56;X6RCK5;A0A0A0MRV8	Dynactin subunit 3	DCTN3	DCTN3	4	4	4	28.4	28.4	28.4	19.952	4.8373	3.05476	1.12758	1.18339	1.06757	1.13179
Q9UJW0;H9KVE0;E5RGG1;E5RI97;E5RK21	Q9UJW0	Dynactin subunit 4	DCTN4	DCTN4	10	10	10	35.7	35.7	35.7	52.337	22.965	1.51017	0.61129	0.544288	0.463309	0.826274
Q9BTE1;H3BUD2;H3BS05;H3BR94	Q9BTE1;H3BUD2;H3BS05;H3BR94	Dynactin subunit 5	DCTN5	DCTN5	5	5	5	17	17	17	20.126	24.965	1.92595	0.646589	0.70982	0.504773	0.725174
O00399;E5RK00;E5RFU3	O00399;E5RK00	Dynactin subunit 6	DCTN6	DCTN6	3	3	3	22.1	22.1	22.1	20.747	3.8746	2.11101	0.706048	0.656725	0.830174	0.631244
A0A0U1RQP1;A0A0D9SFE4;Q05193;A0A0D9SFB1;A0A1B0GUX5;A0A1B0GU67	A0A0U1RQP1;A0A0D9SFE4;Q05193;A0A0D9SFB1;A0A1B0GUX5;A0A1B0GU67	Dynamin-1	DNM1	DNM1	21	12	11	32.4	23.7	22	96.396	169.24	1.63552	-0.473239	-0.547995	-0.326697	-0.545024
O00429;F8VZ52;F8W1W3;B4DDQ3;B4DPZ9	O00429	Dynamin-1-like protein	DNM1L	DNM1L	49	49	6	77.6	77.6	9.4	81.876	323.31	1.57967	0.0995342	0.0666747	0.118094	0.113834
P50570;K7EPK9	P50570	Dynamin-2	DNM2	DNM2	40	40	19	49.3	49.3	28.4	98.063	323.31	2.57805	-0.588496	-0.594378	-0.533305	-0.637805
Q6XZF7;A0A1C7CYY6;A0A1B0GTX1	Q6XZF7	Dynamin-binding protein	DNMBP	DNMBP	9	9	9	9.4	9.4	9.4	177.35	17.78	0.151599	0.185649	-0.664608	0.571434	0.650121
O60313;C9JY58	O60313	Dynamin-like 120 kDa protein, mitochondrial;Dynamin-like 120 kDa protein, form S1	OPA1	OPA1	50	50	2	57.4	57.4	3.1	111.63	323.31	2.56918	-0.62562	-0.687497	-0.612218	-0.577143
Q86Y56;H0Y650;E9PGY2;H7C3B1	Q86Y56;H0Y650	Dynein assembly factor 5, axonemal	DNAAF5	DNAAF5	26	26	26	38.2	38.2	38.2	93.52	318.57	3.22452	-0.450852	-0.447702	-0.471309	-0.433545
Q8TE73	Q8TE73	Dynein heavy chain 5, axonemal	DNAH5	DNAH5	4	4	4	1.6	1.6	1.6	529.01	-2	0.832302	-0.218851	-0.334844	-0.290603	-0.0311056
Q96M86;E9PM64	Q96M86	Dynein heavy chain domain-containing protein 1	DNHD1	DNHD1	4	4	4	1.3	1.3	1.3	533.64	3.835	0.0100585	0.0099054	NaN	-0.265414	0.285225
P63167;F8VXL2;F8VRV5;F8VXI7	P63167;F8VXL2;F8VRV5	Dynein light chain 1, cytoplasmic	DYNLL1	DYNLL1	8	5	5	65.2	39.3	39.3	10.366	185.27	0.923404	0.103489	0.168642	0.10916	0.0326651
Q96FJ2	Q96FJ2	Dynein light chain 2, cytoplasmic	DYNLL2	DYNLL2	10	10	7	65.2	65.2	39.3	10.35	128.04	0.383635	-0.0580012	-0.170134	0.0117819	-0.0156513
Q9NP97;B1AKR6;Q8TF09;H3BNG9;H3BPA0;Q7Z4M1;H3BQI1	Q9NP97;B1AKR6;Q8TF09	Dynein light chain roadblock-type 1;Dynein light chain roadblock-type 2	DYNLRB1;DYNLRB2	DYNLRB1	6	6	6	83.3	83.3	83.3	10.921	50.908	1.59587	-0.638515	-0.46903	-0.826668	-0.619847
P63172	P63172	Dynein light chain Tctex-type 1	DYNLT1	DYNLT1	5	5	2	79.6	79.6	30.1	12.452	323.31	2.1778	-0.788764	-0.87986	-0.822554	-0.663877
O75923	O75923	Dysferlin	DYSF	DYSF	17	16	16	13.4	12.7	12.7	237.29	39.086	0.984936	1.88074	1.57216	NaN	2.18932
Q03001;E9PHM6;F6QMI7;F8W9J4;E7ERU0;A0A0U1RQJ2;E7ETB9;Q6P0N6;Q5T0V7;H0YC82;E7ESK0;E7ERX3;H0YC65	Q03001;E9PHM6;F6QMI7;F8W9J4;E7ERU0	Dystonin	DST	DST	99	96	96	18.4	17.8	17.8	860.65	323.31	3.08849	0.781253	0.790188	0.738898	0.814673
M0QZ28;E9PEY4;E7EVB6;O60941;Q9Y4J8;M0R0C4;M0R021	M0QZ28;E9PEY4;E7EVB6;O60941;Q9Y4J8;M0R0C4	Dystrobrevin;Dystrobrevin beta;Dystrobrevin alpha	DTNA;DTNB	DTNA	3	3	3	9.3	9.3	9.3	40.886	259.37	0.277455	-0.422206	0.0387171	NaN	-0.88313
Q14118	Q14118	Dystroglycan;Alpha-dystroglycan;Beta-dystroglycan	DAG1	DAG1	7	7	7	13	13	13	97.44	19.795	1.70173	0.0692674	0.0856966	0.0706641	0.0514416
Q9C0C9;K7ES11;K7EQ12	Q9C0C9;K7ES11	E2/E3 hybrid ubiquitin-protein ligase UBE2O	UBE2O	UBE2O	19	19	19	25.2	25.2	25.2	141.29	104.57	0.831573	-0.242171	-0.0850376	-0.200233	-0.441243
Q96MF7;E5RFJ1;E5RK09;E5RG00;E5RIM1;A0A087WTZ8;E5RHW9	Q96MF7;E5RFJ1	E3 SUMO-protein ligase NSE2	NSMCE2	NSMCE2	4	4	4	25.5	25.5	25.5	27.932	11.938	1.67487	-0.418699	-0.368048	-0.346261	-0.541786
B4DGW0;A0A087WUY7;O75928;O75925	B4DGW0;A0A087WUY7;O75928;O75925	E3 SUMO-protein ligase PIAS2;E3 SUMO-protein ligase PIAS1	PIAS2;PIAS1	PIAS2	1	1	1	5.3	5.3	5.3	31.239	19.83	0.317217	0.0412774	0.00230651	0.0802483	NaN
P49792;J3KQ37;C9J6W1;H7BZ48;H0YBN8;C9J1W9;C9JF75;F8WBP7	P49792	E3 SUMO-protein ligase RanBP2	RANBP2	RANBP2	119	119	87	47.2	47.2	36.1	358.2	323.31	0.93583	-0.104901	-0.0940946	-0.177572	-0.0430363
Q9Y4X5;H3BNB9;H3BSK4;A0A087WT96	Q9Y4X5	E3 ubiquitin-protein ligase ARIH1	ARIH1	ARIH1	9	9	9	26.8	26.8	26.8	64.117	145.89	0.481011	0.0872873	0.203389	-0.0335991	0.0920721
O95376;C9JZ71	O95376	E3 ubiquitin-protein ligase ARIH2	ARIH2	ARIH2	5	5	5	12.2	12.2	12.2	57.818	8.2083	0.764446	-0.365957	-0.264599	-0.467314	NaN
Q5VTR2;C9J0A5;C9JXC9;C9JWJ4	Q5VTR2	E3 ubiquitin-protein ligase BRE1A	RNF20	RNF20	26	26	24	30.4	30.4	28.7	113.66	112.18	0.68912	0.190174	0.269871	0.313826	-0.0131741
O75150;H3BS50	O75150	E3 ubiquitin-protein ligase BRE1B	RNF40	RNF40	20	18	1	24.3	22.7	1.8	113.65	62.443	0.365387	-0.0598957	0.0154976	-0.0140188	-0.181166
A0A1B0GW38;A0A0U1RQX8;P22681;A0A0U1RR39	A0A1B0GW38;A0A0U1RQX8;P22681;A0A0U1RR39	E3 ubiquitin-protein ligase CBL	CBL	CBL	7	7	6	10.2	10.2	9.3	95.95	17.035	0.31035	-0.155063	-0.00508726	NaN	-0.30504
Q9ULV8	Q9ULV8	E3 ubiquitin-protein ligase CBL-C	CBLC	CBLC	2	2	2	5.5	5.5	5.5	52.455	2.569	1.30349	-0.890353	-1.29134	-0.774009	-0.605705
Q9UNE7;H3BS86;H3BUD0;H3BTA3	Q9UNE7;H3BS86;H3BUD0	E3 ubiquitin-protein ligase CHIP	STUB1	STUB1	18	18	18	62.7	62.7	62.7	34.856	85.723	0.69801	-0.158918	-0.10611	-0.0464591	-0.324184
Q8TDB6	Q8TDB6	E3 ubiquitin-protein ligase DTX3L	DTX3L	DTX3L	5	5	5	11.5	11.5	11.5	83.553	16.889	0.780683	-0.915666	-1.15952	-0.671807	NaN
A0A087X2H1;Q9ULT8;G3V4V5;H0YJP0	A0A087X2H1;Q9ULT8;G3V4V5;H0YJP0	E3 ubiquitin-protein ligase HECTD1	HECTD1	HECTD1	6	6	6	3.4	3.4	3.4	289.63	6.8829	1.8326	0.652255	0.492315	0.733528	0.730923
Q5T447	Q5T447	E3 ubiquitin-protein ligase HECTD3	HECTD3	HECTD3	7	7	7	11.1	11.1	11.1	97.112	24.6	0.929786	-0.375277	-0.630617	-0.3531	-0.142115
O95714;A0A0J9YVP0	O95714	E3 ubiquitin-protein ligase HERC2	HERC2	HERC2	4	4	4	1.3	1.3	1.3	527.22	6.3597	1.05805	0.566441	0.644779	0.488104	NaN
Q7Z6Z7;H0Y659;A0A087X146;A0A1B0GXC7	Q7Z6Z7	E3 ubiquitin-protein ligase HUWE1	HUWE1	HUWE1	141	141	134	47	47	45.5	481.89	323.31	2.38276	0.104484	0.0982848	0.117961	0.0972062
Q96J02;Q9H0M0;H0YBS9;H0YBA4	Q96J02	E3 ubiquitin-protein ligase Itchy homolog	ITCH	ITCH	21	21	19	30.7	30.7	28.7	102.8	286.85	2.29061	0.171272	0.161436	0.156655	0.195726
Q9P0J7;C9J3I2	Q9P0J7	E3 ubiquitin-protein ligase KCMF1	KCMF1	KCMF1	8	8	8	24.7	24.7	24.7	41.945	133.81	0.636292	0.154957	0.156267	-0.00348108	0.312084
O94822;H7BYG8;S4R3T2	O94822;H7BYG8	E3 ubiquitin-protein ligase listerin	LTN1	LTN1	14	14	14	12.7	12.7	12.7	200.55	92.28	1.19685	0.385978	0.550802	0.408386	0.198746
Q6UWE0	Q6UWE0	E3 ubiquitin-protein ligase LRSAM1	LRSAM1	LRSAM1	23	23	23	45.5	45.5	45.5	83.593	323.31	0.102991	-0.0312941	-0.175566	0.166844	-0.08516
Q9NX47	Q9NX47	E3 ubiquitin-protein ligase MARCH5	43529	43529	3	3	3	15.5	15.5	15.5	31.231	5.4074	0.887246	-0.82571	-0.996225	-0.655194	NaN
Q86YT6	Q86YT6	E3 ubiquitin-protein ligase MIB1	MIB1	MIB1	6	6	6	9.4	9.4	9.4	110.13	27.599	0.757282	0.392782	0.162339	0.245982	0.770026
O15344;C9J453;A0A087X255;A0A087X0X0;C9JZJ7;Q9UJV3	O15344;C9J453;A0A087X255;A0A087X0X0	E3 ubiquitin-protein ligase Midline-1	MID1	MID1	10	10	10	18.6	18.6	18.6	75.25	170.58	1.5723	1.393	1.80785	1.36799	1.00317
O75592;H7C3U4;A0A0C4DGY7	O75592;H7C3U4	E3 ubiquitin-protein ligase MYCBP2	MYCBP2	MYCBP2	6	6	6	2	2	2	510.08	9.9153	0.984226	-0.500718	-0.418427	-0.583009	NaN
P46934;H0Y8X6	P46934;H0Y8X6	E3 ubiquitin-protein ligase NEDD4	NEDD4	NEDD4	14	11	11	13.9	11.8	11.8	149.11	41.054	1.89027	0.835647	1.02708	0.736042	0.743817
Q96PU5;A0A1B0GVY1;K7ERN1;K7EKL1;H0Y8H4	Q96PU5;A0A1B0GVY1;K7ERN1	E3 ubiquitin-protein ligase NEDD4-like	NEDD4L	NEDD4L	17	16	12	29.7	28.9	24	111.93	81.646	0.676683	0.2489	0.159371	0.517628	0.0697021
Q7Z6E9;H3BUN0;I3L3Y2;H3BSK8;A0A087WY32	Q7Z6E9;H3BUN0	E3 ubiquitin-protein ligase RBBP6	RBBP6	RBBP6	13	13	13	11.6	11.6	11.6	201.56	51.182	0.656474	-0.268688	0.00129789	-0.527325	-0.280037
P62877	P62877	E3 ubiquitin-protein ligase RBX1;E3 ubiquitin-protein ligase RBX1, N-terminally processed	RBX1	RBX1	3	3	3	25	25	25	12.274	145.12	1.19837	0.079351	0.0709388	0.0479571	0.119157
Q06587	Q06587	E3 ubiquitin-protein ligase RING1	RING1	RING1	9	9	7	31	31	23.6	42.429	15.706	0.890507	-0.211897	-0.360083	-0.207744	-0.0678632
Q99496;X6RFN3	Q99496;X6RFN3	E3 ubiquitin-protein ligase RING2	RNF2	RNF2	8	6	6	32.1	23.2	23.2	37.655	6.7685	0.117068	-0.0293868	0.0723116	0.0387171	-0.199189
Q9Y508;A0A096LNV3;A0A096LP02;A0A096LNT1;A0A096LNN8;A0A096LPF9	Q9Y508;A0A096LNV3;A0A096LP02	E3 ubiquitin-protein ligase RNF114	RNF114	RNF114	5	5	5	31.1	31.1	31.1	25.694	127.67	1.29729	-0.48152	-0.579642	-0.607683	-0.257235
K7EIY6;Q9BV68;U3KQF4	K7EIY6;Q9BV68;U3KQF4	E3 ubiquitin-protein ligase RNF126	RNF126	RNF126	4	4	4	20.8	20.8	20.8	30.785	23.486	1.20346	-0.331357	-0.361361	-0.464863	-0.167847
Q9UBS8;E7EP22;D6RA38	Q9UBS8;E7EP22	E3 ubiquitin-protein ligase RNF14	RNF14	RNF14	3	3	3	6.3	6.3	6.3	53.837	27.788	1.148	0.53558	0.619648	0.242328	0.744764
Q8NCN4	Q8NCN4	E3 ubiquitin-protein ligase RNF169	RNF169	RNF169	6	6	6	13.1	13.1	13.1	77.193	13.407	0.211799	0.125569	0.162468	-0.259081	0.473319
F8WBU5;C9J391;C9J1C6;Q9P0P0;H7C426	F8WBU5;C9J391;C9J1C6;Q9P0P0;H7C426	E3 ubiquitin-protein ligase RNF181	RNF181	RNF181	2	2	2	35.9	35.9	35.9	8.7797	3.7994	1.18439	1.13168	1.24835	NaN	1.015
A0A0A0MTR7;A0A0A0MTC1;Q63HN8;I3L3H9	A0A0A0MTR7;A0A0A0MTC1;Q63HN8	E3 ubiquitin-protein ligase RNF213	RNF213	RNF213	57	57	57	15.9	15.9	15.9	591.4	323.31	0.522085	0.0599484	0.0648829	0.132379	-0.0174171
Q5TDE7;Q5TDE8;Q5VTB9	Q5TDE7;Q5TDE8;Q5VTB9	E3 ubiquitin-protein ligase RNF220	RNF220	RNF220	2	2	2	9.3	9.3	9.3	29.304	2.1128	0.387351	0.272761	0.0680517	NaN	0.47747
A0A140TA09;Q99942	A0A140TA09;Q99942	E3 ubiquitin-protein ligase RNF5	RNF5	RNF5	2	2	2	18.7	18.7	18.7	10.013	5.8453	0.51468	-0.0310583	0.0126402	-0.0639822	-0.0418329
Q7Z6J0;D6RAL3;D6RHX5	Q7Z6J0	E3 ubiquitin-protein ligase SH3RF1	SH3RF1	SH3RF1	3	3	3	4.7	4.7	4.7	93.128	22.61	1.28645	0.341888	0.369718	0.314058	NaN
P19474	P19474	E3 ubiquitin-protein ligase TRIM21	TRIM21	TRIM21	2	2	2	8	8	8	54.169	2.3277	0.0789441	-0.151748	0.834873	0.0518593	-1.34198
P36406;D6RBN4	P36406;D6RBN4	E3 ubiquitin-protein ligase TRIM23	TRIM23	TRIM23	2	2	2	3.7	3.7	3.7	64.066	2.8617	1.23909	-0.307928	-0.168447	-0.435534	-0.319802
Q13049;Q5JVY0	Q13049;Q5JVY0	E3 ubiquitin-protein ligase TRIM32	TRIM32	TRIM32	5	5	5	11.6	11.6	11.6	71.988	9.8603	0.413414	-0.200245	0.0586628	-0.108068	-0.551332
H0Y612;Q9UPN9	H0Y612;Q9UPN9	E3 ubiquitin-protein ligase TRIM33	TRIM33	TRIM33	11	11	11	14.5	14.5	14.5	98.891	33.417	1.26385	0.287809	0.189413	0.423417	0.250598
O00635	O00635	E3 ubiquitin-protein ligase TRIM38	TRIM38	TRIM38	5	5	5	12.9	12.9	12.9	53.415	19.09	0.942388	-0.938749	-0.768543	-1.10895	NaN
Q9BRZ2;C9JI91;A0A0D9SF19	Q9BRZ2;C9JI91	E3 ubiquitin-protein ligase TRIM56	TRIM56	TRIM56	20	20	20	39.1	39.1	39.1	81.487	165.9	0.994712	-0.302278	-0.204133	-0.510683	-0.192019
Q14669;H7C2Y1;G5E9G6;F8W9P3;C9JLJ5;C9JSX9;C9JLD7;H7C1L9	Q14669	E3 ubiquitin-protein ligase TRIP12	TRIP12	TRIP12	21	21	21	15.3	15.3	15.3	220.43	209.9	0.526652	-0.0968915	-0.0395625	-0.0161034	-0.235008
Q8IWV7;A0A087WTJ9	Q8IWV7	E3 ubiquitin-protein ligase UBR1	UBR1	UBR1	7	7	7	7.4	7.4	7.4	200.21	56.272	0.0335893	-0.0253238	NaN	-0.240947	0.190299
Q5T4S7;A0A0A0MSW0;X6R960;X6RE05;Q5TBN9	Q5T4S7	E3 ubiquitin-protein ligase UBR4	UBR4	UBR4	102	102	102	30.6	30.6	30.6	573.83	323.31	2.46453	0.170283	0.182311	0.178109	0.15043
E7EMW7;O95071;E7ET84;E5RFK7;H0YBB4;H0YAV7	E7EMW7;O95071	E3 ubiquitin-protein ligase UBR5	UBR5	UBR5	20	20	20	12.9	12.9	12.9	308.57	109.06	0.415565	-0.244496	-0.479492	0.197488	-0.451485
A0A087WVR3;A0A087WTW0;Q96T88;A0A087WWG9	A0A087WVR3;A0A087WTW0;Q96T88;A0A087WWG9	E3 ubiquitin-protein ligase UHRF1	UHRF1	UHRF1	18	18	17	25.1	25.1	23.8	91.099	101.44	0.72744	-0.182494	0.00245056	-0.269651	-0.280282
Q96PU4;A0A0A0MSQ3;B1AL33	Q96PU4	E3 ubiquitin-protein ligase UHRF2	UHRF2	UHRF2	8	7	7	14.8	13.6	13.6	89.984	21.534	1.07043	-0.545158	-0.863257	-0.282105	-0.490112
P98170;B1AKU2	P98170	E3 ubiquitin-protein ligase XIAP	XIAP	XIAP	9	9	9	24.9	24.9	24.9	56.684	37.103	0.921173	0.0945503	0.0945064	0.0321009	0.157044
A0A0A6YYC7;Q96JP5;H3BTR0	A0A0A6YYC7;Q96JP5	E3 ubiquitin-protein ligase ZFP91	ZFP91-CNTF;ZFP91	ZFP91-CNTF	7	7	7	21.9	21.9	21.9	59.57	15.14	0.720175	-0.373333	-0.0709362	-0.321135	-0.727929
Q8NHG8	Q8NHG8	E3 ubiquitin-protein ligase ZNRF2	ZNRF2	ZNRF2	2	2	2	9.9	9.9	9.9	24.115	3.8518	1.48188	0.958539	1.2419	1.0049	0.62882
Q14258	Q14258	E3 ubiquitin/ISG15 ligase TRIM25	TRIM25	TRIM25	33	33	33	64.3	64.3	64.3	70.973	323.31	1.8365	-0.275755	-0.32478	-0.291186	-0.211298
O94874	O94874	E3 UFM1-protein ligase 1	UFL1	UFL1	21	21	21	35.6	35.6	35.6	89.594	248.67	0.750763	0.133552	0.242084	0.0163537	0.142217
Q15075	Q15075	Early endosome antigen 1	EEA1	EEA1	53	53	53	43.3	43.3	43.3	162.46	323.31	0.501804	0.0155221	0.03492	0.0170667	-0.00542031
O95834;K7EIK7;A0A0C4DGQ7;K7EII6;K7EKG3;K7ELI8;K7EKU5;K7EIM1;K7EQR0;K7ERY9;K7ERR9;K7ERR2	O95834;K7EIK7;A0A0C4DGQ7	Echinoderm microtubule-associated protein-like 2	EML2	EML2	16	16	3	33.7	33.7	4.6	70.678	34.606	3.48867	-1.04375	-1.01077	-1.04457	-1.07592
B7WPE2;Q32P44;G3V195;G3V1D0;H0Y3M3;H7C355;C9J6V3;E9PJV5;E9PSB4	B7WPE2;Q32P44;G3V195;G3V1D0;H0Y3M3	Echinoderm microtubule-associated protein-like 3	EML3	EML3	8	8	8	15.3	15.3	15.3	95.283	19.187	0.741965	-0.378248	-0.672704	-0.0299563	-0.432085
Q9HC35;B5MBZ0	Q9HC35;B5MBZ0	Echinoderm microtubule-associated protein-like 4	EML4	EML4	23	23	23	32.6	32.6	32.6	108.91	109.78	0.859157	-0.209053	-0.100453	-0.14551	-0.381198
Q9NQZ7	Q9NQZ7	Ectonucleoside triphosphate diphosphohydrolase 7	ENTPD7	ENTPD7	1	1	1	2.6	2.6	2.6	68.959	2.0487	0.753803	0.251672	0.180148	NaN	0.323197
Q9BUP0;H7C0I0	Q9BUP0	EF-hand domain-containing protein D1	EFHD1	EFHD1	9	7	5	41.4	36.8	24.7	26.927	19.925	0.45725	0.216732	0.444773	0.340961	-0.135538
Q96C19;H0Y4Y4	Q96C19;H0Y4Y4	EF-hand domain-containing protein D2	EFHD2	EFHD2	25	25	23	75.4	75.4	70.8	26.697	323.31	3.58495	-1.28112	-1.26569	-1.25563	-1.32204
Q9GZT9;G3V3M1;Q9H6Z9	Q9GZT9	Egl nine homolog 1	EGLN1	EGLN1	11	11	11	35	35	35	46.02	24.62	1.36427	-0.842632	-0.723753	-0.605749	-1.19839
Q8NDI1;B5MC86;C9K0H9;C9IYU2;C9J268;H7BZ98	Q8NDI1	EH domain-binding protein 1	EHBP1	EHBP1	12	10	10	13.6	12.1	12.1	140.02	214.08	0.0338605	-0.0116868	-0.0579923	-0.174556	0.197488
Q8N3D4;E9PIH6;H0YDZ9;A0A0U1RQH4	Q8N3D4	EH domain-binding protein 1-like protein 1	EHBP1L1	EHBP1L1	31	31	29	29.9	29.9	28.7	161.85	323.31	1.36991	0.216661	0.294665	0.134615	0.220701
Q9H4M9;A0A024R571;C9JC03;C9J2Z4;C9JDQ8;C9JIJ3;C9IZH1	Q9H4M9;A0A024R571;C9JC03;C9J2Z4	EH domain-containing protein 1	EHD1	EHD1	43	43	31	83.9	83.9	57.9	60.626	323.31	0.142453	0.00901386	-0.019609	0.0519985	-0.0053479
Q9NZN4	Q9NZN4	EH domain-containing protein 2	EHD2	EHD2	10	9	9	32	30.4	30.4	61.161	42.39	1.36679	-0.353321	-0.202555	-0.416597	-0.440812
Q9NZN3	Q9NZN3	EH domain-containing protein 3	EHD3	EHD3	14	1	1	31	1.7	1.7	60.886	-2	0.31061	0.0687399	-0.0596453	0.220701	0.0451634
Q9H223	Q9H223	EH domain-containing protein 4	EHD4	EHD4	29	27	26	72.8	69.5	67.5	61.174	323.31	0.151282	-0.0170389	-0.0596453	-0.0526256	0.0611541
Q9Y3C4	Q9Y3C4	EKC/KEOPS complex subunit TPRKB	TPRKB	TPRKB	6	6	6	48.6	48.6	48.6	19.661	67.078	1.58832	-0.389902	-0.26701	-0.421129	-0.481566
Q15717;M0QZR9;M0R055;B1AM48;B1APY9;B1APY8;A0A0A0MRX1;A0A0R4J2E6;Q12926;P26378	Q15717;M0QZR9	ELAV-like protein 1	ELAVL1	ELAVL1	18	18	18	59.8	59.8	59.8	36.091	185.86	0.000717277	6.39105e-05	-0.0347662	0.0540844	-0.0191265
P13804;H0YLU7;H0YKF0;H0YK49;H0YL12;H0YNX6;H0YL83;J3KN60	P13804;H0YLU7;H0YKF0;H0YK49;H0YL12;H0YNX6	Electron transfer flavoprotein subunit alpha, mitochondrial	ETFA	ETFA	20	20	20	63.4	63.4	63.4	35.079	323.31	2.59384	-0.897603	-0.882358	-0.827717	-0.982734
P38117;M0QY67	P38117	Electron transfer flavoprotein subunit beta	ETFB	ETFB	18	18	18	62.7	62.7	62.7	27.843	253.21	2.77074	-0.882013	-0.901176	-0.811675	-0.933187
G8JLD3;X6RLX0;Q8IUD2;X6RM00;K7EPP6;A0A0U1RQM4;K7EPD6;A0A0U1RQN0;K7EIZ7;A0A0U1RQD6;K7EKH8;A0A0U1RRM0;K7EP25;A0A0U1RR82	G8JLD3;X6RLX0;Q8IUD2;X6RM00	ELKS/Rab6-interacting/CAST family member 1	ERC1	ERC1	38	38	35	41.9	41.9	39.1	124.82	178.07	2.01142	0.314501	0.310107	0.370722	0.262674
E9PCN4;P57679	E9PCN4;P57679	Ellis-van Creveld syndrome protein	EVC	EVC	2	2	2	4.5	4.5	4.5	60	1.7522	1.31998	-0.41274	NaN	-0.381649	-0.443831
A0A1C7CYX1;A0A0A0MSU2;Q6PJG2;H7C1L3	A0A1C7CYX1;A0A0A0MSU2;Q6PJG2	ELM2 and SANT domain-containing protein 1	ELMSAN1	ELMSAN1	8	8	8	12.8	12.8	12.8	120.73	55.938	0.934449	-0.542718	-0.308484	-0.372113	-0.947556
D6RBS5;Q8IZ81;V9GY58;D6RHX2	D6RBS5;Q8IZ81	ELMO domain-containing protein 2	ELMOD2	ELMOD2	5	5	5	33.5	33.5	33.5	20.147	7.6527	0.0604492	0.0395409	-0.15149	0.230572	NaN
P68104;Q5VTE0;A0A087WV01;A0A087WVQ9;Q5JR01;A6PW80	P68104;Q5VTE0;A0A087WV01;A0A087WVQ9	Elongation factor 1-alpha 1;Putative elongation factor 1-alpha-like 3;Elongation factor 1-alpha	EEF1A1;EEF1A1P5	EEF1A1	36	36	20	79.4	79.4	47.2	50.14	305.55	2.79695	0.554459	0.598556	0.528271	0.53655
Q05639	Q05639	Elongation factor 1-alpha 2	EEF1A2	EEF1A2	25	9	9	74.9	41	41	50.47	45.786	1.84196	-0.684701	-0.562218	-0.648824	-0.84306
P24534;C9JZW3;F2Z2G2;F8WF65	P24534	Elongation factor 1-beta	EEF1B2	EEF1B2	9	7	7	53.3	48	48	24.763	205.59	2.17096	0.30155	0.253626	0.337197	0.313826
P29692;E9PRY8;E9PK01;E9PQZ1;A0A087X1X7;H0YE72;H0YE58;E9PQC9	P29692;E9PRY8;E9PK01;E9PQZ1;A0A087X1X7	Elongation factor 1-delta	EEF1D	EEF1D	20	20	6	81.9	81.9	30.2	31.121	268.87	1.00515	0.0757333	0.0352017	0.0684644	0.123534
P26641	P26641	Elongation factor 1-gamma	EEF1G	EEF1G	20	20	20	60	60	60	50.118	236.93	2.62583	0.458524	0.428571	0.502229	0.444773
P13639	P13639	Elongation factor 2	EEF2	EEF2	65	65	64	70.6	70.6	69.5	95.337	323.31	2.61296	0.292088	0.301939	0.263635	0.310689
Q96RP9;C9IZ01;F8WAU4;C9JA25	Q96RP9;C9IZ01;F8WAU4	Elongation factor G, mitochondrial	GFM1	GFM1	28	28	28	40.5	40.5	40.5	83.471	88.411	1.79633	-0.369903	-0.339473	-0.307484	-0.462754
P43897;C9JT21;C9JG32;F8VPA7;F8VS27;F8WCK2	P43897;C9JT21	Elongation factor Ts, mitochondrial;Elongation factor Ts	TSFM	TSFM	15	15	15	43.7	43.7	43.7	35.39	102.31	1.61514	-0.68004	-0.464365	-0.793682	-0.782075
Q7Z2Z2;H0YK75	Q7Z2Z2	Elongation factor Tu GTP-binding domain-containing protein 1	EFTUD1	EFTUD1	11	11	11	17.4	17.4	17.4	125.43	123.17	0.215142	-0.0896752	-0.383191	0.00848693	0.105678
P49411;H3BNU3	P49411	Elongation factor Tu, mitochondrial	TUFM	TUFM	38	38	38	75.2	75.2	75.2	49.541	323.31	2.98368	-0.455539	-0.474252	-0.465799	-0.426567
Q9BW60	Q9BW60	Elongation of very long chain fatty acids protein 1	ELOVL1	ELOVL1	3	3	3	14	14	14	32.662	53.182	0.735183	-0.215309	-0.293996	-0.349897	-0.00203565
O95163;F5H2T0;H0YDF3	O95163;F5H2T0	Elongator complex protein 1	IKBKAP	IKBKAP	21	21	21	25.8	25.8	25.8	150.25	222.52	1.16929	-0.25533	-0.213019	-0.392156	-0.160814
Q6IA86;F5GWY6;K7ER35;F5GYE9	Q6IA86	Elongator complex protein 2	ELP2	ELP2	11	11	11	21.5	21.5	21.5	92.499	35.824	0.563862	0.0906061	-0.0220388	0.185232	0.108625
Q9H9T3;E5RG26;E5RHY2;E5RIC0;E5RIZ7;E5RHR2;B4DKA4	Q9H9T3;E5RG26	Elongator complex protein 3	ELP3	ELP3	4	4	4	9.5	9.5	9.5	62.258	9.9093	1.12918	-0.391053	-0.495715	-0.512123	-0.165321
G5E9D4;Q96EB1;E9PPJ9	G5E9D4;Q96EB1	Elongator complex protein 4	ELP4	ELP4	6	6	6	17.8	17.8	17.8	58.832	35.912	0.560217	-0.274058	0.0639171	-0.570229	-0.315864
C9JLH5;C9JA82;C9J2D6;C9J9N8;C9JEX8;C9IYN7;Q0PNE2;F8WE64	C9JLH5;C9JA82;C9J2D6;C9J9N8;C9JEX8;C9IYN7;Q0PNE2;F8WE64	Elongator complex protein 6	ELP6	ELP6	2	2	2	33.8	33.8	33.8	8.9643	2.9672	0.786764	-0.314824	-0.327529	-0.560707	-0.0562362
E7EMP6;Q96FZ2;D6R9T3;D6RAZ3;D6RAI0;D6RGK7	E7EMP6;Q96FZ2;D6R9T3	Embryonic stem cell-specific 5-hydroxymethylcytosine-binding protein	HMCES	HMCES	8	8	8	26.9	26.9	26.9	35.571	30.274	1.27306	-0.351325	-0.360416	-0.200548	-0.493012
P50402;Q5HY57;F8WEQ1	P50402;Q5HY57	Emerin	EMD	EMD	13	13	13	48.8	48.8	48.8	28.994	245.89	0.38963	0.0520955	-0.048084	0.104873	0.0994973
O94919	O94919	Endonuclease domain-containing 1 protein	ENDOD1	ENDOD1	4	4	4	16.2	16.2	16.2	55.016	36.91	2.97714	1.61715	1.54617	1.71975	1.58554
Q99961;M0R0I3;M0QYE0;Q99962;M0R2K6	Q99961;M0R0I3;M0QYE0	Endophilin-A2	SH3GL1	SH3GL1	18	18	18	52.7	52.7	52.7	41.489	77.151	1.46226	0.514586	0.703101	0.467592	0.373063
A0A087WW40;Q9Y371	A0A087WW40;Q9Y371	Endophilin-B1	SH3GLB1	SH3GLB1	16	15	15	39.8	37.8	37.8	44.26	105	0.772416	0.0720604	0.115166	0.0962619	0.00475299
B7ZC38;Q9NR46;B7ZC39;F8WFB9;G5E9J1;H7C1Z6	B7ZC38;Q9NR46;B7ZC39	Endophilin-B2	SH3GLB2	SH3GLB2	20	20	19	52	52	52	44.361	88.029	2.62702	-0.663736	-0.707477	-0.600687	-0.683043
Q9NZ08;H0Y9X5	Q9NZ08	Endoplasmic reticulum aminopeptidase 1	ERAP1	ERAP1	17	17	17	23.1	23.1	23.1	107.23	47.995	2.30917	-0.42386	-0.46911	-0.367639	-0.434832
Q6P179;D6RGW0;H0Y9X9;H0YAL8	Q6P179;D6RGW0	Endoplasmic reticulum aminopeptidase 2	ERAP2	ERAP2	22	22	22	31.6	31.6	31.6	110.46	49.075	3.24991	-0.55493	-0.545508	-0.538346	-0.580936
Q96DZ1	Q96DZ1	Endoplasmic reticulum lectin 1	ERLEC1	ERLEC1	3	3	3	9.7	9.7	9.7	54.858	2.7535	0.603786	-0.126348	NaN	-0.0742436	-0.178453
E7ER77;Q7Z2K6;A0A0C4DGF0	E7ER77;Q7Z2K6	Endoplasmic reticulum metallopeptidase 1	ERMP1	ERMP1	5	5	5	7.1	7.1	7.1	93.159	20.355	0.976271	-0.659315	-0.214424	-1.00277	-0.760749
P30040;F8VY02;F8W1G0	P30040;F8VY02	Endoplasmic reticulum resident protein 29	ERP29	ERP29	14	14	14	60.2	60.2	60.2	28.993	152.56	2.2486	-0.183213	-0.182819	-0.159476	-0.207345
Q9BS26	Q9BS26	Endoplasmic reticulum resident protein 44	ERP44	ERP44	16	16	16	56.4	56.4	56.4	46.971	141.05	1.76034	-0.178628	-0.224216	-0.167993	-0.143676
Q969X5;F2Z3Q5;F2Z2U2	Q969X5	Endoplasmic reticulum-Golgi intermediate compartment protein 1	ERGIC1	ERGIC1	6	6	6	26.6	26.6	26.6	32.592	16.332	1.15756	-0.20008	-0.204067	-0.101629	-0.294544
A0A087WU02;Q96RQ1;H0YI58;F8W0R1;F8VR88;F8VUZ2;H0YI50;F8VPA6;H0YHJ8	A0A087WU02;Q96RQ1;H0YI58;F8W0R1;F8VR88;F8VUZ2;H0YI50;F8VPA6	Endoplasmic reticulum-Golgi intermediate compartment protein 2	ERGIC2	ERGIC2	4	4	4	14.5	14.5	14.5	43.432	6.5691	0.408557	-0.215751	-0.427266	-0.400644	0.180657
H0Y5K5;Q9Y282;H0Y621;A6PVJ2;A0A0C4DH46;H0Y802;H0Y6Z0	H0Y5K5;Q9Y282;H0Y621	Endoplasmic reticulum-Golgi intermediate compartment protein 3	ERGIC3	ERGIC3	7	7	7	21.9	21.9	21.9	44.568	22.51	0.488872	-0.797756	-1.24359	NaN	-0.351921
P14625;Q96GW1;H0YIV0;Q58FF3;F8W026	P14625	Endoplasmin	HSP90B1	HSP90B1	57	55	55	59.5	57.8	57.8	92.468	323.31	3.64657	-0.777199	-0.800375	-0.763122	-0.768101
O60869	O60869	Endothelial differentiation-related factor 1	EDF1	EDF1	5	5	5	38.5	38.5	38.5	16.368	26.596	0.924914	-0.243575	-0.346298	-0.325322	-0.0591041
B4DKB2;P42892;E9PN99;E9PHZ1	B4DKB2;P42892	Endothelin-converting enzyme 1	ECE1	ECE1	18	18	18	34.8	34.8	34.8	83.573	95.233	0.832775	-0.34157	-0.626781	-0.265969	-0.131961
O60344	O60344	Endothelin-converting enzyme 2;Methyltransferase-like region;Endothelin-converting enzyme 2 region	ECE2	ECE2	2	2	2	3.6	3.6	3.6	99.772	2.3922	1.94805	-0.792761	-0.920434	-0.825824	-0.632025
F8W9E7;Q96BJ8	F8W9E7;Q96BJ8	Engulfment and cell motility protein 3	ELMO3	ELMO3	7	7	7	11.6	11.6	11.6	85.332	23.632	1.24073	-0.0686404	-0.0748513	NaN	-0.0624296
Q14511;A0A087WUD2;D6RGD7;D6RBQ2	Q14511	Enhancer of filamentation 1;Enhancer of filamentation 1 p55	NEDD9	NEDD9	7	7	7	14.6	14.6	14.6	92.86	12.215	0.11683	0.423506	-0.666782	1.51379	NaN
Q96F86;H3BQ37;H3BPW9;H3BQP5;H3BU87;H3BMB8;H3BTH0;H3BSQ0;H3BPN4;H3BTF8;H3BNJ7;H3BTD6	Q96F86	Enhancer of mRNA-decapping protein 3	EDC3	EDC3	9	9	9	29.1	29.1	29.1	56.077	86.136	0.550298	0.122074	-0.0282339	0.260628	0.133827
Q6P2E9;I3L2F4;I3L3M2;I3L0V0	Q6P2E9	Enhancer of mRNA-decapping protein 4	EDC4	EDC4	36	36	36	41	41	41	151.66	323.31	0.775791	-0.0618361	-0.0903575	-0.00362573	-0.0915252
P84090;G3V279	P84090;G3V279	Enhancer of rudimentary homolog	ERH	ERH	6	6	6	48.1	48.1	48.1	12.259	323.31	2.02021	0.0973226	0.111031	0.0788831	0.102053
Q9UHY7;A0A0C4DGY8;D6RA00	Q9UHY7;A0A0C4DGY8;D6RA00	Enolase-phosphatase E1	ENOPH1	ENOPH1	5	5	5	25.7	25.7	25.7	28.932	84.02	0.583764	0.108057	0.230818	0.103531	-0.010178
P42126;Q96DC0;H3BS70	P42126;Q96DC0;H3BS70	Enoyl-CoA delta isomerase 1, mitochondrial	ECI1;DCI	ECI1	8	8	8	33.8	33.8	33.8	32.816	72.435	2.1881	-0.619037	-0.588118	-0.717027	-0.551966
A0A0C4DGA2;O75521;F1LLU7;F8WAW4;C9JB63;F8W6J1	A0A0C4DGA2;O75521;F1LLU7;F8WAW4;C9JB63	Enoyl-CoA delta isomerase 2, mitochondrial	ECI2	ECI2	16	16	16	55.5	55.5	55.5	40.183	100.52	0.482835	0.0186528	-0.00223794	0.0467006	0.0114957
P30084	P30084	Enoyl-CoA hydratase, mitochondrial	ECHS1	ECHS1	14	14	14	59.7	59.7	59.7	31.387	323.31	2.76497	-0.550811	-0.529614	-0.526327	-0.596492
Q14244;A0A087WZ40	Q14244;A0A087WZ40	Ensconsin	MAP7	MAP7	15	14	14	20.4	19.4	19.4	84.051	88.918	1.56304	0.311554	0.407298	0.301471	0.225892
Q92817;K7EKI0;K7EQ87;A8MZ36	Q92817;K7EKI0	Envoplakin	EVPL	EVPL	57	57	57	38.1	38.1	38.1	231.6	323.31	1.69872	-0.488305	-0.367862	-0.486267	-0.610786
P29317	P29317	Ephrin type-A receptor 2	EPHA2	EPHA2	17	15	15	24.5	22.5	22.5	108.27	154.36	1.37388	-0.470814	-0.341555	-0.403256	-0.66763
P29323;B1AKC9;Q6NVW1;P54762;J3KR66;Q96L35;A0A0B4J1T8;P54760;P54753;Q9UF33;Q5JY90;U3NG26;C9JXA2;E9PG71;Q06187;P29320;P54764;P29322	P29323;B1AKC9	Ephrin type-B receptor 2;Receptor protein-tyrosine kinase	EPHB2	EPHB2	23	23	21	31.6	31.6	29.8	117.49	236.08	2.12595	1.16311	1.14215	0.999278	1.34789
Q12929;F5H0R8;F5H3Q6;F5GYM8;F5H1B5;F5H2B8;H0YFG1	Q12929	Epidermal growth factor receptor kinase substrate 8	EPS8	EPS8	33	33	33	56.6	56.6	56.6	91.88	323.31	2.87831	0.188537	0.202261	0.181293	0.182057
Q8TE68;B4DKV7;K7EN83;K7EKX9;K7ELW3	Q8TE68;B4DKV7;K7EN83;K7EKX9	Epidermal growth factor receptor kinase substrate 8-like protein 1	EPS8L1	EPS8L1	18	18	18	32.9	32.9	32.9	80.25	132.26	1.69653	-0.269381	-0.237354	-0.346591	-0.224199
Q9H6S3;H0YD62;H0YF37;E9PLH1;A0A087WX39;E9PN68;E9PLN2;E9PNT0;E9PNY4;E9PM34	Q9H6S3	Epidermal growth factor receptor kinase substrate 8-like protein 2	EPS8L2	EPS8L2	25	25	25	47.7	47.7	47.7	80.62	323.31	0.153735	0.0429686	0.133432	-0.151442	0.146916
P42566;B1AUU8;S4R3U1	P42566;B1AUU8	Epidermal growth factor receptor substrate 15	EPS15	EPS15	33	33	33	53.1	53.1	53.1	98.655	323.31	2.35897	0.386206	0.436268	0.351628	0.370722
M0R165;Q9UBC2;M0R2S2;M0R3I1;M0R1V5;K7EJR2;M0QX30	M0R165;Q9UBC2;M0R2S2	Epidermal growth factor receptor substrate 15-like 1	EPS15L1	EPS15L1	29	29	25	52.1	52.1	46.2	83.474	323.31	1.62099	-0.490789	-0.580828	-0.554655	-0.336883
P00533;E9PFD7;Q504U8;C9JYS6;A0A0A0MSE1;Q15303;H3BLT0	P00533;E9PFD7;Q504U8	Epidermal growth factor receptor;Receptor protein-tyrosine kinase	EGFR	EGFR	39	39	38	44.3	44.3	43.3	134.28	323.31	2.78024	0.849513	0.844627	0.911807	0.792106
J3KMY5;G3V3E8;E7EMS2;G3V3D1;P61916;G3V2V8;H0YIZ1	J3KMY5;G3V3E8;E7EMS2;G3V3D1;P61916;G3V2V8;H0YIZ1	Epididymal secretory protein E1	NPC2	NPC2	11	11	11	52.7	52.7	52.7	16.23	159.85	1.49074	0.464412	0.634036	0.360083	0.399116
P58107	P58107	Epiplakin	EPPK1	EPPK1	138	1	1	67.6	1.5	1.5	555.61	143.19	1.7201	-0.641013	-0.816215	-0.519507	-0.587316
B5MCA4;P16422;C9JKY3	B5MCA4;P16422	Epithelial cell adhesion molecule	EPCAM	EPCAM	11	11	11	35.4	35.4	35.4	37.893	207.11	1.25755	-0.173232	-0.24708	-0.0998346	-0.172783
Q6NXG1	Q6NXG1	Epithelial splicing regulatory protein 1	ESRP1	ESRP1	20	20	5	51.5	51.5	13.7	75.585	202.37	1.7761	-0.394005	-0.494638	-0.363791	-0.323588
Q7L775;A0A096LPB0;A0A096LNL1	Q7L775	EPM2A-interacting protein 1	EPM2AIP1	EPM2AIP1	4	4	4	11.7	11.7	11.7	70.369	4.9995	1.03669	-0.970874	-1.11201	NaN	-0.829742
P07099;B1AQP8;B1AQP9	P07099	Epoxide hydrolase 1	EPHX1	EPHX1	11	11	11	40	40	40	52.948	15.238	1.8364	-1.13262	-1.06332	-0.935448	-1.39908
Q9Y6I3;D6R907;D6RBI9	Q9Y6I3	Epsin-1	EPN1	EPN1	13	13	12	31.6	31.6	29.5	60.293	116.56	0.170078	-0.0401143	-0.144042	-0.0998346	0.123534
O95208;F6PQP6;E9PBC1;I3L2B2;I3L356;I3L2H1;J3KSF8;J3KTF6;J3KSA6;J3KSC7;J3QLN2	O95208;F6PQP6;E9PBC1;I3L2B2	Epsin-2	EPN2	EPN2	9	9	9	28.9	28.9	28.9	68.481	101.91	2.1743	-0.436593	-0.503957	-0.381385	-0.424436
D6RBR6;D6RFG3;D6REL6;I6L9I8;Q9H201	D6RBR6;D6RFG3;D6REL6;I6L9I8;Q9H201	Epsin-3	EPN3	EPN3	2	1	1	20.4	9.3	9.3	12.473	3.0925	2.11576	-0.42492	-0.499667	-0.390207	-0.384885
Q99808	Q99808	Equilibrative nucleoside transporter 1	SLC29A1	SLC29A1	2	2	2	5	5	5	50.219	3.0155	0.583218	0.137382	NaN	0.19711	0.0776532
Q8N766;Q5TG59	Q8N766	ER membrane protein complex subunit 1	EMC1	EMC1	18	18	18	31	31	31	111.76	109.38	0.677938	-0.196222	-0.0628967	-0.116473	-0.409297
Q15006;H0YAS9;E5RGJ2	Q15006	ER membrane protein complex subunit 2	EMC2	EMC2	8	8	8	31.6	31.6	31.6	34.833	108.76	0.465472	-0.133685	-0.10293	0.0366088	-0.334735
Q9P0I2;S4R3U9;C9JLM9	Q9P0I2	ER membrane protein complex subunit 3	EMC3	EMC3	6	6	6	40.6	40.6	40.6	29.952	70.209	0.637667	-0.144077	0.024036	-0.243199	-0.213069
S4R329;H0YK61;H0YNK0;H0YNK8;H0YLP8;Q5J8M3;H0YN63;H0YMH5	S4R329;H0YK61;H0YNK0;H0YNK8;H0YLP8;Q5J8M3;H0YN63;H0YMH5	ER membrane protein complex subunit 4	EMC4	EMC4	2	2	2	36.1	36.1	36.1	7.8036	1.7358	0.125032	-0.0334583	-0.114176	0.0472592	NaN
Q9BV81	Q9BV81	ER membrane protein complex subunit 6	EMC6	EMC6	1	1	1	9.1	9.1	9.1	12.017	2.1553	1.1197	0.276493	0.42094	0.141302	0.267236
Q9NPA0;H0YDX2;H0YDT8	Q9NPA0;H0YDX2;H0YDT8	ER membrane protein complex subunit 7	EMC7	EMC7	3	3	3	25.6	25.6	25.6	26.47	5.1121	1.10052	0.279374	0.135666	0.425782	0.276675
O43402;M0R1B0	O43402;M0R1B0	ER membrane protein complex subunit 8	EMC8	EMC8	7	7	7	44.3	44.3	44.3	23.773	111.16	1.2773	-0.28543	-0.22334	-0.421902	-0.211047
F6QUN3;H0Y4B0;O43414;F6UGJ8	F6QUN3;H0Y4B0;O43414;F6UGJ8	ERI1 exoribonuclease 3	ERI3	ERI3	4	4	4	29	29	29	19.686	4.6333	2.38571	-0.806208	-0.71487	-0.894483	-0.809271
O75477;B0QZ43	O75477;B0QZ43	Erlin-1	ERLIN1	ERLIN1	7	5	5	26	19.1	19.1	38.925	21.412	0.107367	0.215308	-0.492383	-0.43298	1.57129
O94905;E5RHW4;E5RJ09	O94905;E5RHW4	Erlin-2	ERLIN2	ERLIN2	11	11	9	38.3	38.3	34.8	37.839	88.223	0.0811913	0.00687848	0.0112093	0.0532504	-0.0438243
Q96HE7;G3V3E6;G3V5B3;G3V503;G3V2H0;Q5TAE8;Q86YB8	Q96HE7	ERO1-like protein alpha	ERO1L	ERO1L	29	29	29	69.4	69.4	69.4	54.392	323.31	2.18342	-0.506661	-0.451603	-0.481042	-0.587338
Q3B7T1;E9PJ07	Q3B7T1;E9PJ07	Erythroid differentiation-related factor 1	EDRF1	EDRF1	2	2	2	2.3	2.3	2.3	138.53	2.5205	0.0371711	0.071669	0.624803	NaN	-0.481465
A0A0B4J2D5;A0A096LPI6;P30042;A0A096LNH5;H7C1F6;A0A0B4J2H4;H7C2G3;A0A096LP73;F2Z2Q0;A0A096LP12;A0A096LNJ1	A0A0B4J2D5;A0A096LPI6;P30042;A0A096LNH5;H7C1F6;A0A0B4J2H4;H7C2G3;A0A096LP73;F2Z2Q0;A0A096LP12	ES1 protein homolog, mitochondrial	C21orf33	C21orf33	12	12	12	60.8	60.8	60.8	28.142	71.593	0.216754	0.0657097	0.195348	0.152118	-0.150337
Q9H501;A0A087WX71	Q9H501	ESF1 homolog	ESF1	ESF1	16	16	16	24.6	24.6	24.6	98.795	81.254	0.237111	-0.031651	0.0643311	-0.0884388	-0.0708453
A0A087WT99;Q9H0W9;E9PQS1;E9PPB5;E9PJU8;E9PR95;E9PSC3;E9PLC5;E9PLB3;E9PIP1	A0A087WT99;Q9H0W9;E9PQS1;E9PPB5;E9PJU8	Ester hydrolase C11orf54	C11orf54	C11orf54	8	8	8	42.6	42.6	42.6	28.683	21.681	0.198525	0.0711853	0.322044	-0.013407	-0.0950805
D6RCD0;Q8NBQ5	D6RCD0;Q8NBQ5	Estradiol 17-beta-dehydrogenase 11	HSD17B11	HSD17B11	2	2	2	12.9	12.9	12.9	28.102	40.45	1.88453	0.518446	0.529071	0.50782	NaN
Q92506	Q92506	Estradiol 17-beta-dehydrogenase 8	HSD17B8	HSD17B8	5	5	5	25.7	25.7	25.7	26.973	54.017	0.793543	-0.0920724	-0.0268516	-0.171076	-0.0782895
H0YH69;Q9HBU6	H0YH69;Q9HBU6	Ethanolamine kinase 1	ETNK1	ETNK1	3	3	3	13.2	13.2	13.2	47.597	10.533	1.11414	0.953425	0.650581	0.695192	1.5145
I3L3V9;Q99447;I3L1R7;I3L1L9	I3L3V9;Q99447;I3L1R7	Ethanolamine-phosphate cytidylyltransferase	PCYT2	PCYT2	3	3	3	19.3	19.3	19.3	23.221	5.1579	0.611018	0.141745	0.236707	-0.0320493	0.220578
C9JAG1;A0A087WW58;Q9C0D9	C9JAG1;A0A087WW58;Q9C0D9	Ethanolaminephosphotransferase 1	EPT1	EPT1	1	1	1	10	10	10	20.557	33.533	2.11443	0.260462	0.30381	0.251931	0.225645
Q9NTX5;H0Y5L2;J3KP84;E9PPG7;E9PRU6;F2Z2D6;E9PJS8;E9PLY6;H0Y525;H0YCS9;E9PIU8	Q9NTX5;H0Y5L2	Ethylmalonyl-CoA decarboxylase	ECHDC1	ECHDC1	10	10	10	42.3	42.3	42.3	33.698	212.43	0.184576	-0.0596485	0.11929	-0.27228	-0.0259554
A0A0U1RRL5;P32519;Q6MZZ4	A0A0U1RRL5;P32519;Q6MZZ4	ETS-related transcription factor Elf-1	ELF1;DKFZp686H0575	ELF1	5	5	5	15.4	15.4	15.4	67.052	30.667	0.806335	-0.942165	NaN	-0.706253	-1.17808
O00418;H3BRH4	O00418;H3BRH4	Eukaryotic elongation factor 2 kinase	EEF2K	EEF2K	5	5	5	11.4	11.4	11.4	82.143	76.722	0.271636	0.427135	-0.0497705	NaN	0.904041
P60842;J3KT12;J3QS69;J3KSZ0;J3KTB5;J3QL43;J3KS25;J3QKZ9;J3QL52;J3QQP0	P60842;J3KT12;J3QS69;J3KSZ0;J3KTB5;J3QL43	Eukaryotic initiation factor 4A-I	EIF4A1	EIF4A1	31	27	7	75.1	69	22.4	46.153	323.31	2.58488	0.268424	0.293724	0.264957	0.246591
Q14240;E7EQG2;E7EMV8;J3KSN7;E9PBH4;C9JUF0	Q14240;E7EQG2	Eukaryotic initiation factor 4A-II;Eukaryotic initiation factor 4A-II, N-terminally processed	EIF4A2	EIF4A2	28	15	14	73.7	45.7	45.7	46.402	148.68	2.14765	-0.519958	-0.432786	-0.575207	-0.551881
P38919;I3L3H2	P38919	Eukaryotic initiation factor 4A-III;Eukaryotic initiation factor 4A-III, N-terminally processed	EIF4A3	EIF4A3	32	32	28	71.5	71.5	65.7	46.871	323.31	0.174101	-0.00813394	-0.000966952	-0.0395032	0.0160683
P15170;H3BR35;H3BSV8	P15170;H3BR35	Eukaryotic peptide chain release factor GTP-binding subunit ERF3A	GSPT1	GSPT1	29	29	15	65.3	65.3	39.1	55.755	164.03	0.311468	0.0544965	0.121413	-0.0748208	0.116897
P62495;B7Z7P8;I3L492;D6RJE8;D6RCB3	P62495;B7Z7P8	Eukaryotic peptide chain release factor subunit 1	ETF1	ETF1	20	20	20	53.8	53.8	53.8	49.03	323.31	0.936571	0.116289	0.0582473	0.0893625	0.201258
D6RBD7;C9J1V9;O43324;H0YAL7;D6RCQ0;H0YAH9	D6RBD7;C9J1V9;O43324;H0YAL7	Eukaryotic translation elongation factor 1 epsilon-1	EEF1E1;EEF1E1-BLOC1S5	EEF1E1	8	8	8	58.7	58.7	58.7	16.686	25.888	1.26563	-0.280931	-0.170426	-0.405547	-0.266819
P41567;K7EM18	P41567;K7EM18	Eukaryotic translation initiation factor 1	EIF1	EIF1	16	16	7	86.7	86.7	49.6	12.732	183.81	2.1886	0.507521	0.589572	0.46874	0.46425
P47813;X6RAC9;O14602;A6NJH9	P47813;X6RAC9;O14602;A6NJH9	Eukaryotic translation initiation factor 1A, X-chromosomal;Eukaryotic translation initiation factor 1A, Y-chromosomal	EIF1AX;EIF1AY	EIF1AX	8	8	8	64.6	64.6	64.6	16.46	152.87	2.06601	0.370496	0.301822	0.398022	0.411643
O60739;K7EQP2	O60739	Eukaryotic translation initiation factor 1b	EIF1B	EIF1B	12	3	3	83.2	46	46	12.823	43.784	1.28642	-0.707733	-0.454506	-1.0243	-0.644397
P05198;G3V4T5;H0YJS4	P05198;G3V4T5;H0YJS4	Eukaryotic translation initiation factor 2 subunit 1	EIF2S1	EIF2S1	30	30	30	69.8	69.8	69.8	36.112	323.31	3.63036	0.362084	0.371838	0.361768	0.352646
P20042	P20042	Eukaryotic translation initiation factor 2 subunit 2	EIF2S2	EIF2S2	24	24	24	58.6	58.6	58.6	38.388	323.31	1.75056	0.13539	0.111566	0.123269	0.171335
P41091;Q2VIR3;F8W810;H7BZU1	P41091;Q2VIR3;F8W810	Eukaryotic translation initiation factor 2 subunit 3;Putative eukaryotic translation initiation factor 2 subunit 3-like protein	EIF2S3;EIF2S3L	EIF2S3	27	27	27	59.3	59.3	59.3	51.109	323.31	1.74138	0.158786	0.200379	0.148609	0.127369
Q9P2K8;H0YME5;H0YND8	Q9P2K8;H0YME5	Eukaryotic translation initiation factor 2-alpha kinase 4	EIF2AK4	EIF2AK4	6	6	6	5.1	5.1	5.1	186.91	15.764	0.00615321	-0.0117903	-0.545234	0.521654	NaN
Q9BY44;F8WAE5;C9IZE1;H7C5R5;H7C5Q3;F8WF18;F8WAT3	Q9BY44;F8WAE5	Eukaryotic translation initiation factor 2A;Eukaryotic translation initiation factor 2A, N-terminally processed	EIF2A	EIF2A	23	23	23	53.5	53.5	53.5	64.989	162.22	1.92215	-0.473606	-0.502791	-0.372076	-0.545951
P41214;Q5SY38;A0A087X1L6;A0A087WVB6	P41214;Q5SY38	Eukaryotic translation initiation factor 2D	EIF2D	EIF2D	18	18	18	48.1	48.1	48.1	64.706	159.57	1.41534	-0.268154	-0.290762	-0.165143	-0.348556
Q14152	Q14152	Eukaryotic translation initiation factor 3 subunit A	EIF3A	EIF3A	61	61	61	38.2	38.2	38.2	166.57	323.31	1.5683	0.149776	0.190552	0.103934	0.154842
P55884;C9JZG1;C9JQN7	P55884	Eukaryotic translation initiation factor 3 subunit B	EIF3B	EIF3B	44	44	44	62	62	62	92.48	323.31	2.36466	0.280797	0.25544	0.316841	0.27011
Q99613;B5ME19;H3BPE3;H3BPE4;H3BTY8	Q99613;B5ME19	Eukaryotic translation initiation factor 3 subunit C;Eukaryotic translation initiation factor 3 subunit C-like protein	EIF3C;EIF3CL	EIF3C	32	32	32	36.9	36.9	36.9	105.34	323.31	2.3997	0.32605	0.289834	0.326997	0.361319
O15371;B0QYA5;B0QYA6;B0QYA8;B0QYA4;A0A0D9SGB5	O15371;B0QYA5	Eukaryotic translation initiation factor 3 subunit D	EIF3D	EIF3D	22	22	22	52.6	52.6	52.6	63.972	323.31	1.44615	0.161189	0.202762	0.0997664	0.181039
P60228;E5RGA2;E5RHS5;H0YBR5;H0YAW4;E5RIT4;E5RII3;H0YBP5;E5RIP5;E5RJ25	P60228;E5RGA2	Eukaryotic translation initiation factor 3 subunit E	EIF3E	EIF3E	25	25	25	68.3	68.3	68.3	52.22	323.31	2.78034	0.156584	0.166972	0.14496	0.15782
O00303;H0YDT6;E9PQV8	O00303	Eukaryotic translation initiation factor 3 subunit F	EIF3F	EIF3F	11	11	11	41.7	41.7	41.7	37.563	164.75	1.32958	0.360645	0.207643	0.391548	0.482745
O75821;K7EL20;K7ER90;K7ENA8;K7EL60;K7EP16;K7ENH0	O75821;K7EL20;K7ER90;K7ENA8	Eukaryotic translation initiation factor 3 subunit G	EIF3G	EIF3G	19	19	19	60.3	60.3	60.3	35.611	323.31	0.274822	0.0722523	-0.116598	0.198871	0.134484
A0A087WZK9;B3KS98;O15372;E5RJT0;E5RGU4	A0A087WZK9;B3KS98;O15372;E5RJT0	Eukaryotic translation initiation factor 3 subunit H	EIF3H	EIF3H	12	12	12	46.4	46.4	46.4	39.589	83.076	1.45846	0.290143	0.230203	0.239031	0.401194
Q13347;Q5TFK1	Q13347	Eukaryotic translation initiation factor 3 subunit I	EIF3I	EIF3I	22	22	22	85.2	85.2	85.2	36.501	220.07	3.34536	0.409275	0.391878	0.418136	0.417812
O75822;H0YGJ7;H0YLP3	O75822	Eukaryotic translation initiation factor 3 subunit J	EIF3J	EIF3J	18	18	18	57.8	57.8	57.8	29.062	279.12	2.57689	0.221807	0.220578	0.202637	0.242206
Q9UBQ5;K7ERF1;K7ES31;A0A087WVB9;K7EQM4	Q9UBQ5;K7ERF1;K7ES31;A0A087WVB9	Eukaryotic translation initiation factor 3 subunit K	EIF3K	EIF3K	9	9	6	53.7	53.7	29.4	25.059	121.96	3.69345	0.576878	0.593019	0.566182	0.571434
B0QY89;Q9Y262;B0QY90;C9JHP4;C9K0Q7;H7C3A0;H0Y7E6	B0QY89;Q9Y262;B0QY90	Eukaryotic translation initiation factor 3 subunit L	EIF3L	EIF3L	23	23	23	39.4	39.4	39.4	70.901	323.31	2.27043	0.314305	0.281312	0.358846	0.302758
Q7L2H7;J3KNJ2;H0YCQ8;E9PN86;E9PRY0;E9PRI2;E7ESM3	Q7L2H7;J3KNJ2;H0YCQ8	Eukaryotic translation initiation factor 3 subunit M	EIF3M	EIF3M	13	13	13	45.5	45.5	45.5	42.502	232.53	1.29523	0.368585	0.483468	0.199625	0.422664
P78344;D3DQV9;H0Y3P2;H0YCH5;E9PKF8;H0YD77;H0YEC5;H0YE22;H0YEN8;H0YDC0;H0YCF8;H0YD99;H0YE44	P78344;D3DQV9;H0Y3P2	Eukaryotic translation initiation factor 4 gamma 2	EIF4G2	EIF4G2	34	34	34	46	46	46	102.36	323.31	1.96196	0.32912	0.259785	0.363115	0.36446
A0A0U1RQK7;A0A0A0MSA7;O43432;B1AN91;B1AN92	A0A0U1RQK7;A0A0A0MSA7;O43432	Eukaryotic translation initiation factor 4 gamma 3	EIF4G3	EIF4G3	34	28	28	24.8	21.5	21.5	195.27	109.89	0.284638	-0.0552824	-0.197501	0.00690831	0.0247452
E7EX17;P23588;F8VX11;F8VP89;F8W0K0;F8VSC7;F8VYE9;F8VRU1	E7EX17;P23588;F8VX11;F8VP89;F8W0K0;F8VSC7	Eukaryotic translation initiation factor 4B	EIF4B	EIF4B	20	20	20	36.9	36.9	36.9	69.697	170.04	0.86277	0.196579	0.262553	0.292546	0.0346383
P06730;D6RBW1;D6RFJ3;H0Y8J7	P06730;D6RBW1	Eukaryotic translation initiation factor 4E	EIF4E	EIF4E	4	4	4	32.7	32.7	32.7	25.097	31.312	0.51385	0.0815658	0.126973	-0.0371178	0.154842
B1AKL4;Q9NRA8;B0QYZ7	B1AKL4;Q9NRA8	Eukaryotic translation initiation factor 4E transporter	EIF4ENIF1	EIF4ENIF1	4	4	4	8.9	8.9	8.9	105.55	8.5962	0.349911	0.496846	0.0768327	NaN	0.916859
C9JEL3;B9A044;B8ZZ50;O60573;B4E1E4;B9A023;B8ZZL3	C9JEL3;B9A044;B8ZZ50;O60573;B4E1E4;B9A023;B8ZZL3	Eukaryotic translation initiation factor 4E type 2	EIF4E2	EIF4E2	4	4	4	21.1	21.1	21.1	24.602	4.3269	0.327602	0.154666	-0.014966	0.504875	-0.0259112
Q13541	Q13541	Eukaryotic translation initiation factor 4E-binding protein 1	EIF4EBP1	EIF4EBP1	4	4	4	45.8	45.8	45.8	12.58	34.063	2.05303	-0.536163	-0.594901	-0.578542	-0.435046
Q15056	Q15056	Eukaryotic translation initiation factor 4H	EIF4H	EIF4H	21	21	21	66.5	66.5	66.5	27.385	209.11	0.461374	0.128586	-0.0486509	0.119423	0.314986
P55010;H0YN40;H0YLZ1;H0YMJ8;H0YM54;H0YK11;H0YK29	P55010;H0YN40;H0YLZ1	Eukaryotic translation initiation factor 5	EIF5	EIF5	21	21	21	46.6	46.6	46.6	49.222	82.606	0.795286	-0.135438	-0.139665	-0.0261463	-0.240503
P63241;I3L397;I3L504;Q6IS14	P63241;I3L397;I3L504;Q6IS14	Eukaryotic translation initiation factor 5A-1;Eukaryotic translation initiation factor 5A;Eukaryotic translation initiation factor 5A-1-like	EIF5A;EIF5AL1	EIF5A	22	22	13	88.3	88.3	59.1	16.832	323.31	2.03003	-0.0893812	-0.0898814	-0.0740765	-0.104186
C9J4W5;Q9GZV4;F8WCJ1;C9J7B5	C9J4W5;Q9GZV4;F8WCJ1;C9J7B5	Eukaryotic translation initiation factor 5A;Eukaryotic translation initiation factor 5A-2	EIF5A2	EIF5A2	10	1	1	55.7	14.8	14.8	12.821	3.5823	0.175626	0.558796	NaN	-0.411579	1.52917
A0A087WUT6;O60841	A0A087WUT6;O60841	Eukaryotic translation initiation factor 5B	EIF5B	EIF5B	48	48	48	39.7	39.7	39.7	138.68	323.31	1.53072	-0.13778	-0.172994	-0.148897	-0.0914484
P56537;B7ZBH1;A0A0U1RQV5;F8WD20;A0A0B4J1Y7;F8WDS6	P56537	Eukaryotic translation initiation factor 6	EIF6	EIF6	10	10	10	58.8	58.8	58.8	26.599	198.88	2.87878	-0.352465	-0.375908	-0.331717	-0.349769
Q9BQ95;J3KTF5;K7EPL5;K7EN32;K7EIK2;K7EJG5;K7EJI1	Q9BQ95;J3KTF5	Evolutionarily conserved signaling intermediate in Toll pathway, mitochondrial	ECSIT	ECSIT	8	8	8	32.3	32.3	32.3	49.148	53.593	1.74053	-0.966613	-0.724421	-1.17922	-0.996196
Q9NV70	Q9NV70	Exocyst complex component 1	EXOC1	EXOC1	16	16	16	27.2	27.2	27.2	101.98	119.16	1.17046	0.137051	0.0727232	0.202762	0.135666
Q96KP1;Q2MDF5	Q96KP1	Exocyst complex component 2	EXOC2	EXOC2	19	19	19	25.6	25.6	25.6	104.07	95.691	0.727005	0.197303	0.357045	0.221939	0.0129261
O60645	O60645	Exocyst complex component 3	EXOC3	EXOC3	17	17	4	25.9	25.9	8.9	86.844	22.789	0.262261	0.0603898	0.130272	0.15769	-0.106793
Q96A65	Q96A65	Exocyst complex component 4	EXOC4	EXOC4	30	30	30	44.9	44.9	44.9	110.5	323.31	1.07845	0.231649	0.371726	0.186374	0.136848
O00471;A0A0A0MSI8;F8W9B8;G3V377	O00471;A0A0A0MSI8;F8W9B8	Exocyst complex component 5	EXOC5	EXOC5	18	18	18	31.6	31.6	31.6	81.852	29.388	1.61197	0.531436	0.583519	0.644871	0.365916
E7EW84;Q8TAG9;B1AP46;F2Z3K0	E7EW84;Q8TAG9;B1AP46;F2Z3K0	Exocyst complex component 6	EXOC6	EXOC6	2	2	2	5.1	5.1	5.1	81.851	24.434	0.610602	-0.552983	NaN	-0.777097	-0.32887
A0A0U1RRB6;Q9Y2D4;J3QT38;F8W6R7	A0A0U1RRB6;Q9Y2D4;J3QT38	Exocyst complex component 6B	EXOC6B	EXOC6B	15	15	15	27	27	27	94.685	52.968	1.99836	0.509431	0.600365	0.505586	0.422341
Q9UPT5;A0A0A0MRE1;B4DJ07;A0A0A0MSB8;K7ERQ5;C9JME6;B5MCY9;C9JKC2	Q9UPT5;A0A0A0MRE1;B4DJ07;A0A0A0MSB8	Exocyst complex component 7	EXOC7	EXOC7	22	22	22	35.2	35.2	35.2	83.381	133.72	1.2923	0.355242	0.521855	0.280838	0.263034
Q8IYI6	Q8IYI6	Exocyst complex component 8	EXOC8	EXOC8	16	16	16	31.4	31.4	31.4	81.798	20.448	0.118868	0.0306778	0.163112	0.0647449	-0.135824
Q9NVH0;C9JLF4	Q9NVH0;C9JLF4	Exonuclease 3-5 domain-containing protein 2	EXD2	EXD2	5	5	5	10.8	10.8	10.8	70.352	47.149	1.05564	0.36306	0.587461	0.297954	0.203765
E9PPH6;Q8NEV8;F5GXG5;A0A087WZJ0	E9PPH6;Q8NEV8;F5GXG5	Exophilin-5	EXPH5	EXPH5	6	6	6	5.1	5.1	5.1	193.07	15.205	0.877173	-0.054806	-0.0663971	NaN	-0.0432148
Q9Y3B2;R4GMQ7;B1AMU7;B1AMU3;B1AMU4;R4GNH9	Q9Y3B2;R4GMQ7;B1AMU7;B1AMU3;B1AMU4;R4GNH9	Exosome complex component CSL4	EXOSC1	EXOSC1	7	7	7	45.6	45.6	45.6	21.452	227.14	0.15102	-0.055788	0.152897	-0.289686	-0.030575
Q5RKV6	Q5RKV6	Exosome complex component MTR3	EXOSC6	EXOSC6	7	7	7	32	32	32	28.235	45.96	3.9876	-0.43204	-0.425579	-0.4404	-0.43014
Q13868;A3KFL2;A3KFL1;A3KFL5	Q13868;A3KFL2;A3KFL1;A3KFL5	Exosome complex component RRP4	EXOSC2	EXOSC2	8	8	8	45.4	45.4	45.4	32.789	40.927	1.12506	-0.234993	-0.222044	-0.123795	-0.359138
Q9NQT5	Q9NQT5	Exosome complex component RRP40	EXOSC3	EXOSC3	8	8	8	50.5	50.5	50.5	29.572	40.759	1.4811	-0.462278	-0.461581	-0.313387	-0.611866
Q9NPD3;E9PPI9;E9PI41	Q9NPD3	Exosome complex component RRP41	EXOSC4	EXOSC4	7	7	7	29	29	29	26.383	38.726	0.106406	0.0248598	-0.0898968	0.176195	-0.0117189
Q15024	Q15024	Exosome complex component RRP42	EXOSC7	EXOSC7	11	11	11	53.3	53.3	53.3	31.821	130.8	1.68012	-0.130101	-0.112163	-0.168285	-0.109857
Q96B26;H7C581	Q96B26	Exosome complex component RRP43	EXOSC8	EXOSC8	6	6	6	38	38	38	30.039	54.724	0.52071	-0.0518156	-0.0816138	0.0227584	-0.0965915
D6RIY6;Q06265;D6R905;D6RA17;H0Y9L5;D6RAP4	D6RIY6;Q06265;D6R905;D6RA17	Exosome complex component RRP45	EXOSC9	EXOSC9	8	8	8	24.1	24.1	24.1	46.977	68.118	0.791168	-0.0735491	-0.13204	-0.0148494	-0.0737576
Q9NQT4;M0R050;M0R102;M0R289	Q9NQT4;M0R050	Exosome complex component RRP46	EXOSC5	EXOSC5	9	9	9	56.6	56.6	56.6	25.249	33.745	1.80899	-0.171708	-0.139872	-0.162218	-0.213036
Q9Y2L1;G3V1J5;F2Z2C0	Q9Y2L1;G3V1J5;F2Z2C0	Exosome complex exonuclease RRP44	DIS3	DIS3	21	21	21	36.8	36.8	36.8	109	323.31	0.688158	-0.0697025	-0.0289697	-0.14484	-0.0352982
Q01780;K7EJ37	Q01780	Exosome component 10	EXOSC10	EXOSC10	22	22	22	36.4	36.4	36.4	100.83	101.86	0.989604	-0.249129	-0.15756	-0.16775	-0.422076
Q93063	Q93063	Exostosin-2	EXT2	EXT2	3	3	3	7.5	7.5	7.5	82.254	9.5733	0.954599	-0.265714	-0.2189	NaN	-0.312527
O14980;C9JKM9;C9J673;C9IZS4;C9JQ02;C9JV99;F8WF71;C9IYM2;C9JF49;H7BZC5	O14980	Exportin-1	XPO1	XPO1	44	44	44	50.6	50.6	50.6	123.38	323.31	5.37013	0.832955	0.83552	0.829687	0.833659
P55060	P55060	Exportin-2	CSE1L	CSE1L	48	48	48	57.8	57.8	57.8	110.42	323.31	1.7477	0.131238	0.163241	0.128689	0.101784
F2Z2X4;Q9C0E2	F2Z2X4;Q9C0E2	Exportin-4	XPO4	XPO4	4	4	4	5.6	5.6	5.6	130.15	7.3223	0.260697	-0.340297	0.0564447	NaN	-0.737038
Q9HAV4;E2QRM3;H0Y3W3;H0Y9I3;H0Y3Q8	Q9HAV4	Exportin-5	XPO5	XPO5	29	29	29	35.4	35.4	35.4	136.31	259.46	1.9502	0.203397	0.216734	0.232538	0.16092
Q96QU8;I3L2K0;H3BPG8;I3L0S8	Q96QU8	Exportin-6	XPO6	XPO6	12	12	12	14.1	14.1	14.1	128.88	80.193	0.773008	0.312311	0.0180643	0.438293	0.480575
Q9UIA9;E7ESC6;H0YBE1;E5RIW1	Q9UIA9;E7ESC6	Exportin-7	XPO7	XPO7	24	24	24	31.5	31.5	31.5	123.91	323.31	0.358819	-0.080801	-0.153768	0.0867838	-0.175419
O43592;F8WDU6;F5GYW6;F5GZM3	O43592	Exportin-T	XPOT	XPOT	27	27	27	40.4	40.4	40.4	109.96	181.7	1.7241	-0.200712	-0.230533	-0.226797	-0.144808
Q9BSJ8;F8VZB1	Q9BSJ8	Extended synaptotagmin-1	ESYT1	ESYT1	34	34	34	41.7	41.7	41.7	122.85	312.1	2.38195	0.281083	0.271784	0.25532	0.316146
H7BXI1;A0A087WXU3;A0FGR8	H7BXI1;A0A087WXU3;A0FGR8	Extended synaptotagmin-2	ESYT2	ESYT2	31	31	31	46.2	46.2	46.2	98.008	323.31	0.833773	-0.233425	-0.212283	-0.417675	-0.070315
Q99504;B1APR7	Q99504;B1APR7	Eyes absent homolog 3;Eyes absent homolog	EYA3	EYA3	4	4	4	12.7	12.7	12.7	62.662	21.291	0.348195	-1.29005	-2.38677	-0.193338	NaN
E7EQR4;P15311	E7EQR4;P15311	Ezrin	EZR	EZR	45	32	32	65.5	50.2	50.2	69.371	323.31	1.36177	-0.166813	-0.233787	-0.156048	-0.110604
P52907	P52907	F-actin-capping protein subunit alpha-1	CAPZA1	CAPZA1	17	17	16	70.6	70.6	67.1	32.922	323.31	1.6212	-0.189331	-0.184687	-0.140158	-0.243147
P47755;F8W9N7;A0A0D9SET8;C9JUG7;F8WED3	P47755;F8W9N7;A0A0D9SET8;C9JUG7	F-actin-capping protein subunit alpha-2	CAPZA2	CAPZA2	16	15	15	70.3	66.8	66.8	32.949	229.63	1.83595	0.363616	0.362554	0.287236	0.441058
P47756;B1AK85	P47756;B1AK85	F-actin-capping protein subunit beta	CAPZB	CAPZB	22	1	1	70	4.7	4.7	31.35	15.596	1.06939	0.313599	0.509442	0.217727	0.213627
Q86WN1;E5RGT6;E5RGB1;E5RK49	Q86WN1;E5RGT6;E5RGB1	F-BAR and double SH3 domains protein 1	FCHSD1	FCHSD1	5	5	5	8.8	8.8	8.8	76.941	30.71	0.572622	-0.166517	-0.20405	0.038998	-0.334498
Q0JRZ9;H7BXJ4;H0YAE2	Q0JRZ9;H7BXJ4;H0YAE2	F-BAR domain only protein 2	FCHO2	FCHO2	4	4	4	10.1	10.1	10.1	88.923	80.004	0.079167	0.0337817	0.284514	0.0214797	-0.204649
Q9UK22;R4GNH2	Q9UK22	F-box only protein 2	FBXO2	FBXO2	7	7	7	31.4	31.4	31.4	33.327	31.808	2.31789	0.780399	0.789437	0.682124	0.869635
Q8NEZ5;H3BTH6;H3BRE0;H3BVA4;H3BUC1	Q8NEZ5;H3BTH6	F-box only protein 22	FBXO22	FBXO22	5	5	5	21.1	21.1	21.1	44.508	10.368	0.0953776	0.0176	0.0464211	-0.101041	0.10742
Q9NVF7;B4E0H5	Q9NVF7	F-box only protein 28	FBXO28	FBXO28	4	4	4	16	16	16	41.149	156.99	1.61552	0.465603	0.332737	0.476226	0.587845
E9PJM3;Q9UK99;B4E3U2;G3V1E0;E9PL46	E9PJM3;Q9UK99;B4E3U2;G3V1E0	F-box only protein 3	FBXO3	FBXO3	3	3	3	10	10	10	49.153	151.87	0.36086	0.543385	1.49968	-0.446482	0.576957
Q8TB52	Q8TB52	F-box only protein 30	FBXO30	FBXO30	4	4	4	8.1	8.1	8.1	82.303	106.18	1.54674	0.342738	0.368154	0.429857	0.230203
A0A0A0MSI6;B7Z1P2;Q9H4M3	A0A0A0MSI6;B7Z1P2;Q9H4M3	F-box only protein 44	FBXO44	FBXO44	2	2	2	20	20	20	19.214	6.8132	0.0209074	0.0334877	-0.419276	NaN	0.486251
Q9NRD1;J3KQ72	Q9NRD1;J3KQ72	F-box only protein 6	FBXO6	FBXO6	2	2	2	12.3	12.3	12.3	33.932	7.251	0.654341	0.38684	0.683472	-0.0444045	0.521453
Q9Y3I1;F8WBR0;F8WDR9	Q9Y3I1	F-box only protein 7	FBXO7	FBXO7	9	9	9	18.4	18.4	18.4	58.502	41.342	1.33943	0.469867	0.579663	0.568227	0.261711
Q9BZK7;A0A0D9SF63;A0A1B0GVH3;Q9BQ87;O60907;A0A1B0GUU2;F8W9D8;C9IYU9;C9JLJ1;C9JCK0;C9JBN1;A0A0D9SF25;C9JCW4;C9JTW8;A0A0D9SFI2;C9JY82;C9JEC9;C9J3H2;C9J903;A0A0D9SEW5;A0A0D9SFS8;C9J7E1	Q9BZK7;A0A0D9SF63;A0A1B0GVH3	F-box-like/WD repeat-containing protein TBL1XR1	TBL1XR1	TBL1XR1	16	16	16	38.9	38.9	38.9	55.594	215.64	1.45652	-0.270459	-0.200548	-0.371945	-0.238885
H7C835;Q9UF56	H7C835;Q9UF56	F-box/LRR-repeat protein 17	FBXL17	FBXL17	1	1	1	4.5	4.5	4.5	51.555	2.5186	0.0776482	-0.030386	NaN	0.0851526	-0.145925
Q96ME1;H0Y6I6	Q96ME1;H0Y6I6	F-box/LRR-repeat protein 18	FBXL18	FBXL18	15	15	15	31.4	31.4	31.4	88.34	72.467	0.486904	0.0499314	0.0176369	0.126973	0.00518438
Q9UKB1;E5RGC1;B7Z3H4;Q9Y297	Q9UKB1;E5RGC1;B7Z3H4;Q9Y297	F-box/WD repeat-containing protein 11;F-box/WD repeat-containing protein 1A	FBXW11;BTRC	FBXW11	5	5	5	14.4	14.4	14.4	62.09	5.7725	1.11244	1.35807	1.01871	0.898634	2.15688
Q9Y5B9;G3V5A4;G3V401;G3V2X0	Q9Y5B9	FACT complex subunit SPT16	SUPT16H	SUPT16H	44	44	44	44.7	44.7	44.7	119.91	323.31	0.367794	-0.0222293	-0.0673945	0.000865329	-0.000158663
Q08945;E9PMD4;A0A0U1RRK2;E9PPZ7	Q08945	FACT complex subunit SSRP1	SSRP1	SSRP1	26	26	26	38.8	38.8	38.8	81.074	303.47	1.44411	0.0505851	0.0432045	0.0384361	0.0701146
P23610	P23610	Factor VIII intron 22 protein	F8A1	F8A1	4	4	4	23.2	23.2	23.2	39.103	95.159	2.05854	-0.357915	-0.290956	-0.397752	-0.385036
Q8NFF5;Q5T196;Q5T191;Q5T190	Q8NFF5;Q5T196	FAD synthase;Molybdenum cofactor biosynthesis protein-like region;FAD synthase region	FLAD1	FLAD1	9	9	9	28.3	28.3	28.3	65.265	24.394	0.832201	-0.611727	-0.160314	-0.597431	-1.07744
Q9BXW9	Q9BXW9	Fanconi anemia group D2 protein	FANCD2	FANCD2	1	1	1	1.2	1.2	1.2	164.13	3.0925	0.478181	0.619285	NaN	0.975777	0.262794
Q9NVI1;F8W7R3;H3BP78;H3BT54;H3BMG4;H3BS60;H3BQE2;H3BN35	Q9NVI1;F8W7R3;H3BP78	Fanconi anemia group I protein	FANCI	FANCI	15	15	15	14.4	14.4	14.4	149.32	58.66	1.59933	0.772654	0.984115	0.551688	0.782157
Q96AE4;E9PEB5	Q96AE4;E9PEB5	Far upstream element-binding protein 1	FUBP1	FUBP1	31	29	18	53.9	52.6	38.4	67.56	323.31	2.90171	-0.261462	-0.251298	-0.279967	-0.25312
Q92945;A0A087WTP3;M0R0I5;M0R0C6;M0QYG1;M0R3J3;M0R251;M0R263	Q92945;A0A087WTP3;M0R0I5	Far upstream element-binding protein 2	KHSRP	KHSRP	36	36	24	54.1	54.1	37.6	73.114	323.31	0.413354	0.0296095	-0.00233905	0.0831112	0.00805652
Q96I24	Q96I24	Far upstream element-binding protein 3	FUBP3	FUBP3	23	22	22	56.1	54.5	54.5	61.64	152.39	3.77032	-0.47488	-0.462535	-0.481787	-0.480317
P14324;A0A087WVN4;A0A087X1D8;A0A087X090;A0A087WTP2	P14324;A0A087WVN4;A0A087X1D8	Farnesyl pyrophosphate synthase	FDPS	FDPS	13	13	13	36.5	36.5	36.5	48.275	168.49	2.47337	0.451487	0.488824	0.464773	0.400866
Q13158	Q13158	FAS-associated death domain protein	FADD	FADD	7	7	7	72.1	72.1	72.1	23.279	135.54	3.16161	0.828682	0.865444	0.790105	0.830499
Q9UNN5;B1ANM7;B3KT28	Q9UNN5;B1ANM7	FAS-associated factor 1	FAF1	FAF1	14	14	14	25.5	25.5	25.5	73.953	89.532	1.91758	0.312605	0.373509	0.310922	0.253384
Q96CS3;D6RBG6	Q96CS3	FAS-associated factor 2	FAF2	FAF2	20	20	20	59.1	59.1	59.1	52.623	218.23	0.823301	-0.134729	-0.0871815	-0.252209	-0.0647967
Q16658;C9JFC0;A0A0A0MSB2;C9JPH9	Q16658	Fascin	FSCN1	FSCN1	37	37	37	77.9	77.9	77.9	54.529	323.31	2.90878	-1.28203	-1.27359	-1.20853	-1.36398
Q9NYY8	Q9NYY8	FAST kinase domain-containing protein 2	FASTKD2	FASTKD2	7	7	7	14.6	14.6	14.6	81.462	123.36	0.473745	0.240793	0.621431	0.0903115	0.0106367
Q7L8L6	Q7L8L6	FAST kinase domain-containing protein 5	FASTKD5	FASTKD5	5	5	5	9.7	9.7	9.7	86.573	43.791	1.15412	-0.431333	-0.241373	-0.655217	-0.39741
A0A0U1RQF0;P49327;A0A0U1RRG3;A0A1B0GTR5;J3KTF0	A0A0U1RQF0;P49327	Fatty acid synthase;[Acyl-carrier-protein] S-acetyltransferase;[Acyl-carrier-protein] S-malonyltransferase;3-oxoacyl-[acyl-carrier-protein] synthase;3-oxoacyl-[acyl-carrier-protein] reductase;3-hydroxyacyl-[acyl-carrier-protein] dehydratase;Enoyl-[acyl-carrier-protein] reductase;Oleoyl-[acyl-carrier-protein] hydrolase	FASN	FASN	111	111	111	57.4	57.4	57.4	273.2	323.31	1.77372	-0.203594	-0.20229	-0.157914	-0.250577
Q01469;A8MUU1	Q01469	Fatty acid-binding protein, epidermal	FABP5	FABP5	16	16	5	80.7	80.7	26.7	15.164	149.5	2.36619	0.380663	0.425244	0.338567	0.378179
P51648;J3QRD1;I3L1M4;J3QS00;J3QKK9;J3KTG1;C9JGJ2;I3L0X1;K7EN73;J3KTD9;E9PJV0;P48448;P43353	P51648;J3QRD1	Fatty aldehyde dehydrogenase	ALDH3A2	ALDH3A2	22	21	20	44.1	44.1	44.1	54.847	214.04	2.81472	-1.17914	-1.2034	-1.24424	-1.08979
G3V4T7;Q96NE9;H0YJC1	G3V4T7;Q96NE9;H0YJC1	FERM domain-containing protein 6	FRMD6	FRMD6	6	6	5	12.1	12.1	9.4	62.852	10.32	2.38586	0.77012	0.862114	0.692249	0.755998
Q9BZ67;E9PS62;Q9BZ68	Q9BZ67;E9PS62	FERM domain-containing protein 8	FRMD8	FRMD8	4	4	4	14.2	14.2	14.2	51.217	6.6749	0.772188	0.351599	0.467488	0.563841	0.0234683
C9JME2;Q9Y4F1;A0A1B0GV68;M0QYB0;M0R262;H0Y783;M0QXT1	C9JME2;Q9Y4F1;A0A1B0GV68	FERM, RhoGEF and pleckstrin domain-containing protein 1	FARP1	FARP1	7	7	7	11.2	11.2	11.2	122.09	5.5393	1.66618	0.928009	0.888772	1.18517	0.710085
O94887;C9JWM9;C9JVQ5	O94887;C9JWM9;C9JVQ5	FERM, RhoGEF and pleckstrin domain-containing protein 2	FARP2	FARP2	4	4	4	8.2	8.2	8.2	119.89	18.412	0.397155	-0.389712	-0.673532	NaN	-0.105892
Q9BQL6;G3V1L6	Q9BQL6;G3V1L6	Fermitin family homolog 1	FERMT1	FERMT1	10	9	9	22.5	21	21	77.436	120.72	0.766773	-0.417597	-0.726233	-0.481646	-0.0449105
Q96AC1;H0YJ34;A0A0U1RRM8;H0YJB6;G3V5R2;G3V281;G3V3J0	Q96AC1;H0YJ34;A0A0U1RRM8	Fermitin family homolog 2	FERMT2	FERMT2	22	22	21	44.4	44.4	42.9	77.86	229.58	2.80151	1.55705	1.62288	1.61504	1.43323
P02794;G3V1D1;G3V192;E9PPQ4;E9PQR3;E9PKM5;E9PRK8;E9PK45;E9PKY7	P02794;G3V1D1;G3V192;E9PPQ4	Ferritin heavy chain;Ferritin heavy chain, N-terminally processed;Ferritin	FTH1	FTH1	5	5	5	39.9	39.9	39.9	21.225	5.3595	0.201147	-0.0469478	0.105946	-0.066654	-0.180136
P22830;K7ELX4;K7EJX5;K7EKP7;K7EPN2;K7EJM8	P22830;K7ELX4	Ferrochelatase, mitochondrial	FECH	FECH	18	18	18	58.6	58.6	58.6	47.862	54.937	2.3388	-0.550986	-0.576691	-0.477241	-0.599025
A0A087WV25;O95684	A0A087WV25;O95684	FGFR1 oncogene partner	FGFR1OP	FGFR1OP	7	7	7	36.5	36.5	36.5	38.099	182.41	0.882787	0.200587	0.158725	0.24245	NaN
Q9NVK5;F5GX47	Q9NVK5	FGFR1 oncogene partner 2	FGFR1OP2	FGFR1OP2	4	4	4	24.1	24.1	24.1	29.426	7.0672	0.0435464	-0.0172788	-0.11652	0.235727	-0.171044
Q9Y613;H3BVE7;J3KTH7	Q9Y613	FH1/FH2 domain-containing protein 1	FHOD1	FHOD1	20	20	20	23.3	23.3	23.3	126.55	152.23	2.28839	-0.750982	-0.65913	-0.846402	-0.747415
Q53EP0	Q53EP0	Fibronectin type III domain-containing protein 3B	FNDC3B	FNDC3B	6	6	6	7.1	7.1	7.1	132.89	148.27	1.1674	-0.663194	-0.975198	-0.343495	-0.670888
Q9Y2H6;G5E9X3;A0A087X1M6;H7C507	Q9Y2H6;G5E9X3	Fibronectin type-III domain-containing protein 3A	FNDC3A	FNDC3A	7	7	7	9.6	9.6	9.6	131.85	20.067	0.657861	-0.112906	-0.120184	0.00144204	-0.219976
P02751;H0Y7Z1;H0Y4K8	P02751	Fibronectin;Anastellin;Ugl-Y1;Ugl-Y2;Ugl-Y3	FN1	FN1	19	19	19	11.8	11.8	11.8	262.62	117.84	0.115244	0.0225981	0.139601	-0.0912947	0.0194884
Q6PIW4	Q6PIW4	Fidgetin-like protein 1	FIGNL1	FIGNL1	7	6	6	19.4	17.7	17.7	74.076	12.326	1.38004	0.582806	0.704606	0.706729	0.337083
C9JYJ6;Q4L180	C9JYJ6;Q4L180	Filamin A-interacting protein 1-like	FILIP1L	FILIP1L	10	10	10	16.4	16.4	16.4	96.302	33.872	2.84149	0.364701	0.38416	0.372061	0.337882
P21333;Q5HY54;F8WE98;H0Y5F3;H7C2E7	P21333;Q5HY54	Filamin-A	FLNA	FLNA	165	158	3	69.9	68.6	1.4	280.74	323.31	1.52813	0.0967805	0.102322	0.123136	0.0648829
O75369;E7EN95;H7C5L4;A0A0C4DGA1	O75369;E7EN95	Filamin-B	FLNB	FLNB	186	186	168	79.7	79.7	73.3	278.16	323.31	3.745	-0.619865	-0.609707	-0.636347	-0.613542
Q8WUP2;E7EWE8;D6RAI6;E7EPI5;E7EN81;D6R9I4;D6RA19	Q8WUP2	Filamin-binding LIM protein 1	FBLIM1	FBLIM1	14	14	14	44	44	44	40.669	54.471	0.246	0.0763072	0.210888	0.165172	-0.147138
Q14315	Q14315	Filamin-C	FLNC	FLNC	119	107	107	56	53.4	53.4	291.02	323.31	3.42381	1.15911	1.15465	1.20013	1.12254
Q5T1M5;A0A0A0MT60;X6RKW4	Q5T1M5;A0A0A0MT60	FK506-binding protein 15;Peptidyl-prolyl cis-trans isomerase	FKBP15	FKBP15	23	23	23	26.8	26.8	26.8	133.63	323.31	2.07463	-0.320199	-0.265466	-0.328163	-0.366969
P39748;I3L3E9;F5H1Y3	P39748;I3L3E9	Flap endonuclease 1	FEN1	FEN1	16	15	15	50.5	48.7	48.7	42.592	323.31	1.35194	-0.0955194	-0.135602	-0.0655514	-0.0854048
P30043;M0R192;M0QZL1	P30043;M0R192	Flavin reductase (NADPH)	BLVRB	BLVRB	11	11	11	69.4	69.4	69.4	22.119	157.35	2.02977	0.845695	0.79917	1.00569	0.732226
O75955;A0A140T9R1;A0A140T9W4;A0A140T9X0;A2AB12;A2AB09;A2AB10;A2AB13;A0A0G2JJQ6;A2AB11;A0A140T9C3;A0A140T959;A0A140T9B1;A0A140T957;A0A140T910;A0A140T974;A0A140T907;A0A140T905;A2ABJ5	O75955;A0A140T9R1;A0A140T9W4	Flotillin-1	FLOT1	FLOT1	21	21	21	56.2	56.2	56.2	47.355	174.25	0.771161	-0.186217	-0.0965144	-0.0993862	-0.362751
J3QLD9;E7EMK3;Q14254;K7EKW9	J3QLD9;E7EMK3;Q14254	Flotillin-2	FLOT2	FLOT2	22	22	22	55.1	55.1	55.1	47.142	78.233	0.775954	-0.109894	-0.0519972	-0.213069	-0.0646157
Q96CP2;I3L1Y9;I3L4I0;I3L0R3;I3L231	Q96CP2;I3L1Y9;I3L4I0	FLYWCH family member 2	FLYWCH2	FLYWCH2	8	8	7	79.3	79.3	69.3	14.563	16.68	2.19499	-1.30733	-1.09773	-1.40244	-1.42182
Q4VC44	Q4VC44	FLYWCH-type zinc finger-containing protein 1	FLYWCH1	FLYWCH1	2	1	1	3.9	2	2	80.107	2.0613	1.17238	-0.649006	-0.717809	NaN	-0.580202
Q5VW36;S4R400;S4R3N8;S4R450	Q5VW36;S4R400	Focadhesin	FOCAD	FOCAD	8	8	8	7.9	7.9	7.9	200.07	50.474	1.31135	0.387801	0.562768	0.328492	0.272143
Q05397;H0YBP1;E7ESA6;E9PEI4;H0YB16;H0YBZ1;B4DWJ1;E5RHD8;H0YB99;E5RI03;E5RGA6;E5RIK4;E5RG54;E5RH48;E5RH01;E5RG66;E5RI72;E5RFW9;E5RJP0;E5RJI4;E5RH08;E5RG86;E5RJQ2;E5RG80	Q05397;H0YBP1;E7ESA6;E9PEI4;H0YB16;H0YBZ1	Focal adhesion kinase 1	PTK2	PTK2	23	23	21	32.7	32.7	29.3	119.23	195.58	1.95874	-0.825673	-0.806014	-0.985759	-0.685245
Q8NFG4;J3QQZ7;J3QW42;C9J4C4	Q8NFG4	Folliculin	FLCN	FLCN	4	4	4	11.1	11.1	11.1	64.473	9.4336	0.600177	0.602255	0.730575	1.18123	-0.105039
Q12841;C9J5G4	Q12841	Follistatin-related protein 1	FSTL1	FSTL1	9	9	9	32.8	32.8	32.8	34.985	44.999	1.38885	0.139883	0.137766	0.191436	0.090447
Q9P0K8	Q9P0K8	Forkhead box protein J2	FOXJ2	FOXJ2	3	3	3	7.8	7.8	7.8	62.394	2.9963	0.521383	-0.622239	-0.940562	-0.303917	NaN
C9JVP0;Q9UPW0;C9JXI1;H7C1Y6	C9JVP0;Q9UPW0;C9JXI1;H7C1Y6	Forkhead box protein J3	FOXJ3	FOXJ3	2	2	2	8.9	8.9	8.9	42.372	24.451	0.782142	-0.339068	NaN	-0.249085	-0.429051
P85037;E9PM37;E9PPI7;U3KQ26	P85037	Forkhead box protein K1	FOXK1	FOXK1	11	11	9	25.4	25.4	22.2	75.456	32.868	0.591742	-0.689383	-0.396175	-0.982591	NaN
O43524	O43524	Forkhead box protein O3	FOXO3	FOXO3	4	4	4	8.5	8.5	8.5	71.276	76.811	1.61448	0.387049	0.268794	0.417164	0.475189
Q96RU3;B7ZL14;H0Y7W6	Q96RU3;B7ZL14;H0Y7W6	Formin-binding protein 1	FNBP1	FNBP1	9	9	9	19.8	19.8	19.8	71.306	90.654	0.514886	0.247169	0.375846	NaN	0.118493
S4R347;Q5T0N5;A0A075B6Q2	S4R347;Q5T0N5;A0A075B6Q2	Formin-binding protein 1-like	FNBP1L	FNBP1L	13	13	13	32.5	32.5	32.5	70.525	131.42	0.167145	0.0260313	0.0116388	-0.0605176	0.126973
Q8N3X1	Q8N3X1	Formin-binding protein 4	FNBP4	FNBP4	6	6	6	9.9	9.9	9.9	110.26	40.984	0.356686	-0.286066	-0.0260729	0.0506061	-0.882731
Q96PY5;C9IZY8	Q96PY5;C9IZY8	Formin-like protein 2	FMNL2	FMNL2	3	3	2	4.2	4.2	2.9	123.32	2.4556	1.02193	-0.334439	-0.466656	-0.423236	-0.113426
P15407;E9PKL5;E9PPX2	P15407	Fos-related antigen 1	FOSL1	FOSL1	5	5	5	24.7	24.7	24.7	29.413	26.305	2.39357	-1.37303	-1.20061	-1.4856	-1.43288
C9JCN8;P15408	C9JCN8;P15408	Fos-related antigen 2	FOSL2	FOSL2	6	6	6	29.7	29.7	29.7	22.254	81.627	0.836385	-0.596446	-1.10355	-0.273884	-0.411905
A0A0D9SGB2;Q5JXI0;A0A0D9SFI6;A0A0D9SFB0;Q5JXH9;A0A0D9SFZ9;Q5JXH8;Q5JXH7;Q5JXI3;Q5JXI2;Q5JXI8;Q13642;A0A0D9SG53;A0A0D9SEY7;A0A0D9SGD1	A0A0D9SGB2;Q5JXI0;A0A0D9SFI6;A0A0D9SFB0;Q5JXH9;A0A0D9SFZ9;Q5JXH8;Q5JXH7;Q5JXI3;Q5JXI2;Q5JXI8;Q13642;A0A0D9SG53	Four and a half LIM domains protein 1	FHL1	FHL1	3	3	3	25.4	25.4	25.4	15.859	3.9195	0.832414	2.21293	NaN	1.69234	2.73353
J3KNW4;A0A0A0MSG2;Q14192;F8WDA8;U3KQT4;C9J3S8	J3KNW4;A0A0A0MSG2;Q14192	Four and a half LIM domains protein 2	FHL2	FHL2	24	24	24	55.5	55.5	55.5	44.205	323.31	2.53005	0.503609	0.547055	0.452912	0.510861
Q13643	Q13643	Four and a half LIM domains protein 3	FHL3	FHL3	8	8	8	47.9	47.9	47.9	31.192	21.731	1.46598	-0.884419	-0.931976	-0.836862	NaN
Q06787	Q06787	Fragile X mental retardation protein 1	FMR1	FMR1	17	2	2	36.4	4.3	4.3	71.174	1.812	0.0178334	0.0277469	0.35558	-0.930985	0.658646
B4DXZ6;P51114;H7C4S4;C9JZE0;C9JY20;C9JAJ4;C9J5B4;C9IZ22	B4DXZ6;P51114	Fragile X mental retardation syndrome-related protein 1	FXR1	FXR1	30	30	8	56.6	56.6	14	68.326	254.62	1.59027	-0.230885	-0.191211	-0.306323	-0.19512
P51116;I3L1Z2	P51116	Fragile X mental retardation syndrome-related protein 2	FXR2	FXR2	22	19	18	43.4	40.3	37.4	74.222	88.435	0.133253	0.03184	0.0837921	-0.129182	0.140909
O60353;E5RJG0;G5EA13	O60353;E5RJG0;G5EA13	Frizzled-6	FZD6	FZD6	2	2	2	4	4	4	79.291	2.8714	0.431233	0.22023	NaN	0.0753272	0.365133
P09467;Q5VZC3	P09467	Fructose-1,6-bisphosphatase 1	FBP1	FBP1	7	7	7	29.9	29.9	29.9	36.842	33.763	1.30935	-1.95794	-2.69956	-1.14439	-2.02985
Q9NQ88;A0A0U1RQD1	Q9NQ88;A0A0U1RQD1	Fructose-2,6-bisphosphatase TIGAR	TIGAR	TIGAR	11	11	11	61.9	61.9	61.9	30.062	165.81	2.11278	-0.222142	-0.217222	-0.190882	-0.258322
P04075;J3KPS3;H3BQN4;H3BUH7;H3BR04;H3BMQ8;H3BU78;H3BR68	P04075;J3KPS3;H3BQN4;H3BUH7;H3BR04	Fructose-bisphosphate aldolase A;Fructose-bisphosphate aldolase	ALDOA	ALDOA	35	35	13	86	86	38.7	39.42	323.31	2.29341	-0.456733	-0.520604	-0.437018	-0.412577
P09972;A8MVZ9;J3KSV6;J3QKP5;K7EKH5;C9J8F3;J3QKK1	P09972;A8MVZ9	Fructose-bisphosphate aldolase C;Fructose-bisphosphate aldolase	ALDOC	ALDOC	13	10	10	43.1	33.5	33.5	39.455	250.67	1.97729	-0.636085	-0.708632	-0.504694	-0.694928
P07954	P07954	Fumarate hydratase, mitochondrial	FH	FH	23	23	23	58.4	58.4	58.4	54.636	323.31	0.295981	-0.0190844	0.0250289	-0.0563562	-0.0259259
P16930;H0YLC7;H3BNP8	P16930	Fumarylacetoacetase	FAH	FAH	17	17	17	61.3	61.3	61.3	46.374	154.01	0.134142	0.0254284	0.1153	0.062398	-0.101412
Q96GK7;Q6P2I3;C9JGM0;C9J5B6	Q96GK7;Q6P2I3	Fumarylacetoacetate hydrolase domain-containing protein 2A;Fumarylacetoacetate hydrolase domain-containing protein 2B	FAHD2A;FAHD2B	FAHD2A	10	10	10	49.4	49.4	49.4	34.596	74.388	1.19573	-0.429224	-0.656786	-0.307984	-0.322902
Q9BQS8;H7BZ74	Q9BQS8	FYVE and coiled-coil domain-containing protein 1	FYCO1	FYCO1	20	20	19	21.6	21.6	20	166.98	205.26	2.00542	-0.979372	-1.16812	-0.838899	-0.931095
F8VWL3;B7Z493;E9PJX4;Q96M96;F8W1R0;E9PNX0;E9PQT1;J3KSS3;F8VVF1;H0YDQ0	F8VWL3;B7Z493;E9PJX4;Q96M96;F8W1R0	FYVE, RhoGEF and PH domain-containing protein 4	FGD4	FGD4	17	17	17	26.2	26.2	26.2	101	36.138	2.65876	0.306042	0.27739	0.322044	0.318693
Q92917	Q92917	G patch domain and KOW motifs-containing protein	GPKOW	GPKOW	10	10	10	36.1	36.1	36.1	52.228	117.3	0.965207	-0.229762	-0.0783504	-0.248742	-0.362195
Q9BRR8	Q9BRR8	G patch domain-containing protein 1	GPATCH1	GPATCH1	5	5	5	12.4	12.4	12.4	103.34	16.293	0.270017	-0.111521	NaN	-0.236826	0.0137839
Q5T3I0;A0A0A0MRK1;E9PAV9;F8W895;E9PPY4;F2Z3C6	Q5T3I0;A0A0A0MRK1;E9PAV9;F8W895	G patch domain-containing protein 4	GPATCH4	GPATCH4	5	5	5	15.5	15.5	15.5	50.381	3.8757	0.920506	0.668394	1.17594	0.367818	0.461424
Q9UKJ3;K7EKU0	Q9UKJ3	G patch domain-containing protein 8	GPATCH8	GPATCH8	9	9	9	10.3	10.3	10.3	164.2	99.34	1.25479	-0.429522	-0.640794	-0.332753	-0.31502
D6RHX8;F8W9W2;P43250;D6RDA3;D6RHC7;P34947	D6RHX8;F8W9W2;P43250	G protein-coupled receptor kinase 6	GRK6	GRK6	3	3	3	8.2	8.2	8.2	54.483	27.094	0.0110155	0.0026132	0.148479	-0.0893595	-0.0512795
Q7Z2K8	Q7Z2K8	G protein-regulated inducer of neurite outgrowth 1	GPRIN1	GPRIN1	9	9	9	15.5	15.5	15.5	102.4	16.135	2.48237	-1.30699	-1.15814	-1.36286	-1.39996
H3BSJ6;H3BNH4;H3BV52;H3BRH0;Q9Y653	H3BSJ6;H3BNH4;H3BV52;H3BRH0;Q9Y653	G-protein coupled receptor 56;GPR56 N-terminal fragment;GPR56 C-terminal fragment	ADGRG1;GPR56	ADGRG1	1	1	1	5.3	5.3	5.3	21.008	2.3781	0.0211271	-0.00954725	0.162597	-0.291274	0.100036
Q9NZH0	Q9NZH0	G-protein coupled receptor family C group 5 member B	GPRC5B	GPRC5B	2	2	2	3.5	3.5	3.5	44.794	4.6433	0.127069	0.0841153	-0.115691	NaN	0.283922
Q96D09	Q96D09	G-protein coupled receptor-associated sorting protein 2	GPRASP2	GPRASP2	2	2	1	4.2	4.2	2	93.772	3.6038	0.58584	0.603712	NaN	0.864414	0.34301
H0Y8R1;F5H5I6;H0YAK1;Q12849;H0YAM1	H0Y8R1;F5H5I6;H0YAK1;Q12849	G-rich sequence factor 1	GRSF1	GRSF1	10	10	10	40	40	40	47.27	86.114	2.39361	0.508069	0.57124	0.464041	0.488926
Q9NYZ3	Q9NYZ3	G2 and S phase-expressed protein 1	GTSE1	GTSE1	3	3	3	5.7	5.7	5.7	76.644	3.9773	0.5612	0.384089	0.207268	0.560911	NaN
P14635;E9PC90;H0YA62;D6RHI0	P14635;E9PC90	G2/mitotic-specific cyclin-B1	CCNB1	CCNB1	8	8	8	31.9	31.9	31.9	48.337	21.291	0.820431	-0.231561	-0.409911	-0.228131	-0.0566413
Q06546	Q06546	GA-binding protein alpha chain	GABPA	GABPA	5	5	5	15.9	15.9	15.9	51.295	13.556	2.84777	-0.10386	-0.102868	-0.0976253	-0.111087
P51570;K7ERJ9;K7EII7	P51570	Galactokinase	GALK1	GALK1	12	12	12	55.1	55.1	55.1	42.272	55.729	0.372753	-0.0802782	-0.144058	0.0797024	-0.176479
P09382;F8WEI7	P09382	Galectin-1	LGALS1	LGALS1	14	14	14	92.6	92.6	92.6	14.716	266.38	3.66725	-1.26192	-1.28455	-1.276	-1.22523
Q08380;K7EP36;K7ESM3;K7EKQ5;K7ERZ6;K7EJD3;K7ES75;K7EN99;K7EJY8	Q08380	Galectin-3-binding protein	LGALS3BP	LGALS3BP	12	12	12	29.6	29.6	29.6	65.33	202.92	2.66666	-1.50715	-1.59588	-1.55673	-1.36885
P17931;G3V3R6	P17931;G3V3R6	Galectin-3;Galectin	LGALS3	LGALS3	7	7	7	26.4	26.4	26.4	26.152	16.138	2.22162	0.767637	0.650581	0.805375	0.846955
Q3ZCW2;F8WF17;B9A055;U3KQ88	Q3ZCW2;F8WF17;B9A055;U3KQ88	Galectin-related protein;Galectin	LGALSL	LGALSL	6	6	6	58.1	58.1	58.1	18.986	8.732	1.00749	0.609827	0.495491	0.322851	1.01114
Q9UEY8	Q9UEY8	Gamma-adducin	ADD3	ADD3	18	18	18	28.2	28.2	28.2	79.154	106.9	1.63823	0.490933	0.555325	0.339935	0.577538
H6UMI1;O95166;I3L3J4;F5GZY7;Q9H0R8	H6UMI1;O95166;I3L3J4;F5GZY7;Q9H0R8	Gamma-aminobutyric acid receptor-associated protein;Gamma-aminobutyric acid receptor-associated protein-like 1	GABARAP;GABARAPL1	GABARAP	4	4	3	24.5	24.5	24.5	11.658	2.1496	0.462434	-0.42122	0.261832	-0.825159	-0.700333
P09104;F5H0C8;U3KQP4;P13929;F5H1C3;U3KQQ1	P09104;F5H0C8	Gamma-enolase;Enolase	ENO2	ENO2	19	16	16	69.4	56.7	56.7	47.268	254.26	0.542839	-0.0930515	-0.221203	-0.0145141	-0.0434377
O75223;M0QZK8;B8ZZK2;H7BZK5;A0A0B4J1Y4	O75223;M0QZK8;B8ZZK2	Gamma-glutamylcyclotransferase	GGCT	GGCT	17	17	17	86.7	86.7	86.7	21.007	171.9	3.02407	-0.267549	-0.259461	-0.259167	-0.284019
Q16666;A0A0A0MRB1;H3BM18;X6RHM1	Q16666;A0A0A0MRB1	Gamma-interferon-inducible protein 16	IFI16	IFI16	6	6	6	12.7	12.7	12.7	88.255	36.422	0.50791	-0.344026	-0.675627	-0.515047	0.158596
Q99747;J3KTJ6;J3QS28;J3QKW4	Q99747	Gamma-soluble NSF attachment protein	NAPG	NAPG	16	16	16	44.9	44.9	44.9	34.746	284.4	2.42146	0.742075	0.82171	0.741489	0.663026
Q9NUQ3	Q9NUQ3	Gamma-taxilin	TXLNG	TXLNG	13	12	12	28.2	26.7	26.7	60.585	30.502	0.74437	0.224337	0.348346	0.321351	0.00331442
Q9BSJ2;F2Z2B9;B3KTU7;R4GMM4	Q9BSJ2;F2Z2B9	Gamma-tubulin complex component 2	TUBGCP2	TUBGCP2	13	13	13	21.3	21.3	21.3	102.53	28.357	0.844643	-0.147242	-0.269599	-0.109094	-0.0630323
Q96CW5;A0A087WU06;A0A0J9YX63;A0A0J9YX56;A0A087WZV5	Q96CW5;A0A087WU06	Gamma-tubulin complex component 3	TUBGCP3	TUBGCP3	12	12	12	21.8	21.8	21.8	103.57	96.546	0.502166	0.113521	0.129217	-0.041432	0.252779
E7EQL8;Q96RT7	E7EQL8;Q96RT7	Gamma-tubulin complex component 6	TUBGCP6	TUBGCP6	2	2	2	2.8	2.8	2.8	163.91	6.2198	0.738499	-0.559776	-0.21677	-1.11235	-0.35021
Q9NXN4	Q9NXN4	Ganglioside-induced differentiation-associated protein 2	GDAP2	GDAP2	3	3	3	15.5	15.5	15.5	56.224	7.4282	0.948369	-0.455579	-0.374131	-0.537026	NaN
G3V1A6;P57764;E9PIB2;E9PQ48;E9PNZ0;E9PQR9;E9PRF1;H0YDB0	G3V1A6;P57764;E9PIB2	Gasdermin-D	GSDMD	GSDMD	12	12	12	33.3	33.3	33.3	57.734	159.37	1.3809	-0.280149	-0.369986	-0.301479	-0.168982
A6NHX0;F2Z3I9;F2Z2C1;F8WD52;B7WPJ3;Q8WTX7	A6NHX0	GATS-like protein 2	GATSL2	GATSL2	3	3	3	15.2	15.2	15.2	36.056	5.8633	0.0797479	-0.013086	0.070252	-0.115269	0.0057592
R4GMU1;O95479	R4GMU1;O95479	GDH/6PGL endoplasmic bifunctional protein;Glucose 1-dehydrogenase;6-phosphogluconolactonase	H6PD	H6PD	20	20	20	37.5	37.5	37.5	90.172	121.69	2.20578	-0.845213	-0.751004	-0.974858	-0.809777
Q9H488	Q9H488	GDP-fucose protein O-fucosyltransferase 1	POFUT1	POFUT1	9	9	9	37.1	37.1	37.1	43.955	58.146	0.206804	0.057261	-0.041922	0.255078	-0.0413726
Q13630;E9PKL9;E9PLH9;E9PP14;A0A0J9YX13;E9PP60	Q13630;E9PKL9;E9PLH9;E9PP14;A0A0J9YX13	GDP-L-fucose synthase	TSTA3	TSTA3	9	9	9	28.3	28.3	28.3	35.892	108.89	2.22341	-0.450929	-0.388639	-0.454328	-0.50982
O60547	O60547	GDP-mannose 4,6 dehydratase	GMDS	GMDS	10	10	10	42.5	42.5	42.5	41.949	29.435	1.17239	-0.206579	-0.285372	-0.0971469	-0.237217
A0A0A0MS51;A0A0A0MT01;P06396;REV__H0YJM7;REV__Q6TDU7;REV__F8W8F9	A0A0A0MS51;A0A0A0MT01;P06396	Gelsolin	GSN	GSN	34	34	12	51.1	51.1	25.4	82.525	323.31	3.05462	-1.26135	-1.28107	-1.31412	-1.18886
O14893;S4R421;H0YDP6;H0YEL0	O14893	Gem-associated protein 2	GEMIN2	GEMIN2	3	3	3	12.5	12.5	12.5	31.585	5.7426	0.11456	-0.141061	0.228973	NaN	-0.511094
I3L2C7;P57678;I3L399;I3L4A4;E7EN12;I3L4M4;I3L1J7	I3L2C7;P57678	Gem-associated protein 4	GEMIN4	GEMIN4	16	16	16	21.3	21.3	21.3	118.82	82.448	1.72396	0.467509	0.337197	0.534759	0.53057
Q8TEQ6	Q8TEQ6	Gem-associated protein 5	GEMIN5	GEMIN5	33	33	33	32	32	32	168.59	213.9	0.312005	0.0163862	0.0546401	-0.00850808	0.00302647
Q8WXD5;B9A037;B8ZZ85	Q8WXD5	Gem-associated protein 6	GEMIN6	GEMIN6	4	4	4	28.7	28.7	28.7	18.824	14.731	0.107682	0.0565195	0.411426	-0.11076	-0.131108
Q9H840	Q9H840	Gem-associated protein 7	GEMIN7	GEMIN7	1	1	1	9.9	9.9	9.9	14.536	5.8512	0.782682	-0.358439	NaN	-0.453439	-0.263438
Q12789;H3BU37;H3BU55;H3BRD0	Q12789	General transcription factor 3C polypeptide 1	GTF3C1	GTF3C1	22	22	22	16.8	16.8	16.8	238.87	239.3	0.250177	0.058095	0.123534	0.160017	-0.109265
Q8WUA4;A0A087WZD8;H0Y4Q6;H7C318;H7C3X9;H7C1A9;C9JNH7	Q8WUA4;A0A087WZD8	General transcription factor 3C polypeptide 2	GTF3C2	GTF3C2	13	13	13	23.2	23.2	23.2	100.68	24.187	0.841209	-0.234123	-0.302315	-0.362937	-0.0371178
Q9Y5Q9;H7C0C0;F8WC64;H7BZV8	Q9Y5Q9	General transcription factor 3C polypeptide 3	GTF3C3	GTF3C3	12	12	12	21.3	21.3	21.3	101.27	319.26	0.307177	-0.161383	-0.103767	0.142087	-0.522468
Q9UKN8;F2Z356	Q9UKN8	General transcription factor 3C polypeptide 4	GTF3C4	GTF3C4	18	18	18	35.8	35.8	35.8	91.981	210.11	1.12301	-0.171541	-0.185769	-0.250062	-0.0787922
Q5T7U1;Q9Y5Q8;Q5T7U0;H7BY84;Q5T7U4;H0Y5D2	Q5T7U1;Q9Y5Q8	General transcription factor 3C polypeptide 5	GTF3C5	GTF3C5	8	8	8	20.4	20.4	20.4	52.29	45.618	1.98479	-0.349193	-0.32478	-0.419719	-0.30308
P78347;C9J6M0;A0A087WW90;A0A0D9SF80;A0A0A0MSY2;Q86UP8;Q6EKJ0	P78347	General transcription factor II-I	GTF2I	GTF2I	55	55	55	54.1	54.1	54.1	112.42	264.13	2.08698	-0.209263	-0.240606	-0.174833	-0.21235
P29083;C9IYL4;C9J329;E9PER7	P29083;C9IYL4	General transcription factor IIE subunit 1	GTF2E1	GTF2E1	8	8	8	28.5	28.5	28.5	49.452	62.934	0.12193	-0.070306	-0.399293	-0.0932941	0.281669
P35269;M0QXD6;M0R0R9;M0R0Z3	P35269;M0QXD6	General transcription factor IIF subunit 1	GTF2F1	GTF2F1	15	15	15	28.8	28.8	28.8	58.24	242.92	0.320393	-0.0346815	-0.0423974	0.0382958	-0.0999428
P13984	P13984	General transcription factor IIF subunit 2	GTF2F2	GTF2F2	13	13	13	74.7	74.7	74.7	28.38	33.796	1.32373	-0.13904	-0.164965	-0.0765085	-0.175648
P32780;E9PM51;E9PI26;E9PL58	P32780	General transcription factor IIH subunit 1	GTF2H1	GTF2H1	9	9	9	24.1	24.1	24.1	62.031	38.321	0.328107	-0.103842	0.130008	-0.239328	-0.202207
D6RID8;Q6P1K8;D6RJD3;Q13888;D6RAW1;D6RIT7;D6RGC9;R4GMS9;R4GMV2	D6RID8;Q6P1K8;D6RJD3;Q13888	General transcription factor IIH subunit 2-like protein;General transcription factor IIH subunit 2	GTF2H2C;GTF2H2	GTF2H2C	5	5	5	26.9	26.9	26.9	28.483	9.6414	0.813069	-0.256075	-0.308645	-0.42196	-0.0376213
F5GXG6;F5H4K7;F5GWD3;Q13889;F5H6X0;F5GX35;H0YFF7;F5H3G1	F5GXG6;F5H4K7;F5GWD3;Q13889;F5H6X0;F5GX35;H0YFF7	General transcription factor IIH subunit 3	GTF2H3	GTF2H3	6	6	6	51.4	51.4	51.4	19.799	30.656	0.441866	-0.195484	-0.0707695	NaN	-0.320198
Q92759;A0A0G2JHJ2	Q92759	General transcription factor IIH subunit 4	GTF2H4	GTF2H4	7	7	7	21.6	21.6	21.6	52.186	20.448	1.01865	-0.542964	-0.408627	-0.901904	-0.318362
Q6ZYL4	Q6ZYL4	General transcription factor IIH subunit 5	GTF2H5	GTF2H5	3	3	3	56.3	56.3	56.3	8.0533	76.762	0.734003	-0.250965	-0.372375	0.000865329	-0.381385
O60763	O60763	General vesicular transport factor p115	USO1	USO1	33	33	33	41.7	41.7	41.7	107.89	323.31	1.08859	0.154657	0.183709	0.217727	0.0625362
Q9NQX3;F5H039;G3V582;H0YJ30;G3V4R0;G3V355;G3V4D2;H0YJR5	Q9NQX3;F5H039;G3V582	Gephyrin;Molybdopterin adenylyltransferase;Molybdopterin molybdenumtransferase	GPHN	GPHN	14	14	14	32.2	32.2	32.2	79.748	79.925	2.18043	0.609616	0.693141	0.52095	0.614757
O95749;C9J6G3;C9J7M1	O95749;C9J6G3;C9J7M1	Geranylgeranyl pyrophosphate synthase	GGPS1	GGPS1	6	6	6	20.7	20.7	20.7	34.87	61.936	2.74367	0.776133	0.836813	0.768333	0.723253
P53609	P53609	Geranylgeranyl transferase type-1 subunit beta	PGGT1B	PGGT1B	1	1	1	5.6	5.6	5.6	42.368	1.8391	0.185301	-0.265257	NaN	0.171719	-0.702233
Q92696;H0YLH3;H0YLG7;H0YMG5;H0YKZ8	Q92696;H0YLH3	Geranylgeranyl transferase type-2 subunit alpha	RABGGTA	RABGGTA	11	11	11	31.2	31.2	31.2	65.071	53.806	0.0670103	0.0375348	-0.244104	0.382723	-0.0260141
Q5T4U8;P53611	Q5T4U8;P53611	Geranylgeranyl transferase type-2 subunit beta	RABGGTB	RABGGTB	3	3	3	22.4	22.4	22.4	17.318	2.4184	0.758795	0.498156	NaN	0.358284	0.638027
O60318	O60318	Germinal-center associated nuclear protein	MCM3AP	MCM3AP	6	6	6	7.6	7.6	7.6	218.4	13.59	0.262276	-0.387045	-0.994413	-0.852798	0.686075
K7ESN3;Q8N2G8	K7ESN3;Q8N2G8	GH3 domain-containing protein	GHDC	GHDC	3	3	3	9	9	9	51.814	29.83	0.0165179	0.0094503	-0.23703	-0.0920018	0.357383
Q9H2C0	Q9H2C0	Gigaxonin	GAN	GAN	6	6	6	16.9	16.9	16.9	67.638	37.8	1.00252	0.450062	0.691445	0.493955	0.164786
G3V4P8;P60983;G3V3X4;M0QYG8;M0R1D2;M0R0C1;M0QYJ8;O60234	G3V4P8;P60983	Glia maturation factor beta	GMFB	GMFB	10	10	10	68.7	68.7	68.7	17.512	132.83	3.55187	0.829689	0.84149	0.84559	0.801986
P07093;C9JN98;C9K031	P07093	Glia-derived nexin	SERPINE2	SERPINE2	5	5	5	21.1	21.1	21.1	44.002	78.109	1.54311	-1.38846	-0.912673	-1.56961	-1.68311
P48060	P48060	Glioma pathogenesis-related protein 1	GLIPR1	GLIPR1	2	2	2	11.7	11.7	11.7	30.366	2.9521	0.913532	0.757756	0.6107	NaN	0.904812
Q9NZM5;M0QZU5;M0QYZ9;M0QZ34;M0QX73	Q9NZM5	Glioma tumor suppressor candidate region gene 2 protein	GLTSCR2	GLTSCR2	7	7	7	23.8	23.8	23.8	54.389	14.101	0.708941	0.376673	0.699818	0.0210533	0.409147
Q92990;M0QX84;M0QXG8	Q92990	Glomulin	GLMN	GLMN	4	4	4	5.1	5.1	5.1	68.207	7.9845	0.956443	0.512268	0.872395	0.250598	0.413811
Q5JTV1;Q9UKD1	Q5JTV1;Q9UKD1	Glucocorticoid modulatory element-binding protein 2	GMEB2	GMEB2	2	2	2	8.4	8.4	8.4	51.233	22.172	0.856453	-0.0798921	NaN	-0.0621434	-0.0976408
P04150;D6RDA9;Q3MSN4;B0ZBF8;B0ZBF6;A0A0D9SFL9;P08235	P04150	Glucocorticoid receptor	NR3C1	NR3C1	10	10	10	20.2	20.2	20.2	85.658	269.48	1.46169	0.908596	0.696884	0.776609	1.25229
Q96EK6;G3V4W4;G3V5E4	Q96EK6;G3V4W4;G3V5E4	Glucosamine 6-phosphate N-acetyltransferase	GNPNAT1	GNPNAT1	11	11	11	66.8	66.8	66.8	20.749	135.33	2.12922	0.598428	0.656634	0.643671	0.494979
P46926;D6R9P4;D6RAY7;D6RFF8;D6RB13;D6R917;V9GYK3;D6RFK5;V9GYW0	P46926;D6R9P4;D6RAY7;D6RFF8;D6RB13;D6R917	Glucosamine-6-phosphate isomerase 1;Glucosamine-6-phosphate isomerase	GNPDA1	GNPDA1	13	13	9	66.4	66.4	45.7	32.668	109.64	1.44364	0.100711	0.125122	0.0618453	0.115166
Q8TDQ7	Q8TDQ7	Glucosamine-6-phosphate isomerase 2	GNPDA2	GNPDA2	8	4	4	52.2	30.4	30.4	31.084	11.266	0.545041	-0.653608	-0.967561	-0.339656	NaN
Q6PCE3	Q6PCE3	Glucose 1,6-bisphosphate synthase	PGM2L1	PGM2L1	9	9	9	24.3	24.3	24.3	70.441	29.982	2.81312	2.01999	2.16089	2.0126	1.88647
E7EUI8;E7EM57	E7EUI8;E7EM57	Glucose-6-phosphate 1-dehydrogenase	G6PD	G6PD	33	1	1	88.5	3.3	3.3	38.45	18.521	1.82613	-0.266243	-0.314176	-0.281299	-0.203253
P11413;E9PD92	P11413;E9PD92	Glucose-6-phosphate 1-dehydrogenase	G6PD	G6PD	50	50	18	89.9	89.9	34	59.256	323.31	2.16133	-0.439199	-0.437819	-0.376395	-0.503384
P06744;A0A0A0MTS2;K7EQ48;A0A0J9YXP8;A0A0J9YYH3;A0A0J9YX90;K7EPY4;K7EP41;K7ENA0;K7ELR7;K7ERC6;K7ERK8;K7EIL4	P06744;A0A0A0MTS2;K7EQ48;A0A0J9YXP8;A0A0J9YYH3;A0A0J9YX90	Glucose-6-phosphate isomerase	GPI	GPI	32	32	21	60.4	60.4	37.8	63.146	323.31	2.94672	0.315025	0.316262	0.332737	0.296076
Q9NWU2	Q9NWU2	Glucose-induced degradation protein 8 homolog	GID8	GID8	7	7	7	56.6	56.6	56.6	26.748	65.526	0.0277777	-0.0100192	0.16877	-0.222296	0.0234683
K7ELL7;P14314;K7EPW7;A0A0C4DGP4;K7EKX1;K7EJ70;K7EIP3	K7ELL7;P14314	Glucosidase 2 subunit beta	PRKCSH	PRKCSH	26	26	26	52.9	52.9	52.9	60.192	255.94	3.09895	-0.391099	-0.41016	-0.371908	-0.391229
P04062;A0A0G2JNZ5;A0A0G2JLB3;A0A0G2JNZ0	P04062;A0A0G2JNZ5;A0A0G2JLB3;A0A0G2JNZ0	Glucosylceramidase	GBA	GBA	9	9	9	26.3	26.3	26.3	59.716	15.854	1.26961	0.53153	0.6124	0.702303	0.279887
P00367;P49448	P00367;P49448	Glutamate dehydrogenase 1, mitochondrial;Glutamate dehydrogenase 2, mitochondrial	GLUD1;GLUD2	GLUD1	27	27	27	54.7	54.7	54.7	61.397	255.86	2.75377	-0.485208	-0.478768	-0.523318	-0.453538
P48506;E1CEI4;A0A0C4DGB2;H0Y9I7;D6R959;D6REX4;H0YAB6;D6RGF8	P48506;E1CEI4	Glutamate--cysteine ligase catalytic subunit	GCLC	GCLC	28	28	28	50.9	50.9	50.9	72.765	177.85	2.07459	0.438925	0.372618	0.431676	0.51248
P48507	P48507	Glutamate--cysteine ligase regulatory subunit	GCLM	GCLM	13	13	13	55.1	55.1	55.1	30.727	201.81	2.19134	-0.302849	-0.32478	-0.329667	-0.2541
Q6P6B1	Q6P6B1	Glutamate-rich protein 5	ERICH5	ERICH5	2	2	2	12	12	12	39.935	22.969	1.48894	1.39193	1.04984	1.23076	1.89519
Q9BQ67;M0QX71	Q9BQ67	Glutamate-rich WD repeat-containing protein 1	GRWD1	GRWD1	8	8	8	19.5	19.5	19.5	49.419	41.085	1.00173	-0.164627	-0.0571965	-0.189433	-0.247251
O94925;H7BZD1;C9JIJ6;B7Z509;H7C201	O94925	Glutaminase kidney isoform, mitochondrial	GLS	GLS	29	29	27	50.2	50.2	43.2	73.46	256.69	4.19102	1.9812	1.96728	1.9634	2.01293
Q2KHR3;H0YCQ7	Q2KHR3	Glutamine and serine-rich protein 1	QSER1	QSER1	7	7	7	6.3	6.3	6.3	189.97	68.513	1.3214	0.546488	0.664574	0.298893	0.675997
P15104	P15104	Glutamine synthetase	GLUL	GLUL	11	11	11	30.3	30.3	30.3	42.064	136.25	2.76994	-1.34083	-1.44477	-1.32175	-1.25598
Q06210	Q06210	Glutamine--fructose-6-phosphate aminotransferase [isomerizing] 1	GFPT1	GFPT1	31	31	25	55.7	55.7	42.9	78.806	323.31	2.84858	0.538022	0.501719	0.540523	0.571822
P47897;A0A1B0GVU9;B4DDN1;A0A0U1RQT0;C9J165;H7C0R3;A0A0U1RQM8;A0A0U1RQE9;A0A0U1RQU2;A0A0U1RR66;A0A0U1RRI9;A0A1B0GTT3;A0A0U1RQQ5;A0A0U1RQX5;A0A0U1RQL2;A0A0U1RRC8;A0A0U1RQJ6;F2Z2V6;A0A0U1RQX9;A0A0U1RQC3;A0A0U1RRJ7;A0A0U1RR79	P47897;A0A1B0GVU9;B4DDN1	Glutamine--tRNA ligase	QARS	QARS	50	50	50	68.4	68.4	68.4	87.798	323.31	1.86379	-0.143673	-0.135586	-0.11915	-0.176283
Q6IA69;A0A0B4J216;E9PNF5;H0YCQ6;E9PKY6;H0YED2;H0YDH3	Q6IA69;A0A0B4J216;E9PNF5	Glutamine-dependent NAD(+) synthetase	NADSYN1	NADSYN1	9	9	9	14.7	14.7	14.7	79.284	64.538	1.93954	0.401639	0.320427	0.468948	0.415542
Q2TAL8	Q2TAL8	Glutamine-rich protein 1	QRICH1	QRICH1	9	9	9	18.7	18.7	18.7	86.435	243.55	0.706286	-0.241681	-0.463311	-0.0245312	-0.237201
Q9H0R6;X6R772	Q9H0R6;X6R772	Glutamyl-tRNA(Gln) amidotransferase subunit A, mitochondrial	QRSL1	QRSL1	4	4	4	11.9	11.9	11.9	57.46	5.0154	1.24734	0.525165	0.500904	0.312201	0.762391
D6REA0;O75879;D6RDU9;H0Y9W6;H0Y8G7;H0Y9F2;B4E0P2	D6REA0;O75879	Glutamyl-tRNA(Gln) amidotransferase subunit B, mitochondrial	PET112;GATB	PET112	9	9	9	34.5	34.5	34.5	57.653	53.766	0.663741	0.243581	0.262794	0.470303	-0.00235352
H0YIV9;O43716;F8VRU3;J3KMY1	H0YIV9;O43716	Glutamyl-tRNA(Gln) amidotransferase subunit C, mitochondrial	GATC	GATC	5	5	4	43.5	43.5	32.7	18.606	19.628	0.0641701	-0.115365	-1.27963	0.613343	0.320196
P35754	P35754	Glutaredoxin-1	GLRX	GLRX	6	6	6	70.8	70.8	70.8	11.776	79.91	3.17416	1.38592	1.40915	1.43312	1.31551
O76003	O76003	Glutaredoxin-3	GLRX3	GLRX3	24	24	24	66	66	66	37.432	220.72	2.39072	0.493538	0.547055	0.43776	0.495797
Q86SX6	Q86SX6	Glutaredoxin-related protein 5, mitochondrial	GLRX5	GLRX5	3	3	3	31.8	31.8	31.8	16.628	118.56	1.12876	-0.623633	-0.303971	-0.63913	-0.927798
Q92947;K7EKT3;K7ES74;K7EKH1;K7EQ99;K7ESA6;K7ERX1	Q92947;K7EKT3	Glutaryl-CoA dehydrogenase, mitochondrial	GCDH	GCDH	8	8	8	33.6	33.6	33.6	48.127	71.208	1.57622	-0.691842	-0.748529	-0.856528	-0.470469
A0A087WUQ6;P07203	A0A087WUQ6;P07203	Glutathione peroxidase;Glutathione peroxidase 1	GPX1	GPX1	12	12	12	69.3	69.3	69.3	21.938	89.402	3.42396	-1.84468	-1.8522	-1.90261	-1.77922
A0A087X2I2;A0A087WT12;P36969;K7ERP4;A0A0A0MTT1;K7EJ20;K7EKX7;K7ENB4;R4GNE4;A0A087X247	A0A087X2I2;A0A087WT12;P36969;K7ERP4;A0A0A0MTT1;K7EJ20;K7EKX7;K7ENB4	Glutathione peroxidase;Phospholipid hydroperoxide glutathione peroxidase, mitochondrial	GPX4	GPX4	10	10	10	55.1	55.1	55.1	22.024	17.261	1.6294	-0.565163	-0.407708	-0.575207	-0.712575
E7ETY7;Q8TED1;J3KNB5	E7ETY7;Q8TED1	Glutathione peroxidase;Probable glutathione peroxidase 8	GPX8	GPX8	3	3	3	20.3	20.3	20.3	18.09	2.8309	1.1643	0.40895	0.598556	0.420402	0.207893
P00390;H0YC68;E5RI06	P00390	Glutathione reductase, mitochondrial	GSR	GSR	21	21	21	58.8	58.8	58.8	56.256	295.87	0.935172	-0.200825	-0.208044	-0.0672283	-0.327204
D6R9W2;Q8NEC7;D6RCC4;D6RCC9	D6R9W2;Q8NEC7;D6RCC4;D6RCC9	Glutathione S-transferase C-terminal domain-containing protein	GSTCD	GSTCD	2	2	2	8.8	8.8	8.8	38.198	8.9841	0.573064	0.297868	0.430821	NaN	0.164915
Q9Y2Q3;E9PFN5;C9JNT3	Q9Y2Q3;E9PFN5	Glutathione S-transferase kappa 1	GSTK1	GSTK1	11	11	11	56.6	56.6	56.6	25.497	253.69	2.28294	-0.393784	-0.339236	-0.435632	-0.406484
P21266;A0A0A0MTN3;Q5T8Q9	P21266;A0A0A0MTN3	Glutathione S-transferase Mu 3	GSTM3	GSTM3	18	18	17	73.8	73.8	73.8	26.559	323.31	3.50379	-1.40209	-1.35321	-1.41893	-1.43413
A0A0A0MR85;Q03013;B9ZVX7;P09488;H3BQT3;H3BRM6;E7EWW9	A0A0A0MR85;Q03013;B9ZVX7;P09488	Glutathione S-transferase Mu 4;Glutathione S-transferase Mu 1	GSTM4;GSTM1	GSTM4	3	3	1	18.3	18.3	4.6	25.563	4.8397	0.843471	0.56909	1.0297	0.469678	0.207893
P78417	P78417	Glutathione S-transferase omega-1	GSTO1	GSTO1	17	17	1	63.5	63.5	5.8	27.566	145.97	1.30925	0.18802	0.140909	0.274411	0.148739
P09211;A8MX94;A0A087X2E9;A0A087X243	P09211;A8MX94	Glutathione S-transferase P	GSTP1	GSTP1	21	21	21	71.9	71.9	71.9	23.356	323.31	2.65188	0.613515	0.560324	0.660198	0.620023
P48637	P48637	Glutathione synthetase	GSS	GSS	12	12	12	28.7	28.7	28.7	52.384	160.34	4.17528	-0.565717	-0.574841	-0.562453	-0.559856
P04406;E7EUT5	P04406;E7EUT5	Glyceraldehyde-3-phosphate dehydrogenase	GAPDH	GAPDH	31	31	30	85.1	85.1	85.1	36.053	323.31	2.92759	-0.255973	-0.270904	-0.240418	-0.256597
O14556	O14556	Glyceraldehyde-3-phosphate dehydrogenase, testis-specific	GAPDHS	GAPDHS	2	1	1	5.1	5.1	5.1	44.501	-2	0.350239	-0.485599	NaN	-0.0755352	-0.895663
Q53EU6	Q53EU6	Glycerol-3-phosphate acyltransferase 3	AGPAT9	AGPAT9	3	3	3	10.4	10.4	10.4	48.705	5.343	0.16518	0.19637	0.426426	-0.611733	0.774418
P43304;F5GYK7	P43304	Glycerol-3-phosphate dehydrogenase, mitochondrial	GPD2	GPD2	27	27	27	54.1	54.1	54.1	80.852	154.39	1.75985	-0.423408	-0.358103	-0.376058	-0.536064
P50440;H0YKW9	P50440;H0YKW9	Glycine amidinotransferase, mitochondrial	GATM	GATM	2	2	2	7.6	7.6	7.6	48.455	6.5204	0.837895	0.709918	NaN	0.545079	0.874758
P23434	P23434	Glycine cleavage system H protein, mitochondrial	GCSH	GCSH	2	2	2	17.3	17.3	17.3	18.884	126.96	1.79313	-0.262722	-0.204732	-0.321622	-0.261812
P41250;H7C443;F8WCK4	P41250	Glycine--tRNA ligase	GARS	GARS	37	37	37	62.2	62.2	62.2	83.165	323.31	2.34064	-0.394679	-0.443046	-0.35067	-0.390321
P13807;M0QYU1;P54840	P13807	Glycogen [starch] synthase, muscle	GYS1	GYS1	15	15	15	29	29	29	83.785	38.673	1.71189	0.276245	0.252173	0.223917	0.352646
P35573;A0A1C7CYW1	P35573	Glycogen debranching enzyme;4-alpha-glucanotransferase;Amylo-alpha-1,6-glucosidase	AGL	AGL	15	15	15	18	18	18	174.76	39.97	1.08096	0.177629	0.124593	0.286881	0.121413
P11216;H0Y4Z6	P11216	Glycogen phosphorylase, brain form	PYGB	PYGB	57	57	49	63.1	63.1	54.7	96.695	323.31	3.10192	-0.535412	-0.514882	-0.564777	-0.526577
P06737;E9PK47	P06737;E9PK47	Glycogen phosphorylase, liver form;Alpha-1,4 glucan phosphorylase	PYGL	PYGL	49	43	42	57.7	50.2	48.9	97.147	323.31	1.90323	0.22097	0.189034	0.203765	0.27011
P49840;A8MT37;M0QYV0	P49840;A8MT37	Glycogen synthase kinase-3 alpha	GSK3A	GSK3A	9	8	8	30.2	28.6	28.6	50.98	24.476	0.696373	-0.0840059	-0.152131	0.000288558	-0.100175
P49841	P49841	Glycogen synthase kinase-3 beta	GSK3B	GSK3B	9	9	8	36.9	36.9	35	46.744	76.683	1.37446	-0.581947	-0.402893	-0.524064	-0.818885
P46976;G5E9W8;C9JQ42;C9J8R8;C9J7C7	P46976;G5E9W8;C9JQ42	Glycogenin-1	GYG1	GYG1	5	5	5	17.4	17.4	17.4	39.383	36.116	0.0696192	0.0278158	-0.0820565	-0.123858	0.289362
F5H0U5;Q9NZD2;F5GZ49;H0YFS9	F5H0U5;Q9NZD2	Glycolipid transfer protein	GLTP	GLTP	3	3	3	19.5	19.5	19.5	21.659	6.6427	1.01941	-0.701644	-0.277621	-1.08565	-0.741662
P30419;B7Z8J4;K7EN82;K7EN42	P30419	Glycylpeptide N-tetradecanoyltransferase 1	NMT1	NMT1	16	16	13	42.7	42.7	37.9	56.806	323.31	0.0948717	-0.00997689	-0.0196383	0.0553346	-0.0656269
Q9UBQ7;U3KQ56	Q9UBQ7;U3KQ56	Glyoxylate reductase/hydroxypyruvate reductase	GRHPR	GRHPR	16	16	16	60.4	60.4	60.4	35.668	276.23	1.25933	-0.409087	-0.260895	-0.599899	-0.366466
H7C410;P35052;H7C024;H7BZL4;C9J4Y6;H7BZE9	H7C410;P35052;H7C024	Glypican-1;Secreted glypican-1	GPC1	GPC1	7	7	7	22.6	22.6	22.6	53.964	17.345	1.64992	0.373175	0.326997	0.306379	0.486148
O75487;A0A087WT82;Q9Y625	O75487	Glypican-4;Secreted glypican-4	GPC4	GPC4	4	4	4	11.7	11.7	11.7	62.411	11.396	1.25048	0.82069	0.514905	1.20533	0.741834
H0YMB3;H0YLV5;A0A087WWM4;F8WAN9;H0YNJ6;Q9P2T1;H0YNS9;H0YLB8;H0YNH0;A0A0B4J281;H0YMG3;H0YKK3;H0YN74;H0YMR9;H0YMV5;P36959;H0YKE1;H0YN22;H0YK13	H0YMB3;H0YLV5;A0A087WWM4;F8WAN9;H0YNJ6;Q9P2T1;H0YNS9;H0YLB8	GMP reductase;GMP reductase 2	GMPR2	GMPR2	7	7	7	33	33	33	33.921	44.216	1.57255	-0.497523	-0.58383	-0.577293	-0.331445
P49915	P49915	GMP synthase [glutamine-hydrolyzing]	GMPS	GMPS	43	43	43	67.1	67.1	67.1	76.715	323.31	1.8972	-0.505859	-0.58775	-0.534809	-0.395018
Q92896;H3BM42;H3BQT1;H3BQU9;H3BRD8	Q92896;H3BM42	Golgi apparatus protein 1	GLG1	GLG1	25	25	25	31.5	31.5	31.5	134.55	323.31	2.58104	-1.33745	-1.25229	-1.28676	-1.47329
O00461;F8W785	O00461;F8W785	Golgi integral membrane protein 4	GOLIM4	GOLIM4	5	5	5	8.6	8.6	8.6	81.879	12.93	0.683125	0.258595	0.529271	0.189793	0.0567222
Q8NBJ4;F8WAT9;C9JYM4;C9J941	Q8NBJ4	Golgi membrane protein 1	GOLM1	GOLM1	8	8	8	21.4	21.4	21.4	45.333	39.869	0.136715	0.124727	-0.150865	0.752064	-0.227016
Q9H4A6;D6REM1	Q9H4A6	Golgi phosphoprotein 3	GOLPH3	GOLPH3	13	13	12	53.7	53.7	53.7	33.81	185.43	1.1702	0.133937	0.0926134	0.207143	0.102053
Q5T5I6;Q9H4A5	Q5T5I6;Q9H4A5	Golgi phosphoprotein 3-like	GOLPH3L	GOLPH3L	4	3	3	20.8	16	16	31.128	6.8472	0.164765	0.112073	-0.0592694	-0.187165	0.582652
Q9BQQ3;C9J9V9;H7C0J2;C9J0V5;G3V0G1;B4E1H8	Q9BQQ3;C9J9V9;H7C0J2;C9J0V5;G3V0G1;B4E1H8	Golgi reassembly-stacking protein 1	GORASP1	GORASP1	2	2	2	8.4	8.4	8.4	46.482	2.5531	0.380994	-0.276075	-0.0647515	-0.487399	NaN
Q9H8Y8	Q9H8Y8	Golgi reassembly-stacking protein 2	GORASP2	GORASP2	10	10	10	36.5	36.5	36.5	47.145	144.1	2.37904	-0.563028	-0.528386	-0.524687	-0.63601
Q9H3P7	Q9H3P7	Golgi resident protein GCP60	ACBD3	ACBD3	19	19	19	47.3	47.3	47.3	60.593	323.31	1.77462	-0.106551	-0.0852212	-0.132894	-0.101536
B4DQA8;E9PCW1;K7EJC8;O95249;G5E9T8;F6RU00	B4DQA8;E9PCW1;K7EJC8;O95249;G5E9T8	Golgi SNAP receptor complex member 1	GOSR1	GOSR1	6	6	6	50.6	50.6	50.6	20.045	59.805	0.126119	-0.0226314	-0.103193	0.0980152	-0.0627159
E7EQ34;O14653;I3L4Z6;I3L1K7;I3L3V4;I3L0K1;I3NI02	E7EQ34;O14653;I3L4Z6;I3L1K7;I3L3V4;I3L0K1	Golgi SNAP receptor complex member 2	GOSR2	GOSR2	4	4	4	31	31	31	26.864	31.938	2.58904	0.734506	0.768078	0.775514	0.659925
Q7L5D6;C9JPA8;C9JHN8	Q7L5D6	Golgi to ER traffic protein 4 homolog	GET4	GET4	5	5	5	16.8	16.8	16.8	36.504	59.237	0.761571	0.268336	0.35321	0.0147838	0.437015
Q9HD26;F5H1Y4	Q9HD26;F5H1Y4	Golgi-associated PDZ and coiled-coil motif-containing protein	GOPC	GOPC	12	12	7	37.4	37.4	22.1	50.519	89.867	1.8765	0.472545	0.562279	0.482848	0.372506
Q9H4G4;Q5VZR0;A0A087WUM5	Q9H4G4;Q5VZR0	Golgi-associated plant pathogenesis-related protein 1	GLIPR2	GLIPR2	4	4	4	42.2	42.2	42.2	17.218	35.961	1.35528	0.176322	0.116232	0.247563	0.165172
Q92538	Q92538	Golgi-specific brefeldin A-resistance guanine nucleotide exchange factor 1	GBF1	GBF1	28	28	28	24.3	24.3	24.3	206.44	208.88	1.45242	0.369369	0.258338	0.502331	0.347439
Q92805;Q5T165;H0YE54;R4GNH1	Q92805	Golgin subfamily A member 1	GOLGA1	GOLGA1	8	8	8	14.7	14.7	14.7	88.183	28.579	0.447633	-0.233631	-0.516801	0.144308	-0.328399
A0A0C4DGS5;Q08379;B7ZC06;A0A087WYC0;H0Y7B8	A0A0C4DGS5;Q08379	Golgin subfamily A member 2	GOLGA2	GOLGA2	27	27	27	36.2	36.2	36.2	111.66	323.31	1.8506	-0.304933	-0.236469	-0.316708	-0.36162
Q08378;A0A087WV43	Q08378	Golgin subfamily A member 3	GOLGA3	GOLGA3	47	47	47	40.5	40.5	40.5	167.35	323.31	0.648379	-0.101049	0.015212	-0.153912	-0.164448
Q13439;H0Y6I0;C9JHJ5;E7EVX2;Q86W71;A0A087WTW2;C9J0Y3	Q13439;H0Y6I0	Golgin subfamily A member 4	GOLGA4	GOLGA4	45	45	45	24.3	24.3	24.3	261.14	213.16	3.62465	-0.591244	-0.606913	-0.591462	-0.575357
Q8TBA6;H0YK03	Q8TBA6	Golgin subfamily A member 5	GOLGA5	GOLGA5	8	8	8	16.4	16.4	16.4	83.023	40.625	0.506737	-0.468773	-0.219287	-0.71826	NaN
Q7Z5G4	Q7Z5G4	Golgin subfamily A member 7	GOLGA7	GOLGA7	2	2	2	19	19	19	15.824	4.8936	0.473538	-0.427676	0.0154976	-0.201161	-1.09736
Q14789;E7EU81;H0Y867;F8WF12;C9J8Q0	Q14789	Golgin subfamily B member 1	GOLGB1	GOLGB1	104	104	100	46.4	46.4	44.7	376.01	323.31	0.151407	-0.016316	-0.0754136	0.0531114	-0.0266459
A0A0A0MRI1;Q8IXQ4;A0A087WW86	A0A0A0MRI1;Q8IXQ4	GPALPP motifs-containing protein 1	GPALPP1	GPALPP1	5	5	5	22.2	22.2	22.2	37.971	14.601	2.8324	-0.669044	-0.620179	-0.707218	-0.679735
Q96S52	Q96S52	GPI transamidase component PIG-S	PIGS	PIGS	4	4	4	14.6	14.6	14.6	61.655	162.11	0.874344	0.193192	0.219587	0.314407	0.0455827
Q969N2;H7C2Y2	Q969N2	GPI transamidase component PIG-T	PIGT	PIGT	3	3	3	8	8	8	65.699	12.139	0.186091	-0.0654036	-0.0115007	-0.302671	0.117961
Q92643;B1AK81;A6NEM5	Q92643;B1AK81;A6NEM5	GPI-anchor transamidase	PIGK	PIGK	5	5	5	21.3	21.3	21.3	45.251	20.783	0.0719011	-0.0656826	0.104471	0.349026	-0.650544
Q9HCN4;F8WD09	Q9HCN4	GPN-loop GTPase 1	GPN1	GPN1	6	6	6	31.3	31.3	31.3	41.74	35.464	0.430565	0.253076	-0.168107	0.580917	0.346418
Q6ISB3;F8WFB0;B7Z1S6	Q6ISB3	Grainyhead-like protein 2 homolog	GRHL2	GRHL2	16	16	15	33.1	33.1	29	71.104	159.44	0.446399	-0.0924891	-0.0368959	0.0060466	-0.246618
K7EKL3;P28799;K7EQI0;K7EQ05;K7EMR1	K7EKL3;P28799;K7EQI0;K7EQ05	Granulins;Acrogranin;Paragranulin;Granulin-1;Granulin-2;Granulin-3;Granulin-4;Granulin-5;Granulin-6;Granulin-7	GRN	GRN	3	3	3	10.8	10.8	10.8	41.238	3.7673	0.0958107	0.0194984	-0.0226102	0.153027	-0.0719216
Q96CN9	Q96CN9	GRIP and coiled-coil domain-containing protein 1	GCC1	GCC1	10	10	10	15.6	15.6	15.6	87.81	25.169	0.53817	0.189467	0.329066	0.315218	-0.0758849
Q8IWJ2;B8ZZW2;B8ZZA5;U3KQE0;U3KPU4;H7BYJ9	Q8IWJ2;B8ZZW2	GRIP and coiled-coil domain-containing protein 2	GCC2	GCC2	15	15	15	13.1	13.1	13.1	195.91	35.957	0.927314	0.167468	0.0472592	0.192952	0.262193
A0A087WT45;Q4V328;A0A075B793;A0A087WXA6	A0A087WT45;Q4V328;A0A075B793	GRIP1-associated protein 1	GRIPAP1	GRIPAP1	9	9	9	17.7	17.7	17.7	90.856	56.463	0.0241898	-0.0161787	-0.0485167	-0.364144	0.364124
Q8TAE8	Q8TAE8	Growth arrest and DNA damage-inducible proteins-interacting protein 1	GADD45GIP1	GADD45GIP1	6	6	6	28.8	28.8	28.8	25.384	26.127	1.11267	-0.134315	-0.209378	-0.118868	-0.0746993
P62993;J3KT38;J3QRL5;J3QLF6	P62993;J3KT38	Growth factor receptor-bound protein 2	GRB2	GRB2	14	14	14	70	70	70	25.206	53.482	1.20373	0.114983	0.0546401	0.143132	0.147176
Q14451;J3QL76	Q14451	Growth factor receptor-bound protein 7	GRB7	GRB7	8	8	8	25.2	25.2	25.2	59.68	16.757	3.23601	-1.90148	-1.98919	-1.88076	-1.83449
Q9H3K2	Q9H3K2	Growth hormone-inducible transmembrane protein	GHITM	GHITM	4	4	4	11.3	11.3	11.3	37.205	4.1871	0.0990048	0.0250626	-0.0352835	0.193078	-0.0826064
Q9HAV7	Q9HAV7	GrpE protein homolog 1, mitochondrial	GRPEL1	GRPEL1	13	13	13	57.1	57.1	57.1	24.279	276.78	1.78376	-0.416342	-0.390415	-0.520231	-0.338378
B5MDF5;P62826;J3KQE5;F5H018;H0YFC6;B4DV51;A0A087X0W0	B5MDF5;P62826;J3KQE5;F5H018	GTP-binding nuclear protein Ran	RAN	RAN	15	15	15	46.8	46.8	46.8	26.224	167.83	1.24501	0.206956	0.30229	0.125122	0.193456
O00178;B0QY59;F5H716;F5H257;H0YGA8	O00178	GTP-binding protein 1	GTPBP1	GTPBP1	15	15	15	38.3	38.3	38.3	72.453	70.493	2.8175	-0.906792	-0.837893	-0.955508	-0.926975
A4D1E9;C9JEQ8;C9J8R7;C9JNI1;F8WBY0;F8WCN4;F8WBB5	A4D1E9;C9JEQ8	GTP-binding protein 10	GTPBP10	GTPBP10	10	10	10	43.2	43.2	43.2	42.932	25.02	1.92622	0.230376	0.180148	0.250113	0.260869
C9J931;Q15382	C9J931;Q15382	GTP-binding protein Rheb	RHEB	RHEB	7	7	7	54.4	54.4	54.4	8.6739	45.822	2.97484	1.02988	1.09579	0.98601	1.00784
Q9NR31;H0Y5E8;Q5SQT8;X1WI22;D6RAA2	Q9NR31	GTP-binding protein SAR1a	SAR1A	SAR1A	15	15	13	71.7	71.7	60.6	22.367	120.22	3.00451	0.238503	0.23352	0.228726	0.253263
Q9Y6B6;D6RD69;D6R9R5;Q9H029;D6RDB2	Q9Y6B6;D6RD69;D6R9R5;Q9H029	GTP-binding protein SAR1b	SAR1B;DKFZp434B2017	SAR1B	8	6	6	55.1	43.9	43.9	22.41	30.248	0.121792	0.0101431	0.0107799	-0.039429	0.0590784
Q9UIJ7	Q9UIJ7	GTP:AMP phosphotransferase AK3, mitochondrial	AK3	AK3	12	12	12	56.8	56.8	56.8	25.565	170.49	0.420721	-0.18535	-0.0802404	-0.510026	0.0342158
O75616;J3QSB2;J3QRV9;K7EQJ8;J3QT61	O75616	GTPase Era, mitochondrial	ERAL1	ERAL1	5	5	5	14.4	14.4	14.4	48.349	110.35	0.234809	0.220646	0.730662	-0.422385	0.353662
P01112	P01112	GTPase HRas;GTPase HRas, N-terminally processed	HRAS	HRAS	9	1	0	56.6	7.9	0	21.298	41.681	0.175113	-0.0469015	NaN	-0.128582	0.0347792
P01116	P01116	GTPase KRas;GTPase KRas, N-terminally processed	KRAS	KRAS	8	2	2	58.7	11.1	11.1	21.656	4.7845	0.0857039	-0.100157	-0.572823	0.671475	-0.399121
P01111;G3V4K2;G3V5T7	P01111	GTPase NRas	NRAS	NRAS	12	12	3	70.9	70.9	23.8	21.229	70.097	0.140433	0.0405564	-0.00542031	0.231678	-0.104589
F8W9S7;Q14C86;C9IZ08;B4DGD8;B0QZ65;H0Y4E7;H0Y7I9;A0A0A0MQV8;C9IZX9	F8W9S7;Q14C86;C9IZ08;B4DGD8;B0QZ65	GTPase-activating protein and VPS9 domain-containing protein 1	GAPVD1	GAPVD1	22	22	22	26.1	26.1	26.1	157.46	323.31	0.781835	-0.139803	-0.0109191	-0.186952	-0.221539
A0A0C4DFW0;Q5VVW2;C9JFS0;C9J9U0;C9J8L5;Q5JS19	A0A0C4DFW0;Q5VVW2;C9JFS0;C9J9U0;C9J8L5;Q5JS19	GTPase-activating Rap/Ran-GAP domain-like protein 3	GARNL3	GARNL3	2	2	2	3.7	3.7	3.7	90.923	2.1844	1.38805	-0.83556	-0.889343	NaN	-0.781777
Q14353	Q14353	Guanidinoacetate N-methyltransferase	GAMT	GAMT	4	4	4	39.4	39.4	39.4	26.318	10.959	0.516262	0.576053	0.874836	0.277271	NaN
P52735	P52735	Guanine nucleotide exchange factor VAV2	VAV2	VAV2	17	17	17	26	26	26	101.29	240	1.70507	-0.25631	-0.254221	-0.194097	-0.320612
P63096;C9JPP4;C9JL77	P63096;C9JPP4	Guanine nucleotide-binding protein G(i) subunit alpha-1	GNAI1	GNAI1	14	7	7	40.7	18.9	18.9	40.361	70.08	2.51115	0.946828	0.854554	0.9489	1.03703
P04899	P04899	Guanine nucleotide-binding protein G(i) subunit alpha-2	GNAI2	GNAI2	19	19	12	63.7	63.7	42	40.45	323.31	2.27466	-0.87466	-0.985273	-0.763538	-0.875169
Q9UBI6	Q9UBI6	Guanine nucleotide-binding protein G(I)/G(S)/G(O) subunit gamma-12	GNG12	GNG12	6	6	6	70.8	70.8	70.8	8.0061	48.416	0.454358	0.196034	-0.11115	0.442121	0.257131
P62873;F6UT28;B1AKQ8;F6X3N5;B3KVK2;F5H8J8;F5H100;F5H0S8;E9PCP0;P16520	P62873;F6UT28;B1AKQ8;F6X3N5	Guanine nucleotide-binding protein G(I)/G(S)/G(T) subunit beta-1	GNB1	GNB1	17	17	11	68.5	68.5	41.2	37.377	323.31	1.0866	0.119121	0.104471	0.0647449	0.188148
P62879;C9JXA5;E7EP32;C9JIS1;C9JZN1	P62879;C9JXA5;E7EP32;C9JIS1;C9JZN1	Guanine nucleotide-binding protein G(I)/G(S)/G(T) subunit beta-2	GNB2	GNB2	16	11	8	67.4	49.1	41.2	37.331	218.16	1.64712	-0.202485	-0.261154	-0.156209	-0.190092
P08754;P11488;P19087;A8MTJ3;A2A2R6;A0A087WZE5	P08754	Guanine nucleotide-binding protein G(k) subunit alpha	GNAI3	GNAI3	18	12	12	55.1	35.9	35.9	40.532	240.2	0.941109	-0.0937287	-0.13144	-0.125494	-0.0242524
P09471;H3BTM2;H3BN82;A0A087WTB6;H3BQG8	P09471;H3BTM2;H3BN82	Guanine nucleotide-binding protein G(o) subunit alpha	GNAO1	GNAO1	8	6	6	29.9	23.4	23.4	40.05	44.174	2.06095	1.41242	1.21381	1.35969	1.66375
P50148;B1AM21	P50148;B1AM21	Guanine nucleotide-binding protein G(q) subunit alpha	GNAQ	GNAQ	8	6	6	31.5	25.9	25.9	42.142	9.9544	0.705205	-0.645755	-0.439129	-0.852381	NaN
P63092;Q5JWF2;S4R3E3;A0A0A0MR13;Q5JWE9;S4R3V9;P38405;Q5JWD1;H0Y7E8;K7EQ80;K7EPE2	P63092;Q5JWF2	Guanine nucleotide-binding protein G(s) subunit alpha isoforms short;Guanine nucleotide-binding protein G(s) subunit alpha isoforms XLas	GNAS	GNAS	15	14	11	50.5	47.7	37.6	45.664	44.508	2.34515	-0.435712	-0.405738	-0.494475	-0.406924
P29992;K7EL62;A0A087WVZ3;O95837	P29992;K7EL62	Guanine nucleotide-binding protein subunit alpha-11	GNA11	GNA11	9	9	7	30.1	30.1	24.5	42.123	35.62	1.41157	-0.272428	-0.163494	-0.310772	-0.343019
Q14344	Q14344	Guanine nucleotide-binding protein subunit alpha-13	GNA13	GNA13	8	8	8	24.7	24.7	24.7	44.049	28.42	0.770859	0.171176	0.117695	0.330673	0.0651587
P63244;J3KPE3;D6RAC2;D6REE5;H0Y8W2;D6RHH4;H0YAF8;D6R9Z1;H0YAM7;D6R9L0;D6RFX4;H0Y8R5;D6RBD0;D6RAU2;E9PD14;D6RFZ9;D6RF23;D6RGK8;D6R909;D6RHJ5;H0Y9P0;D6RDI0	P63244;J3KPE3;D6RAC2;D6REE5;H0Y8W2;D6RHH4;H0YAF8;D6R9Z1;H0YAM7;D6R9L0;D6RFX4	Guanine nucleotide-binding protein subunit beta-2-like 1;Guanine nucleotide-binding protein subunit beta-2-like 1, N-terminally processed	GNB2L1	GNB2L1	26	26	26	83.3	83.3	83.3	35.076	323.31	2.30404	0.191772	0.173767	0.218347	0.183201
Q9HAV0;C9JD14;H7C5J5	Q9HAV0	Guanine nucleotide-binding protein subunit beta-4	GNB4	GNB4	10	4	4	45.9	22.6	22.6	37.567	18.048	1.53215	0.412062	0.480058	0.488412	0.267716
Q9BYB4;C9JPQ6	Q9BYB4;C9JPQ6	Guanine nucleotide-binding protein subunit beta-like protein 1	GNB1L	GNB1L	3	3	3	13.1	13.1	13.1	35.618	5.1756	0.751734	-0.163857	-0.171222	-0.0217458	-0.298602
P36915;A0A140T8Y2;A2AB27	P36915;A0A140T8Y2	Guanine nucleotide-binding protein-like 1	GNL1	GNL1	19	19	19	41.7	41.7	41.7	68.66	116.2	2.52896	-0.631678	-0.601453	-0.593202	-0.70038
Q9BVP2;C9JYH9;C9JZT7;B4DMU5	Q9BVP2	Guanine nucleotide-binding protein-like 3	GNL3	GNL3	20	20	20	43.9	43.9	43.9	61.992	230.08	1.88249	-0.442887	-0.512308	-0.342964	-0.47339
Q9NVN8	Q9NVN8	Guanine nucleotide-binding protein-like 3-like protein	GNL3L	GNL3L	4	4	4	11.7	11.7	11.7	65.572	8.035	0.816461	0.0953457	0.108892	0.0163537	0.160791
H0YNP9;Q8N4P3;H0YKT9	H0YNP9;Q8N4P3	Guanosine-3,5-bis(diphosphate) 3-pyrophosphohydrolase MESH1	HDDC3	HDDC3	3	3	3	33.6	33.6	33.6	15.956	9.518	1.27416	0.306253	0.230818	0.234501	0.453439
Q16774;B1ANH0;B1ANG9;B1ANH5;B1ANH6;B1ANH2;B1ANH3	Q16774;B1ANH0;B1ANG9;B1ANH5;B1ANH6;B1ANH2;B1ANH3	Guanylate kinase	GUK1	GUK1	10	10	10	59.9	59.9	59.9	21.725	51.89	1.00464	-0.289519	-0.264461	-0.132768	-0.471329
Q96HR8;D6RIB3	Q96HR8;D6RIB3	H/ACA ribonucleoprotein complex non-core subunit NAF1	NAF1	NAF1	2	2	2	5.1	5.1	5.1	53.716	43.408	1.85264	0.387503	NaN	0.39605	0.378955
Q9NY12	Q9NY12	H/ACA ribonucleoprotein complex subunit 1	GAR1	GAR1	7	7	7	37.3	37.3	37.3	22.348	17.487	1.5285	-0.382252	-0.461184	-0.437174	-0.248399
Q9NX24;D6RC52;D6RCB9;J3QSY4;H0YC83	Q9NX24;D6RC52;D6RCB9;J3QSY4	H/ACA ribonucleoprotein complex subunit 2	NHP2	NHP2	6	6	6	54.2	54.2	54.2	17.201	149.32	1.93681	-0.709218	-0.791533	-0.780661	-0.55546
Q9NPE3;H0YM60	Q9NPE3;H0YM60	H/ACA ribonucleoprotein complex subunit 3	NOP10	NOP10	4	4	4	70.3	70.3	70.3	7.7059	49.014	2.06629	-0.432709	-0.421245	-0.369259	-0.507624
O60832;C9IYT0;H7C0M1;H7C2Q9;H7C2Q2;H7BZF2	O60832	H/ACA ribonucleoprotein complex subunit 4	DKC1	DKC1	17	17	17	40.5	40.5	40.5	57.673	159.69	1.75365	-0.532326	-0.601518	-0.606386	-0.389073
K7ER15;Q9H0R4;K7EMY7	K7ER15;Q9H0R4	Haloacid dehalogenase-like hydrolase domain-containing protein 2	HDHD2	HDHD2	3	3	3	20.6	20.6	20.6	22.49	11.168	0.122727	-0.0825086	-0.298158	0.376624	-0.325991
Q9BSH5	Q9BSH5	Haloacid dehalogenase-like hydrolase domain-containing protein 3	HDHD3	HDHD3	8	8	8	55	55	55	28	19.586	2.33055	-0.68672	-0.637334	-0.780884	-0.641941
Q96CS2;K7EK72;K7EJA9;K7EM54;K7EKH4;K7ES67;K7EQT8	Q96CS2	HAUS augmin-like complex subunit 1	HAUS1	HAUS1	4	4	4	27.3	27.3	27.3	31.863	21.282	1.96155	0.319799	0.364012	0.341758	0.253626
Q68CZ6;D6R993	Q68CZ6	HAUS augmin-like complex subunit 3	HAUS3	HAUS3	4	4	4	9.5	9.5	9.5	69.65	34.842	0.0597258	-0.0714497	0.277747	-0.420646	NaN
G3V541;Q9H6D7;H0YIZ6;G3V5A5;G3V5Z2;G3V2T6	G3V541;Q9H6D7;H0YIZ6;G3V5A5	HAUS augmin-like complex subunit 4	HAUS4	HAUS4	3	3	3	16.1	16.1	16.1	32.245	9.6295	0.00911474	0.0159975	-1.06658	0.454281	0.66029
Q5VY60;Q7Z4H7;Q5SYF9	Q5VY60;Q7Z4H7;Q5SYF9	HAUS augmin-like complex subunit 6	HAUS6	HAUS6	9	9	9	14.7	14.7	14.7	91.127	14.219	1.11478	0.3271	0.399991	0.136323	0.444985
Q99871;A6NDA1;H7BZF8	Q99871;A6NDA1	HAUS augmin-like complex subunit 7	HAUS7	HAUS7	3	3	3	12	12	12	40.778	42.245	0.170595	0.414837	NaN	1.15601	-0.326335
Q9BT25	Q9BT25	HAUS augmin-like complex subunit 8	HAUS8	HAUS8	4	4	4	21.2	21.2	21.2	44.857	12.64	2.20414	-0.261615	-0.264183	NaN	-0.259047
Q9Y450;B7Z524;H0YDX7;J3QT46;H0YES5;E9PHZ9;E9PJ90;E9PN23;E9PS53;G5E991;E9PMN1;E9PLR4	Q9Y450;B7Z524;H0YDX7;J3QT46;H0YES5	HBS1-like protein	HBS1L	HBS1L	15	15	15	30.7	30.7	30.7	75.472	161.58	1.03929	0.179884	0.290424	0.091666	0.157561
O00165;E9PIQ7;Q5VYD6	O00165;E9PIQ7	HCLS1-associated protein X-1	HAX1	HAX1	8	8	8	44.4	44.4	44.4	31.62	18.935	1.63831	-0.729428	-0.941864	-0.687776	-0.558644
Q53T59;F6TR53;B5MC96;A0A0D9SFN1;H7BZ19;H7C0Y9;F8WDN8;H7BZZ1	Q53T59;F6TR53;B5MC96	HCLS1-binding protein 3	HS1BP3	HS1BP3	10	10	10	29.8	29.8	29.8	42.78	64.268	0.26625	0.0709649	0.146655	0.188401	-0.122162
Q7Z4H3;V9GYS5;V9GZ04	Q7Z4H3	HD domain-containing protein 2	HDDC2	HDDC2	6	6	6	49.5	49.5	49.5	23.39	38.309	0.577564	-0.343947	-0.789437	-0.16288	-0.0795237
Q9H583;Q5T3Q7;Q6P664	Q9H583;Q5T3Q7	HEAT repeat-containing protein 1;HEAT repeat-containing protein 1, N-terminally processed	HEATR1	HEATR1	25	25	25	17.6	17.6	17.6	242.37	216.73	1.3697	0.258318	0.354903	0.256165	0.163885
Q7Z4Q2	Q7Z4Q2	HEAT repeat-containing protein 3	HEATR3	HEATR3	8	8	8	17.1	17.1	17.1	74.582	79.146	1.67947	0.251101	0.324811	0.217355	0.211137
F5H619;Q86XA9;H7C5W6;F8VQQ6;H0YIW3	F5H619;Q86XA9;H7C5W6	HEAT repeat-containing protein 5A	HEATR5A	HEATR5A	4	4	4	3.1	3.1	3.1	222.7	13.802	1.46195	0.441531	0.60966	0.348346	0.366588
Q9P2D3	Q9P2D3	HEAT repeat-containing protein 5B	HEATR5B	HEATR5B	7	7	7	5.9	5.9	5.9	224.3	38.349	0.303394	-0.082944	-0.27282	-0.0469508	0.0709388
Q53FA3;P34931	Q53FA3;P34931	Heat shock 70 kDa protein 1-like	HSPA1L	HSPA1L	14	2	2	28.7	4.2	4.2	70.403	3.4681	0.893618	0.909256	0.781653	0.358509	1.5876
O43301;A0A1B0GTF3;K7ELE6	O43301;A0A1B0GTF3	Heat shock 70 kDa protein 12A	HSPA12A	HSPA12A	3	3	3	7.7	7.7	7.7	74.977	2.4326	0.818079	-0.688372	-0.548016	-1.27132	-0.245779
P48723	P48723	Heat shock 70 kDa protein 13	HSPA13	HSPA13	2	2	2	6.2	6.2	6.2	51.927	33.558	1.46736	0.572709	NaN	0.54201	0.603407
Q0VDF9;H7C2A1;B0YIZ1	Q0VDF9	Heat shock 70 kDa protein 14	HSPA14	HSPA14	15	15	15	41.1	41.1	41.1	54.794	66.522	0.711815	-0.15025	-0.0108028	-0.280808	-0.159138
A0A0G2JIW1;P0DMV9;P0DMV8;V9GZ37	A0A0G2JIW1;P0DMV9;P0DMV8;V9GZ37	Heat shock 70 kDa protein 1B;Heat shock 70 kDa protein 1A	HSPA1B;HSPA1A	HSPA1B	48	48	33	73.2	73.2	53.3	70.108	323.31	3.76274	-0.691766	-0.705523	-0.695185	-0.674591
P34932;A0A087WYC1;A0A087WTS8	P34932;A0A087WYC1;A0A087WTS8	Heat shock 70 kDa protein 4	HSPA4	HSPA4	72	72	68	77.1	77.1	74.2	94.33	323.31	0.154252	0.0227788	0.00331442	0.119954	-0.0549317
O95757;E9PDE8;D6RJ96	O95757;E9PDE8;D6RJ96	Heat shock 70 kDa protein 4L	HSPA4L	HSPA4L	34	28	28	52	46.2	46.2	94.511	238.75	2.68388	1.39887	1.40447	1.28576	1.5064
P17066;P48741	P17066;P48741	Heat shock 70 kDa protein 6;Putative heat shock 70 kDa protein 7	HSPA6;HSPA7	HSPA6	12	2	2	15.7	4.4	4.4	71.027	5.8956	0.784465	-0.29127	-0.0495763	-0.306627	-0.517606
P11142;E9PKE3;E9PNE6;E9PLF4;E9PS65;E9PI65;E9PM13	P11142;E9PKE3;E9PNE6	Heat shock cognate 71 kDa protein	HSPA8	HSPA8	47	44	0	72.9	70.9	0	70.897	323.31	3.23926	0.593388	0.577248	0.58111	0.621806
E9PMQ6;Q00613;E9PI02;A0A087X1F9;A0A087WXG6	E9PMQ6;Q00613;E9PI02	Heat shock factor protein 1	HSF1	HSF1	6	6	6	18.6	18.6	18.6	53.593	69.705	1.42976	-0.488805	-0.647829	-0.505431	-0.313154
O75506	O75506	Heat shock factor-binding protein 1	HSBP1	HSBP1	7	7	7	81.6	81.6	81.6	8.5435	108.06	1.20165	0.224071	0.188654	0.339251	0.144308
Q92598;A0A0A0MSM0;R4GN69;Q5TBM3	Q92598;A0A0A0MSM0	Heat shock protein 105 kDa	HSPH1	HSPH1	63	60	58	70.7	67.8	66.8	96.864	323.31	1.53671	-0.0901905	-0.0837527	-0.120059	-0.0667598
Q12931;I3L0K7;I3L239;I3L253;I3L2D5	Q12931;I3L0K7	Heat shock protein 75 kDa, mitochondrial	TRAP1	TRAP1	41	41	41	61.8	61.8	61.8	80.109	323.31	3.11866	-0.651939	-0.683067	-0.652017	-0.620734
P04792;F8WE04;C9J3N8	P04792	Heat shock protein beta-1	HSPB1	HSPB1	17	17	17	86.8	86.8	86.8	22.782	279.96	3.31925	-1.06802	-1.10821	-1.06866	-1.02718
P07900;G3V2J8;Q14568;Q58FG0	P07900	Heat shock protein HSP 90-alpha	HSP90AA1	HSP90AA1	73	73	52	70.5	70.5	55.9	84.659	323.31	3.63815	-1.08712	-1.11791	-1.06148	-1.08198
P08238;Q58FF7	P08238	Heat shock protein HSP 90-beta	HSP90AB1	HSP90AB1	70	49	41	71	58	53.9	83.263	323.31	3.80817	0.867394	0.851359	0.887993	0.862828
P54652	P54652	Heat shock-related 70 kDa protein 2	HSPA2	HSPA2	29	18	17	47.1	32.7	31.5	70.02	272.77	4.68852	1.56827	1.58246	1.56164	1.56071
Q15477;H7C5N0;H7C4L3;B4E0B4	Q15477	Helicase SKI2W	SKIV2L	SKIV2L	13	13	13	16.6	16.6	16.6	137.75	48.506	0.982523	-0.148735	-0.0516534	-0.164238	-0.230313
A0A0A0MS59;A0A0C4DFX4;Q6ZRS2;A0A087X0E3	A0A0A0MS59;A0A0C4DFX4;Q6ZRS2;A0A087X0E3	Helicase SRCAP	SRCAP	SRCAP	6	6	6	2.4	2.4	2.4	315.61	7.4735	0.402398	0.428228	0.121281	NaN	0.735176
Q9BYK8	Q9BYK8	Helicase with zinc finger domain 2	HELZ2	HELZ2	8	8	8	6.6	6.6	6.6	294.65	11.089	0.0355414	0.147754	-1.04323	NaN	1.33874
A0A0C4DGA6;Q14527;H7C5K0	A0A0C4DGA6;Q14527	Helicase-like transcription factor	HLTF	HLTF	6	6	6	8.9	8.9	8.9	113.86	14.025	0.715508	-0.990796	-0.681677	NaN	-1.29992
Q9UK76;J3KT51	Q9UK76;J3KT51	Hematological and neurological expressed 1 protein;Hematological and neurological expressed 1 protein, N-terminally processed	HN1	HN1	9	9	4	75.3	75.3	44.2	16.014	285.66	1.73076	-0.615781	-0.605069	-0.768322	-0.473951
Q9H910;A6NGP5;H3BMV3;H3BTV5;H3BMM8;B4E1P3;H3BS08	Q9H910;A6NGP5;H3BMV3;H3BTV5	Hematological and neurological expressed 1-like protein	HN1L	HN1L	11	11	2	71.1	71.1	20	20.063	259.65	1.49678	-0.30223	-0.198262	-0.321676	-0.386751
P09601;B1AHA8	P09601;B1AHA8	Heme oxygenase 1	HMOX1	HMOX1	3	3	3	16.7	16.7	16.7	32.818	20.781	1.92375	1.91756	2.22537	2.01428	1.51304
P30519;A0A087WT44;I3L159;I3L1F5;I3L4P8;A0A1B0GXH0;I3L463;I3L276;I3L1Y2	P30519;A0A087WT44;I3L159;I3L1F5	Heme oxygenase 2	HMOX2	HMOX2	22	22	22	74.1	74.1	74.1	36.032	323.31	0.232494	0.0229125	-0.0374435	0.0204844	0.0856966
Q9NRV9;F5GWX2;H0YG71	Q9NRV9;F5GWX2	Heme-binding protein 1	HEBP1	HEBP1	17	17	17	83.6	83.6	83.6	21.097	323.31	2.14005	-0.462043	-0.384753	-0.515171	-0.486206
Q9Y5Z4;Q5THN1	Q9Y5Z4	Heme-binding protein 2	HEBP2	HEBP2	9	9	9	49.3	49.3	49.3	22.875	212.35	2.05775	-0.905945	-0.856633	-0.789112	-1.07209
Q7LGA3;K7EP71	Q7LGA3;K7EP71	Heparan sulfate 2-O-sulfotransferase 1	HS2ST1	HS2ST1	4	4	4	17.4	17.4	17.4	41.881	95.19	0.848683	0.186517	0.144308	0.228726	NaN
P08581;H7C174;H7C130;C9JKM5;Q9H3Y6;P42685	P08581	Hepatocyte growth factor receptor	MET	MET	28	28	27	27.8	27.8	27.3	155.54	309.93	1.31006	0.34744	0.348686	0.485118	0.208517
O14964;I3L1P5;I3L1E3;I3L165;I3L2H4	O14964;I3L1P5	Hepatocyte growth factor-regulated tyrosine kinase substrate	HGS	HGS	20	20	20	28.1	28.1	28.1	86.191	76.028	1.4324	0.394098	0.387473	0.262553	0.532267
P51858	P51858	Hepatoma-derived growth factor	HDGF	HDGF	22	22	22	80	80	80	26.788	323.31	2.29922	-0.698035	-0.598741	-0.747003	-0.74836
Q7Z4V5;K7EPS6;A0A087WZ99;K7ERA4;A0A087WX58	Q7Z4V5	Hepatoma-derived growth factor-related protein 2	HDGFRP2	HDGFRP2	9	9	9	17.4	17.4	17.4	74.316	78.69	2.31366	-0.329273	-0.328127	-0.369725	-0.289968
H7C5G2;G5E9V4;Q969F9	H7C5G2;G5E9V4;Q969F9	Hermansky-Pudlak syndrome 3 protein	HPS3	HPS3	2	2	2	12	12	12	30.025	2.7787	0.917745	-0.674242	-0.544687	-0.803796	NaN
Q9UPZ3;G3V159	Q9UPZ3	Hermansky-Pudlak syndrome 5 protein	HPS5	HPS5	5	5	5	6.6	6.6	6.6	127.45	13.044	0.33623	-0.21668	NaN	-0.0250009	-0.408359
Q86YV9	Q86YV9	Hermansky-Pudlak syndrome 6 protein	HPS6	HPS6	4	4	4	8.8	8.8	8.8	82.974	5.153	1.2366	-0.378552	-0.343971	NaN	-0.413134
Q5SSJ5;B0QZK4;X6RGJ2;Q5SWC8;B0QZK9;B0QZK8	Q5SSJ5;B0QZK4;X6RGJ2;Q5SWC8	Heterochromatin protein 1-binding protein 3	HP1BP3	HP1BP3	6	6	6	12.8	12.8	12.8	61.206	24.623	1.01421	-0.456673	-0.356033	-0.758062	-0.255925
D6R9P3;D6RD18;D6RBZ0;Q99729	D6R9P3;D6RD18;D6RBZ0;Q99729	Heterogeneous nuclear ribonucleoprotein A/B	HNRNPAB	HNRNPAB	15	15	15	36.8	36.8	36.8	30.302	288.48	0.0982553	0.0177557	0.0361869	-0.0954196	0.1125
Q13151	Q13151	Heterogeneous nuclear ribonucleoprotein A0	HNRNPA0	HNRNPA0	17	17	17	51.1	51.1	51.1	30.84	230.96	1.83074	0.0600558	0.0612924	0.0467006	0.0721745
P09651;F8W6I7;F8VZ49;Q32P51;F8VTQ5;F8W646;F8VYN5;H0YH80	P09651;F8W6I7;F8VZ49;Q32P51;F8VTQ5	Heterogeneous nuclear ribonucleoprotein A1;Heterogeneous nuclear ribonucleoprotein A1, N-terminally processed;Heterogeneous nuclear ribonucleoprotein A1-like 2	HNRNPA1;HNRNPA1L2	HNRNPA1	33	33	33	66.1	66.1	66.1	38.746	323.31	2.64777	0.236293	0.221568	0.258338	0.228973
P51991;H7C1J8	P51991	Heterogeneous nuclear ribonucleoprotein A3	HNRNPA3	HNRNPA3	29	29	29	54.8	54.8	54.8	39.594	323.31	1.05887	-0.105112	-0.0496959	-0.164755	-0.100886
A0A087WUK2;O14979	A0A087WUK2;O14979	Heterogeneous nuclear ribonucleoprotein D-like	HNRNPDL	HNRNPDL	15	14	14	32.2	32.2	32.2	40.04	212.33	1.29322	0.238705	0.260869	0.132511	0.322736
Q14103;H0Y8G5;H0YA96;D6RAF8;D6RD83	Q14103;H0Y8G5;H0YA96;D6RAF8	Heterogeneous nuclear ribonucleoprotein D0	HNRNPD	HNRNPD	24	24	11	44.5	44.5	23.4	38.434	323.31	1.48371	-0.172912	-0.108814	-0.201079	-0.208844
P52597;A0A1B0GW42	P52597	Heterogeneous nuclear ribonucleoprotein F;Heterogeneous nuclear ribonucleoprotein F, N-terminally processed	HNRNPF	HNRNPF	19	19	17	65.5	65.5	59	45.671	323.31	2.685	-0.308423	-0.296385	-0.292475	-0.336409
G8JLB6;P31943;E9PCY7;D6RIU0;D6RBM0;E5RGV0;D6RFM3;H0YB39;D6RIT2;D6R9T0;D6RDU3;D6RJ04;D6RIH9;H0YBD7;E7EN40;D6RDL0;E5RGH4;H0YBG7;D6R9D3;D6RF17;E5RJ94;H0YAQ2	G8JLB6;P31943;E9PCY7;D6RIU0;D6RBM0;E5RGV0;D6RFM3;H0YB39	Heterogeneous nuclear ribonucleoprotein H;Heterogeneous nuclear ribonucleoprotein H, N-terminally processed	HNRNPH1	HNRNPH1	18	16	7	54	48.3	26.1	51.229	323.31	0.420648	-0.0404049	-0.0778478	-0.0751856	0.0318186
P55795	P55795	Heterogeneous nuclear ribonucleoprotein H2	HNRNPH2	HNRNPH2	14	10	10	50.6	38.1	38.1	49.263	103.5	2.851	-0.623073	-0.669901	-0.600074	-0.599244
[truncated: 3,306 more rows]

## Sheet: Proteome_H1975-OsiR & H1975
Protein IDs	Majority protein IDs	Protein names	Gene names	Lead gene name	Peptides	Razor + unique peptides	Unique peptides	Sequence coverage [%]	Unique + razor sequence coverage [%]	Unique sequence coverage [%]	Mol. weight [kDa]	Score	Minus Log T-test p-value	Log2 (Mean Ratio H/L)	Log2 (Ratio H/L normalized_BioRep1)	Log2 (Ratio H/L normalized_BioRep2)	Log2 (Ratio H/L normalized_BioRep3)
Q9NX47	Q9NX47	E3 ubiquitin-protein ligase MARCH5	43895	43895	5	5	5	26.3	26.3	26.3	31.231	10.283	0.976097	-0.298064	-0.0922786	-0.440792	-0.36112
Q15019;B5MCX3;C9J2Q4;C9JB25;H7C2Y0;C9J938;H7C310;C9IY94;C9IZU3;C9JQJ4;B5MD47;C9JZI2;A0A1B0GXJ2;C9JFT1;F8WB65;C9JT15;C9JSE7;H7C1T1	Q15019;B5MCX3;C9J2Q4;C9JB25;H7C2Y0	Septin-2	44076	44076	23	23	23	70.9	70.9	70.9	41.487	262.52	1.42298	-0.358177	-0.307162	-0.499647	-0.267722
B1AMS2;Q14141	B1AMS2;Q14141	Septin-6	44080	44080	17	9	9	47.8	33.6	33.6	49.303	114.46	0.128309	0.0121475	-0.0234311	-0.0170959	0.0769695
E7ES33;E7EPK1;Q16181;G3V1Q4;A0A0U1RRE1;A0A0U1RRH9;A0A0U1RRM2;A0A0U1RQK0;A0A0U1RRD1;Q5JXL7;Q6ZU15	E7ES33;E7EPK1;Q16181;G3V1Q4	Septin-7	44081	44081	20	20	20	51.3	51.3	51.3	48.715	323.31	1.64348	-0.415863	-0.365202	-0.542584	-0.339802
A0A087X142;A6NMH6;A6NFQ9;F8W8I8;Q92599;C9JV02;A0A0A0MRP8;C9J4G8	A0A087X142;A6NMH6;A6NFQ9;F8W8I8;Q92599	Septin-8	44082	44082	11	7	7	34.3	25.8	25.8	49.355	18.305	3.28125	-1.43511	-1.41704	-1.49883	-1.38945
Q9UHD8;K7EL40;K7EK18;K7EJ51;K7ER52;K7ENL0;K7EIE4;K7EQD7;K7ER14;K7EJV0;K7ELJ9;K7EPY1;K7EJZ2;K7EJL9;K7EIR4;K7EKN4;K7EN52;K7ENQ5;K7ER34;K7ERG1;K7EQ08	Q9UHD8	Septin-9	44083	44083	31	31	31	65.2	65.2	65.2	65.401	222.09	0.117661	-0.0224667	0.0329472	-0.152067	0.0517201
E7EW69;B5ME97;Q9P0V9;E7EX04;F5H1F2;C9JEW2;C9JNR7;C9JEQ7;F5GYV2;F5H1W3;F8WC85	E7EW69;B5ME97;Q9P0V9;E7EX04	Septin-10	44084	44084	18	16	16	62.9	58.2	58.2	52.145	180.29	2.42074	-0.68651	-0.61072	-0.757404	-0.691406
D6RGI3;D6RER5;Q9NVA2;D6RDU5;H0Y961;D6RDP1;D6R9Y6;H0Y9G8	D6RGI3;D6RER5;Q9NVA2;D6RDU5	Septin-11	44085	44085	25	25	15	60.2	60.2	43.5	49.005	226.49	1.35611	-0.240318	-0.181313	-0.344355	-0.195286
A0A0B4J1S4;A0A087X1G7;O60613;A0A0B4J1T0;A0A0J9YX89;A0A087WXL0;A8MZD0	A0A0B4J1S4;A0A087X1G7;O60613;A0A0B4J1T0	15 kDa selenoprotein	44089	44089	4	4	4	30.3	30.3	30.3	18.045	9.9368	0.118258	0.00555797	-0.0246633	0.0114957	0.0298416
Q9NRG9;H3BU82;F8VZ44;F8VUB6	Q9NRG9;H3BU82;F8VZ44;F8VUB6	Aladin	AAAS	AAAS	8	8	8	20	20	20	59.573	13.527	0.845059	-0.570502	-0.527637	-0.173677	-1.01019
Q86V21;E7EW25	Q86V21	Acetoacetyl-CoA synthetase	AACS	AACS	9	9	9	14.3	14.3	14.3	75.143	11.302	0.224911	-0.121297	0.115566	-0.506045	0.0265876
Q2M2I8;E9PG46	Q2M2I8;E9PG46	AP2-associated protein kinase 1	AAK1	AAK1	11	11	10	16.8	16.8	15.8	103.88	33.028	0.23956	-0.047797	0.0908535	-0.152035	-0.0822093
A0A096LP25;A0A096LNZ0;Q6ZSR9;A0A096LP60	A0A096LP25;A0A096LNZ0;Q6ZSR9	Uncharacterized protein FLJ45252	AAK1	AAK1	8	7	7	26.8	25	25	54.448	23.614	0.811452	-0.1996	-0.221573	-0.341738	-0.0354904
E9PNP3;E9PR47;Q9H7C9;E9PIQ4;E9PJP1;E9PLK9;K4DI89	E9PNP3;E9PR47;Q9H7C9;E9PIQ4	Mth938 domain-containing protein	AAMDC	AAMDC	5	5	5	34	34	34	15.588	13.749	1.20178	0.755061	0.508936	0.607768	1.14848
C9JG97;C9JEH3;Q13685;C9JTS3;H7C0R2	C9JG97;C9JEH3;Q13685;C9JTS3	Angio-associated migratory cell protein	AAMP	AAMP	6	6	6	18.8	18.8	18.8	44.693	18.077	3.04113	-0.755255	-0.712433	-0.763122	-0.79021
A2A2Q9;Q9Y312	A2A2Q9;Q9Y312	Protein AAR2 homolog	AAR2	AAR2	9	9	9	30.2	30.2	30.2	45.034	20.329	0.783212	-0.74743	-0.461343	-1.43979	-0.341153
P49588;H3BPK7	P49588	Alanine--tRNA ligase, cytoplasmic	AARS	AARS	47	47	47	68.4	68.4	68.4	106.81	323.31	3.30351	0.547577	0.559149	0.560421	0.523161
Q5JTZ9	Q5JTZ9	Alanine--tRNA ligase, mitochondrial	AARS2	AARS2	17	17	17	31.1	31.1	31.1	107.34	30.084	0.839515	-0.239546	-0.0367478	-0.368216	-0.313674
Q9BTE6;C9J5N1;L7N2F4;K7N799;K7EQ85;H7C1K1;L7N2F5	Q9BTE6;C9J5N1;L7N2F4	Alanyl-tRNA editing protein Aarsd1	AARSD1;PTGES3L-AARSD1	AARSD1	10	10	10	37.9	37.9	37.9	45.479	14.736	1.7555	-0.804478	-1.00659	-0.769551	-0.637289
Q9NRN7;E9PLW6;E9PNF3	Q9NRN7;E9PLW6	L-aminoadipate-semialdehyde dehydrogenase-phosphopantetheinyl transferase	AASDHPPT	AASDHPPT	10	10	10	31.1	31.1	31.1	35.776	20.313	1.45274	0.484919	0.449429	0.343578	0.66175
Q9NY61;A0A087WTH8;A0A087WWS8	Q9NY61	Protein AATF	AATF	AATF	11	11	11	30.4	30.4	30.4	63.132	48.212	0.813099	-0.272942	-0.0810948	-0.239634	-0.498097
Q9NRK6	Q9NRK6	ATP-binding cassette sub-family B member 10, mitochondrial	ABCB10	ABCB10	3	2	2	4.1	3	3	79.147	2.8298	0.00651943	-0.00696693	-0.304594	0.29066	NaN
H7BXK9;Q9NP58	H7BXK9;Q9NP58	ATP-binding cassette sub-family B member 6, mitochondrial	ABCB6	ABCB6	4	4	4	10	10	10	77.434	14.721	1.6163	0.36879	0.276913	0.477263	0.352194
O75027;B4DGL8;A0A087WW65;E9PJR8	O75027;B4DGL8;A0A087WW65	ATP-binding cassette sub-family B member 7, mitochondrial	ABCB7	ABCB7	12	12	12	27.7	27.7	27.7	82.64	90.978	0.678635	0.17476	-0.00845004	0.314755	0.217975
I3L4X2;P33527;A0A0A0MS99	I3L4X2;P33527;A0A0A0MS99	Multidrug resistance-associated protein 1	ABCC1	ABCC1	13	13	12	12.1	12.1	11.5	160.44	23.693	0.961194	0.290695	0.490057	0.134221	0.247806
P33897;Q9UBJ2	P33897	ATP-binding cassette sub-family D member 1	ABCD1	ABCD1	5	5	5	9.5	9.5	9.5	82.936	10.128	0.017169	0.0117179	-0.185409	-0.217944	0.438506
P28288	P28288	ATP-binding cassette sub-family D member 3	ABCD3	ABCD3	15	15	15	32.3	32.3	32.3	75.475	50.539	1.74233	0.423234	0.34426	0.389787	0.535655
P61221;D6R9I9;D6RGF4;H0Y990	P61221;D6R9I9	ATP-binding cassette sub-family E member 1	ABCE1	ABCE1	30	30	30	56.6	56.6	56.6	67.314	323.31	0.325125	-0.0540618	0.0621218	-0.147905	-0.076402
Q8NE71;H0YGW7;A0A0G2JIC2;Q5STZ8;F5GYK6	Q8NE71;H0YGW7	ATP-binding cassette sub-family F member 1	ABCF1	ABCF1	25	25	25	40.5	40.5	40.5	95.925	185.15	2.43637	0.218845	0.244765	0.200881	0.210888
Q9UG63;C9JHK9;C9JZV3	Q9UG63;C9JHK9;C9JZV3	ATP-binding cassette sub-family F member 2	ABCF2	ABCF2	31	31	31	44.1	44.1	44.1	71.289	99.612	0.738228	-0.302295	-0.0111808	-0.515522	-0.380183
Q9NUQ8;F8WCU6	Q9NUQ8	ATP-binding cassette sub-family F member 3	ABCF3	ABCF3	19	19	19	32.6	32.6	32.6	79.744	85.892	2.67136	-0.310427	-0.319604	-0.329395	-0.282281
Q9UNQ0;H0YAF3;H0YAF1	Q9UNQ0	ATP-binding cassette sub-family G member 2	ABCG2	ABCG2	9	9	9	19.5	19.5	19.5	72.313	21.116	1.08892	-0.534056	-0.444007	-0.308537	-0.849622
Q9NUJ1	Q9NUJ1	Mycophenolic acid acyl-glucuronide esterase, mitochondrial	ABHD10	ABHD10	12	12	12	57.5	57.5	57.5	33.932	110.54	2.03374	0.3656	0.323312	0.33754	0.435949
Q8NFV4;H0YC52;C9J7Q4;H7BZ58;H7C396	Q8NFV4	Alpha/beta hydrolase domain-containing protein 11	ABHD11	ABHD11	8	8	8	36.8	36.8	36.8	34.69	27.773	1.48729	-0.11002	-0.141701	-0.116317	-0.0720429
Q8N2K0;I3L380;I3L1V0;I3L294	Q8N2K0	Monoacylglycerol lipase ABHD12	ABHD12	ABHD12	6	6	6	21.9	21.9	21.9	45.096	8.949	1.10785	-0.680914	-0.342726	-1.04207	-0.657946
F8W9U3;Q96IU4;B4DQI4	F8W9U3;Q96IU4;B4DQI4	Alpha/beta hydrolase domain-containing protein 14B	ABHD14B	ABHD14B	7	7	7	49.5	49.5	49.5	22.38	43.38	1.34467	0.337196	0.459537	0.348912	0.203139
A0A0G2JJD3;O95870;A0A0G2JI89;F2Z3G6;F2Z3H2	A0A0G2JJD3;O95870;A0A0G2JI89	Abhydrolase domain-containing protein 16A	ABHD16A	ABHD16A	3	3	3	6.3	6.3	6.3	67.518	4.2979	0.25389	-0.0537582	-0.181313	-0.0647062	0.0847447
Q5VST6	Q5VST6	Alpha/beta hydrolase domain-containing protein 17B	ABHD17B	ABHD17B	2	2	2	13.2	13.2	13.2	32.214	2.1678	0.0195959	0.00952741	0.146786	NaN	-0.127731
Q8WTS1;F8W7B5;H7BZY9	Q8WTS1	1-acylglycerol-3-phosphate O-acyltransferase ABHD5	ABHD5	ABHD5	3	3	3	15.2	15.2	15.2	39.095	7.6497	0.99551	-1.36	-1.14232	NaN	-1.57768
B6VEX4;A0A0A0MRT6;Q8IZP0	B6VEX4;A0A0A0MRT6;Q8IZP0	Abl interactor 1	ABI1	ABI1	13	13	10	41.7	41.7	32.8	43.294	39.767	2.76515	-0.426085	-0.459973	-0.400397	-0.417887
E7EW77;E7EP65;A0A0C4DG21;F8WAL6;Q9NYB9;E9PEZ7;B7Z836;F8WBL5;F8WEB9;E7EUA1;F8WAU3;F8WCD7;F8WAZ8;H7C3Q7;H0Y6B5	E7EW77;E7EP65;A0A0C4DG21;F8WAL6;Q9NYB9;E9PEZ7;B7Z836	Abl interactor 2	ABI2	ABI2	8	5	5	23.5	16.2	16.2	52.789	8.176	0.513575	-0.383066	0.140779	-0.823141	-0.466835
O14639;F8W8M4;A0A0A0MRL6;J3QSX6;H0Y7N6;F6XFR5	O14639;F8W8M4;A0A0A0MRL6;J3QSX6	Actin-binding LIM protein 1	ABLIM1	ABLIM1	12	12	12	20.1	20.1	20.1	87.687	36.172	1.32139	-1.14904	-1.10768	-0.720137	-1.61931
A0A0C4DGA7;O94929;A0A0A0MRD5;D6RHE7	A0A0C4DGA7;O94929;A0A0A0MRD5	Actin-binding LIM protein 3	ABLIM3	ABLIM3	5	5	5	10	10	10	74.167	5.0313	0.95176	0.277608	0.219711	0.138028	0.475085
A0A0G2JQ41;A0A1C7CYZ0;Q12979;B7Z683;I3L2P5;A0A0G2JRJ1;I3L3W0;I3NI05;A0A0G2JSE0;A0A0D9SGD7;A0A0G2JQT5;I3L379;I3L4Y1;I3L1U8;I3L0R7;H0Y554	A0A0G2JQ41;A0A1C7CYZ0;Q12979;B7Z683;I3L2P5	Active breakpoint cluster region-related protein	ABR	ABR	10	10	9	17.2	17.2	16	88.857	8.3725	0.49413	-0.347088	-0.636369	-0.587078	0.182184
Q9P1F3;Q5SZC9	Q9P1F3	Costars family protein ABRACL	ABRACL	ABRACL	4	4	4	76.5	76.5	76.5	9.0564	14.186	2.22732	-0.650514	-0.55943	-0.659085	-0.733028
P09110;C9JDE9;H7C131;H0Y4D4;B4DVF4;F2Z2Q6;F2Z3P7	P09110;C9JDE9;H7C131;H0Y4D4	3-ketoacyl-CoA thiolase, peroxisomal	ACAA1	ACAA1	15	15	15	57.8	57.8	57.8	44.292	117.93	0.525796	0.203684	0.293135	-0.081965	0.399882
P42765;A0A0B4J2A4;K7EME0;K7EJ68;K7EJB1;K7ER88	P42765;A0A0B4J2A4;K7EME0	3-ketoacyl-CoA thiolase, mitochondrial	ACAA2	ACAA2	22	22	22	76.6	76.6	76.6	41.924	323.31	0.82773	-0.227113	-0.377407	-0.263525	-0.0404079
Q13085;Q59FY4;O00763;A0A0C4DGT1;A0A087X2F8;A0A087X0W4;A0A087X126;S4R3S7;F8W8T8;H0YGH5;A0A087WYK6;A0A087WVR6;A0A087WWN5;A0A087WYS8	Q13085;Q59FY4	Acetyl-CoA carboxylase 1;Biotin carboxylase	ACACA	ACACA	57	57	57	35.9	35.9	35.9	265.55	178.76	1.13178	0.280101	0.315334	0.12618	0.398788
Q9UKU7	Q9UKU7	Isobutyryl-CoA dehydrogenase, mitochondrial	ACAD8	ACAD8	10	10	10	32.5	32.5	32.5	45.069	21.68	0.536029	0.23613	0.0187766	0.127237	0.562377
Q9H845;H0Y8Z9;D6RCD8	Q9H845;H0Y8Z9	Acyl-CoA dehydrogenase family member 9, mitochondrial	ACAD9	ACAD9	27	27	27	51.5	51.5	51.5	68.76	84.825	0.0457779	-0.00828217	0.0368901	-0.123858	0.0621218
Q5T4U5;P11310;B7Z9I1;E9PJM9;E9PRX4;H0YDT5	Q5T4U5;P11310;B7Z9I1	Medium-chain specific acyl-CoA dehydrogenase, mitochondrial	ACADM	ACADM	17	17	17	48.7	48.7	48.7	50.27	186.32	1.30621	0.514325	0.368713	0.4246	0.749663
P16219;E9PE82	P16219;E9PE82	Short-chain specific acyl-CoA dehydrogenase, mitochondrial	ACADS	ACADS	3	3	3	10	10	10	44.297	4.5153	0.495967	-0.583538	-0.90336	-0.263716	NaN
P45954	P45954	Short/branched chain specific acyl-CoA dehydrogenase, mitochondrial	ACADSB	ACADSB	15	15	15	45.6	45.6	45.6	47.485	80.121	0.491155	0.237006	-0.0843338	0.249385	0.545968
P49748;G3V1M7;K7EQP4;J3QRJ8;J3KSR4;J3KS89;K7EJW8;J3QKU9;K7EMF8	P49748	Very long-chain specific acyl-CoA dehydrogenase, mitochondrial	ACADVL	ACADVL	34	34	34	62	62	62	70.389	323.31	1.65334	-0.658842	-0.840113	-0.495552	-0.640861
Q15057;A0A087X1H5;A0A0U1RQT1;H7C3K3;H7C3Q8	Q15057;A0A087X1H5;A0A0U1RQT1	Arf-GAP with coiled-coil, ANK repeat and PH domain-containing protein 2	ACAP2	ACAP2	9	9	9	15.9	15.9	15.9	88.028	10.262	0.401825	-0.233219	0.184471	-0.334698	-0.54943
P24752;H0YEL7;E9PRQ6;E9PKF3	P24752	Acetyl-CoA acetyltransferase, mitochondrial	ACAT1	ACAT1	24	24	24	78.2	78.2	78.2	45.199	323.31	1.59395	0.712356	0.494876	0.751549	0.890641
Q9BWD1	Q9BWD1	Acetyl-CoA acetyltransferase, cytosolic	ACAT2	ACAT2	9	9	9	50.1	50.1	50.1	41.35	95.533	1.33154	0.534876	0.661294	0.295605	0.647729
Q9H3P7	Q9H3P7	Golgi resident protein GCP60	ACBD3	ACBD3	17	17	17	43.6	43.6	43.6	60.593	132.86	0.679877	-0.18382	-0.126754	-0.37932	-0.0453867
B7Z2R7;Q5T8D3;X6RDD7;Q5T8E0;A0A087X0B8	B7Z2R7;Q5T8D3;X6RDD7;Q5T8E0	Acyl-CoA-binding domain-containing protein 5	ACBD5	ACBD5	6	6	6	17.6	17.6	17.6	58.792	9.0864	2.22986	-0.832225	-0.704042	-0.891348	-0.901284
S4R3H4;E7EQT4;Q9UKV3;G3V3B0;G3V3T3;A0A087WYN3	S4R3H4;E7EQT4;Q9UKV3	Apoptotic chromatin condensation inducer in the nucleus	ACIN1	ACIN1	28	28	28	27.4	27.4	27.4	145.44	144.01	0.456883	-0.0353319	-0.015418	-0.0927401	0.00216244
P53396;K7EIE7;K7ESG8	P53396	ATP-citrate synthase	ACLY	ACLY	57	57	57	56.9	56.9	56.9	120.84	323.31	1.32547	0.355242	0.510456	0.311968	0.243303
P21399;F5H2R8;F5H143;F5H3Z7;E9PEF1;O00408	P21399	Cytoplasmic aconitate hydratase	ACO1	ACO1	31	31	30	49.9	49.9	49.8	98.398	166.01	0.753704	0.275555	0.196733	0.0928839	0.537048
Q99798;A2A274	Q99798;A2A274	Aconitate hydratase, mitochondrial	ACO2	ACO2	39	39	39	63.2	63.2	63.2	85.424	323.31	0.315013	-0.0682498	-0.0811253	-0.200183	0.0765591
Q86TX2;G3V4F2	Q86TX2;G3V4F2	Acyl-coenzyme A thioesterase 1	ACOT1	ACOT1	14	14	1	44.7	44.7	3.1	46.277	122.24	1.03002	-0.354808	-0.530698	-0.399787	-0.133939
Q9NPJ3	Q9NPJ3	Acyl-coenzyme A thioesterase 13;Acyl-coenzyme A thioesterase 13, N-terminally processed	ACOT13	ACOT13	7	7	7	68.6	68.6	68.6	14.96	115.52	1.62458	0.613577	0.440208	0.627794	0.77273
A0A087X0W7;A0A087WT95;P49753	A0A087X0W7;A0A087WT95;P49753	Acyl-coenzyme A thioesterase 2, mitochondrial	ACOT2	ACOT2	14	1	1	47.3	5.7	5.7	46.292	5.3065	1.55583	-0.500553	-0.607595	-0.561984	-0.332081
O00154;K7EKP8;Q6ZUV0	O00154;K7EKP8	Cytosolic acyl coenzyme A thioester hydrolase	ACOT7	ACOT7	13	13	13	41.6	41.6	41.6	41.796	63.279	0.837014	-0.113668	-0.185769	-0.134762	-0.0204721
H7C5A7;O14734;E9PJN0;E9PRD4	H7C5A7;O14734;E9PJN0	Acyl-coenzyme A thioesterase 8	ACOT8	ACOT8	3	3	3	23	23	23	23.333	5.031	1.56028	-0.881587	-0.942695	-0.597802	-1.10426
Q9Y305;H7C5Q2;C9J7L8	Q9Y305;H7C5Q2	Acyl-coenzyme A thioesterase 9, mitochondrial	ACOT9	ACOT9	21	21	21	59	59	59	49.901	64.172	1.61255	-0.21999	-0.160701	-0.217373	-0.281895
Q15067;K7ELT1;I3L0T4;I3L2U4;I3L4S5;K7ENF1;K7ESC7	Q15067	Peroxisomal acyl-coenzyme A oxidase 1	ACOX1	ACOX1	16	16	16	37.6	37.6	37.6	74.423	102.72	0.98286	0.456319	0.225892	0.763667	0.379399
P24666;G5E9R5;F2Z2Q9;D3YTI2	P24666;G5E9R5	Low molecular weight phosphotyrosine protein phosphatase	ACP1	ACP1	8	8	8	67.7	67.7	67.7	18.042	77.721	0.252177	0.0170564	0.0156403	-0.0247954	0.0603242
E9PP23;E9PHY0;E9PQY3;P11117;E9PKW9;E9PQW9;B7Z6U3;B7Z7D2	E9PP23;E9PHY0;E9PQY3;P11117;E9PKW9;E9PQW9;B7Z6U3;B7Z7D2	Lysosomal acid phosphatase	ACP2	ACP2	2	2	2	8.2	8.2	8.2	35.156	2.5349	0.275229	-0.239184	-0.502546	0.0241777	NaN
X5D289;Q9NPH0;A0A087WW36;A0A0A0MS36;A0A087WYU6;V9GZ71;A0A087WWB7	X5D289;Q9NPH0;A0A087WW36;A0A0A0MS36;A0A087WYU6	Lysophosphatidic acid phosphatase type 6	ACP6	ACP6	8	8	8	30.1	30.1	30.1	48.886	36.428	2.08324	-0.704233	-0.798366	-0.733267	-0.581065
P15309;E9PFE6	P15309;E9PFE6	Prostatic acid phosphatase;PAPf39	ACPP	ACPP	3	3	3	9.1	9.1	9.1	44.566	4.7848	0.572517	0.915886	NaN	0.5065	1.32527
E9PF16;Q96CM8;D6RF87	E9PF16;Q96CM8	Acyl-CoA synthetase family member 2, mitochondrial	ACSF2	ACSF2	13	13	13	25	25	25	63.652	19.508	0.0512706	-0.0541312	-0.524625	-0.247902	0.610133
Q4G176;F5H5A1;F5H362;F5H755;H0YGC7;F5H2G6;F5H3B2;H0YH37;F5GX20;H0YGJ0	Q4G176;F5H5A1;F5H362;F5H755;H0YGC7	Acyl-CoA synthetase family member 3, mitochondrial	ACSF3	ACSF3	10	10	10	24.7	24.7	24.7	64.129	12.654	1.01038	-0.545764	-0.762608	-0.695512	-0.179172
E7EPM6;P33121;B7Z3Z9;D6RER0;H0Y9U7;H0Y9Z9;D6RG07	E7EPM6;P33121;B7Z3Z9	Long-chain-fatty-acid--CoA ligase 1	ACSL1	ACSL1	21	21	19	36.4	36.4	33.6	74.281	51.55	0.517297	-0.152768	-0.243848	0.0688772	-0.283334
O95573;F5GWH2;F5H062;C9JC11	O95573	Long-chain-fatty-acid--CoA ligase 3	ACSL3	ACSL3	32	30	29	57.6	53.6	51.8	80.419	323.31	1.28738	0.144932	0.0802483	0.15769	0.196859
O60488;H0Y9A0;D6RF95;D6RD96;D6RFW9;D6RDA8	O60488	Long-chain-fatty-acid--CoA ligase 4	ACSL4	ACSL4	38	38	36	67.8	67.8	66.2	79.187	323.31	0.160695	-0.042919	0.0500489	-0.229551	0.0507454
Q9ULC5;C9J8C7	Q9ULC5	Long-chain-fatty-acid--CoA ligase 5	ACSL5	ACSL5	15	14	13	30	28.4	27.1	75.99	84.222	0.228376	-0.121192	-0.212517	0.246104	-0.397163
Q9NR19;F8WDJ9;F8WCJ4;C9JXD9;C9J7L5;C9IYL0;B4DEH9;C9JY31	Q9NR19	Acetyl-coenzyme A synthetase, cytoplasmic	ACSS2	ACSS2	11	11	11	27.1	27.1	27.1	78.579	19.134	1.25884	-0.72255	-1.04823	-0.679897	-0.43952
P60709;G5E9R0;E7EVS6;C9JZR7;C9JTX5;C9JUM1	P60709	Actin, cytoplasmic 1;Actin, cytoplasmic 1, N-terminally processed	ACTB	ACTB	30	30	2	80	80	4.8	41.736	323.31	1.294	-0.129077	-0.0724372	-0.138918	-0.175876
P68032;P68133;P62736;P63267;A6NL76;C9JFL5;F6UVQ4;F6QUT6;F8WB63;B8ZZJ2	P68032;P68133;P62736;P63267;A6NL76	Actin, alpha cardiac muscle 1;Actin, alpha skeletal muscle;Actin, aortic smooth muscle;Actin, gamma-enteric smooth muscle	ACTC1;ACTA1;ACTA2;ACTG2	ACTC1	22	8	8	66	36.9	36.9	42.019	134.1	0.252038	0.664884	-0.182475	-0.401063	2.57819
P63261;I3L3I0;I3L1U9	P63261;I3L3I0;I3L1U9	Actin, cytoplasmic 2;Actin, cytoplasmic 2, N-terminally processed	ACTG1	ACTG1	30	2	0	80	4.8	0	41.792	323.31	1.14132	0.194306	0.262433	0.235605	0.0848807
O96019;H7C5S0;C9JQT2;O94805	O96019;H7C5S0	Actin-like protein 6A	ACTL6A	ACTL6A	15	15	15	49.9	49.9	49.9	47.46	122.87	1.1133	-0.0466852	-0.019536	-0.0642235	-0.0562962
P12814;H9KV75;G3V2N5;H7C5W8;G3V2W4;H0YJW3;P35609;Q08043;H0YJ11;A0A087WSZ2;G3V2X9;F6THM6;G3V5M4;G3V2E8;G3V380	P12814;H9KV75	Alpha-actinin-1	ACTN1	ACTN1	66	44	44	83.1	63.5	63.5	103.06	323.31	1.28757	-0.196576	-0.104077	-0.235195	-0.250457
O43707;F5GXS2;H7C144;K7EP19	O43707;F5GXS2	Alpha-actinin-4	ACTN4	ACTN4	70	70	37	75	75	46.8	104.85	323.31	2.17448	0.749896	0.851119	0.638306	0.760264
Q9NZ32;V9GYX7;G3V2Q5;G3V5Y4;F6S9Y6;G3V524;H0YJE8;G3V4K6;H0YJD9	Q9NZ32;V9GYX7	Actin-related protein 10	ACTR10	ACTR10	9	9	9	37.6	37.6	37.6	46.306	51.786	0.759704	-0.128233	-0.121753	-0.0244872	-0.238459
P61163;R4GMT0;A0A1B0GVS3	P61163;R4GMT0	Alpha-centractin	ACTR1A	ACTR1A	23	23	14	64.9	64.9	42.3	42.613	195.49	2.46392	-0.157614	-0.165855	-0.167863	-0.139125
P42025	P42025	Beta-centractin	ACTR1B	ACTR1B	15	6	6	58.5	32.7	32.7	42.293	39.311	1.46802	-0.70662	-0.973639	-0.588617	-0.557603
P61160;A0A1B0GWD0;A0A1B0GWH0	P61160	Actin-related protein 2	ACTR2	ACTR2	16	16	4	55.8	55.8	13.7	44.76	279.89	1.85278	-0.326199	-0.268191	-0.400511	-0.309896
P61158;B4DXW1;F8WDR7;Q9P1U1;F8WEW2;F8WE84;A0A0A0MTI9;H7C4J1;C9IZN3;Q9C0K3	P61158;B4DXW1	Actin-related protein 3	ACTR3	ACTR3	25	25	25	66.5	66.5	66.5	47.371	323.31	1.98972	-0.363699	-0.291574	-0.414768	-0.384753
Q9GZN1;F8W057;F8VP72;F8W043;F8W0Q1;G3V1Y1;F8VSD1	Q9GZN1;F8W057;F8VP72;F8W043;F8W0Q1;G3V1Y1	Actin-related protein 6	ACTR6	ACTR6	4	4	4	14.4	14.4	14.4	45.81	5.9936	0.0683248	0.0273436	-0.214675	0.237074	0.0596321
A0A1B0GU86;A0A1B0GW23;Q03154;C9JMV9;A0A1B0GV31;A0A1B0GVA5;C9JYZ0;F8WC59;A0A1B0GTG3;A0A1B0GVZ3;A0A1B0GVG0;A0A1B0GU36;A0A1B0GUT4	A0A1B0GU86;A0A1B0GW23;Q03154;C9JMV9;A0A1B0GV31;A0A1B0GVA5;C9JYZ0	Aminoacylase-1	ACY1;ABHD14A-ACY1	ACY1	14	14	14	46.6	46.6	46.6	42.179	20.281	0.464181	0.210827	-0.131613	0.387804	0.37629
P07311;G3V2U7;G3V3F8;G3V597	P07311;G3V2U7	Acylphosphatase-1;Acylphosphatase	ACYP1	ACYP1	5	5	5	57.6	57.6	57.6	11.261	12.21	0.492537	-0.122607	-0.246652	-0.182737	0.0615688
P00813;F5GWI4;F5GXW0;F5GYD4	P00813;F5GWI4;F5GXW0	Adenosine deaminase	ADA	ADA	9	9	9	43.3	43.3	43.3	40.764	18.24	2.30029	-2.18976	-2.08964	-2.49492	-1.98473
O14672;H0YNC5;H3BS53	O14672	Disintegrin and metalloproteinase domain-containing protein 10	ADAM10	ADAM10	18	18	18	26.6	26.6	26.6	84.141	63.387	2.32283	0.478156	0.454597	0.543496	0.436375
Q13444	Q13444	Disintegrin and metalloproteinase domain-containing protein 15	ADAM15	ADAM15	2	2	2	2.9	2.9	2.9	92.958	3.1575	0.0541699	0.0889962	NaN	-0.388676	0.566669
P78536	P78536	Disintegrin and metalloproteinase domain-containing protein 17	ADAM17	ADAM17	4	4	4	5.8	5.8	5.8	93.02	2.3415	0.883281	-0.338996	NaN	-0.26833	-0.409662
Q13443;A0AVL1;F8WC54;A0A0J9YY58;C9J6H5;C9JPM3	Q13443;A0AVL1;F8WC54	Disintegrin and metalloproteinase domain-containing protein 9	ADAM9	ADAM9	13	13	13	19.5	19.5	19.5	90.555	91.46	0.64284	0.143318	0.067501	0.0526941	0.309758
P55265	P55265	Double-stranded RNA-specific adenosine deaminase	ADAR	ADAR	48	48	4	47.1	47.1	3.4	136.06	256.39	0.57231	-0.0806036	-0.0678784	-0.17811	0.00417777
H0YCK3	H0YCK3		ADAR	ADAR	45	1	1	46.8	1.9	1.9	132.65	7.1392	0.803734	-0.485209	-0.362956	NaN	-0.607463
Q8NI60	Q8NI60	Atypical kinase ADCK3, mitochondrial	ADCK3	ADCK3	8	8	8	15.5	15.5	15.5	71.949	20.871	0.877691	-0.597508	-0.929556	-0.737158	-0.125809
E7EV99;E7ENY0;P35611;A0A0A0MSR2;H0Y9H2;D6RF25;H0YFD8;P35612	E7EV99;E7ENY0;P35611;A0A0A0MSR2;H0Y9H2	Alpha-adducin	ADD1	ADD1	11	11	11	28.8	28.8	28.8	70.055	22.285	0.979851	-0.548956	-0.500401	-0.905196	-0.24127
Q9UEY8	Q9UEY8	Gamma-adducin	ADD3	ADD3	3	3	3	7.6	7.6	7.6	79.154	4.7931	1.25042	-0.44646	-0.513605	-0.595293	-0.230482
P11766;H0YAG8;D6RFE4;D6R9G2;D6RAY0	P11766;H0YAG8	Alcohol dehydrogenase class-3	ADH5	ADH5	16	16	16	61	61	61	39.724	273.1	0.418796	0.0934238	-0.0283222	0.0543624	0.254231
Q9BV57;A0A0G2JQN5;H7C382	Q9BV57	1,2-dihydroxy-3-keto-5-methylthiopentene dioxygenase	ADI1	ADI1	10	10	10	61.5	61.5	61.5	21.498	35.956	1.62016	-0.613063	-0.622754	-0.775466	-0.440968
Q15847	Q15847	Adipogenesis regulatory factor	ADIRF	ADIRF	3	3	3	60.5	60.5	60.5	7.8547	210.87	0.0215583	-0.0234827	-0.705171	0.375179	0.259544
P55263	P55263	Adenosine kinase	ADK	ADK	22	22	22	77.6	77.6	77.6	40.545	290.17	2.15418	0.311685	0.311852	0.266157	0.357045
Q9H2P0;E9PQK8	Q9H2P0	Activity-dependent neuroprotector homeobox protein	ADNP	ADNP	18	18	18	22.3	22.3	22.3	123.56	28.64	1.15856	-0.131411	-0.0701484	-0.196591	-0.127494
Q96SZ5	Q96SZ5	2-aminoethanethiol dioxygenase	ADO	ADO	5	5	5	20	20	20	29.751	5.4579	0.829845	-0.223616	-0.0908337	-0.412846	-0.167167
Q9BRR6;H3BRS6;H3BU35	Q9BRR6;H3BRS6	ADP-dependent glucokinase	ADPGK	ADPGK	9	9	9	28.4	28.4	28.4	54.088	45.238	0.99275	0.291412	0.440421	0.0993626	0.334454
Q9NX46	Q9NX46	Poly(ADP-ribose) glycohydrolase ARH3	ADPRHL2	ADPRHL2	9	9	9	36.4	36.4	36.4	38.946	20.442	1.72973	-0.0941509	-0.115863	-0.0957895	-0.0707998
P25098;E9PRV7;P35626;Q8N433	P25098	Beta-adrenergic receptor kinase 1	ADRBK1	ADRBK1	11	11	11	22.6	22.6	22.6	79.573	13.232	1.53584	-0.624392	-0.474232	-0.836192	-0.562751
Q16186;A0A087WX59;A0A087WUX6	Q16186;A0A087WX59	Proteasomal ubiquitin receptor ADRM1	ADRM1	ADRM1	5	5	5	20.1	20.1	20.1	42.153	95.64	1.54792	-0.199152	-0.176414	-0.15457	-0.266472
A0A1B0GWJ0;A0A1B0GTJ7;P30566;A0A0A6YY92;A0A1B0GWF8;A0A096LNY6;A0A1B0GTG9;A0A096LNY5;A0A096LPA2;A0A096LNY4;A0A096LP92;B4DEP1;A0A096LP72;A0A096LP76;V9GY96;A0A096LNT0	A0A1B0GWJ0;A0A1B0GTJ7;P30566;A0A0A6YY92;A0A1B0GWF8;A0A096LNY6;A0A1B0GTG9;A0A096LNY5	Adenylosuccinate lyase	ADSL	ADSL	29	29	29	65.6	65.6	65.6	54.465	167.67	0.195134	0.0313376	0.130931	-0.0667598	0.0298416
P30520;Q8N142;G3V5D8;G3V232;S4R2Z1;G3V2N1	P30520	Adenylosuccinate synthetase isozyme 2	ADSS	ADSS	20	20	20	49.3	49.3	49.3	50.097	81.89	0.889342	-0.271391	-0.0566262	-0.355055	-0.402493
Q9UHB7;C9JCE0	Q9UHB7	AF4/FMR2 family member 4	AFF4	AFF4	5	5	5	5.8	5.8	5.8	127.46	11.49	0.828985	-0.144954	-0.179335	-0.110573	NaN
Q9Y4W6;K7EP56;B7Z651;A0A0U1RQN6;E9PHW9;I6L894;Q01484	Q9Y4W6	AFG3-like protein 2	AFG3L2	AFG3L2	22	22	22	30.6	30.6	30.6	88.583	112.93	1.52298	0.586269	0.378512	0.69207	0.688225
P20933;H0Y9C7;H0Y8L9	P20933	N(4)-(beta-N-acetylglucosaminyl)-L-asparaginase;Glycosylasparaginase alpha chain;Glycosylasparaginase beta chain	AGA	AGA	5	5	5	24.9	24.9	24.9	37.208	7.799	1.79005	-1.54678	-1.57467	-1.87737	-1.1883
Q96P47;C9J975;H0Y873;E7ESL9;C9J8Z2;H7C5G0;H7C4U6;H7C4F1;A0A087X044;A0A087X1U1;F5GXM9;E7EUN2;Q9UPQ3	Q96P47	Arf-GAP with GTPase, ANK repeat and PH domain-containing protein 3	AGAP3	AGAP3	5	5	5	8.6	8.6	8.6	95.043	8.8483	0.714761	-0.458211	-0.311954	-0.921773	-0.140905
P52594;C9J2I0;B8ZZY2	P52594;C9J2I0;B8ZZY2	Arf-GAP domain and FG repeat-containing protein 1	AGFG1	AGFG1	6	6	6	19	19	19	58.259	121.7	2.36366	-0.464994	-0.439892	-0.526057	-0.429032
O95081;A0A0C4DG34;H7BZA5	O95081	Arf-GAP domain and FG repeat-containing protein 2	AGFG2	AGFG2	7	7	7	25.8	25.8	25.8	48.962	11.874	0.198584	0.143578	-0.3538	0.277628	0.506907
Q53H12;E9PC15;E9PG39;A0A0G2JLG5;A0A0G2JLD0;F8WDD1	Q53H12;E9PC15;E9PG39	Acylglycerol kinase, mitochondrial	AGK	AGK	15	15	15	42.9	42.9	42.9	47.137	99.801	0.495777	-0.0946236	-0.0805608	-0.225784	0.0224743
P35573;A0A1C7CYW1	P35573	Glycogen debranching enzyme;4-alpha-glucanotransferase;Amylo-alpha-1,6-glucosidase	AGL	AGL	19	19	19	20	20	20	174.76	36.783	0.410477	0.110115	-0.0292347	0.0536674	0.305912
Q9UKV8;Q5TA58;Q9UL18;Q9HCK5	Q9UKV8	Protein argonaute-2	AGO2	AGO2	10	10	6	15.5	15.5	8.5	97.207	15.434	0.106355	-0.0818241	-0.30818	0.436801	-0.374094
Q99943	Q99943	1-acyl-sn-glycerol-3-phosphate acyltransferase alpha	AGPAT1	AGPAT1	1	1	1	7.4	7.4	7.4	31.716	2.8234	0.428038	0.626412	0.210389	1.04243	NaN
Q9NUQ2	Q9NUQ2	1-acyl-sn-glycerol-3-phosphate acyltransferase epsilon	AGPAT5	AGPAT5	3	3	3	9.1	9.1	9.1	42.072	3.6308	0.047375	0.0222531	0.248413	-0.26531	0.0836559
Q53EU6	Q53EU6	Glycerol-3-phosphate acyltransferase 3	AGPAT9	AGPAT9	3	3	3	12.2	12.2	12.2	48.705	4.3875	0.186141	0.388505	1.02567	-0.248656	NaN
O00116;A0A1B0GWA2;B8ZZ81	O00116;A0A1B0GWA2	Alkyldihydroxyacetonephosphate synthase, peroxisomal	AGPS	AGPS	21	21	21	49.4	49.4	49.4	72.911	188.05	2.04812	-0.320175	-0.350044	-0.259185	-0.351295
O95994;B5MC07;H7C3Z9;C9J3E2;H7C040;B5MC62;Q8TD06	O95994;B5MC07;H7C3Z9;C9J3E2	Anterior gradient protein 2 homolog	AGR2	AGR2	4	4	4	33.1	33.1	33.1	19.979	5.8245	0.393754	-0.0987506	-0.160395	-0.221825	0.0859685
A0A087X208;O00468	A0A087X208;O00468	Agrin;Agrin N-terminal 110 kDa subunit;Agrin C-terminal 110 kDa subunit;Agrin C-terminal 90 kDa fragment;Agrin C-terminal 22 kDa fragment	AGRN	AGRN	6	6	6	4.6	4.6	4.6	202.29	13.378	0.186697	0.108541	-0.284897	0.410015	0.200504
Q6RW13	Q6RW13	Type-1 angiotensin II receptor-associated protein	AGTRAP	AGTRAP	2	2	2	24.5	24.5	24.5	17.419	4.4371	1.14063	-0.398736	-0.62171	-0.250423	-0.324076
Q8WYP5;H7C4S1	Q8WYP5	Protein ELYS	AHCTF1	AHCTF1	20	20	20	14.3	14.3	14.3	252.5	31.519	1.28701	0.159552	0.087327	0.214622	0.176706
P23526	P23526	Adenosylhomocysteinase	AHCY	AHCY	28	28	28	63	63	63	47.716	323.31	2.50672	-0.533612	-0.504898	-0.593289	-0.502648
O43865	O43865	Putative adenosylhomocysteinase 2	AHCYL1	AHCYL1	24	24	14	56.8	56.8	39.8	58.951	97.188	1.02971	0.268727	0.170053	0.190931	0.445197
Q96HN2;H0Y8B3;C9K0S0	Q96HN2;H0Y8B3	Putative adenosylhomocysteinase 3;Adenosylhomocysteinase	AHCYL2	AHCYL2	18	8	8	38.1	23.4	23.4	66.72	24.239	1.71533	0.529705	0.671112	0.417812	0.50019
Q09666;E9PKR9;E9PLK4;E9PJZ0;E9PJC6;E9PQE3;P48552	Q09666	Neuroblast differentiation-associated protein AHNAK	AHNAK	AHNAK	346	346	345	76.3	76.3	76.3	629.09	323.31	0.70306	0.200276	0.152897	0.0458623	0.402067
Q8IVF2	Q8IVF2	Protein AHNAK2	AHNAK2	AHNAK2	161	160	160	52.7	52.7	52.7	616.62	323.31	1.73003	-1.1797	-1.346	-1.33989	-0.853188
P35869;A0A1B0GVI7	P35869;A0A1B0GVI7	Aryl hydrocarbon receptor	AHR	AHR	15	15	15	26.7	26.7	26.7	96.146	47.172	1.16554	-0.625671	-0.925851	-0.622799	-0.328362
O95433;G3V438;H0YJG7;H0YJU2;G3V3W9;H0YJ63	O95433;G3V438;H0YJG7	Activator of 90 kDa heat shock protein ATPase homolog 1	AHSA1	AHSA1	22	22	22	76.3	76.3	76.3	38.274	323.31	1.15425	-0.342946	-0.200631	-0.525517	-0.302689
Q96BJ3	Q96BJ3	Axin interactor, dorsalization-associated protein	AIDA	AIDA	7	7	7	28.8	28.8	28.8	35.023	37.508	1.63506	-0.41127	-0.516512	-0.420878	-0.296421
O95831;E9PMA0	O95831	Apoptosis-inducing factor 1, mitochondrial	AIFM1	AIFM1	29	29	29	53.5	53.5	53.5	66.9	323.31	0.344854	0.0610951	0.067501	-0.0561912	0.171975
Q9BRQ8	Q9BRQ8	Apoptosis-inducing factor 2	AIFM2	AIFM2	3	3	3	15.3	15.3	15.3	40.526	2.5155	2.01918	-0.48407	-0.499259	-0.394923	-0.558028
A0A0J9YWL0;Q9Y4K1;Q96QW7	A0A0J9YWL0;Q9Y4K1	Absent in melanoma 1 protein	AIM1	AIM1	55	55	55	41.1	41.1	41.1	231.71	272.65	1.07246	-0.39751	-0.158429	-0.571686	-0.462416
Q12904;D6R937	Q12904	Aminoacyl tRNA synthase complex-interacting multifunctional protein 1;Endothelial monocyte-activating polypeptide 2	AIMP1	AIMP1	23	23	23	77.6	77.6	77.6	34.352	179.07	0.29169	0.0589681	0.157561	-0.0867372	0.10608
Q13155;A8MU58	Q13155;A8MU58	Aminoacyl tRNA synthase complex-interacting multifunctional protein 2	AIMP2	AIMP2	11	11	2	54.7	54.7	19.1	35.348	131.72	0.141367	-0.0356552	0.0697021	-0.208628	0.0319598
F8W950;F8WCL2	F8W950		AIMP2	AIMP2	10	1	1	52.6	7.2	7.2	27.809	2.8336	1.16142	-0.499548	-0.553871	NaN	-0.445225
O00170;E9PMH2;V9GYQ3	O00170;E9PMH2	AH receptor-interacting protein	AIP	AIP	17	17	17	67.6	67.6	67.6	37.636	185.36	2.3666	-0.902273	-0.97673	-0.94511	-0.78498
Q5T9B7;P00568;H0Y4J6;H0YID2;Q9Y6K8	Q5T9B7;P00568;H0Y4J6	Adenylate kinase isoenzyme 1	AK1	AK1	14	14	14	67.6	67.6	67.6	23.411	135.86	0.253	-0.0653698	0.00331442	-0.251144	0.0517201
F8W1A4;P54819;F8VY04;F8VZG5;G3V213;F8VPP1	F8W1A4;P54819;F8VY04;F8VZG5	Adenylate kinase 2, mitochondrial;Adenylate kinase 2, mitochondrial;Adenylate kinase 2, mitochondrial, N-terminally processed	AK2	AK2	20	20	20	78.4	78.4	78.4	25.63	168.07	0.0663967	-0.0167323	0.0385766	-0.179221	0.090447
Q9UIJ7	Q9UIJ7	GTP:AMP phosphotransferase AK3, mitochondrial	AK3	AK3	5	5	5	31.3	31.3	31.3	25.565	5.5278	0.305191	-0.215811	-0.405662	0.300182	-0.541954
P27144;D3DQ64	P27144;D3DQ64	Adenylate kinase 4, mitochondrial	AK4	AK4	12	12	12	64.6	64.6	64.6	25.268	59.943	1.01484	0.211222	0.249506	0.0738202	0.31034
Q9Y3D8;A0A087WVD7;D6RDH4;A0A087WY94	Q9Y3D8;A0A087WVD7;D6RDH4	Adenylate kinase isoenzyme 6	AK6;TAF9	AK6	6	6	6	69.8	69.8	69.8	20.061	20.225	0.0759769	-0.0754598	0.382169	0.103128	-0.711677
Q92667;I3L0W0;I3L2A2;I3L2N7;I3L3K1;I3L364;I3L0K6	Q92667;I3L0W0	A-kinase anchor protein 1, mitochondrial	AKAP1	AKAP1	9	9	9	12.6	12.6	12.6	97.34	91.949	1.0716	-0.618633	-0.783216	-0.837996	-0.234686
E7EMD6;O43572	E7EMD6;O43572	A-kinase anchor protein 10, mitochondrial	AKAP10	AKAP10	2	2	2	4.5	4.5	4.5	67.751	3.1063	1.11361	-0.481493	NaN	-0.540002	-0.422985
Q9UKA4	Q9UKA4	A-kinase anchor protein 11	AKAP11	AKAP11	3	3	3	2.4	2.4	2.4	210.51	4.9905	0.330295	-0.244788	-0.0238563	-0.465719	NaN
Q12802;H0YMW2;A0A087WTD7;A8MYJ1;A0A087WY36;H0YLH1	Q12802;H0YMW2	A-kinase anchor protein 13	AKAP13	AKAP13	10	10	9	5.7	5.7	5.2	307.55	20.337	1.27822	-0.267454	-0.152051	-0.277394	-0.372916
Q02040;X6RAJ1	Q02040;X6RAJ1	A-kinase anchor protein 17A	AKAP17A	AKAP17A	2	2	2	3.2	3.2	3.2	80.735	3.8807	0.177502	-0.15972	NaN	-0.434208	0.114767
Q9Y2D5;C9JVY5	Q9Y2D5;C9JVY5	A-kinase anchor protein 2	AKAP2	AKAP2	21	21	21	31.3	31.3	31.3	94.659	91.115	0.276766	-0.063035	-0.0466975	0.072586	-0.214994
O43823;M0QYL4	O43823	A-kinase anchor protein 8	AKAP8	AKAP8	14	14	14	34.5	34.5	34.5	76.107	44.2	0.291268	-0.0588771	0.0877344	-0.110807	-0.153559
Q9ULX6;V9GZ50;M0R1Y5;M0QYT7;M0R010	Q9ULX6;V9GZ50	A-kinase anchor protein 8-like	AKAP8L	AKAP8L	11	11	11	25.4	25.4	25.4	71.648	24.493	0.551467	-0.24133	-0.0567763	-0.570314	-0.0969
A0A0A0MRF6;Q99996;A0A0A0MRE9;H7BYL6;A0A087WX84	A0A0A0MRF6;Q99996;A0A0A0MRE9	A-kinase anchor protein 9	AKAP9	AKAP9	17	17	17	4.9	4.9	4.9	453.49	32.027	1.58428	-0.257409	-0.312993	-0.28502	-0.174214
P14550;Q5T621;V9GYG2;V9GYP9	P14550	Alcohol dehydrogenase [NADP(+)]	AKR1A1	AKR1A1	15	15	15	65.8	65.8	65.8	36.573	153.81	0.0578746	-0.0236327	-0.197815	-0.110402	0.237319
P15121;E9PCX2;E9PEF9	P15121;E9PCX2	Aldose reductase	AKR1B1	AKR1B1	26	26	25	83.2	83.2	83.2	35.853	323.31	1.08374	0.456462	0.194087	0.503552	0.671746
O60218	O60218	Aldo-keto reductase family 1 member B10	AKR1B10	AKR1B10	11	11	8	46.2	46.2	31	36.019	23.628	1.50616	1.40479	1.48244	0.931154	1.80079
Q04828;H0Y804;P52895;A6NHU4;B4DK69;S4R3P0	Q04828;H0Y804;P52895;A6NHU4;B4DK69	Aldo-keto reductase family 1 member C1;Aldo-keto reductase family 1 member C2	AKR1C1;AKR1C2	AKR1C1	13	5	5	52.9	35	35	36.788	10.584	1.12008	-2.06038	-1.92484	-3.16463	-1.09166
A0A0A0MSS8;P42330;S4R3Z2;S4R3D5	A0A0A0MSS8;P42330;S4R3Z2	Aldo-keto reductase family 1 member C3	AKR1C3	AKR1C3	18	18	10	68.1	68.1	50.2	36.867	129.72	1.36988	-1.09117	-1.50947	-1.05959	-0.704465
P51857	P51857	3-oxo-5-beta-steroid 4-dehydrogenase	AKR1D1	AKR1D1	2	2	2	3.1	3.1	3.1	37.376	4.4363	0.3207	-0.365063	-1.14299	0.305795	-0.257994
O43488;H3BLU7;Q8NHP1;H7C5H7;O95154	O43488;H3BLU7	Aflatoxin B1 aldehyde reductase member 2	AKR7A2	AKR7A2	10	10	10	39.3	39.3	39.3	39.589	38.75	1.25825	-0.0457123	-0.0567913	-0.0570465	-0.0232991
P31749;G3V4I6;A0A087WY56;G3V3X1;G3V2I6;J3KTP4;C9J258;J3KSY8;C9JC83;C9JIJ1;A0A0A0MRF1;J3KRI8;A0A1B0GXA2;A8MX96;E7EVP8;F8VS91;M0QZK3;J3QLS6;C9JHS6	P31749	RAC-alpha serine/threonine-protein kinase	AKT1	AKT1	11	11	7	27.1	27.1	17.3	55.686	27.109	1.63519	-0.68675	-0.750761	-0.83046	-0.47903
Q96B36;H9KV91;M0R2V8	Q96B36	Proline-rich AKT1 substrate 1	AKT1S1	AKT1S1	5	5	5	32	32	32	27.383	6.5019	0.236587	-0.200992	-0.460092	0.0581087	NaN
P13716;B7ZBK6	P13716	Delta-aminolevulinic acid dehydratase	ALAD	ALAD	15	15	15	54.8	54.8	54.8	36.294	40.741	0.411961	-0.134293	-0.234754	-0.277552	0.109427
Q13740;F5GXJ9;H7C543	Q13740;F5GXJ9	CD166 antigen	ALCAM	ALCAM	19	19	19	45.1	45.1	45.1	65.102	86.948	1.2693	0.518923	0.743386	0.309525	0.503857
Q8IZ83;F5H4B6;M0QY06	Q8IZ83;F5H4B6	Aldehyde dehydrogenase family 16 member A1	ALDH16A1	ALDH16A1	17	17	17	33.5	33.5	33.5	85.126	51.129	1.03316	-0.209373	-0.342104	-0.11299	-0.173027
P54886	P54886	Delta-1-pyrroline-5-carboxylate synthase;Glutamate 5-kinase;Gamma-glutamyl phosphate reductase	ALDH18A1	ALDH18A1	42	42	42	64.8	64.8	64.8	87.301	316.55	0.682945	0.0755731	0.0848807	0.000144286	0.141694
P30837;P47895;H0YKF9;H0Y2X5;P00352	P30837	Aldehyde dehydrogenase X, mitochondrial	ALDH1B1	ALDH1B1	21	21	18	58	58	51.3	57.206	198.99	0.130091	-0.0436857	-0.0770867	0.170566	-0.224536
Q3SY69	Q3SY69	Mitochondrial 10-formyltetrahydrofolate dehydrogenase	ALDH1L2	ALDH1L2	7	7	7	10.1	10.1	10.1	101.74	12.554	1.5409	0.986759	0.654069	1.22262	1.08359
P05091;S4R3S4;F8VP50	P05091	Aldehyde dehydrogenase, mitochondrial	ALDH2	ALDH2	14	13	13	40.4	38.7	38.7	56.381	27.753	1.2224	1.41206	1.26622	0.870582	2.0994
P51648;J3QRD1;I3L1M4;J3QS00;J3QKK9;J3KTG1;C9JGJ2;I3L0X1;J3KTD9;I3L2W1;K7EN73;E9PJV0;I3L3I9	P51648;J3QRD1	Fatty aldehyde dehydrogenase	ALDH3A2	ALDH3A2	19	19	18	44.5	44.5	42.1	54.847	53.563	0.0733794	-0.0335615	-0.31865	0.0237522	0.194213
P43353;A0A087X192;Q9BUJ8;A0A087WTE0;A0A087WUF8;A0A087X2D4	P43353	Aldehyde dehydrogenase family 3 member B1	ALDH3B1	ALDH3B1	7	6	4	21.4	18.8	12.8	51.839	18.233	1.38392	-0.820182	-0.888969	-1.07783	-0.493743
P30038;Q5TF55	P30038	Delta-1-pyrroline-5-carboxylate dehydrogenase, mitochondrial	ALDH4A1	ALDH4A1	12	12	12	29.7	29.7	29.7	61.719	56.463	0.875476	-0.334321	-0.329703	-0.572158	-0.101103
Q02252;G3V4Z4	Q02252;G3V4Z4	Methylmalonate-semialdehyde dehydrogenase [acylating], mitochondrial	ALDH6A1	ALDH6A1	15	15	15	40.9	40.9	40.9	57.839	53.648	0.914722	-0.789203	-1.36565	-0.667172	-0.334789
A0A1B0GTG2;A0A1B0GW77;P49419;A0A1B0GUA1;A0A1B0GW82;A0A1B0GTY9;A0A1B0GTJ4;A0A140T9V3;A0A1B0GV49;A0A0J9YWF7;A0A1B0GUY0;H0YHM6;F8WDY6;F8VVF2;A0A1B0GVU0;A0A0J9YWM6;A0A1B0GW65;F8WD33	A0A1B0GTG2;A0A1B0GW77;P49419;A0A1B0GUA1;A0A1B0GW82;A0A1B0GTY9;A0A1B0GTJ4;A0A140T9V3;A0A1B0GV49;A0A0J9YWF7	Alpha-aminoadipic semialdehyde dehydrogenase	ALDH7A1	ALDH7A1	29	29	29	60.1	60.1	60.1	58.139	222.64	1.91573	0.734674	0.572308	0.799999	0.831715
P49189	P49189	4-trimethylaminobutyraldehyde dehydrogenase	ALDH9A1	ALDH9A1	28	28	28	66	66	66	53.801	212.28	1.16839	0.294169	0.211137	0.215617	0.455755
P04075;J3KPS3;H3BQN4;H3BPS8;H3BUH7;H3BR04;H3BMQ8;H3BU78;H3BR68;A0A087WXX2;P05062	P04075;J3KPS3;H3BQN4;H3BPS8	Fructose-bisphosphate aldolase A;Fructose-bisphosphate aldolase	ALDOA	ALDOA	33	33	28	88.7	88.7	77.2	39.42	323.31	2.15852	-0.387394	-0.353192	-0.452254	-0.356735
P09972;A8MVZ9;J3KSV6;J3QKP5;C9J8F3;J3QKK1;K7EKH5	P09972;A8MVZ9	Fructose-bisphosphate aldolase C;Fructose-bisphosphate aldolase	ALDOC	ALDOC	21	16	16	72.5	58.2	58.2	39.455	155.93	0.647979	-0.113285	-0.232549	-0.0997573	-0.00755059
Q9BT22;K7EPU3;A0A087WZJ8;Q6GMV1	Q9BT22;K7EPU3;A0A087WZJ8;Q6GMV1	Chitobiosyldiphosphodolichol beta-mannosyltransferase;Putative glycosyltransferase ALG1-like	ALG1;ALG1L	ALG1	2	2	2	7.3	7.3	7.3	52.518	25.176	0.796137	0.106254	0.15056	0.00934718	0.158854
Q9BV10	Q9BV10	Dol-P-Man:Man(7)GlcNAc(2)-PP-Dol alpha-1,6-mannosyltransferase	ALG12	ALG12	1	1	1	5.7	5.7	5.7	54.654	4.0568	0.845293	0.529655	0.650489	NaN	0.408821
A0A096LNJ4;A0A087WX43;D6RE84;A0A087WTT9;A0A1B0GVW6;Q9NP73;A0A096LNL2	A0A096LNJ4;A0A087WX43;D6RE84;A0A087WTT9;A0A1B0GVW6;Q9NP73;A0A096LNL2	Putative bifunctional UDP-N-acetylglucosamine transferase and deubiquitinase ALG13	ALG13	ALG13	4	1	1	40.2	14.4	14.4	14.767	2.2878	0.588135	0.157961	0.037312	0.358509	0.0780633
A0A096LP10;A0A087WT15	A0A096LP10		ALG13	ALG13	4	4	1	25.3	25.3	4.3	17.801	4.1471	1.04223	-0.465323	-0.532094	-0.398551	NaN
Q9H553;A0A0A0MTE0	Q9H553	Alpha-1,3/1,6-mannosyltransferase ALG2	ALG2	ALG2	7	7	7	24.5	24.5	24.5	47.091	27.445	0.943317	-0.134834	-0.0447913	-0.217055	-0.142656
E9PN35;Q96Q83;E9PSA5	E9PN35;Q96Q83;E9PSA5	Alpha-ketoglutarate-dependent dioxygenase alkB homolog 3	ALKBH3	ALKBH3	2	2	2	17.5	17.5	17.5	19.452	1.729	0.799966	-0.594883	-0.746132	NaN	-0.443634
Q6P6C2;K7ER58	Q6P6C2	RNA demethylase ALKBH5	ALKBH5	ALKBH5	7	7	7	25.4	25.4	25.4	44.255	112.12	0.822676	-0.613121	-1.08293	-0.150577	-0.605859
Q96BT7;C9JQN2	Q96BT7	Alkylated DNA repair protein alkB homolog 8	ALKBH8	ALKBH8	4	4	4	8.6	8.6	8.6	75.208	7.8521	0.719744	0.564724	1.03147	0.628914	0.033793
Q86V81;E9PB61	Q86V81;E9PB61	THO complex subunit 4	ALYREF	ALYREF	7	7	7	34.6	34.6	34.6	26.888	224.53	2.24934	0.184548	0.187514	0.207018	0.159113
Q9UKV5;H3BRK9;R4GNG2	Q9UKV5;H3BRK9;R4GNG2	E3 ubiquitin-protein ligase AMFR	AMFR	AMFR	2	2	2	5	5	5	72.995	5.5899	0.433061	0.789326	0.27274	1.30591	NaN
Q9Y2J4;D6RIC7;D6RBK2;D6RJA4;D6RF61;D6RCL7;D6RFG0	Q9Y2J4	Angiomotin-like protein 2	AMOTL2	AMOTL2	7	7	7	12.5	12.5	12.5	85.763	18.475	0.53401	-0.171355	0.0220482	-0.142083	-0.394032
Q01433;H0Y360;H0YCL9;E9PJF6;E9PIJ1	Q01433;H0Y360	AMP deaminase 2	AMPD2	AMPD2	15	15	15	18.4	18.4	18.4	100.69	18.992	2.82363	-0.520305	-0.498158	-0.5606	-0.502158
J3KSH1;J3KS38;J3KRS2;J3QLK6;J3KRD0;Q86W34;J3KTM1	J3KSH1;J3KS38;J3KRS2;J3QLK6;J3KRD0;Q86W34;J3KTM1	Archaemetzincin-2	AMZ2	AMZ2	3	3	3	14.9	14.9	14.9	22.346	1.9962	2.17646	-1.8928	-2.16547	-1.88513	-1.62781
Q9H1A4;H0Y564	Q9H1A4	Anaphase-promoting complex subunit 1	ANAPC1	ANAPC1	9	9	9	6.1	6.1	6.1	216.5	9.1291	1.60838	-0.571046	-0.508855	-0.750882	-0.453399
Q96DE5	Q96DE5	Anaphase-promoting complex subunit 16	ANAPC16	ANAPC16	1	1	1	10.9	10.9	10.9	11.667	2.8304	1.32194	-0.562226	-0.31328	-0.7331	-0.640299
F5H0F9;Q9UJX4;F5H3S5;H0YFB5;F5GY68;F5H0N1	F5H0F9;Q9UJX4;F5H3S5;H0YFB5	Anaphase-promoting complex subunit 5	ANAPC5	ANAPC5	4	4	4	8.2	8.2	8.2	83.674	7.7171	0.170876	-0.119888	0.254836	-0.0299563	-0.584544
Q9UJX3;H0YIW2	Q9UJX3	Anaphase-promoting complex subunit 7	ANAPC7	ANAPC7	6	6	6	13.4	13.4	13.4	66.855	8.5818	0.820682	-0.573812	-0.532888	-1.03044	-0.158107
Q9P2R3;I3L3P8;I3L1Z9;K7EPT2	Q9P2R3	Rabankyrin-5	ANKFY1	ANKFY1	21	21	21	28.9	28.9	28.9	128.4	87.208	2.26398	0.0708739	0.0692898	0.0806577	0.0626743
Q8IWZ3;H0Y4P6;H0Y785;H0Y472;A0A0A0MQZ8;H0Y7Y3;H7C0V5	Q8IWZ3	Ankyrin repeat and KH domain-containing protein 1	ANKHD1	ANKHD1	21	21	4	11.7	11.7	2.3	269.45	81.153	1.05367	-0.363757	-0.212651	-0.591701	-0.28692
Q8IV38;G3V0G5	Q8IV38;G3V0G5	Ankyrin repeat and MYND domain-containing protein 2	ANKMY2	ANKMY2	5	5	5	14.1	14.1	14.1	49.298	11.211	1.08466	-0.491644	-0.791383	-0.365332	-0.318218
Q8IZ07;H0YIN8;S4R3D2	Q8IZ07;H0YIN8	Ankyrin repeat domain-containing protein 13A	ANKRD13A	ANKRD13A	8	8	8	21.2	21.2	21.2	67.618	17.506	0.493369	-0.295568	-0.0961596	-0.0439285	-0.746616
H0YM23;O75179;H0YLQ3	H0YM23;O75179	Ankyrin repeat domain-containing protein 17	ANKRD17	ANKRD17	15	5	5	8.2	3.1	3.1	263.25	7.292	1.44485	-0.361494	-0.264512	-0.321568	-0.498403
O15084;B4DIW9;H7C4A0;H7C209;Q8N8A2	O15084;B4DIW9	Serine/threonine-protein phosphatase 6 regulatory ankyrin repeat subunit A	ANKRD28	ANKRD28	19	19	19	33.7	33.7	33.7	112.96	40.412	0.378303	0.0285432	0.0518593	-0.0276602	0.0614305
D3YTC9;Q6NXT1;B5MCX7;H7C3L3;C9JU48;F8WB76	D3YTC9;Q6NXT1;B5MCX7;H7C3L3;C9JU48	Ankyrin repeat domain-containing protein 54	ANKRD54	ANKRD54	3	3	3	19.7	19.7	19.7	30.75	3.8769	0.42805	-0.320691	0.0717627	-0.867463	-0.166373
Q92625	Q92625	Ankyrin repeat and SAM domain-containing protein 1A	ANKS1A	ANKS1A	9	9	9	12.8	12.8	12.8	123.11	13.435	0.695217	0.193906	0.272023	0.320773	-0.0110791
B8ZZS4;Q9H8Y5	B8ZZS4;Q9H8Y5	Ankyrin repeat and zinc finger domain-containing protein 1	ANKZF1	ANKZF1	2	2	2	7.8	7.8	7.8	57.572	2.6944	0.692875	-0.7336	-0.491632	-0.975567	NaN
Q9NQW6;H7C1K5;C9JJT6;H7C3S1;H7C1C2	Q9NQW6	Actin-binding protein anillin	ANLN	ANLN	23	23	23	28.3	28.3	28.3	124.2	79.835	0.804979	-0.799088	-0.108876	-0.966207	-1.32218
Q9NW15;C9JA49;C9IYD3;C9JQC9;C9JPY2;C9J670;C9IZD0;C9JJS5;C9JH90;H7C3N6	Q9NW15;C9JA49;C9IYD3;C9JQC9;C9JPY2;C9J670;C9IZD0	Anoctamin-10	ANO10	ANO10	7	7	7	16.5	16.5	16.5	76.328	10.848	0.796005	0.232538	0.167229	0.440208	0.0901759
Q4KMQ2	Q4KMQ2	Anoctamin-6	ANO6	ANO6	6	6	6	8.8	8.8	8.8	106.16	9.1692	1.38725	0.204508	0.218595	0.124461	0.270469
[truncated: 4,816 more rows]
