# Supplementary material for: Alterations in HLA Class I-Presented Immunopeptidome and Class I-Interactome upon Osimertinib Resistance in EGFR Mutant Lung Adenocarcinoma
Source: Cancers (Basel). 2021 Oct 4;13(19):4977. doi: 10.3390/cancers13194977 (PMC8507780; doi:10.3390/cancers13194977)
Supplement: Supplementary file 1 [file cancers-13-04977-s001.zip › Suppl Table S6.xlsx]

## Sheet: HitPredict_HLA_Interactome
Uniprot1	Uniprot2	Name1	Name2	Entrez1	Entrez2	Ensembl1	Ensembl2	Taxonomy	Type	Source_db	Homologs	Method_score	Annotation_score	Interaction_score	Confidence
P01889	P61769	HLAB_HUMAN	B2MG_HUMAN	3106;	567;	ENST00000412585	ENST00000559916,ENST00000561424,ENST00000617605,ENST00000631573,ENST00000631728,ENST00000648006	9606	Small-scale	mint	20	0.92357	0.6	0.744407	High
P04439	P61769	HLAA_HUMAN	B2MG_HUMAN	3105;	567;	ENST00000376809,ENST00000396634	ENST00000559916,ENST00000561424,ENST00000617605,ENST00000631573,ENST00000631728,ENST00000648006	9606	Small-scale	intact	20	0.64993	0.6	0.624466	High
P04439	P51572	HLAA_HUMAN	BAP31_HUMAN	3105;	10134;	ENST00000376809,ENST00000396634	ENST00000345046,ENST00000458587,ENST00000647529,ENST00000672675	9606	Small-scale	biogrid	1	0.58918	0.6	0.594565	High
P04439	P11279	HLAA_HUMAN	LAMP1_HUMAN	3105;	3916;	ENST00000376809,ENST00000396634	ENST00000332556	9606	High-throughput	intact	0	0.59728	0.55	0.573153	High
P04439	P27824	HLAA_HUMAN	CALX_HUMAN	3105;	821;	ENST00000376809,ENST00000396634	ENST00000247461,ENST00000452673,ENST00000504734,ENST00000638425,ENST00000638706,ENST00000639938	9606	High-throughput	intact	3	0.54306	0.6	0.57082	High
P01889	P31040	HLAB_HUMAN	SDHA_HUMAN	3106;	6389;	ENST00000412585	ENST00000264932,ENST00000510361	9606	High-throughput	intact	2	0.54306	0.5	0.521085	High
P04439	Q9NYU2	HLAA_HUMAN	UGGG1_HUMAN	3105;	56886;	ENST00000376809,ENST00000396634	ENST00000259253	9606	High-throughput	intact	1	0.44248	0.6	0.515255	High
P04439	P63092	HLAA_HUMAN	GNAS2_HUMAN	3105;	2778;	ENST00000376809,ENST00000396634	ENST00000265620,ENST00000354359,ENST00000371085,ENST00000371095	9606	Small-scale	biogrid	0	0.47806	0.55	0.51277	High
P01889	P10599	HLAB_HUMAN	THIO_HUMAN	3106;	7295;	ENST00000412585	ENST00000374515,ENST00000374517	9606	High-throughput	intact	1	0.3819	0.6	0.478686	High
P01889	P55209	HLAB_HUMAN	NP1L1_HUMAN	3106;	4673;	ENST00000412585	ENST00000261182,ENST00000393263,ENST00000431879,ENST00000549596,ENST00000618691	9606	High-throughput	intact	1	0.3819	0.6	0.478686	High
P01889	P61106	HLAB_HUMAN	RAB14_HUMAN	3106;	51552;	ENST00000412585	ENST00000373840	9606	High-throughput	intact	2	0.3819	0.6	0.478686	High
P01889	P61163	HLAB_HUMAN	ACTZ_HUMAN	3106;	10121;	ENST00000412585	ENST00000369905	9606	High-throughput	intact	1	0.3819	0.6	0.478686	High
P01889	P62191	HLAB_HUMAN	PRS4_HUMAN	3106;	5700;	ENST00000412585	ENST00000261303,ENST00000543772	9606	High-throughput	intact	1	0.3819	0.6	0.478686	High
P01889	Q9Y265	HLAB_HUMAN	RUVB1_HUMAN	3106;	8607;	ENST00000412585	ENST00000322623,ENST00000643444	9606	High-throughput	intact	1	0.3819	0.6	0.478686	High
P01889	P56192	HLAB_HUMAN	SYMC_HUMAN	3106;	4141;	ENST00000412585	ENST00000262027,ENST00000537638	9606	High-throughput	intact	1	0.3819	0.6	0.478686	High
P01889	Q9Y678	HLAB_HUMAN	COPG1_HUMAN	3106;	22820;	ENST00000412585	ENST00000314797	9606	High-throughput	intact	1	0.3819	0.6	0.478686	High
P04439	P53618	HLAA_HUMAN	COPB_HUMAN	3105;	1315;	ENST00000376809,ENST00000396634	ENST00000249923,ENST00000439561	9606	Small-scale	biogrid	1	0.3819	0.6	0.478686	High
P04439	Q9Y678	HLAA_HUMAN	COPG1_HUMAN	3105;	22820;	ENST00000376809,ENST00000396634	ENST00000314797	9606	Small-scale	biogrid	1	0.3819	0.6	0.478686	High
P04439	P04439	HLAA_HUMAN	HLAA_HUMAN	3105;	3105;	ENST00000376809,ENST00000396634	ENST00000376809,ENST00000396634	9606	High-throughput	intact	14	0.3819	0.6	0.478686	High
P04439	P55072	HLAA_HUMAN	TERA_HUMAN	3105;	7415;	ENST00000376809,ENST00000396634	ENST00000358901	9606	Small-scale	biogrid	1	0.3819	0.6	0.478686	High
P01889	P26038	HLAB_HUMAN	MOES_HUMAN	3106;	4478;	ENST00000412585	ENST00000360270	9606	High-throughput	intact	2	0.3819	0.6	0.478686	High
P01889	P30040	HLAB_HUMAN	ERP29_HUMAN	3106;	10961;	ENST00000412585	ENST00000261735,ENST00000455836	9606	High-throughput	intact	1	0.3819	0.6	0.478686	High
P01889	P41091	HLAB_HUMAN	IF2G_HUMAN	3106;	1968;	ENST00000412585	ENST00000253039	9606	High-throughput	intact	1	0.3819	0.6	0.478686	High
P01889	P55786	HLAB_HUMAN	PSA_HUMAN	3106;	9520;	ENST00000412585	ENST00000322157	9606	High-throughput	intact	2	0.3819	0.6	0.478686	High
P01889	P60660	HLAB_HUMAN	MYL6_HUMAN	3106;	4637;	ENST00000412585	ENST00000547649,ENST00000548293,ENST00000550697	9606	High-throughput	intact	1	0.3819	0.6	0.478686	High
P01889	P61019	HLAB_HUMAN	RAB2A_HUMAN	3106;	5862;	ENST00000412585	ENST00000262646,ENST00000531289	9606	High-throughput	intact	2	0.3819	0.6	0.478686	High
P01889	Q16630	HLAB_HUMAN	CPSF6_HUMAN	3106;	11052;	ENST00000412585	ENST00000266679,ENST00000435070	9606	High-throughput	intact	1	0.3819	0.6	0.478686	High
P01889	Q9P258	HLAB_HUMAN	RCC2_HUMAN	3106;	55920;	ENST00000412585	ENST00000375433,ENST00000375436,ENST00000628984,ENST00000631021	9606	High-throughput	intact	3	0.3819	0.6	0.478686	High
P01889	Q9Y3F4	HLAB_HUMAN	STRAP_HUMAN	3106;	11171;	ENST00000412585	ENST00000025399,ENST00000419869	9606	High-throughput	intact	1	0.3819	0.6	0.478686	High
P04439	Q13200	HLAA_HUMAN	PSMD2_HUMAN	3105;	5708;	ENST00000376809,ENST00000396634	ENST00000310118,ENST00000435761,ENST00000439383	9606	Small-scale	biogrid	2	0.3819	0.6	0.478686	High
P04439	Q93084	HLAA_HUMAN	AT2A3_HUMAN	3105;	489;	ENST00000376809,ENST00000396634	ENST00000309890,ENST00000352011,ENST00000359983,ENST00000397035,ENST00000397041,ENST00000397043	9606	High-throughput	intact	1	0.3819	0.6	0.478686	High
P04439	Q9Y4L1	HLAA_HUMAN	HYOU1_HUMAN	3105;	10525;	ENST00000376809,ENST00000396634	ENST00000617285,ENST00000630669	9606	High-throughput	intact	2	0.3819	0.6	0.478686	High
P01889	P04439	HLAB_HUMAN	HLAA_HUMAN	3106;	3105;	ENST00000412585	ENST00000376809,ENST00000396634	9606	High-throughput	intact	14	0.3819	0.6	0.478686	High
P01889	P55072	HLAB_HUMAN	TERA_HUMAN	3106;	7415;	ENST00000412585	ENST00000358901	9606	High-throughput	intact	1	0.3819	0.6	0.478686	High
P01889	Q8NC51	HLAB_HUMAN	PAIRB_HUMAN	3106;	26135;	ENST00000412585	ENST00000361219,ENST00000370990,ENST00000370994,ENST00000370995	9606	High-throughput	intact	2	0.3819	0.6	0.478686	High
P01889	Q9Y295	HLAB_HUMAN	DRG1_HUMAN	3106;	4733;	ENST00000412585	ENST00000331457	9606	High-throughput	intact	1	0.3819	0.6	0.478686	High
P01889	P25205	HLAB_HUMAN	MCM3_HUMAN	3106;	4172;	ENST00000412585	ENST00000596288,ENST00000616552	9606	High-throughput	intact	4	0.3819	0.6	0.478686	High
P01889	P17858	HLAB_HUMAN	PFKAL_HUMAN	3106;	5211;	ENST00000412585	ENST00000349048	9606	High-throughput	intact	1	0.3819	0.6	0.478686	High
P01889	Q02750	HLAB_HUMAN	MP2K1_HUMAN	3106;	5604;	ENST00000412585	ENST00000307102	9606	High-throughput	intact	2	0.3819	0.6	0.478686	High
P01889	P52272	HLAB_HUMAN	HNRPM_HUMAN	3106;	4670;	ENST00000412585	ENST00000325495,ENST00000348943	9606	High-throughput	intact	1	0.3819	0.6	0.478686	High
P01889	P51148	HLAB_HUMAN	RAB5C_HUMAN	3106;	5878;	ENST00000412585	ENST00000346213,ENST00000393860,ENST00000547517	9606	High-throughput	intact	3	0.3819	0.6	0.478686	High
P01889	Q96AG4	HLAB_HUMAN	LRC59_HUMAN	3106;	55379;	ENST00000412585	ENST00000225972	9606	High-throughput	intact	2	0.3819	0.6	0.478686	High
P01889	Q01813	HLAB_HUMAN	PFKAP_HUMAN	3106;	5214;	ENST00000412585	ENST00000381075,ENST00000381125	9606	High-throughput	intact	1	0.3819	0.6	0.478686	High
P01889	Q01105	HLAB_HUMAN	SET_HUMAN	3106;	6418;	ENST00000412585	ENST00000322030,ENST00000372686,ENST00000372692,ENST00000409104	9606	High-throughput	intact	1	0.3819	0.6	0.478686	High
P01889	P62333	HLAB_HUMAN	PRS10_HUMAN	3106;	5706;	ENST00000412585	ENST00000445930	9606	High-throughput	intact	1	0.3819	0.6	0.478686	High
P01889	P20340	HLAB_HUMAN	RAB6A_HUMAN	3106;	5870;	ENST00000412585	ENST00000310653,ENST00000336083,ENST00000541588,ENST00000541973	9606	High-throughput	intact	2	0.3819	0.6	0.478686	High
P01889	P13667	HLAB_HUMAN	PDIA4_HUMAN	3106;	9601;	ENST00000412585	ENST00000652332	9606	High-throughput	intact	1	0.3819	0.6	0.478686	High
P01889	P51572	HLAB_HUMAN	BAP31_HUMAN	3106;	10134;	ENST00000412585	ENST00000345046,ENST00000458587,ENST00000647529,ENST00000672675	9606	High-throughput	intact	1	0.3819	0.6	0.478686	High
P01889	P15311	HLAB_HUMAN	EZRI_HUMAN	3106;	7430;	ENST00000412585	ENST00000337147,ENST00000367075	9606	High-throughput	intact	2	0.3819	0.6	0.478686	High
P01889	P69905	HLAB_HUMAN	HBA_HUMAN	3106;	3039;3040;	ENST00000412585	ENST00000251595,ENST00000320868	9606	High-throughput	intact	1	0.3819	0.6	0.478686	High
P01889	Q13200	HLAB_HUMAN	PSMD2_HUMAN	3106;	5708;	ENST00000412585	ENST00000310118,ENST00000435761,ENST00000439383	9606	High-throughput	intact	2	0.3819	0.6	0.478686	High
P04439	P0CG48	HLAA_HUMAN	UBC_HUMAN	3105;	7316;	ENST00000376809,ENST00000396634	ENST00000339647,ENST00000536769	9606	High-throughput	biogrid	2	0.3819	0.6	0.478686	High
P04439	P36957	HLAA_HUMAN	ODO2_HUMAN	3105;	1743;	ENST00000376809,ENST00000396634	ENST00000334220	9606	High-throughput	biogrid	2	0.3819	0.6	0.478686	High
P01889	Q13347	HLAB_HUMAN	EIF3I_HUMAN	3106;	8668;	ENST00000412585	ENST00000373586	9606	High-throughput	intact	1	0.3819	0.6	0.478686	High
P01889	Q8WUM4	HLAB_HUMAN	PDC6I_HUMAN	3106;	10015;	ENST00000412585	ENST00000307296,ENST00000457054	9606	High-throughput	intact	1	0.3819	0.6	0.478686	High
P01889	P14174	HLAB_HUMAN	MIF_HUMAN	3106;	4282;	ENST00000412585	ENST00000215754,ENST00000613839	9606	High-throughput	intact	1	0.3819	0.6	0.478686	High
P01889	P24752	HLAB_HUMAN	THIL_HUMAN	3106;	38;	ENST00000412585	ENST00000265838,ENST00000299355	9606	High-throughput	intact	1	0.3819	0.6	0.478686	High
P01889	P51149	HLAB_HUMAN	RAB7A_HUMAN	3106;	7879;	ENST00000412585	ENST00000265062	9606	High-throughput	intact	2	0.3819	0.6	0.478686	High
P01889	Q9BXJ9	HLAB_HUMAN	NAA15_HUMAN	3106;	80155;	ENST00000412585	ENST00000296543	9606	High-throughput	intact	2	0.3819	0.6	0.478686	High
P04439	P40763	HLAA_HUMAN	STAT3_HUMAN	3105;	6774;	ENST00000376809,ENST00000396634	ENST00000264657,ENST00000404395,ENST00000585517,ENST00000588969	9606	High-throughput	biogrid	0	0.38507	0.55	0.460205	High
P01889	P54136	HLAB_HUMAN	SYRC_HUMAN	3106;	5917;	ENST00000412585	ENST00000231572	9606	High-throughput	intact	0	0.3819	0.55	0.458307	High
P01889	P49411	HLAB_HUMAN	EFTU_HUMAN	3106;	7284;	ENST00000412585	ENST00000313511	9606	High-throughput	intact	0	0.3819	0.55	0.458307	High
P01889	P46781	HLAB_HUMAN	RS9_HUMAN	3106;	6203;	ENST00000412585	ENST00000302907,ENST00000391752,ENST00000391753,ENST00000610826,ENST00000610953,ENST00000611921,ENST00000614737,ENST00000615346,ENST00000616082,ENST00000616536,ENST00000616839,ENST00000616877,ENST00000616928,ENST00000617291,ENST00000618751,ENST00000619229,ENST00000620720,ENST00000620940	9606	High-throughput	intact	0	0.3819	0.55	0.458307	High
P01889	P17812	HLAB_HUMAN	PYRG1_HUMAN	3106;	1503;	ENST00000412585	ENST00000372616,ENST00000649124,ENST00000650070	9606	High-throughput	intact	0	0.3819	0.55	0.458307	High
P01889	P16152	HLAB_HUMAN	CBR1_HUMAN	3106;	873;	ENST00000412585	ENST00000290349,ENST00000530908	9606	High-throughput	intact	0	0.3819	0.55	0.458307	High
P01889	P13797	HLAB_HUMAN	PLST_HUMAN	3106;	5358;	ENST00000412585	ENST00000289290,ENST00000355899,ENST00000539310	9606	High-throughput	intact	0	0.3819	0.55	0.458307	High
P01889	Q9HAV7	HLAB_HUMAN	GRPE1_HUMAN	3106;	80273;	ENST00000412585	ENST00000264954	9606	High-throughput	intact	0	0.3819	0.55	0.458307	High
P01889	Q06210	HLAB_HUMAN	GFPT1_HUMAN	3106;	2673;	ENST00000412585	ENST00000357308,ENST00000361060	9606	High-throughput	intact	0	0.3819	0.55	0.458307	High
P01889	Q9H0U4	HLAB_HUMAN	RAB1B_HUMAN	3106;	81876;	ENST00000412585	ENST00000311481	9606	High-throughput	intact	0	0.3819	0.55	0.458307	High
P01889	Q96QK1	HLAB_HUMAN	VPS35_HUMAN	3106;	55737;	ENST00000412585	ENST00000299138	9606	High-throughput	intact	0	0.3819	0.55	0.458307	High
P01889	Q12931	HLAB_HUMAN	TRAP1_HUMAN	3106;	10131;	ENST00000412585	ENST00000246957,ENST00000538171	9606	High-throughput	intact	0	0.3819	0.55	0.458307	High
P01889	Q12904	HLAB_HUMAN	AIMP1_HUMAN	3106;	9255;	ENST00000412585	ENST00000358008,ENST00000394701,ENST00000442366,ENST00000671868,ENST00000671960,ENST00000672285,ENST00000672328,ENST00000672337,ENST00000672341,ENST00000672911,ENST00000673018,ENST00000673123	9606	High-throughput	intact	0	0.3819	0.55	0.458307	High
P01889	P83731	HLAB_HUMAN	RL24_HUMAN	3106;	6152;	ENST00000412585	ENST00000394077	9606	High-throughput	intact	0	0.3819	0.55	0.458307	High
P01889	P62750	HLAB_HUMAN	RL23A_HUMAN	3106;	6147;	ENST00000412585	ENST00000422514	9606	High-throughput	intact	0	0.3819	0.55	0.458307	High
P01889	P42704	HLAB_HUMAN	LPPRC_HUMAN	3106;	10128;	ENST00000412585	ENST00000260665	9606	High-throughput	intact	0	0.3819	0.55	0.458307	High
P01889	P41250	HLAB_HUMAN	GARS_HUMAN	3106;	2617;	ENST00000412585	ENST00000389266	9606	High-throughput	intact	0	0.3819	0.55	0.458307	High
P01889	P23284	HLAB_HUMAN	PPIB_HUMAN	3106;	5479;	ENST00000412585	ENST00000300026	9606	High-throughput	intact	0	0.3819	0.55	0.458307	High
P01889	P22234	HLAB_HUMAN	PUR6_HUMAN	3106;	10606;	ENST00000412585	ENST00000264221,ENST00000399688,ENST00000512576	9606	High-throughput	intact	0	0.3819	0.55	0.458307	High
P01889	P22061	HLAB_HUMAN	PIMT_HUMAN	3106;	5110;	ENST00000412585	ENST00000367378,ENST00000367384,ENST00000464889	9606	High-throughput	intact	0	0.3819	0.55	0.458307	High
P01889	P52209	HLAB_HUMAN	6PGD_HUMAN	3106;	5226;	ENST00000412585	ENST00000270776	9606	High-throughput	intact	0	0.3819	0.55	0.458307	High
P01889	Q14697	HLAB_HUMAN	GANAB_HUMAN	3106;	23193;	ENST00000412585	ENST00000346178,ENST00000356638,ENST00000526210,ENST00000532402,ENST00000534613	9606	High-throughput	intact	0	0.3819	0.55	0.458307	High
P01889	P43487	HLAB_HUMAN	RANG_HUMAN	3106;	5902;	ENST00000412585	ENST00000331821,ENST00000402752	9606	High-throughput	intact	0	0.3819	0.55	0.458307	High
P01889	Q08211	HLAB_HUMAN	DHX9_HUMAN	3106;	1660;	ENST00000412585	ENST00000367549	9606	High-throughput	intact	0	0.3819	0.55	0.458307	High
P01889	P63167	HLAB_HUMAN	DYL1_HUMAN	3106;	8655;	ENST00000412585	ENST00000242577,ENST00000392508,ENST00000392509,ENST00000548342,ENST00000549989	9606	High-throughput	intact	0	0.3819	0.55	0.458307	High
P01889	Q9NR30	HLAB_HUMAN	DDX21_HUMAN	3106;	9188;	ENST00000412585	ENST00000354185,ENST00000620315	9606	High-throughput	intact	0	0.3819	0.55	0.458307	High
P01889	P20700	HLAB_HUMAN	LMNB1_HUMAN	3106;	4001;	ENST00000412585	ENST00000261366	9606	High-throughput	intact	0	0.3819	0.55	0.458307	High
P01889	Q13263	HLAB_HUMAN	TIF1B_HUMAN	3106;	10155;	ENST00000412585	ENST00000253024,ENST00000341753	9606	High-throughput	intact	0	0.3819	0.55	0.458307	High
P01889	P23526	HLAB_HUMAN	SAHH_HUMAN	3106;	191;	ENST00000412585	ENST00000217426,ENST00000538132	9606	High-throughput	intact	0	0.3819	0.55	0.458307	High
P01889	Q9HB71	HLAB_HUMAN	CYBP_HUMAN	3106;	27101;	ENST00000412585	ENST00000367679,ENST00000405362,ENST00000406752,ENST00000613570	9606	High-throughput	intact	0	0.3819	0.55	0.458307	High
P01889	Q14444	HLAB_HUMAN	CAPR1_HUMAN	3106;	4076;	ENST00000412585	ENST00000341394,ENST00000389645,ENST00000530820,ENST00000532820	9606	High-throughput	intact	0	0.3819	0.55	0.458307	High
P01889	P12004	HLAB_HUMAN	PCNA_HUMAN	3106;	5111;	ENST00000412585	ENST00000379143,ENST00000379160	9606	High-throughput	intact	0	0.3819	0.55	0.458307	High
P01889	P49773	HLAB_HUMAN	HINT1_HUMAN	3106;	3094;	ENST00000412585	ENST00000304043	9606	High-throughput	intact	0	0.3819	0.55	0.458307	High
P01889	Q9NP97	HLAB_HUMAN	DLRB1_HUMAN	3106;	83658;	ENST00000412585	ENST00000300469,ENST00000357156	9606	High-throughput	intact	0	0.3819	0.55	0.458307	High
P01889	Q9BRA2	HLAB_HUMAN	TXD17_HUMAN	3106;	84817;	ENST00000412585	ENST00000250101	9606	High-throughput	intact	0	0.3819	0.55	0.458307	High
P01889	P06748	HLAB_HUMAN	NPM_HUMAN	3106;	4869;	ENST00000412585	ENST00000296930,ENST00000351986,ENST00000393820,ENST00000517671	9606	High-throughput	intact	0	0.3819	0.55	0.458307	High
P01889	P31689	HLAB_HUMAN	DNJA1_HUMAN	3106;	3301;	ENST00000412585	ENST00000330899	9606	High-throughput	intact	0	0.3819	0.55	0.458307	High
P01889	P37108	HLAB_HUMAN	SRP14_HUMAN	3106;	6727;	ENST00000412585	ENST00000267884	9606	High-throughput	intact	0	0.3819	0.55	0.458307	High
P01889	P37802	HLAB_HUMAN	TAGL2_HUMAN	3106;	8407;	ENST00000412585	ENST00000320307,ENST00000368096,ENST00000368097	9606	High-throughput	intact	0	0.3819	0.55	0.458307	High
P01889	P38606	HLAB_HUMAN	VATA_HUMAN	3106;	523;	ENST00000412585	ENST00000273398	9606	High-throughput	intact	0	0.3819	0.55	0.458307	High
P01889	Q15019	HLAB_HUMAN	SEPT2_HUMAN	3106;	4735;	ENST00000412585	ENST00000360051,ENST00000391971,ENST00000391973,ENST00000401990,ENST00000402092,ENST00000616972	9606	High-throughput	intact	0	0.3819	0.55	0.458307	High
P01889	Q16658	HLAB_HUMAN	FSCN1_HUMAN	3106;	6624;	ENST00000412585	ENST00000382361	9606	High-throughput	intact	0	0.3819	0.55	0.458307	High
P01889	Q7KZF4	HLAB_HUMAN	SND1_HUMAN	3106;	27044;	ENST00000412585	ENST00000354725	9606	High-throughput	intact	0	0.3819	0.55	0.458307	High
P01889	Q9UQ80	HLAB_HUMAN	PA2G4_HUMAN	3106;	5036;	ENST00000412585	ENST00000303305	9606	High-throughput	intact	0	0.3819	0.55	0.458307	High
P04439	P51571	HLAA_HUMAN	SSRD_HUMAN	3105;	6748;	ENST00000376809,ENST00000396634	ENST00000320857,ENST00000370086,ENST00000370087	9606	High-throughput	intact	0	0.3819	0.55	0.458307	High
P01889	P10768	HLAB_HUMAN	ESTD_HUMAN	3106;	2098;	ENST00000412585	ENST00000378720	9606	High-throughput	intact	0	0.3819	0.55	0.458307	High
P01889	P31949	HLAB_HUMAN	S10AB_HUMAN	3106;	6282;	ENST00000412585	ENST00000271638	9606	High-throughput	intact	0	0.3819	0.55	0.458307	High
P01889	P61160	HLAB_HUMAN	ARP2_HUMAN	3106;	10097;	ENST00000412585	ENST00000260641,ENST00000377982	9606	High-throughput	intact	0	0.3819	0.55	0.458307	High
P01889	P31150	HLAB_HUMAN	GDIA_HUMAN	3106;	2664;	ENST00000412585	ENST00000447750	9606	High-throughput	intact	0	0.3819	0.55	0.458307	High
P01889	Q15008	HLAB_HUMAN	PSMD6_HUMAN	3106;	9861;	ENST00000412585	ENST00000295901,ENST00000394431,ENST00000482510,ENST00000492933	9606	High-throughput	intact	0	0.3819	0.55	0.458307	High
P01889	P61604	HLAB_HUMAN	CH10_HUMAN	3106;	3336;	ENST00000412585	ENST00000233893	9606	High-throughput	intact	0	0.3819	0.55	0.458307	High
P01889	P55735	HLAB_HUMAN	SEC13_HUMAN	3106;	6396;	ENST00000412585	ENST00000337354,ENST00000350697,ENST00000383801,ENST00000397109	9606	High-throughput	intact	0	0.3819	0.55	0.458307	High
P01889	P39023	HLAB_HUMAN	RL3_HUMAN	3106;	6122;	ENST00000412585	ENST00000216146	9606	High-throughput	intact	0	0.3819	0.55	0.458307	High
P01889	P11586	HLAB_HUMAN	C1TC_HUMAN	3106;	4522;	ENST00000412585	ENST00000216605,ENST00000555709	9606	High-throughput	intact	0	0.3819	0.55	0.458307	High
P01889	P04843	HLAB_HUMAN	RPN1_HUMAN	3106;	6184;	ENST00000412585	ENST00000296255	9606	High-throughput	intact	0	0.3819	0.55	0.458307	High
P01889	P07355	HLAB_HUMAN	ANXA2_HUMAN	3106;	302;	ENST00000412585	ENST00000332680,ENST00000396024,ENST00000421017,ENST00000451270	9606	High-throughput	intact	0	0.3819	0.55	0.458307	High
P01889	P29401	HLAB_HUMAN	TKT_HUMAN	3106;	7086;	ENST00000412585	ENST00000423516,ENST00000423525,ENST00000462138	9606	High-throughput	intact	0	0.3819	0.55	0.458307	High
P01889	P54578	HLAB_HUMAN	UBP14_HUMAN	3106;	9097;	ENST00000412585	ENST00000261601,ENST00000400266,ENST00000582707	9606	High-throughput	intact	0	0.3819	0.55	0.458307	High
P01889	Q15185	HLAB_HUMAN	TEBP_HUMAN	3106;	10728;	ENST00000412585	ENST00000262033,ENST00000414274,ENST00000436399,ENST00000448157	9606	High-throughput	intact	0	0.3819	0.55	0.458307	High
P01889	P06753	HLAB_HUMAN	TPM3_HUMAN	3106;	7170;	ENST00000412585	ENST00000302206,ENST00000323144,ENST00000328159,ENST00000330188,ENST00000341485,ENST00000368531,ENST00000368533,ENST00000651641	9606	High-throughput	intact	0	0.3819	0.55	0.458307	High
P01889	P11940	HLAB_HUMAN	PABP1_HUMAN	3106;	26986;	ENST00000412585	ENST00000318607	9606	High-throughput	intact	0	0.3819	0.55	0.458307	High
P01889	P26639	HLAB_HUMAN	SYTC_HUMAN	3106;	6897;	ENST00000412585	ENST00000265112,ENST00000455217,ENST00000502553	9606	High-throughput	intact	0	0.3819	0.55	0.458307	High
P01889	P34897	HLAB_HUMAN	GLYM_HUMAN	3106;	6472;	ENST00000412585	ENST00000328923,ENST00000414700,ENST00000449049,ENST00000553474,ENST00000557487	9606	High-throughput	intact	0	0.3819	0.55	0.458307	High
P01889	P39656	HLAB_HUMAN	OST48_HUMAN	3106;	1650;	ENST00000412585	ENST00000375048,ENST00000415136	9606	High-throughput	intact	0	0.3819	0.55	0.458307	High
P01889	P55036	HLAB_HUMAN	PSMD4_HUMAN	3106;	5710;	ENST00000412585	ENST00000368884	9606	High-throughput	intact	0	0.3819	0.55	0.458307	High
P01889	Q15436	HLAB_HUMAN	SC23A_HUMAN	3106;	10484;	ENST00000412585	ENST00000307712,ENST00000537403	9606	High-throughput	intact	0	0.3819	0.55	0.458307	High
P01889	Q9P0L0	HLAB_HUMAN	VAPA_HUMAN	3106;	9218;	ENST00000412585	ENST00000340541,ENST00000400000	9606	High-throughput	intact	0	0.3819	0.55	0.458307	High
P01889	Q9UNM6	HLAB_HUMAN	PSD13_HUMAN	3106;	5719;	ENST00000412585	ENST00000431206,ENST00000532097	9606	High-throughput	intact	0	0.3819	0.55	0.458307	High
P01889	Q9Y5B9	HLAB_HUMAN	SP16H_HUMAN	3106;	11198;	ENST00000412585	ENST00000216297	9606	High-throughput	intact	0	0.3819	0.55	0.458307	High
P01889	Q13153	HLAB_HUMAN	PAK1_HUMAN	3106;	5058;	ENST00000412585	ENST00000278568,ENST00000356341	9606	High-throughput	intact	2	0.33064	0.6	0.445403	High
P01889	P01893	HLAB_HUMAN	HLAH_HUMAN	3106;		ENST00000412585		9606	High-throughput	intact	14	0.33064	0.6	0.445403	High
P04439	Q13153	HLAA_HUMAN	PAK1_HUMAN	3105;	5058;	ENST00000376809,ENST00000396634	ENST00000278568,ENST00000356341	9606	High-throughput	intact	2	0.33064	0.6	0.445403	High
P01889	P29692	HLAB_HUMAN	EF1D_HUMAN	3106;	1936;	ENST00000412585	ENST00000317198,ENST00000395119,ENST00000419152,ENST00000423316,ENST00000442189,ENST00000524624,ENST00000526838,ENST00000528610,ENST00000529272,ENST00000614575,ENST00000615067,ENST00000615698,ENST00000619144,ENST00000620155,ENST00000631698,ENST00000632587,ENST00000632675,ENST00000632965	9606	High-throughput	intact	1	0.3819	0.5	0.436978	High
P01889	Q9UQE7	HLAB_HUMAN	SMC3_HUMAN	3106;	9126;	ENST00000412585	ENST00000361804	9606	High-throughput	intact	2	0.3819	0.5	0.436978	High
P01889	P35637	HLAB_HUMAN	FUS_HUMAN	3106;	2521;	ENST00000412585	ENST00000254108,ENST00000380244	9606	High-throughput	intact	1	0.3819	0.5	0.436978	High
P01889	P30084	HLAB_HUMAN	ECHM_HUMAN	3106;	1892;	ENST00000412585	ENST00000368547	9606	High-throughput	intact	3	0.3819	0.5	0.436978	High
P01889	P26640	HLAB_HUMAN	SYVC_HUMAN	3106;	7407;	ENST00000412585	ENST00000211402,ENST00000375663,ENST00000422694,ENST00000435657,ENST00000457796	9606	High-throughput	intact	1	0.3819	0.5	0.436978	High
P01889	P09661	HLAB_HUMAN	RU2A_HUMAN	3106;	6627;	ENST00000412585	ENST00000254193	9606	High-throughput	intact	3	0.3819	0.5	0.436978	High
P01889	P08579	HLAB_HUMAN	RU2B_HUMAN	3106;	6629;	ENST00000412585	ENST00000246071,ENST00000377943	9606	High-throughput	intact	1	0.3819	0.5	0.436978	High
P01889	Q9NZI8	HLAB_HUMAN	IF2B1_HUMAN	3106;	10642;	ENST00000412585	ENST00000290341,ENST00000431824	9606	High-throughput	intact	1	0.3819	0.5	0.436978	High
P01889	P40939	HLAB_HUMAN	ECHA_HUMAN	3106;	3030;	ENST00000412585	ENST00000380649,ENST00000646483	9606	High-throughput	intact	3	0.3819	0.5	0.436978	High
P01889	Q14566	HLAB_HUMAN	MCM6_HUMAN	3106;	4175;	ENST00000412585	ENST00000264156	9606	High-throughput	intact	4	0.3819	0.5	0.436978	High
P01889	P46060	HLAB_HUMAN	RAGP1_HUMAN	3106;	5905;	ENST00000412585	ENST00000356244,ENST00000405486,ENST00000455915	9606	High-throughput	intact	1	0.3819	0.5	0.436978	High
P01889	Q00688	HLAB_HUMAN	FKBP3_HUMAN	3106;	2287;	ENST00000412585	ENST00000216330,ENST00000396062	9606	High-throughput	intact	1	0.3819	0.5	0.436978	High
P01889	Q13148	HLAB_HUMAN	TADBP_HUMAN	3106;	23435;	ENST00000412585	ENST00000240185,ENST00000639083	9606	High-throughput	intact	1	0.3819	0.5	0.436978	High
P01889	Q9GZT3	HLAB_HUMAN	SLIRP_HUMAN	3106;	81892;	ENST00000412585	ENST00000238688,ENST00000557342	9606	High-throughput	intact	1	0.3819	0.5	0.436978	High
P01889	P24534	HLAB_HUMAN	EF1B_HUMAN	3106;	1933;	ENST00000412585	ENST00000236957,ENST00000392221,ENST00000392222,ENST00000635728,ENST00000636275,ENST00000637253	9606	High-throughput	intact	1	0.3819	0.5	0.436978	High
P01889	Q09028	HLAB_HUMAN	RBBP4_HUMAN	3106;	5928;	ENST00000412585	ENST00000373485,ENST00000373493,ENST00000414241,ENST00000458695	9606	High-throughput	intact	1	0.3819	0.5	0.436978	High
P04439	P31040	HLAA_HUMAN	SDHA_HUMAN	3105;	6389;	ENST00000376809,ENST00000396634	ENST00000264932,ENST00000510361	9606	High-throughput	biogrid	2	0.3819	0.5	0.436978	High
P01889	P53675	HLAB_HUMAN	CLH2_HUMAN	3106;	8218;	ENST00000412585	ENST00000427926,ENST00000621271	9606	High-throughput	intact	0	0.33064	0.55	0.426441	High
P04439	P27797	HLAA_HUMAN	CALR_HUMAN	3105;	811;	ENST00000376809,ENST00000396634	ENST00000316448	9606	Small-scale	biogrid	3	0.27808	0.6	0.40847	High
P01889	Q8N423	HLAB_HUMAN	LIRB2_HUMAN	3106;		ENST00000412585	ENST00000314446,ENST00000391746,ENST00000391748,ENST00000391749,ENST00000434421,ENST00000610886,ENST00000614225,ENST00000617341,ENST00000617886,ENST00000618392,ENST00000618705,ENST00000619122,ENST00000621020	9606	Small-scale	intact	20	0.68347	0.6	0.640376	High
P01889	Q8NHL6	HLAB_HUMAN	LIRB1_HUMAN	3106;	10859;	ENST00000412585	ENST00000448689,ENST00000612636,ENST00000616408,ENST00000617686,ENST00000618055,ENST00000618681	9606	Small-scale	intact	20	0.68347	0.6	0.640376	High
P04439	P21860	HLAA_HUMAN	ERBB3_HUMAN	3105;	2065;	ENST00000376809,ENST00000396634	ENST00000267101,ENST00000411731,ENST00000415288,ENST00000551242	9606	High-throughput	intact	4	0.66814	0.6	0.633154	High
P04439	P20036	HLAA_HUMAN	DPA1_HUMAN	3105;	3113;	ENST00000376809,ENST00000396634	ENST00000374808,ENST00000383224,ENST00000415247,ENST00000419277,ENST00000422504,ENST00000443117,ENST00000454805,ENST00000515317	9606	High-throughput	intact	18	0.62202	0.6	0.610911	High
P04439	P29016	HLAA_HUMAN	CD1B_HUMAN	3105;	910;	ENST00000376809,ENST00000396634	ENST00000368168	9606	High-throughput	intact	14	0.62202	0.6	0.610911	High
P04439	P43630	HLAA_HUMAN	KI3L2_HUMAN	3105;	3812;	ENST00000376809,ENST00000396634	ENST00000270442,ENST00000326321,ENST00000611608,ENST00000611628,ENST00000611859,ENST00000612138,ENST00000613610,ENST00000613612,ENST00000614753,ENST00000617354,ENST00000617481,ENST00000617666,ENST00000617957,ENST00000618273,ENST00000619683,ENST00000620817,ENST00000621155,ENST00000622024,ENST00000622453,ENST00000622579,ENST00000638330,ENST00000638726,ENST00000638805,ENST00000638891,ENST00000638970…	9606	Small-scale	intact	20	0.60481	0.6	0.6024	High
P04439	Q13635	HLAA_HUMAN	PTC1_HUMAN	3105;	5727;	ENST00000376809,ENST00000396634	ENST00000331920,ENST00000375274,ENST00000418258,ENST00000421141,ENST00000429896,ENST00000430669,ENST00000437951	9606	High-throughput	intact	0	0.62202	0.55	0.584903	High
P04439	P17693	HLAA_HUMAN	HLAG_HUMAN	3105;	3135;	ENST00000376809,ENST00000396634	ENST00000360323,ENST00000376815,ENST00000383621,ENST00000383622,ENST00000415687,ENST00000423011,ENST00000423373,ENST00000428701,ENST00000428952,ENST00000429890,ENST00000444098,ENST00000445373,ENST00000448306,ENST00000449127,ENST00000457132,ENST00000546545,ENST00000546634,ENST00000547241,ENST00000547931,ENST00000550897,ENST00000553052,ENST00000622601	9606	High-throughput	intact	14	0.56901	0.6	0.5843	High
P04439	Q9BUN8	HLAA_HUMAN	DERL1_HUMAN	3105;	79139;	ENST00000376809,ENST00000396634	ENST00000259512,ENST00000405944	9606	Small-scale	biogrid	1	0.56901	0.6	0.5843	High
P04439	Q03518	HLAA_HUMAN	TAP1_HUMAN	3105;	6890;	ENST00000376809,ENST00000396634	ENST00000354258,ENST00000383235,ENST00000414467,ENST00000418205,ENST00000424897,ENST00000439781,ENST00000440894	9606	Small-scale	biogrid	5	0.56901	0.6	0.5843	High
P04439	P78334	HLAA_HUMAN	GBRE_HUMAN	3105;	2564;	ENST00000376809,ENST00000396634	ENST00000370328	9606	High-throughput	intact	2	0.54306	0.6	0.57082	High
P04439	Q9Y287	HLAA_HUMAN	ITM2B_HUMAN	3105;	9445;	ENST00000376809,ENST00000396634	ENST00000378549,ENST00000647800	9606	High-throughput	intact	2	0.54306	0.6	0.57082	High
P04439	P13747	HLAA_HUMAN	HLAE_HUMAN	3105;	3133;	ENST00000376809,ENST00000396634	ENST00000376630,ENST00000383597,ENST00000415289,ENST00000415649,ENST00000425603,ENST00000427936,ENST00000444683	9606	High-throughput	intact	14	0.54306	0.6	0.57082	High
P04439	Q401N2	HLAA_HUMAN	ZACN_HUMAN	3105;	353174;	ENST00000376809,ENST00000396634	ENST00000334586,ENST00000421794,ENST00000425015	9606	High-throughput	intact	1	0.54306	0.6	0.57082	High
P04439	Q8NHL6	HLAA_HUMAN	LIRB1_HUMAN	3105;	10859;	ENST00000376809,ENST00000396634	ENST00000448689,ENST00000612636,ENST00000616408,ENST00000617686,ENST00000618055,ENST00000618681	9606	Small-scale	intact	20	0.54306	0.6	0.57082	High
P04439	P13727	HLAA_HUMAN	PRG2_HUMAN	3105;	5553;	ENST00000376809,ENST00000396634	ENST00000311862,ENST00000525955,ENST00000533605	9606	High-throughput	intact	0	0.54306	0.55	0.546519	High
P04439	Q6AZY7	HLAA_HUMAN	SCAR3_HUMAN	3105;	51435;	ENST00000376809,ENST00000396634	ENST00000301904,ENST00000337221	9606	High-throughput	intact	0	0.54306	0.55	0.546519	High
P04439	Q6UXL0	HLAA_HUMAN	I20RB_HUMAN	3105;	53833;	ENST00000376809,ENST00000396634	ENST00000329582	9606	High-throughput	intact	0	0.54306	0.55	0.546519	High
P04439	Q7LGA3	HLAA_HUMAN	HS2ST_HUMAN	3105;	9653;	ENST00000376809,ENST00000396634	ENST00000370550,ENST00000370551	9606	High-throughput	intact	0	0.54306	0.55	0.546519	High
P04439	P07766	HLAA_HUMAN	CD3E_HUMAN	3105;	916;	ENST00000376809,ENST00000396634	ENST00000361763	9606	High-throughput	intact	0	0.54306	0.55	0.546519	High
P04439	P57727	HLAA_HUMAN	TMPS3_HUMAN	3105;	64699;	ENST00000376809,ENST00000396634	ENST00000398397,ENST00000433957,ENST00000644384,ENST00000652415	9606	High-throughput	intact	3	0.47806	0.6	0.535571	High
P04439	Q13418	HLAA_HUMAN	ILK_HUMAN	3105;	3611;	ENST00000376809,ENST00000396634	ENST00000299421,ENST00000396751,ENST00000420936,ENST00000528995,ENST00000532063	9606	High-throughput	intact	1	0.47806	0.6	0.535571	High
P04439	Q86T26	HLAA_HUMAN	TM11B_HUMAN	3105;	132724;	ENST00000376809,ENST00000396634	ENST00000332644	9606	High-throughput	intact	4	0.47806	0.6	0.535571	High
P04439	Q8IUH5	HLAA_HUMAN	ZDH17_HUMAN	3105;	23390;	ENST00000376809,ENST00000396634	ENST00000426126	9606	High-throughput	intact	0	0.48768	0.55	0.517903	High
P04439	P43358	HLAA_HUMAN	MAGA4_HUMAN	3105;	4103;	ENST00000376809,ENST00000396634	ENST00000276344,ENST00000360243,ENST00000370335,ENST00000370340,ENST00000393920,ENST00000393921	9606	Small-scale	biogrid	1	0.5091	0.5	0.504529	High
P01889	P43628	HLAB_HUMAN	KI2L3_HUMAN	3106;	3804;	ENST00000412585	ENST00000342376,ENST00000610407,ENST00000611207,ENST00000611369,ENST00000611821,ENST00000611990,ENST00000614792,ENST00000615091,ENST00000615739,ENST00000617150,ENST00000617242,ENST00000617404,ENST00000617593,ENST00000617790,ENST00000619702,ENST00000619995,ENST00000620549,ENST00000622644,ENST00000638813,ENST00000638851,ENST00000639089,ENST00000639101,ENST00000639176,ENST00000640485	9606	Small-scale	intact	20	0.41838	0.6	0.501027	High
P01889	P43630	HLAB_HUMAN	KI3L2_HUMAN	3106;	3812;	ENST00000412585	ENST00000270442,ENST00000326321,ENST00000611608,ENST00000611628,ENST00000611859,ENST00000612138,ENST00000613610,ENST00000613612,ENST00000614753,ENST00000617354,ENST00000617481,ENST00000617666,ENST00000617957,ENST00000618273,ENST00000619683,ENST00000620817,ENST00000621155,ENST00000622024,ENST00000622453,ENST00000622579,ENST00000638330,ENST00000638726,ENST00000638805,ENST00000638891,ENST00000638970…	9606	Small-scale	intact	20	0.41838	0.6	0.501027	High
P04439	P43355	HLAA_HUMAN	MAGA1_HUMAN	3105;	4100;	ENST00000376809,ENST00000396634	ENST00000356661	9606	Small-scale	biogrid	1	0.41838	0.6	0.501027	High
P04439	P30511	HLAA_HUMAN	HLAF_HUMAN	3105;	3134;	ENST00000376809,ENST00000396634	ENST00000259951,ENST00000334668,ENST00000359076,ENST00000376848,ENST00000376861,ENST00000383515,ENST00000420067,ENST00000434407,ENST00000440590	9606	Small-scale	intact	14	0.41838	0.6	0.501027	High
P01889	P43626	HLAB_HUMAN	KI2L1_HUMAN	3106;	3802;	ENST00000412585	ENST00000291633,ENST00000611611,ENST00000615920,ENST00000617376,ENST00000618563,ENST00000620449,ENST00000622463	9606	Small-scale	intact	20	0.41838	0.6	0.501027	High
P01889	P43632	HLAB_HUMAN	KI2S4_HUMAN	3106;	3809;	ENST00000412585	ENST00000611311,ENST00000612783,ENST00000613654,ENST00000614639,ENST00000617469,ENST00000617825,ENST00000619771,ENST00000620669,ENST00000621436,ENST00000638566,ENST00000640817,ENST00000640941,ENST00000642862,ENST00000644051,ENST00000644154	9606	Small-scale	intact	20	0.41838	0.6	0.501027	High
P04439	Q96GX1	HLAA_HUMAN	TECT2_HUMAN	3105;	79867;	ENST00000376809,ENST00000396634	ENST00000303372,ENST00000426174	9606	High-throughput	intact	4	0.47806	0.5	0.488907	High
P04439	Q9BZ11	HLAA_HUMAN	ADA33_HUMAN	3105;	80332;	ENST00000376809,ENST00000396634	ENST00000350009,ENST00000356518	9606	High-throughput	intact	2	0.47806	0.5	0.488907	High
P01889	P33993	HLAB_HUMAN	MCM7_HUMAN	3106;	4176;	ENST00000412585	ENST00000303887,ENST00000343023,ENST00000354230,ENST00000621318	9606	High-throughput	intact	4	0.3819	0.6	0.478686	High
P01889	Q8NFH3	HLAB_HUMAN	NUP43_HUMAN	3106;	348995;	ENST00000412585	ENST00000340413,ENST00000367404	9606	High-throughput	intact	2	0.3819	0.6	0.478686	High
P01889	Q15813	HLAB_HUMAN	TBCE_HUMAN	3106;	6905;	ENST00000412585	ENST00000406207,ENST00000543662,ENST00000634751,ENST00000634780,ENST00000635692,ENST00000642284,ENST00000642610,ENST00000644604,ENST00000645205,ENST00000645351,ENST00000645655,ENST00000646624,ENST00000646802,ENST00000646934,ENST00000647186	9606	High-throughput	intact	4	0.3819	0.6	0.478686	High
P01889	Q9Y277	HLAB_HUMAN	VDAC3_HUMAN	3106;	7419;	ENST00000412585	ENST00000022615,ENST00000521158	9606	High-throughput	intact	1	0.3819	0.6	0.478686	High
P04439	Q9UN42	HLAA_HUMAN	AT1B4_HUMAN	3105;	23439;	ENST00000376809,ENST00000396634	ENST00000218008,ENST00000361319	9606	High-throughput	biogrid	1	0.3819	0.6	0.478686	High
P04439	Q9Y5E8	HLAA_HUMAN	PCDBF_HUMAN	3105;	56121;	ENST00000376809,ENST00000396634	ENST00000231173	9606	High-throughput	biogrid	4	0.3819	0.6	0.478686	High
P01889	P04908	HLAB_HUMAN	H2A1B_HUMAN	3106;	3012;8335;	ENST00000412585	ENST00000303910,ENST00000615868	9606	High-throughput	intact	1	0.3819	0.6	0.478686	High
P01889	P61513	HLAB_HUMAN	RL37A_HUMAN	3106;	6168;	ENST00000412585	ENST00000491306	9606	High-throughput	intact	2	0.3819	0.6	0.478686	High
P01889	P02786	HLAB_HUMAN	TFR1_HUMAN	3106;	7037;	ENST00000412585	ENST00000360110,ENST00000392396	9606	High-throughput	intact	2	0.3819	0.6	0.478686	High
P01889	P28072	HLAB_HUMAN	PSB6_HUMAN	3106;	5694;	ENST00000412585	ENST00000270586	9606	High-throughput	intact	2	0.3819	0.6	0.478686	High
P01889	Q9UGP8	HLAB_HUMAN	SEC63_HUMAN	3106;	11231;	ENST00000412585	ENST00000369002	9606	High-throughput	intact	1	0.3819	0.6	0.478686	High
P01889	Q9UL25	HLAB_HUMAN	RAB21_HUMAN	3106;	23011;	ENST00000412585	ENST00000261263	9606	High-throughput	intact	3	0.3819	0.6	0.478686	High
P04439	P50750	HLAA_HUMAN	CDK9_HUMAN	3105;	1025;	ENST00000376809,ENST00000396634	ENST00000373264	9606	High-throughput	biogrid	2	0.3819	0.6	0.478686	High
P04439	P54252	HLAA_HUMAN	ATX3_HUMAN	3105;	4287;	ENST00000376809,ENST00000396634	ENST00000340660,ENST00000502250,ENST00000503767,ENST00000532032,ENST00000644486	9606	High-throughput	biogrid	1	0.3819	0.6	0.478686	High
P04439	Q03519	HLAA_HUMAN	TAP2_HUMAN	3105;	6891;	ENST00000376809,ENST00000396634	ENST00000374897,ENST00000383118,ENST00000383119,ENST00000383239,ENST00000383240,ENST00000414145,ENST00000419142,ENST00000426977,ENST00000439425,ENST00000443713,ENST00000451907,ENST00000652259	9606	Small-scale	biogrid	5	0.3819	0.6	0.478686	High
P04439	Q14943	HLAA_HUMAN	KI3S1_HUMAN	3105;	3813;	ENST00000376809,ENST00000396634	ENST00000614217,ENST00000616388	9606	Small-scale	intact	20	0.3819	0.6	0.478686	High
P04439	Q9Y385	HLAA_HUMAN	UB2J1_HUMAN	3105;	51465;	ENST00000376809,ENST00000396634	ENST00000435041	9606	Small-scale	biogrid	1	0.3819	0.6	0.478686	High
P01889	P28070	HLAB_HUMAN	PSB4_HUMAN	3106;	5692;	ENST00000412585	ENST00000290541	9606	High-throughput	intact	3	0.3819	0.6	0.478686	High
P01889	P30046	HLAB_HUMAN	DOPD_HUMAN	3106;	1652;	ENST00000412585	ENST00000350608,ENST00000398344,ENST00000430101,ENST00000615721,ENST00000626871,ENST00000629401	9606	High-throughput	intact	1	0.3819	0.6	0.478686	High
P01889	P30520	HLAB_HUMAN	PURA2_HUMAN	3106;	159;	ENST00000412585	ENST00000366535	9606	High-throughput	intact	1	0.3819	0.6	0.478686	High
P01889	P40616	HLAB_HUMAN	ARL1_HUMAN	3106;	400;	ENST00000412585	ENST00000261636,ENST00000536227,ENST00000551828	9606	High-throughput	intact	2	0.3819	0.6	0.478686	High
P01889	P60900	HLAB_HUMAN	PSA6_HUMAN	3106;	5687;	ENST00000412585	ENST00000261479,ENST00000540871,ENST00000555764,ENST00000622405	9606	High-throughput	intact	2	0.3819	0.6	0.478686	High
P01889	Q15365	HLAB_HUMAN	PCBP1_HUMAN	3106;	5093;	ENST00000412585	ENST00000303577	9606	High-throughput	intact	1	0.3819	0.6	0.478686	High
P04439	P04629	HLAA_HUMAN	NTRK1_HUMAN	3105;	4914;	ENST00000376809,ENST00000396634	ENST00000368196,ENST00000392302,ENST00000524377	9606	High-throughput	biogrid	5	0.3819	0.6	0.478686	High
P04439	P54829	HLAA_HUMAN	PTN5_HUMAN	3105;	84867;	ENST00000376809,ENST00000396634	ENST00000358540,ENST00000396168,ENST00000396170	9606	High-throughput	biogrid	4	0.3819	0.6	0.478686	High
P04439	Q99665	HLAA_HUMAN	I12R2_HUMAN	3105;	3595;	ENST00000376809,ENST00000396634	ENST00000262345,ENST00000371000,ENST00000544434,ENST00000648487	9606	High-throughput	intact	2	0.3819	0.6	0.478686	High
P04439	Q9NYU1	HLAA_HUMAN	UGGG2_HUMAN	3105;	55757;	ENST00000376809,ENST00000396634	ENST00000376714,ENST00000376747,ENST00000621375	9606	High-throughput	intact	1	0.3819	0.6	0.478686	High
P01889	P09960	HLAB_HUMAN	LKHA4_HUMAN	3106;	4048;	ENST00000412585	ENST00000228740,ENST00000413268,ENST00000552789	9606	High-throughput	intact	2	0.3819	0.6	0.478686	High
P01889	P25786	HLAB_HUMAN	PSA1_HUMAN	3106;	5682;	ENST00000412585	ENST00000396394,ENST00000418988	9606	High-throughput	intact	2	0.3819	0.6	0.478686	High
P01889	Q5SQT9	HLAB_HUMAN	Q5SQT9_HUMAN	3106;	56681;	ENST00000412585		9606	High-throughput	intact	3	0.3819	0.6	0.478686	High
P01889	Q9Y230	HLAB_HUMAN	RUVB2_HUMAN	3106;	10856;	ENST00000412585	ENST00000595090	9606	High-throughput	intact	1	0.3819	0.6	0.478686	High
P01889	Q99460	HLAB_HUMAN	PSMD1_HUMAN	3106;	5707;	ENST00000412585	ENST00000308696,ENST00000373635,ENST00000409643	9606	High-throughput	intact	2	0.3819	0.6	0.478686	High
P01889	P43629	HLAB_HUMAN	KI3L1_HUMAN	3106;	3811;	ENST00000412585	ENST00000358178,ENST00000391728,ENST00000612668,ENST00000616188,ENST00000621353,ENST00000639353,ENST00000639813,ENST00000640111,ENST00000640788	9606	Small-scale	intact	20	0.3819	0.6	0.478686	High
P01889	P62330	HLAB_HUMAN	ARF6_HUMAN	3106;	382;	ENST00000412585	ENST00000298316	9606	High-throughput	intact	2	0.3819	0.6	0.478686	High
P01889	Q13642	HLAB_HUMAN	FHL1_HUMAN	3106;	2273;	ENST00000412585	ENST00000370683,ENST00000394153,ENST00000394155,ENST00000535737,ENST00000539015,ENST00000543669,ENST00000618438,ENST00000628568,ENST00000628919,ENST00000629039,ENST00000630084,ENST00000651089,ENST00000651929	9606	High-throughput	intact	2	0.3819	0.6	0.478686	High
P01889	P17174	HLAB_HUMAN	AATC_HUMAN	3106;	2805;	ENST00000412585	ENST00000370508	9606	High-throughput	intact	1	0.3819	0.6	0.478686	High
P01889	Q9BWD1	HLAB_HUMAN	THIC_HUMAN	3106;	39;	ENST00000412585	ENST00000367048	9606	High-throughput	intact	1	0.3819	0.6	0.478686	High
P01889	P49720	HLAB_HUMAN	PSB3_HUMAN	3106;	5691;	ENST00000412585	ENST00000619426,ENST00000619951	9606	High-throughput	intact	2	0.3819	0.6	0.478686	High
P01889	P20618	HLAB_HUMAN	PSB1_HUMAN	3106;	5689;	ENST00000412585	ENST00000262193	9606	High-throughput	intact	4	0.3819	0.6	0.478686	High
P01889	P13798	HLAB_HUMAN	ACPH_HUMAN	3106;	327;	ENST00000412585	ENST00000296456	9606	High-throughput	intact	1	0.3819	0.6	0.478686	High
P04439	Q8N423	HLAA_HUMAN	LIRB2_HUMAN	3105;		ENST00000376809,ENST00000396634	ENST00000314446,ENST00000391746,ENST00000391748,ENST00000391749,ENST00000434421,ENST00000610886,ENST00000614225,ENST00000617341,ENST00000617886,ENST00000618392,ENST00000618705,ENST00000619122,ENST00000621020	9606	Small-scale	intact	20	0.3819	0.6	0.478686	High
P01889	Q9H9A6	HLAB_HUMAN	LRC40_HUMAN	3106;	55631;	ENST00000412585	ENST00000370952	9606	High-throughput	intact	1	0.3819	0.6	0.478686	High
P01889	P53007	HLAB_HUMAN	TXTP_HUMAN	3106;	6576;	ENST00000412585	ENST00000215882	9606	High-throughput	intact	1	0.3819	0.6	0.478686	High
P04439	P30520	HLAA_HUMAN	PURA2_HUMAN	3105;	159;	ENST00000376809,ENST00000396634	ENST00000366535	9606	High-throughput	biogrid	1	0.3819	0.6	0.478686	High
P01889	Q9BX59	HLAB_HUMAN	TPSNR_HUMAN	3106;	55080;	ENST00000412585	ENST00000266556	9606	Small-scale	intact	6	0.3819	0.6	0.478686	High
P04439	Q14999	HLAA_HUMAN	CUL7_HUMAN	3105;	9820;	ENST00000376809,ENST00000396634	ENST00000265348,ENST00000535468	9606	High-throughput	biogrid	3	0.3819	0.6	0.478686	High
P04439	Q16827	HLAA_HUMAN	PTPRO_HUMAN	3105;	5800;	ENST00000376809,ENST00000396634	ENST00000281171,ENST00000348962,ENST00000442921,ENST00000445537,ENST00000542557,ENST00000543886,ENST00000544244	9606	High-throughput	biogrid	3	0.3819	0.6	0.478686	High
P04439	Q6ZMH5	HLAA_HUMAN	S39A5_HUMAN	3105;	283375;	ENST00000376809,ENST00000396634	ENST00000266980,ENST00000454355	9606	High-throughput	biogrid	1	0.3819	0.6	0.478686	High
P04439	Q86TM6	HLAA_HUMAN	SYVN1_HUMAN	3105;	84447;	ENST00000376809,ENST00000396634	ENST00000294256,ENST00000307289,ENST00000377190,ENST00000526060	9606	Small-scale	biogrid	2	0.3819	0.6	0.478686	High
P04439	Q15646	HLAA_HUMAN	OASL_HUMAN	3105;	8638;	ENST00000376809,ENST00000396634	ENST00000257570,ENST00000339275,ENST00000620239	9606	High-throughput	biogrid	2	0.3819	0.6	0.478686	High
P04439	Q30154	HLAA_HUMAN	DRB5_HUMAN	3105;	3127;	ENST00000376809,ENST00000396634	ENST00000374975	9606	High-throughput	biogrid	18	0.3819	0.6	0.478686	High
P01889	P21796	HLAB_HUMAN	VDAC1_HUMAN	3106;	7416;	ENST00000412585	ENST00000265333,ENST00000395044,ENST00000395047	9606	High-throughput	intact	1	0.3819	0.6	0.478686	High
P01889	P46108	HLAB_HUMAN	CRK_HUMAN	3106;	1398;	ENST00000412585	ENST00000300574,ENST00000398970	9606	High-throughput	intact	1	0.3819	0.6	0.478686	High
P01889	Q14943	HLAB_HUMAN	KI3S1_HUMAN	3106;	3813;	ENST00000412585	ENST00000614217,ENST00000616388	9606	Small-scale	intact	20	0.3819	0.6	0.478686	High
P04439	Q16666	HLAA_HUMAN	IF16_HUMAN	3105;	3428;	ENST00000376809,ENST00000396634	ENST00000295809,ENST00000359709,ENST00000368131,ENST00000368132,ENST00000448393	9606	High-throughput	biogrid	0	0.3819	0.55	0.458307	High
P04439	P36894	HLAA_HUMAN	BMR1A_HUMAN	3105;	657;	ENST00000376809,ENST00000396634	ENST00000372037,ENST00000635816,ENST00000636056,ENST00000638429	9606	High-throughput	biogrid	0	0.3819	0.55	0.458307	High
P01889	P62263	HLAB_HUMAN	RS14_HUMAN	3106;	6208;	ENST00000412585	ENST00000312037,ENST00000401695,ENST00000407193,ENST00000521466	9606	High-throughput	intact	0	0.3819	0.55	0.458307	High
P01889	P48147	HLAB_HUMAN	PPCE_HUMAN	3106;	5550;	ENST00000412585	ENST00000652536	9606	High-throughput	intact	0	0.3819	0.55	0.458307	High
P01889	P13693	HLAB_HUMAN	TCTP_HUMAN	3106;	7178;	ENST00000412585	ENST00000379055,ENST00000379056,ENST00000530705	9606	High-throughput	intact	0	0.3819	0.55	0.458307	High
P01889	P15104	HLAB_HUMAN	GLNA_HUMAN	3106;	2752;	ENST00000412585	ENST00000311223,ENST00000331872,ENST00000339526,ENST00000417584	9606	High-throughput	intact	0	0.3819	0.55	0.458307	High
P01889	P43307	HLAB_HUMAN	SSRA_HUMAN	3106;	6745;	ENST00000412585	ENST00000244763	9606	High-throughput	intact	0	0.3819	0.55	0.458307	High
P01889	Q8TAF3	HLAB_HUMAN	WDR48_HUMAN	3106;	57599;	ENST00000412585	ENST00000302313	9606	High-throughput	intact	0	0.3819	0.55	0.458307	High
P01889	Q9NRN7	HLAB_HUMAN	ADPPT_HUMAN	3106;	60496;	ENST00000412585	ENST00000278618,ENST00000525660	9606	High-throughput	intact	0	0.3819	0.55	0.458307	High
P01889	P62910	HLAB_HUMAN	RL32_HUMAN	3106;	6161;	ENST00000412585	ENST00000396953,ENST00000396957,ENST00000429711,ENST00000435983	9606	High-throughput	intact	0	0.3819	0.55	0.458307	High
P01889	P15121	HLAB_HUMAN	ALDR_HUMAN	3106;	231;	ENST00000412585	ENST00000285930	9606	High-throughput	intact	0	0.3819	0.55	0.458307	High
P01889	P16949	HLAB_HUMAN	STMN1_HUMAN	3106;	3925;	ENST00000412585	ENST00000357865,ENST00000374291,ENST00000399728,ENST00000426559,ENST00000455785	9606	High-throughput	intact	0	0.3819	0.55	0.458307	High
P01889	P47914	HLAB_HUMAN	RL29_HUMAN	3106;	6159;	ENST00000412585	ENST00000294189,ENST00000466397,ENST00000475248,ENST00000479017,ENST00000492277,ENST00000495383	9606	High-throughput	intact	0	0.3819	0.55	0.458307	High
P01889	P49189	HLAB_HUMAN	AL9A1_HUMAN	3106;	223;	ENST00000412585	ENST00000354775	9606	High-throughput	intact	0	0.3819	0.55	0.458307	High
P01889	P52907	HLAB_HUMAN	CAZA1_HUMAN	3106;	829;	ENST00000412585	ENST00000263168	9606	High-throughput	intact	0	0.3819	0.55	0.458307	High
P04439	P35052	HLAA_HUMAN	GPC1_HUMAN	3105;	2817;	ENST00000376809,ENST00000396634	ENST00000264039	9606	High-throughput	biogrid	0	0.3819	0.55	0.458307	High
P04439	P35354	HLAA_HUMAN	PGH2_HUMAN	3105;	5743;	ENST00000376809,ENST00000396634	ENST00000367468	9606	High-throughput	intact	0	0.3819	0.55	0.458307	High
P04439	Q15629	HLAA_HUMAN	TRAM1_HUMAN	3105;	23471;	ENST00000376809,ENST00000396634	ENST00000262213	9606	Small-scale	biogrid	0	0.3819	0.55	0.458307	High
P04439	Q5BJD5	HLAA_HUMAN	TM41B_HUMAN	3105;	440026;	ENST00000376809,ENST00000396634	ENST00000299596,ENST00000524543,ENST00000528080,ENST00000533723,ENST00000611268	9606	High-throughput	biogrid	0	0.3819	0.55	0.458307	High
P04439	Q69YN4	HLAA_HUMAN	VIR_HUMAN	3105;	25962;	ENST00000376809,ENST00000396634	ENST00000297591,ENST00000421249	9606	High-throughput	biogrid	0	0.3819	0.55	0.458307	High
P04439	Q6UX01	HLAA_HUMAN	LMBRL_HUMAN	3105;	55716;	ENST00000376809,ENST00000396634	ENST00000267102,ENST00000547382	9606	High-throughput	biogrid	0	0.3819	0.55	0.458307	High
P01889	P04179	HLAB_HUMAN	SODM_HUMAN	3106;	6648;	ENST00000412585	ENST00000337404,ENST00000367054,ENST00000367055,ENST00000444946,ENST00000538183	9606	High-throughput	intact	0	0.3819	0.55	0.458307	High
P01889	P61803	HLAB_HUMAN	DAD1_HUMAN	3106;	1603;	ENST00000412585	ENST00000250498	9606	High-throughput	intact	0	0.3819	0.55	0.458307	High
P01889	P61970	HLAB_HUMAN	NTF2_HUMAN	3106;	10204;	ENST00000412585	ENST00000219169,ENST00000568396,ENST00000569436	9606	High-throughput	intact	0	0.3819	0.55	0.458307	High
P01889	Q15691	HLAB_HUMAN	MARE1_HUMAN	3106;	22919;	ENST00000412585	ENST00000375571	9606	High-throughput	intact	0	0.3819	0.55	0.458307	High
P04439	P46379	HLAA_HUMAN	BAG6_HUMAN	3105;	7917;	ENST00000376809,ENST00000396634	ENST00000211379,ENST00000361076,ENST00000362049,ENST00000375964,ENST00000375976,ENST00000383446,ENST00000383448,ENST00000417144,ENST00000419847,ENST00000439687,ENST00000442479,ENST00000443182,ENST00000449450,ENST00000451932,ENST00000551350,ENST00000552116,ENST00000552605,ENST00000613474,ENST00000615143,ENST00000615224,ENST00000615725,ENST00000617635,ENST00000621056	9606	Small-scale	biogrid	0	0.3819	0.55	0.458307	High
P04439	P61619	HLAA_HUMAN	S61A1_HUMAN	3105;	29927;	ENST00000376809,ENST00000396634	ENST00000243253,ENST00000424880	9606	Small-scale	biogrid	0	0.3819	0.55	0.458307	High
P04439	Q96T76	HLAA_HUMAN	MMS19_HUMAN	3105;	64210;	ENST00000376809,ENST00000396634	ENST00000327238,ENST00000355839,ENST00000370782,ENST00000415383,ENST00000438925,ENST00000441194	9606	High-throughput	biogrid	0	0.3819	0.55	0.458307	High
P04439	P51617	HLAA_HUMAN	IRAK1_HUMAN	3105;	3654;	ENST00000376809,ENST00000396634	ENST00000369974,ENST00000369980,ENST00000393687	9606	High-throughput	biogrid	0	0.3819	0.55	0.458307	High
P04439	Q8TB96	HLAA_HUMAN	TIP_HUMAN	3105;	81533;	ENST00000376809,ENST00000396634	ENST00000320640	9606	High-throughput	biogrid	0	0.3819	0.55	0.458307	High
P04439	Q9H0W5	HLAA_HUMAN	CCDC8_HUMAN	3105;	83987;	ENST00000376809,ENST00000396634	ENST00000307522	9606	High-throughput	biogrid	0	0.3819	0.55	0.458307	High
P01889	Q9UKK9	HLAB_HUMAN	NUDT5_HUMAN	3106;	11164;	ENST00000412585	ENST00000491614,ENST00000537776	9606	High-throughput	intact	0	0.3819	0.55	0.458307	High
P01889	P61586	HLAB_HUMAN	RHOA_HUMAN	3106;	387;	ENST00000412585	ENST00000418115	9606	High-throughput	intact	0	0.3819	0.55	0.458307	High
P01889	P28482	HLAB_HUMAN	MK01_HUMAN	3106;	5594;	ENST00000412585	ENST00000215832,ENST00000398822,ENST00000544786	9606	High-throughput	intact	0	0.3819	0.55	0.458307	High
P01889	P0DP24	HLAB_HUMAN	CALM2_HUMAN	3106;	801;805;808;	ENST00000412585	ENST00000272298,ENST00000654798	9606	High-throughput	intact	0	0.3819	0.55	0.458307	High
P01889	P61077	HLAB_HUMAN	UB2D3_HUMAN	3106;	7323;	ENST00000412585	ENST00000321805,ENST00000338145,ENST00000343106,ENST00000349311,ENST00000357194,ENST00000394801,ENST00000394803,ENST00000394804,ENST00000453744	9606	High-throughput	intact	0	0.3819	0.55	0.458307	High
P01889	Q15758	HLAB_HUMAN	AAAT_HUMAN	3106;	6510;	ENST00000412585	ENST00000412532,ENST00000434726,ENST00000542575	9606	High-throughput	intact	0	0.3819	0.55	0.458307	High
P01889	Q15643	HLAB_HUMAN	TRIPB_HUMAN	3106;	9321;	ENST00000412585	ENST00000267622	9606	High-throughput	intact	0	0.3819	0.55	0.458307	High
P01889	Q9ULC4	HLAB_HUMAN	MCTS1_HUMAN	3106;	28985;	ENST00000412585	ENST00000371315,ENST00000371317,ENST00000672136,ENST00000673335	9606	High-throughput	intact	0	0.3819	0.55	0.458307	High
P01889	P27695	HLAB_HUMAN	APEX1_HUMAN	3106;	328;	ENST00000412585	ENST00000216714,ENST00000398030,ENST00000555414	9606	High-throughput	intact	0	0.3819	0.55	0.458307	High
P01889	P60033	HLAB_HUMAN	CD81_HUMAN	3106;	975;	ENST00000412585	ENST00000263645	9606	High-throughput	intact	0	0.3819	0.55	0.458307	High
P01889	Q15631	HLAB_HUMAN	TSN_HUMAN	3106;	7247;	ENST00000412585	ENST00000389682,ENST00000536142	9606	High-throughput	intact	0	0.3819	0.55	0.458307	High
P01889	Q3ZAQ7	HLAB_HUMAN	VMA21_HUMAN	3106;	203547;	ENST00000412585	ENST00000330374,ENST00000370361	9606	High-throughput	intact	0	0.3819	0.55	0.458307	High
P01889	P04080	HLAB_HUMAN	CYTB_HUMAN	3106;	1476;	ENST00000412585	ENST00000291568	9606	High-throughput	intact	0	0.3819	0.55	0.458307	High
P01889	P30086	HLAB_HUMAN	PEBP1_HUMAN	3106;	5037;	ENST00000412585	ENST00000261313	9606	High-throughput	intact	0	0.3819	0.55	0.458307	High
P01889	P35080	HLAB_HUMAN	PROF2_HUMAN	3106;	5217;	ENST00000412585	ENST00000239940,ENST00000452853	9606	High-throughput	intact	0	0.3819	0.55	0.458307	High
P01889	P61289	HLAB_HUMAN	PSME3_HUMAN	3106;	10197;	ENST00000412585	ENST00000293362,ENST00000441946,ENST00000590720	9606	High-throughput	intact	0	0.3819	0.55	0.458307	High
P01889	Q9UHB9	HLAB_HUMAN	SRP68_HUMAN	3106;	6730;	ENST00000412585	ENST00000307877,ENST00000539137,ENST00000602720	9606	High-throughput	intact	0	0.3819	0.55	0.458307	High
P04439	Q16445	HLAA_HUMAN	GBRA6_HUMAN	3105;	2559;	ENST00000376809,ENST00000396634	ENST00000274545	9606	High-throughput	intact	2	0.33064	0.6	0.445403	High
P01889	P17693	HLAB_HUMAN	HLAG_HUMAN	3106;	3135;	ENST00000412585	ENST00000360323,ENST00000376815,ENST00000383621,ENST00000383622,ENST00000415687,ENST00000423011,ENST00000423373,ENST00000428701,ENST00000428952,ENST00000429890,ENST00000444098,ENST00000445373,ENST00000448306,ENST00000449127,ENST00000457132,ENST00000546545,ENST00000546634,ENST00000547241,ENST00000547931,ENST00000550897,ENST00000553052,ENST00000622601	9606	High-throughput	intact	14	0.33064	0.6	0.445403	High
P04439	Q8NHJ6	HLAA_HUMAN	LIRB4_HUMAN	3105;	11006;	ENST00000376809,ENST00000396634	ENST00000391736,ENST00000612454,ENST00000614699,ENST00000621693	9606	High-throughput	intact	20	0.33064	0.6	0.445403	High
P04439	P15498	HLAA_HUMAN	VAV_HUMAN	3105;	7409;	ENST00000376809,ENST00000396634	ENST00000596764,ENST00000602142	9606	High-throughput	intact	1	0.33064	0.6	0.445403	High
P01889	Q9HAT2	HLAB_HUMAN	SIAE_HUMAN	3106;	54414;	ENST00000412585	ENST00000263593,ENST00000545756,ENST00000618733	9606	High-throughput	intact	1	0.33064	0.6	0.445403	High
P04439	P18507	HLAA_HUMAN	GBRG2_HUMAN	3105;	2566;	ENST00000376809,ENST00000396634	ENST00000414552,ENST00000639111,ENST00000639213	9606	High-throughput	intact	2	0.33064	0.6	0.445403	High
P04439	Q6UWB1	HLAA_HUMAN	I27RA_HUMAN	3105;	9466;	ENST00000376809,ENST00000396634	ENST00000263379,ENST00000672064	9606	High-throughput	intact	2	0.33064	0.6	0.445403	High
P01889	Q96FT7	HLAB_HUMAN	ASIC4_HUMAN	3106;	55515;	ENST00000412585	ENST00000347842,ENST00000358078	9606	High-throughput	intact	1	0.33064	0.6	0.445403	High
P01889	P13747	HLAB_HUMAN	HLAE_HUMAN	3106;	3133;	ENST00000412585	ENST00000376630,ENST00000383597,ENST00000415289,ENST00000415649,ENST00000425603,ENST00000427936,ENST00000444683	9606	High-throughput	intact	14	0.33064	0.6	0.445403	High
P01889	P68366	HLAB_HUMAN	TBA4A_HUMAN	3106;	7277;	ENST00000412585	ENST00000248437,ENST00000392088	9606	High-throughput	intact	1	0.33064	0.6	0.445403	High
P04439	Q3MIR4	HLAA_HUMAN	CC50B_HUMAN	3105;	161291;	ENST00000376809,ENST00000396634	ENST00000555868	9606	High-throughput	intact	3	0.33064	0.6	0.445403	High
P01889	Q9UKJ8	HLAB_HUMAN	ADA21_HUMAN	3106;	8747;	ENST00000412585	ENST00000603540	9606	High-throughput	intact	2	0.33064	0.6	0.445403	High
P01889	Q86T26	HLAB_HUMAN	TM11B_HUMAN	3106;	132724;	ENST00000412585	ENST00000332644	9606	High-throughput	intact	4	0.33064	0.6	0.445403	High
P04439	P08473	HLAA_HUMAN	NEP_HUMAN	3105;	4311;	ENST00000376809,ENST00000396634	ENST00000360490,ENST00000460393,ENST00000462745,ENST00000492661,ENST00000493237,ENST00000615825	9606	High-throughput	intact	1	0.33064	0.6	0.445403	High
P01889	Q9NZ08	HLAB_HUMAN	ERAP1_HUMAN	3106;	51752;	ENST00000412585	ENST00000296754,ENST00000443439	9606	High-throughput	intact	2	0.33064	0.6	0.445403	High
P01889	Q8IZQ1	HLAB_HUMAN	WDFY3_HUMAN	3106;	23001;	ENST00000412585	ENST00000295888	9606	High-throughput	intact	1	0.33064	0.6	0.445403	High
P01889	P54707	HLAB_HUMAN	AT12A_HUMAN	3106;	479;	ENST00000412585	ENST00000218548,ENST00000381946	9606	High-throughput	intact	1	0.33064	0.6	0.445403	High
P01889	Q9NV96	HLAB_HUMAN	CC50A_HUMAN	3106;	55754;	ENST00000412585	ENST00000230461,ENST00000370050,ENST00000475111,ENST00000674151	9606	High-throughput	intact	3	0.33064	0.6	0.445403	High
P01889	Q9Y6D5	HLAB_HUMAN	BIG2_HUMAN	3106;	10564;	ENST00000412585	ENST00000371917	9606	High-throughput	intact	2	0.33064	0.6	0.445403	High
P01889	Q9Y6D6	HLAB_HUMAN	BIG1_HUMAN	3106;	10565;	ENST00000412585	ENST00000262215	9606	High-throughput	intact	2	0.33064	0.6	0.445403	High
P04439	Q9HCJ2	HLAA_HUMAN	LRC4C_HUMAN	3105;	57689;	ENST00000376809,ENST00000396634	ENST00000278198,ENST00000527150,ENST00000528697,ENST00000530763,ENST00000619527	9606	High-throughput	intact	2	0.33064	0.6	0.445403	High
P04439	P51172	HLAA_HUMAN	SCNND_HUMAN	3105;	6339;	ENST00000376809,ENST00000396634	ENST00000325425,ENST00000338555,ENST00000379116,ENST00000400928	9606	High-throughput	intact	1	0.33064	0.6	0.445403	High
P04439	P49023	HLAA_HUMAN	PAXI_HUMAN	3105;	5829;	ENST00000376809,ENST00000396634	ENST00000228307,ENST00000267257,ENST00000424649,ENST00000458477	9606	High-throughput	intact	2	0.33064	0.6	0.445403	High
P04439	Q99965	HLAA_HUMAN	ADAM2_HUMAN	3105;	2515;	ENST00000376809,ENST00000396634	ENST00000265708,ENST00000347580,ENST00000613160,ENST00000620181	9606	High-throughput	intact	2	0.33064	0.6	0.445403	High
P04439	Q9Y5F2	HLAA_HUMAN	PCDBB_HUMAN	3105;	56125;	ENST00000376809,ENST00000396634	ENST00000354757,ENST00000624887	9606	High-throughput	intact	4	0.33064	0.6	0.445403	High
P04439	P55899	HLAA_HUMAN	FCGRN_HUMAN	3105;	2217;	ENST00000376809,ENST00000396634	ENST00000221466,ENST00000426395	9606	High-throughput	intact	13	0.33064	0.6	0.445403	High
P04439	P50222	HLAA_HUMAN	MEOX2_HUMAN	3105;	4223;	ENST00000376809,ENST00000396634	ENST00000262041	9606	High-throughput	biogrid	1	0.38507	0.5	0.438788	High
P01889	Q6VMQ6	HLAB_HUMAN	MCAF1_HUMAN	3106;	55729;	ENST00000412585	ENST00000261168,ENST00000536444,ENST00000540793,ENST00000543189,ENST00000544627	9606	High-throughput	mint	0	0.34859	0.55	0.437864	High
P04439	Q9UEX5	HLAA_HUMAN	Q9UEX5_HUMAN	3105;		ENST00000376809,ENST00000396634		9606	High-throughput	intact	13	0.3819	0.5	0.436978	High
P01889	Q9UNS2	HLAB_HUMAN	CSN3_HUMAN	3106;	8533;	ENST00000412585	ENST00000268717,ENST00000539941	9606	High-throughput	intact	1	0.3819	0.5	0.436978	High
P01889	Q86YI5	HLAB_HUMAN	Q86YI5_HUMAN	3106;	1737;	ENST00000412585		9606	High-throughput	intact	2	0.3819	0.5	0.436978	High
P01889	Q6FHQ0	HLAB_HUMAN	Q6FHQ0_HUMAN	3106;	5931;	ENST00000412585		9606	High-throughput	intact	1	0.3819	0.5	0.436978	High
P01889	P58546	HLAB_HUMAN	MTPN_HUMAN	3106;	136319;	ENST00000412585	ENST00000393085	9606	High-throughput	intact	2	0.3819	0.5	0.436978	High
P01889	P29144	HLAB_HUMAN	TPP2_HUMAN	3106;	7174;	ENST00000412585	ENST00000376065	9606	High-throughput	intact	1	0.3819	0.5	0.436978	High
P01889	P02771	HLAB_HUMAN	FETA_HUMAN	3106;	174;	ENST00000412585	ENST00000395792	9606	High-throughput	intact	1	0.3819	0.5	0.436978	High
P04439	Q13489	HLAA_HUMAN	BIRC3_HUMAN	3105;	330;	ENST00000376809,ENST00000396634	ENST00000263464,ENST00000526421,ENST00000532808,ENST00000615299	9606	High-throughput	biogrid	1	0.3819	0.5	0.436978	High
P04439	Q9BXW9	HLAA_HUMAN	FACD2_HUMAN	3105;	2177;	ENST00000376809,ENST00000396634	ENST00000287647,ENST00000383807,ENST00000419585,ENST00000431693	9606	High-throughput	biogrid	5	0.3819	0.5	0.436978	High
P04439	Q9BUP0	HLAA_HUMAN	EFHD1_HUMAN	3105;	80303;	ENST00000376809,ENST00000396634	ENST00000264059,ENST00000409613	9606	High-throughput	intact	1	0.3819	0.5	0.436978	High
P01889	Q5T081	HLAB_HUMAN	Q5T081_HUMAN	3106;	1104;	ENST00000412585		9606	High-throughput	intact	3	0.3819	0.5	0.436978	High
P01889	Q6PKD3	HLAB_HUMAN	Q6PKD3_HUMAN	3106;	5962;	ENST00000412585		9606	High-throughput	intact	2	0.3819	0.5	0.436978	High
P01889	P61086	HLAB_HUMAN	UBE2K_HUMAN	3106;	3093;	ENST00000412585	ENST00000261427,ENST00000445950,ENST00000503368	9606	High-throughput	intact	1	0.3819	0.5	0.436978	High
P04439	Q860B5	HLAA_HUMAN	Q860B5_HUMAN	3105;		ENST00000376809,ENST00000396634		9606	High-throughput	intact	14	0.3819	0.5	0.436978	High
P01889	Q9NSE4	HLAB_HUMAN	SYIM_HUMAN	3106;	55699;	ENST00000412585	ENST00000366922	9606	High-throughput	intact	1	0.3819	0.5	0.436978	High
P04439	Q16659	HLAA_HUMAN	MK06_HUMAN	3105;	5597;	ENST00000376809,ENST00000396634	ENST00000261845	9606	High-throughput	biogrid	2	0.3819	0.5	0.436978	High
P01889	P51452	HLAB_HUMAN	DUS3_HUMAN	3106;	1845;	ENST00000412585	ENST00000226004	9606	High-throughput	intact	1	0.3819	0.5	0.436978	High
P04439	P10644	HLAA_HUMAN	KAP0_HUMAN	3105;	5573;	ENST00000376809,ENST00000396634	ENST00000358598,ENST00000392711,ENST00000536854,ENST00000586397,ENST00000588188,ENST00000589228	9606	High-throughput	intact	0	0.33064	0.55	0.426441	High
P01889	P42356	HLAB_HUMAN	PI4KA_HUMAN	3106;	5297;	ENST00000412585	ENST00000255882	9606	High-throughput	intact	0	0.33064	0.55	0.426441	High
P01889	Q9H2H9	HLAB_HUMAN	S38A1_HUMAN	3106;	81539;	ENST00000412585	ENST00000398637,ENST00000439706,ENST00000546893,ENST00000549049	9606	High-throughput	intact	0	0.33064	0.55	0.426441	High
P04439	Q6UY11	HLAA_HUMAN	DLK2_HUMAN	3105;	65989;	ENST00000376809,ENST00000396634	ENST00000357338,ENST00000372488	9606	High-throughput	intact	0	0.33064	0.55	0.426441	High
P01889	P42858	HLAB_HUMAN	HD_HUMAN	3106;	3064;	ENST00000412585	ENST00000355072	9606	High-throughput	intact	0	0.33064	0.55	0.426441	High
P04439	P13385	HLAA_HUMAN	TDGF1_HUMAN	3105;	6997;	ENST00000376809,ENST00000396634	ENST00000296145	9606	High-throughput	intact	0	0.33064	0.55	0.426441	High
P04439	Q496F6	HLAA_HUMAN	CLM2_HUMAN	3105;	342510;	ENST00000376809,ENST00000396634	ENST00000392619	9606	High-throughput	intact	0	0.33064	0.55	0.426441	High
P04439	P16278	HLAA_HUMAN	BGAL_HUMAN	3105;	2720;	ENST00000376809,ENST00000396634	ENST00000307363,ENST00000399402,ENST00000445488	9606	High-throughput	intact	0	0.33064	0.55	0.426441	High
P01889	Q9HBL7	HLAB_HUMAN	PLRKT_HUMAN	3106;	55848;	ENST00000412585	ENST00000223864	9606	High-throughput	intact	0	0.33064	0.55	0.426441	High
P04439	P21217	HLAA_HUMAN	FUT3_HUMAN	3105;	2525;	ENST00000376809,ENST00000396634	ENST00000303225,ENST00000458379,ENST00000589620,ENST00000589918	9606	High-throughput	intact	0	0.33064	0.55	0.426441	High
P01889	Q6IBW4	HLAB_HUMAN	CNDH2_HUMAN	3106;	29781;	ENST00000412585	ENST00000299821,ENST00000395698,ENST00000420993	9606	High-throughput	intact	0	0.33064	0.55	0.426441	High
P04439	Q14982	HLAA_HUMAN	OPCM_HUMAN	3105;	4978;	ENST00000376809,ENST00000396634	ENST00000331898,ENST00000374778,ENST00000524381,ENST00000541867,ENST00000612177	9606	High-throughput	intact	0	0.33064	0.55	0.426441	High
P04439	Q93086	HLAA_HUMAN	P2RX5_HUMAN	3105;	5026;	ENST00000376809,ENST00000396634	ENST00000225328,ENST00000345901,ENST00000547178,ENST00000551178	9606	High-throughput	intact	0	0.33064	0.55	0.426441	High
P04439	Q9NPD7	HLAA_HUMAN	NRN1_HUMAN	3105;	51299;	ENST00000376809,ENST00000396634	ENST00000244766,ENST00000616243	9606	High-throughput	intact	0	0.33064	0.55	0.426441	High
P01889	Q6P9B9	HLAB_HUMAN	INT5_HUMAN	3106;	80789;	ENST00000412585	ENST00000330574	9606	High-throughput	intact	0	0.33064	0.55	0.426441	High
P01889	Q9NR80	HLAB_HUMAN	ARHG4_HUMAN	3106;	50649;	ENST00000412585	ENST00000326016,ENST00000355771	9606	High-throughput	intact	1	0.34859	0.5	0.417487	High
P04439	Q6FHY5	HLAA_HUMAN	Q6FHY5_HUMAN	3105;		ENST00000376809,ENST00000396634		9606	High-throughput	intact	1	0.34859	0.5	0.417487	High
P01889	Q9NSG2	HLAB_HUMAN	CA112_HUMAN	3106;	55732;	ENST00000412585	ENST00000286031,ENST00000359326,ENST00000413811	9606	High-throughput	intact	1	0.33064	0.5	0.406596	High
P04439	Q9UQ13	HLAA_HUMAN	SHOC2_HUMAN	3105;	8036;	ENST00000376809,ENST00000396634	ENST00000265277,ENST00000369452	9606	High-throughput	intact	1	0.33064	0.5	0.406596	High
P04439	Q14627	HLAA_HUMAN	I13R2_HUMAN	3105;	3598;	ENST00000376809,ENST00000396634	ENST00000243213,ENST00000371936	9606	High-throughput	intact	3	0.33064	0.5	0.406596	High
P01889	Q8N5H7	HLAB_HUMAN	SH2D3_HUMAN	3106;	10044;	ENST00000412585	ENST00000314830,ENST00000373276,ENST00000373277,ENST00000420366,ENST00000429553,ENST00000629203	9606	High-throughput	intact	3	0.33064	0.5	0.406596	High
P01889	Q96HW7	HLAB_HUMAN	INT4_HUMAN	3106;	92105;	ENST00000412585	ENST00000529807,ENST00000534064,ENST00000535943	9606	High-throughput	intact	1	0.33064	0.5	0.406596	High
P01889	Q96AY4	HLAB_HUMAN	TTC28_HUMAN	3106;	23331;	ENST00000412585	ENST00000397906	9606	High-throughput	intact	2	0.33064	0.5	0.406596	High
P01889	Q96GX1	HLAB_HUMAN	TECT2_HUMAN	3106;	79867;	ENST00000412585	ENST00000303372,ENST00000426174	9606	High-throughput	intact	4	0.33064	0.5	0.406596	High
P01889	Q9Y266	HLAB_HUMAN	NUDC_HUMAN	3106;	10726;	ENST00000412585	ENST00000321265	9606	High-throughput	intact	0	0.3819	0.163	0.249499	Low
P01889	Q9Y3A5	HLAB_HUMAN	SBDS_HUMAN	3106;	51119;	ENST00000412585	ENST00000246868	9606	High-throughput	intact	0	0.3819	0.163	0.249499	Low
P01889	P04181	HLAB_HUMAN	OAT_HUMAN	3106;	4942;	ENST00000412585	ENST00000368845,ENST00000539214	9606	High-throughput	intact	0	0.3819	0.163	0.249499	Low
P01889	Q9UBT2	HLAB_HUMAN	SAE2_HUMAN	3106;	10054;	ENST00000412585	ENST00000246548,ENST00000439527	9606	High-throughput	intact	0	0.3819	0.163	0.249499	Low
P01889	P23921	HLAB_HUMAN	RIR1_HUMAN	3106;	6240;	ENST00000412585	ENST00000300738	9606	High-throughput	intact	0	0.3819	0.163	0.249499	Low
P01889	P62714	HLAB_HUMAN	PP2AB_HUMAN	3106;	5516;	ENST00000412585	ENST00000221138	9606	High-throughput	intact	0	0.3819	0.163	0.249499	Low
P01889	P22695	HLAB_HUMAN	QCR2_HUMAN	3106;	7385;	ENST00000412585	ENST00000268379	9606	High-throughput	intact	0	0.3819	0.163	0.249499	Low
P01889	Q14166	HLAB_HUMAN	TTL12_HUMAN	3106;	23170;	ENST00000412585	ENST00000216129	9606	High-throughput	intact	0	0.3819	0.163	0.249499	Low
P01889	P49915	HLAB_HUMAN	GUAA_HUMAN	3106;	8833;	ENST00000412585	ENST00000295920,ENST00000496455	9606	High-throughput	intact	0	0.3819	0.163	0.249499	Low
P01889	P15170	HLAB_HUMAN	ERF3A_HUMAN	3106;	2935;	ENST00000412585	ENST00000420576,ENST00000434724,ENST00000439887,ENST00000563468	9606	High-throughput	intact	0	0.3819	0.163	0.249499	Low
P01889	P63173	HLAB_HUMAN	RL38_HUMAN	3106;	6169;	ENST00000412585	ENST00000311111,ENST00000439590,ENST00000533498	9606	High-throughput	intact	0	0.3819	0.163	0.249499	Low
P04439	Q86X19	HLAA_HUMAN	TMM17_HUMAN	3105;	200728;	ENST00000376809,ENST00000396634	ENST00000335390	9606	High-throughput	intact	0	0.47806	0.163	0.279148	Low
P04439	Q8IW45	HLAA_HUMAN	NNRD_HUMAN	3105;	55739;	ENST00000376809,ENST00000396634	ENST00000309957,ENST00000424185	9606	High-throughput	intact	0	0.47806	0.163	0.279148	Low
P04439	Q96NL6	HLAA_HUMAN	SCLT1_HUMAN	3105;	132320;	ENST00000376809,ENST00000396634	ENST00000281142,ENST00000439369,ENST00000511426	9606	High-throughput	intact	0	0.47806	0.163	0.279148	Low
P01889	P28331	HLAB_HUMAN	NDUS1_HUMAN	3106;	4719;	ENST00000412585	ENST00000233190,ENST00000423725,ENST00000432169,ENST00000440274,ENST00000449699,ENST00000455934,ENST00000635748,ENST00000636505,ENST00000637298,ENST00000637631,ENST00000637733,ENST00000637990	9606	High-throughput	intact	0	0.3819	0.163	0.249499	Low
P01889	Q16740	HLAB_HUMAN	CLPP_HUMAN	3106;	8192;	ENST00000412585	ENST00000245816	9606	High-throughput	intact	0	0.3819	0.163	0.249499	Low
P01889	Q6FGH5	HLAB_HUMAN	Q6FGH5_HUMAN	3106;	6227;	ENST00000412585		9606	High-throughput	intact	0	0.3819	0.163	0.249499	Low
P01889	Q6FHT8	HLAB_HUMAN	Q6FHT8_HUMAN	3106;	10959;	ENST00000412585		9606	High-throughput	intact	0	0.3819	0.163	0.249499	Low
P01889	Q75MH1	HLAB_HUMAN	Q75MH1_HUMAN	3106;		ENST00000412585		9606	High-throughput	intact	0	0.3819	0.163	0.249499	Low
P01889	Q9NZ23	HLAB_HUMAN	Q9NZ23_HUMAN	3106;		ENST00000412585		9606	High-throughput	intact	0	0.3819	0.163	0.249499	Low
P04439	Q9NWT6	HLAA_HUMAN	HIF1N_HUMAN	3105;	55662;	ENST00000376809,ENST00000396634	ENST00000299163	9606	Small-scale	biogrid	0	0.3819	0.163	0.249499	Low
P01889	Q6FGD7	HLAB_HUMAN	Q6FGD7_HUMAN	3106;	6902;	ENST00000412585		9606	High-throughput	intact	0	0.3819	0.163	0.249499	Low
P01889	Q9Y5L4	HLAB_HUMAN	TIM13_HUMAN	3106;	26517;	ENST00000412585	ENST00000215570	9606	High-throughput	intact	0	0.3819	0.163	0.249499	Low
P01889	Q9UI30	HLAB_HUMAN	TR112_HUMAN	3106;	51504;	ENST00000412585	ENST00000308774,ENST00000544844	9606	High-throughput	intact	0	0.3819	0.163	0.249499	Low
P04439	Q9UBS0	HLAA_HUMAN	KS6B2_HUMAN	3105;	6199;	ENST00000376809,ENST00000396634	ENST00000312629,ENST00000528964	9606	High-throughput	biogrid	0	0.3819	0.163	0.249499	Low
P04439	P78317	HLAA_HUMAN	RNF4_HUMAN	3105;	6047;	ENST00000376809,ENST00000396634	ENST00000314289,ENST00000506706,ENST00000511600,ENST00000511859,ENST00000541204	9606	High-throughput	biogrid	0	0.3819	0.163	0.249499	Low
P04439	Q9H6Z9	HLAA_HUMAN	EGLN3_HUMAN	3105;	112399;	ENST00000376809,ENST00000396634	ENST00000250457	9606	High-throughput	biogrid	0	0.3819	0.163	0.249499	Low
P01889	P35244	HLAB_HUMAN	RFA3_HUMAN	3106;	6119;	ENST00000412585	ENST00000223129,ENST00000396682	9606	High-throughput	intact	0	0.3819	0.163	0.249499	Low
P01889	Q86SX6	HLAB_HUMAN	GLRX5_HUMAN	3106;	51218;	ENST00000412585	ENST00000331334	9606	High-throughput	intact	0	0.3819	0.163	0.249499	Low
P01889	P99999	HLAB_HUMAN	CYC_HUMAN	3106;	54205;	ENST00000412585	ENST00000305786,ENST00000409409,ENST00000409764	9606	High-throughput	intact	0	0.3819	0.163	0.249499	Low
P01889	Q9BZK3	HLAB_HUMAN	NACP4_HUMAN	3106;		ENST00000412585		9606	High-throughput	intact	0	0.3819	0.163	0.249499	Low
P01889	Q9NQ50	HLAB_HUMAN	RM40_HUMAN	3106;	64976;	ENST00000412585	ENST00000333130	9606	High-throughput	intact	0	0.3819	0.163	0.249499	Low
P04439	Q5XKP0	HLAA_HUMAN	MIC13_HUMAN	3105;	125988;	ENST00000376809,ENST00000396634	ENST00000309324	9606	High-throughput	intact	0	0.3819	0.163	0.249499	Low
P01889	Q9H773	HLAB_HUMAN	DCTP1_HUMAN	3106;	79077;	ENST00000412585	ENST00000319285	9606	High-throughput	intact	0	0.3819	0.163	0.249499	Low
P01889	Q9NR28	HLAB_HUMAN	DBLOH_HUMAN	3106;	56616;	ENST00000412585	ENST00000353548,ENST00000464942,ENST00000650715	9606	High-throughput	intact	0	0.3819	0.163	0.249499	Low
P01889	P42771	HLAB_HUMAN	CDN2A_HUMAN	3106;	1029;	ENST00000412585	ENST00000304494,ENST00000380151,ENST00000494262,ENST00000498124,ENST00000498628,ENST00000578845	9606	High-throughput	intact	0	0.3819	0.163	0.249499	Low
P01889	Q9H9B4	HLAB_HUMAN	SFXN1_HUMAN	3106;	94081;	ENST00000412585	ENST00000321442	9606	High-throughput	intact	0	0.3819	0.163	0.249499	Low
P01889	Q14657	HLAB_HUMAN	LAGE3_HUMAN	3106;	8270;	ENST00000412585	ENST00000357360	9606	High-throughput	intact	0	0.3819	0.163	0.249499	Low
P01889	P67812	HLAB_HUMAN	SC11A_HUMAN	3106;	23478;	ENST00000412585	ENST00000268220,ENST00000455959,ENST00000558134,ENST00000560266	9606	High-throughput	intact	0	0.3819	0.163	0.249499	Low
P01889	P49321	HLAB_HUMAN	NASP_HUMAN	3106;	4678;	ENST00000412585	ENST00000350030,ENST00000351223,ENST00000537798	9606	High-throughput	intact	0	0.3819	0.163	0.249499	Low
P01889	P12532	HLAB_HUMAN	KCRU_HUMAN	3106;	1159;548596;	ENST00000412585	ENST00000300283,ENST00000413453,ENST00000434505,ENST00000441322	9606	High-throughput	intact	0	0.3819	0.163	0.249499	Low
P01889	P20290	HLAB_HUMAN	BTF3_HUMAN	3106;	689;	ENST00000412585	ENST00000335895,ENST00000380591	9606	High-throughput	intact	0	0.3819	0.163	0.249499	Low
P01889	Q96CX2	HLAB_HUMAN	KCD12_HUMAN	3106;	115207;	ENST00000412585	ENST00000377474	9606	High-throughput	intact	0	0.3819	0.163	0.249499	Low
P01889	Q9NPD3	HLAB_HUMAN	EXOS4_HUMAN	3106;	54512;	ENST00000412585	ENST00000316052	9606	High-throughput	intact	0	0.3819	0.163	0.249499	Low
P04439	P41223	HLAA_HUMAN	BUD31_HUMAN	3105;	8896;	ENST00000376809,ENST00000396634	ENST00000222969,ENST00000403633	9606	High-throughput	mint	0	0.34859	0.163	0.23837	Low
P01889	P59046	HLAB_HUMAN	NAL12_HUMAN	3106;	91662;	ENST00000412585	ENST00000324134,ENST00000391773,ENST00000391775	9606	Small-scale	intact	0	0.34859	0.163	0.23837	Low
P01889	Q96HU1	HLAB_HUMAN	SGSM3_HUMAN	3106;	27352;	ENST00000412585	ENST00000248929	9606	High-throughput	intact	0	0.33064	0.163	0.232152	Low
P04439	Q9NQZ7	HLAA_HUMAN	ENTP7_HUMAN	3105;	57089;	ENST00000376809,ENST00000396634	ENST00000370489	9606	High-throughput	intact	0	0.33064	0.163	0.232152	Low
P04439	Q9H7B7	HLAA_HUMAN	CG069_HUMAN	3105;		ENST00000376809,ENST00000396634		9606	High-throughput	intact	0	0.33064	0.163	0.232152	Low
P01889	Q658Y4	HLAB_HUMAN	F91A1_HUMAN	3106;	157769;	ENST00000412585	ENST00000334705	9606	High-throughput	intact	0	0.33064	0.163	0.232152	Low
P04439	Q13315	HLAA_HUMAN	ATM_HUMAN	3105;	472;	ENST00000376809,ENST00000396634	ENST00000278616,ENST00000452508	9606	Small-scale	biogrid	0	0.33064	0.163	0.232152	Low
P01889	Q6AI08	HLAB_HUMAN	HEAT6_HUMAN	3106;	63897;	ENST00000412585	ENST00000184956	9606	High-throughput	intact	0	0.33064	0.163	0.232152	Low
