# Supplementary material for: Alterations in HLA Class I-Presented Immunopeptidome and Class I-Interactome upon Osimertinib Resistance in EGFR Mutant Lung Adenocarcinoma
Source: Cancers (Basel). 2021 Oct 4;13(19):4977. doi: 10.3390/cancers13194977 (PMC8507780; doi:10.3390/cancers13194977)
Supplement: Supplementary file 1 [file cancers-13-04977-s001.zip › Suppl Table S5.xlsx]

## Sheet: Sheet1
Cell lines	Gene name	Peptide median Ratio H/L	Protein normalized Ratio H/L	Log 2 (Peptide median Ratio H/L)	Log2 (Protein normalized Ratio H/L)
PC9-OsiR/ PC9	DHX29	5.63	0.88733	2.49313	-0.172457
PC9-OsiR/ PC9	ASNS	2.83	0.4819	1.5008	-1.05319
PC9-OsiR/ PC9	JUNB	3	0.5557	1.58496	-0.847622
PC9-OsiR/ PC9	LYPD3	2.17	0.46491	1.1177	-1.10498
PC9-OsiR/ PC9	RAI14	3.21	0.69762	1.68257	-0.519487
PC9-OsiR/ PC9	FLII	3.01	0.79991	1.58976	-0.32209
PC9-OsiR/ PC9	KIF3B	3.44	0.97472	1.78241	-0.0369402
PC9-OsiR/ PC9	PA2G4	2.87	0.88516	1.52105	-0.17599
PC9-OsiR/ PC9	G6PD	2.41	0.79934	1.26903	-0.323119
PC9-OsiR/ PC9	ABR	2.27	0.79081	1.18269	-0.338597
PC9-OsiR/ PC9	UHRF1	2.37	0.8374	1.24489	-0.256011
PC9-OsiR/ PC9	EXT2	2.1	0.77052	1.07039	-0.376096
PC9-OsiR/ PC9	CDK2	2.14	0.79288	1.09761	-0.334826
PC9-OsiR/ PC9	BZW2	2.2	0.92362	1.1375	-0.114629
PC9-OsiR/ PC9	COPA	1.9	0.90297	0.925999	-0.14725
PC9-OsiR/ PC9	PTBP1	1.7	0.83411	0.765535	-0.26169
PC9-OsiR/ PC9	CLIC1	1.45	0.74179	0.536053	-0.430917
PC9-OsiR/ PC9	LAMC2	1.19	0.63629	0.250962	-0.652244
PC9-OsiR/ PC9	PDCL3	1.79	0.97258	0.83996	-0.0401112
PC9-OsiR/ PC9	NOP56	1.22	0.6881	0.286881	-0.53931
PC9-OsiR/ PC9	XRN2	1.39	0.82353	0.475085	-0.280107
PC9-OsiR/ PC9	ILF2	1.19	0.70522	0.250962	-0.503855
PC9-OsiR/ PC9	FNBP1	1.62	0.96565	0.695994	-0.0504277
PC9-OsiR/ PC9	MYO1C	1.38	0.84358	0.464668	-0.245403
PC9-OsiR/ PC9	PPIB	1.35	0.83637	0.432959	-0.257787
PC9-OsiR/ PC9	CDC27	1.54	0.97407	0.62293	-0.0379026
PC9-OsiR/ PC9	BCAR3	1.17	0.76153	0.226509	-0.393027
PC9-OsiR/ PC9	DDX21	1.17	0.80198	0.226509	-0.318362
PC9-OsiR/ PC9	AAGAB	1.23	0.87624	0.298658	-0.190602
PC9-OsiR/ PC9	SNRPA	1.2	0.85992	0.263034	-0.217726
PC9-OsiR/ PC9	XPO6	1.24	0.93562	0.31034	-0.0960054
PC9-OsiR/ PC9	KIF11	1.13	0.8761	0.176323	-0.190833
PC9-OsiR/ PC9	ERP29	1.14	0.91487	0.189034	-0.128361
PC9-OsiR/ PC9	SF3B3	1.18	0.95437	0.238787	-0.0673794
PC9-OsiR/ PC9	SRXN1	0.96	1.0649	-0.0588937	0.090718
PC9-OsiR/ PC9	JUN	0.97	1.1506	-0.0439433	0.202386
PC9-OsiR/ PC9	PSME4	0.95	1.1291	-0.0740006	0.175173
PC9-OsiR/ PC9	PPID	0.86	1.0336	-0.217591	0.047678
PC9-OsiR/ PC9	CALM2	0.92	1.1116	-0.120294	0.152638
PC9-OsiR/ PC9	COG4	0.85	1.0519	-0.234465	0.0729976
PC9-OsiR/ PC9	MTCH1	0.8	1.0625	-0.321928	0.0874628
PC9-OsiR/ PC9	SMG8	0.8	1.2223	-0.321928	0.289598
PC9-OsiR/ PC9	EIF3M	0.82	1.2581	-0.286304	0.331247
PC9-OsiR/ PC9	ANO6	0.83	1.2792	-0.268817	0.355242
PC9-OsiR/ PC9	VDAC3	0.76	1.1763	-0.395929	0.234256
PC9-OsiR/ PC9	PATL1	0.66	1.0231	-0.599462	0.0329472
PC9-OsiR/ PC9	RAB1B	0.95	1.6457	-0.0740006	0.718701
PC9-OsiR/ PC9	PPM1G	0.52	1.0027	-0.943416	0.00389003
PC9-OsiR/ PC9	SYNE2	0.83	1.6322	-0.268817	0.706818
PC9-OsiR/ PC9	KDM2A	0.75	1.5369	-0.415037	0.620023
PC9-OsiR/ PC9	PHB	0.49	1.0315	-1.02915	0.0447438
PC9-OsiR/ PC9	CAP1	0.5	1.0573	-1	0.0803848
PC9-OsiR/ PC9	TXLNA	0.56	1.2274	-0.836501	0.295605
PC9-OsiR/ PC9	ORC5	0.49	1.0797	-1.02915	0.110631
PC9-OsiR/ PC9	GBF1	0.55	1.2235	-0.862496	0.291014
PC9-OsiR/ PC9	ASAP1	0.43	1.0298	-1.21759	0.0423642
PC9-OsiR/ PC9	FAS	0.49	1.1931	-1.02915	0.254715
PC9-OsiR/ PC9	DDX47	0.54	1.3449	-0.888969	0.427499
PC9-OsiR/ PC9	ANXA2	0.39	1.0402	-1.35845	0.0568609
PC9-OsiR/ PC9	SNX5	0.68	1.8895	-0.556393	0.918005
PC9-OsiR/ PC9	SMC4	0.4	1.1689	-1.32193	0.225152
PC9-OsiR/ PC9	AVL9	0.46	1.3594	-1.12029	0.44297
PC9-OsiR/ PC9	FLNA	0.39	1.1835	-1.35845	0.24306
PC9-OsiR/ PC9	CPNE2	0.45	1.3993	-1.152	0.484705
PC9-OsiR/ PC9	EIF3E	0.34	1.0779	-1.55639	0.108223
PC9-OsiR/ PC9	CNDP2	0.31	1.0149	-1.68966	0.0213376
PC9-OsiR/ PC9	SAR1A	0.32	1.0927	-1.64386	0.127897
PC9-OsiR/ PC9	AKTIP	0.3	1.0749	-1.73697	0.104202
PC9-OsiR/ PC9	ANXA5	0.31	1.1621	-1.68966	0.216734
PC9-OsiR/ PC9	RAB1A	0.33	1.2647	-1.59946	0.338795
PC9-OsiR/ PC9	IPO7	0.35	1.354	-1.51457	0.437228
PC9-OsiR/ PC9	GFPT1	0.29	1.3234	-1.78588	0.404249
PC9-OsiR/ PC9	HEXB	0.35	1.6029	-1.51457	0.680684
PC9-OsiR/ PC9	TPM1	0.52	2.4657	-0.943416	1.302
PC9-OsiR/ PC9	AHDC1	0.31	1.6787	-1.68966	0.747344
PC9-OsiR/ PC9	MYH9	0.15	1.4639	-2.73697	0.549817
PC9-OsiR/ PC9	LAMP2	0.14	1.4452	-2.8365	0.531269
PC9-OsiR/ PC9	AIP	0.1	1.4551	-3.32193	0.541118
PC9-OsiR/ PC9	VDAC2	0.07	1.0414	-3.8365	0.0585243
PC9-OsiR/ PC9	KIF3C	0.12	2.3622	-3.05889	1.24013
PC9-OsiR/ PC9	BRCC3	0.05	1.1027	-4.32193	0.14104
PC9-OsiR/ PC9	SF3B2	0.05	1.3647	-4.32193	0.448584
PC9-OsiR/ PC9	IGBP1	0.03	1.1829	-5.05889	0.242328
PC9-OsiR/ PC9	ANLN	0.02	1.108	-5.64386	0.147958
PC9-OsiR/ PC9	PPIA	0.02	1.1938	-5.64386	0.255561
PC9-OsiR/ PC9	MYL6	0.02	1.482	-5.64386	0.567545
PC9-OsiR/ PC9	NOP2	0.02	0.85667	-5.64386	-0.223189
PC9-OsiR/ PC9	AGO2	0.03	0.61446	-5.05889	-0.702609
PC9-OsiR/ PC9	XRCC6	0.02	0.94304	-5.64386	-0.0846091
PC9-OsiR/ PC9	VPS41	0.02	0.99542	-5.64386	-0.00662272
PC9-OsiR/ PC9	TRAP1	0.05	0.58918	-4.32193	-0.76322
PC9-OsiR/ PC9	UGDH	0.06	0.63931	-4.05889	-0.645412
PC9-OsiR/ PC9	BAZ1B	0.05	0.86182	-4.32193	-0.214542
PC9-OsiR/ PC9	TKT	0.09	0.53497	-3.47393	-0.90247
PC9-OsiR/ PC9	PRDX2	0.13	0.37585	-2.94342	-1.41177
PC9-OsiR/ PC9	PRDX1	0.07	0.73481	-3.8365	-0.444557
PC9-OsiR/ PC9	SF3A1	0.06	0.9119	-4.05889	-0.133052
PC9-OsiR/ PC9	PGK1	0.09	0.64079	-3.47393	-0.642076
PC9-OsiR/ PC9	NAMPT	0.12	0.50371	-3.05889	-0.989335
PC9-OsiR/ PC9	HMGB1	0.09	0.67162	-3.47393	-0.574283
PC9-OsiR/ PC9	DPH1	0.16	0.42678	-2.64386	-1.22844
PC9-OsiR/ PC9	LDHA	0.1	0.71306	-3.32193	-0.487905
PC9-OsiR/ PC9	LDHB	0.08	0.91218	-3.64386	-0.13261
PC9-OsiR/ PC9	FLNB	0.1	0.7335	-3.32193	-0.447131
PC9-OsiR/ PC9	UBE3B	0.11	0.78976	-3.18442	-0.340514
PC9-OsiR/ PC9	PRDX5	0.22	0.39801	-2.18442	-1.32912
PC9-OsiR/ PC9	SUGP1	0.11	0.90263	-3.18442	-0.147793
PC9-OsiR/ PC9	ANXA1	0.16	0.62844	-2.64386	-0.670153
PC9-OsiR/ PC9	PTGR1	0.14	0.75087	-2.8365	-0.413365
PC9-OsiR/ PC9	HSPB1	0.18	0.60761	-2.47393	-0.718782
PC9-OsiR/ PC9	MINK1	0.31	0.42547	-1.68966	-1.23287
PC9-OsiR/ PC9	SFPQ	0.14	0.96154	-2.8365	-0.0565812
PC9-OsiR/ PC9	PDIA6	0.16	0.89584	-2.64386	-0.158687
PC9-OsiR/ PC9	CELF1	0.18	0.88367	-2.47393	-0.17842
PC9-OsiR/ PC9	TTK	0.27	0.67445	-1.88897	-0.568217
PC9-OsiR/ PC9	LMNA	0.45	0.42609	-1.152	-1.23077
PC9-OsiR/ PC9	MDN1	0.25	0.76885	-2	-0.379226
PC9-OsiR/ PC9	SET	0.3	0.64132	-1.73697	-0.640884
PC9-OsiR/ PC9	MYCBP	0.27	0.77415	-1.88897	-0.369315
PC9-OsiR/ PC9	UBA1	0.27	0.78893	-1.88897	-0.342031
PC9-OsiR/ PC9	TTC27	0.23	0.99875	-2.12029	-0.0018045
PC9-OsiR/ PC9	ATAD2	0.33	0.73705	-1.59946	-0.440166
PC9-OsiR/ PC9	CNOT1	0.27	0.9696	-1.88897	-0.0445384
PC9-OsiR/ PC9	SARNP	0.36	0.76098	-1.47393	-0.39407
PC9-OsiR/ PC9	NOP16	0.43	0.66478	-1.21759	-0.589051
PC9-OsiR/ PC9	IMP3	0.47	0.61361	-1.08927	-0.704606
PC9-OsiR/ PC9	HDAC7	0.56	0.52087	-0.836501	-0.941005
PC9-OsiR/ PC9	ACOX1	0.3	0.97317	-1.73697	-0.0392362
PC9-OsiR/ PC9	UBR5	0.45	0.69994	-1.152	-0.514697
PC9-OsiR/ PC9	SAP18	0.36	0.89188	-1.47393	-0.165078
PC9-OsiR/ PC9	PSME1	0.47	0.69773	-1.08927	-0.519259
PC9-OsiR/ PC9	IDH3A	0.39	0.88073	-1.35845	-0.183228
PC9-OsiR/ PC9	ISOC2	0.59	0.58269	-0.761213	-0.7792
PC9-OsiR/ PC9	GNAI2	0.61	0.57802	-0.713119	-0.790809
PC9-OsiR/ PC9	EHD2	0.42	0.85862	-1.25154	-0.219908
PC9-OsiR/ PC9	AHSA1	0.72	0.50753	-0.473931	-0.978435
PC9-OsiR/ PC9	U2AF2	0.46	0.80419	-1.12029	-0.314392
PC9-OsiR/ PC9	RBL2	0.51	0.74561	-0.971431	-0.423507
PC9-OsiR/ PC9	PIGT	0.47	0.82474	-1.08927	-0.277989
PC9-OsiR/ PC9	PDIA3	0.42	0.95046	-1.25154	-0.0733022
PC9-OsiR/ PC9	FUS	0.41	0.99825	-1.2863	-0.00252693
PC9-OsiR/ PC9	COPG1	0.47	0.91952	-1.08927	-0.121047
PC9-OsiR/ PC9	DLG1	0.5	0.93503	-1	-0.0969154
PC9-OsiR/ PC9	FSCN1	0.96	0.4899	-0.0588937	-1.02944
PC9-OsiR/ PC9	HPS3	0.7	0.68554	-0.514573	-0.544687
PC9-OsiR/ PC9	COPB2	0.56	0.89778	-0.836501	-0.155566
PC9-OsiR/ PC9	ARPC5	0.52	0.97861	-0.943416	-0.0311941
PC9-OsiR/ PC9	ECM29	0.56	0.9515	-0.836501	-0.0717244
PC9-OsiR/ PC9	TTYH3	0.95	0.56162	-0.0740006	-0.832334
PC9-OsiR/ PC9	GRHL2	0.72	0.76749	-0.473931	-0.38178
PC9-OsiR/ PC9	PDCD6	0.71	0.78811	-0.494109	-0.343531
PC9-OsiR/ PC9	PMF1	0.62	0.92015	-0.68966	-0.120059
PC9-OsiR/ PC9	POTEE	0.59	0.99005	-0.761213	-0.0144267
PC9-OsiR/ PC9	RPN1	0.74	0.79405	-0.434403	-0.332698
PC9-OsiR/ PC9	PLEC	0.71	0.85074	-0.494109	-0.23321
PC9-OsiR/ PC9	MORC2	0.7	0.93086	-0.514573	-0.103364
PC9-OsiR/ PC9	ALDOA	0.9	0.74326	-0.152003	-0.428061
PC9-OsiR/ PC9	CKAP5	0.75	0.91263	-0.415037	-0.131898
PC9-OsiR/ PC9	VDAC1	0.76	0.91223	-0.395929	-0.13253
PC9-OsiR/ PC9	RIF1	0.85	0.83155	-0.234465	-0.266125
PC9-OsiR/ PC9	MVP	0.91	0.78646	-0.136062	-0.346555
PC9-OsiR/ PC9	MCMBP	0.89	0.85668	-0.168123	-0.223172
PC9-OsiR/ PC9	GNL3L	0.94	0.85935	-0.0892673	-0.218682
PC9-OsiR/ PC9	MGRN1	0.97	0.85856	-0.0439433	-0.220009
PC9-OsiR/ PC9	PARK7	0.87	0.99677	-0.200913	-0.00466745
PC9-OsiR/ PC9	TPD52	1.03	1.0283	0.0426443	0.0402612
PC9-OsiR/ PC9	UXT	1.03	1.1403	0.0426443	0.189413
PC9-OsiR/ PC9	EPS8	1.05	1.1243	0.0703893	0.169027
PC9-OsiR/ PC9	EMC10	1.18	1.3316	0.238787	0.413161
PC9-OsiR/ PC9	HDAC2	1.49	1.0619	0.575312	0.0866479
PC9-OsiR/ PC9	IPO5	1.1	1.4444	0.137504	0.53047
PC9-OsiR/ PC9	DDX56	1.24	1.3219	0.31034	0.402613
PC9-OsiR/ PC9	AP1G1	1.51	1.1062	0.594549	0.145612
PC9-OsiR/ PC9	MYADM	1.74	1.0659	0.799087	0.0920721
PC9-OsiR/ PC9	DHX9	1.78	1.0559	0.831877	0.0784732
PC9-OsiR/ PC9	VPS51	1.42	1.3387	0.505891	0.420833
PC9-OsiR/ PC9	CCND1	1.04	1.83	0.0565835	0.871844
PC9-OsiR/ PC9	IPO9	2.01	1.0581	1.0072	0.081476
PC9-OsiR/ PC9	NEK7	1.69	1.2718	0.757023	0.346872
PC9-OsiR/ PC9	DDX3X	2	1.0767	1	0.106616
PC9-OsiR/ PC9	DDB1	1.93	1.149	0.948601	0.200379
PC9-OsiR/ PC9	EIF3L	1.95	1.1679	0.963474	0.223917
PC9-OsiR/ PC9	MET	1.73	1.359	0.790772	0.442545
PC9-OsiR/ PC9	MSH2	2.18	1.0809	1.12433	0.112233
PC9-OsiR/ PC9	PHAX	2.06	1.1833	1.04264	0.242816
PC9-OsiR/ PC9	MAX	1.82	1.3561	0.863938	0.439464
PC9-OsiR/ PC9	FLNC	1.08	2.3487	0.111031	1.23186
PC9-OsiR/ PC9	AAMP	2.45	1.0908	1.29278	0.125387
PC9-OsiR/ PC9	RAD50	2.02	1.3331	1.01436	0.414785
PC9-OsiR/ PC9	CPT1A	2.35	1.2751	1.23266	0.35061
PC9-OsiR/ PC9	ATG2A	1.64	1.8363	0.713696	0.876802
PC9-OsiR/ PC9	FRMD6	2.01	1.6642	1.0072	0.734829
PC9-OsiR/ PC9	STMN1	2.67	1.2826	1.41684	0.359071
PC9-OsiR/ PC9	UBA7	2.7	1.3603	1.43296	0.443925
PC9-OsiR/ PC9	ACTB	3.32	1.136	1.73118	0.183963
PC9-OsiR/ PC9	LONP2	1.85	2.0621	0.887525	1.04411
PC9-OsiR/ PC9	RHEB	2.24	2.0109	1.1635	1.00784
PC9-OsiR/ PC9	ACSL4	3.39	1.6141	1.76129	0.69073
PC9-OsiR/ PC9	MCM6	4.9	1.2997	2.29278	0.378179
PC9-OsiR/ PC9	UPP1	2.88	2.219	1.52607	1.14991
PC9-OsiR/ PC9	HMOX1	2.56	2.8713	1.35614	1.5217
PC9-OsiR/ PC9	ACTN4	4.62	1.6835	2.20789	0.751464
PC9-OsiR/ PC9	GPNMB	18.4	8.2566	4.20163	3.04555
H1975-OsiR/ H1975	PTPRG	0.03	2.3562	-5.05889	1.23646
H1975-OsiR/ H1975	ZPR1	0.1	1.279	-3.32193	0.355016
H1975-OsiR/ H1975	NOLC1	0.15	1.0509	-2.73697	0.0716254
H1975-OsiR/ H1975	LARP1	0.15	1.0431	-2.73697	0.0608775
H1975-OsiR/ H1975	CIB1	0.2	1.1089	-2.32193	0.149129
H1975-OsiR/ H1975	AP2A1	0.19	1.0313	-2.39593	0.0444641
H1975-OsiR/ H1975	ASPH	0.33	1.6795	-1.59946	0.748032
H1975-OsiR/ H1975	COX7C	0.2	1.0096	-2.32193	0.0137838
H1975-OsiR/ H1975	IPO11	0.22	1.0644	-2.18442	0.0900404
H1975-OsiR/ H1975	FNBP4	0.36	1.6717	-1.47393	0.741316
H1975-OsiR/ H1975	EXOC4	0.23	1.0356	-2.12029	0.0504669
H1975-OsiR/ H1975	CHKA	0.28	1.0662	-1.8365	0.0924781
H1975-OsiR/ H1975	UBE2O	0.27	1.005	-1.88897	0.0071955
H1975-OsiR/ H1975	OAS3	0.28	1.0317	-1.8365	0.0450235
H1975-OsiR/ H1975	IPO7	0.35	1.2669	-1.51457	0.341303
H1975-OsiR/ H1975	BCL9L	0.28	1.012	-1.8365	0.0172093
H1975-OsiR/ H1975	FKBP3	0.34	1.0855	-1.55639	0.11836
H1975-OsiR/ H1975	NOP9	0.37	1.1717	-1.4344	0.228603
H1975-OsiR/ H1975	AP1B1	0.33	1.0239	-1.59946	0.0340748
H1975-OsiR/ H1975	RTN4	0.47	1.4097	-1.08927	0.495388
H1975-OsiR/ H1975	PEG10	0.62	1.8183	-0.68966	0.86259
H1975-OsiR/ H1975	DPYD	0.46	1.2696	-1.12029	0.344374
H1975-OsiR/ H1975	MSH3	0.52	1.431	-0.943416	0.517024
H1975-OsiR/ H1975	SUMO3	0.49	1.3439	-1.02915	0.426426
H1975-OsiR/ H1975	PSME2	0.53	1.3631	-0.915936	0.446891
H1975-OsiR/ H1975	PMM2	0.46	1.1291	-1.12029	0.175173
H1975-OsiR/ H1975	CKAP5	0.48	1.1507	-1.05889	0.202512
H1975-OsiR/ H1975	ECM29	0.56	1.3237	-0.836501	0.404576
H1975-OsiR/ H1975	NAMPT	0.69	1.6082	-0.535332	0.685447
H1975-OsiR/ H1975	MPRIP	0.53	1.2222	-0.915936	0.28948
H1975-OsiR/ H1975	SAE1	0.76	1.672	-0.395929	0.741575
H1975-OsiR/ H1975	CCDC6	0.5	1.0875	-1	0.121015
H1975-OsiR/ H1975	WDR6	0.57	1.2275	-0.810966	0.295723
H1975-OsiR/ H1975	TKT	0.53	1.0662	-0.915936	0.0924781
H1975-OsiR/ H1975	EFHD2	0.65	1.2901	-0.621488	0.367483
H1975-OsiR/ H1975	SDHA	0.53	1.0456	-0.915936	0.064331
H1975-OsiR/ H1975	DNM1L	0.58	1.1313	-0.785875	0.177982
H1975-OsiR/ H1975	FABP5	0.54	1.0282	-0.888969	0.0401209
H1975-OsiR/ H1975	PKN1	0.56	1.0659	-0.836501	0.0920721
H1975-OsiR/ H1975	HAT1	0.56	1.061	-0.836501	0.0854247
H1975-OsiR/ H1975	RAN	0.59	1.1084	-0.761213	0.148479
H1975-OsiR/ H1975	TRA2B	0.54	1.0135	-0.888969	0.0193461
H1975-OsiR/ H1975	TMX1	0.65	1.2069	-0.621488	0.271306
H1975-OsiR/ H1975	SNX30	0.57	1.0422	-0.810966	0.0596322
H1975-OsiR/ H1975	NASP	0.6	1.0911	-0.736966	0.125783
H1975-OsiR/ H1975	REEP4	0.57	1.0289	-0.810966	0.0411028
H1975-OsiR/ H1975	AP1M1	0.6	1.0464	-0.736966	0.0654344
H1975-OsiR/ H1975	SRP72	0.65	1.1288	-0.621488	0.17479
H1975-OsiR/ H1975	TTC13	0.71	1.2309	-0.494109	0.299714
H1975-OsiR/ H1975	ETFA	0.69	1.1788	-0.535332	0.237319
H1975-OsiR/ H1975	APEX1	0.62	1.0532	-0.68966	0.0747794
H1975-OsiR/ H1975	PAWR	0.6	1.0062	-0.736966	0.00891709
H1975-OsiR/ H1975	HLTF	0.68	1.1381	-0.556393	0.186627
H1975-OsiR/ H1975	COTL1	0.76	1.2535	-0.395929	0.325962
H1975-OsiR/ H1975	HUWE1	0.72	1.187	-0.473931	0.24732
H1975-OsiR/ H1975	NOM1	0.82	1.3266	-0.286304	0.407733
H1975-OsiR/ H1975	ANXA1	0.7	1.1298	-0.514573	0.176067
H1975-OsiR/ H1975	RCN2	0.69	1.1112	-0.535332	0.152119
H1975-OsiR/ H1975	EVI5L	0.95	1.5245	-0.0740006	0.608336
H1975-OsiR/ H1975	RAB1B	0.91	1.4418	-0.136062	0.527871
H1975-OsiR/ H1975	AP2B1	0.71	1.1192	-0.494109	0.162468
H1975-OsiR/ H1975	SSRP1	0.73	1.1487	-0.454032	0.200002
H1975-OsiR/ H1975	RAB7A	0.65	1.0159	-0.621488	0.0227584
H1975-OsiR/ H1975	UBE2A	0.65	1.014	-0.621488	0.0200577
H1975-OsiR/ H1975	WDR46	0.7	1.084	-0.514573	0.116365
H1975-OsiR/ H1975	SRSF4	0.68	1.0488	-0.556393	0.0687396
H1975-OsiR/ H1975	PHB2	0.75	1.1503	-0.415037	0.20201
H1975-OsiR/ H1975	CPT1A	0.99	1.5126	-0.0144996	0.597031
H1975-OsiR/ H1975	EIF3B	0.67	1.0196	-0.577767	0.0280033
H1975-OsiR/ H1975	RCC1	0.66	1.0027	-0.599462	0.00389003
H1975-OsiR/ H1975	CPSF6	0.66	1.0009	-0.599462	0.00129784
H1975-OsiR/ H1975	SRSF6	0.68	1.0083	-0.556393	0.0119249
H1975-OsiR/ H1975	TAP1	0.75	1.0992	-0.415037	0.136454
H1975-OsiR/ H1975	MDN1	0.82	1.1926	-0.286304	0.25411
H1975-OsiR/ H1975	DDX17	0.74	1.0723	-0.434403	0.100709
H1975-OsiR/ H1975	SRSF3	0.7	1.0031	-0.514573	0.00446544
H1975-OsiR/ H1975	ARF1	0.81	1.1576	-0.304006	0.211137
H1975-OsiR/ H1975	EIF3L	0.86	1.2232	-0.217591	0.29066
H1975-OsiR/ H1975	CALU	0.73	1.0376	-0.454032	0.0532504
H1975-OsiR/ H1975	ARF5	0.76	1.0747	-0.395929	0.103934
H1975-OsiR/ H1975	NCS1	0.73	1.0237	-0.454032	0.033793
H1975-OsiR/ H1975	ACACA	0.95	1.2966	-0.0740006	0.374733
H1975-OsiR/ H1975	VPS35	0.88	1.1919	-0.184425	0.253263
H1975-OsiR/ H1975	ACSF2	0.85	1.131	-0.234465	0.177599
H1975-OsiR/ H1975	DDX21	0.94	1.2226	-0.0892673	0.289952
H1975-OsiR/ H1975	TPR	0.86	1.076	-0.217591	0.105678
H1975-OsiR/ H1975	EIF3F	0.87	1.0881	-0.200913	0.121811
H1975-OsiR/ H1975	SRP14	0.84	1.0238	-0.251539	0.0339339
H1975-OsiR/ H1975	CAPG	0.87	1.0419	-0.200913	0.0592168
H1975-OsiR/ H1975	COPG1	0.98	1.1493	-0.0291463	0.200755
H1975-OsiR/ H1975	GSTM2	0.87	1.0192	-0.200913	0.0274372
H1975-OsiR/ H1975	SPCS2	0.88	1.0303	-0.184425	0.0430645
H1975-OsiR/ H1975	SET	0.86	1.0005	-0.217591	0.000721167
H1975-OsiR/ H1975	RPA1	0.95	1.0951	-0.0740006	0.131063
H1975-OsiR/ H1975	CLIC1	0.97	1.0292	-0.0439433	0.0415234
H1975-OsiR/ H1975	NUP93	0.99	1.042	-0.0144996	0.0593553
H1975-OsiR/ H1975	SF3A3	1.08	0.96482	0.111031	-0.0516683
H1975-OsiR/ H1975	SRSF1	1.02	0.88814	0.0285692	-0.171141
H1975-OsiR/ H1975	STAG1	1.05	0.89626	0.0703893	-0.158011
H1975-OsiR/ H1975	NFKB2	1.17	0.98509	0.226509	-0.0216726
H1975-OsiR/ H1975	SKP1	1.05	0.88366	0.0703893	-0.178437
H1975-OsiR/ H1975	ETFB	1.14	0.95305	0.189034	-0.0693762
H1975-OsiR/ H1975	DHX16	1.18	0.97766	0.238787	-0.0325953
H1975-OsiR/ H1975	CAP1	1.15	0.95048	0.201634	-0.0732718
H1975-OsiR/ H1975	RBM39	1.04	0.85523	0.0565835	-0.225616
H1975-OsiR/ H1975	CHTOP	1.14	0.90718	0.189034	-0.140539
H1975-OsiR/ H1975	PRDX2	1.1	0.87528	0.137504	-0.192183
H1975-OsiR/ H1975	RRBP1	1.17	0.9255	0.226509	-0.111695
H1975-OsiR/ H1975	WDR75	1.14	0.88084	0.189034	-0.183048
H1975-OsiR/ H1975	SF3B2	1.16	0.88187	0.214125	-0.181362
H1975-OsiR/ H1975	PYGL	1.16	0.85907	0.214125	-0.219152
H1975-OsiR/ H1975	FUS	1.1	0.80136	0.137504	-0.319478
H1975-OsiR/ H1975	UBA1	1.27	0.89132	0.344828	-0.165985
H1975-OsiR/ H1975	XRCC5	1.08	0.75622	0.111031	-0.403122
H1975-OsiR/ H1975	MYH14	1.32	0.90604	0.400538	-0.142353
H1975-OsiR/ H1975	PDIA6	1.09	0.74525	0.124328	-0.424204
H1975-OsiR/ H1975	ANXA2	1.32	0.89914	0.400538	-0.153382
H1975-OsiR/ H1975	PEX5	1.37	0.92598	0.454176	-0.110947
H1975-OsiR/ H1975	DDX3X	1.48	0.987	0.565597	-0.018878
H1975-OsiR/ H1975	IPO5	1.43	0.89667	0.516015	-0.157351
H1975-OsiR/ H1975	PACS1	1.28	0.79776	0.356144	-0.325973
H1975-OsiR/ H1975	SMC4	1.45	0.87389	0.536053	-0.194476
H1975-OsiR/ H1975	MATR3	1.46	0.87359	0.545968	-0.194972
H1975-OsiR/ H1975	WASF2	1.23	0.7332	0.298658	-0.447721
H1975-OsiR/ H1975	TMX2	1.65	0.98288	0.722466	-0.0249128
H1975-OsiR/ H1975	HACL1	1.55	0.88792	0.632268	-0.171498
H1975-OsiR/ H1975	OSGEP	1.51	0.86063	0.594549	-0.216535
H1975-OsiR/ H1975	PYGB	1.34	0.75449	0.422233	-0.406426
H1975-OsiR/ H1975	MCM6	1.42	0.76207	0.505891	-0.392005
H1975-OsiR/ H1975	SPIN1	1.33	0.7061	0.411426	-0.502056
H1975-OsiR/ H1975	STMN1	1.51	0.79159	0.594549	-0.337175
H1975-OsiR/ H1975	CALM2	1.77	0.92102	0.823749	-0.118696
H1975-OsiR/ H1975	TLN1	1.31	0.6732	0.389567	-0.570893
H1975-OsiR/ H1975	CENPF	1.15	0.53486	0.201634	-0.902767
H1975-OsiR/ H1975	ANXA4	1.98	0.89461	0.9855	-0.160669
H1975-OsiR/ H1975	ACTN1	1.9	0.84186	0.925999	-0.248348
H1975-OsiR/ H1975	G3BP1	2.1	0.9275	1.07039	-0.108581
H1975-OsiR/ H1975	ZHX3	1.65	0.63638	0.722466	-0.65204
H1975-OsiR/ H1975	LASP1	1.88	0.72186	0.910733	-0.470209
H1975-OsiR/ H1975	PPIA	1.97	0.71787	0.978196	-0.478205
H1975-OsiR/ H1975	PEBP1	2.69	0.95032	1.42761	-0.0735147
H1975-OsiR/ H1975	PLEC	2.61	0.91845	1.38405	-0.122727
H1975-OsiR/ H1975	ACTB	2.63	0.90939	1.39506	-0.137029
H1975-OsiR/ H1975	FLNA	2.1	0.7188	1.07039	-0.476338
H1975-OsiR/ H1975	ATRN	1.81	0.60875	0.85599	-0.716078
H1975-OsiR/ H1975	DPP3	2.02	0.64558	1.01436	-0.631332
H1975-OsiR/ H1975	TWF1	1.63	0.50274	0.704872	-0.992116
H1975-OsiR/ H1975	CALD1	2.93	0.85221	1.5509	-0.230719
H1975-OsiR/ H1975	ANXA3	2.56	0.69881	1.35614	-0.517028
H1975-OsiR/ H1975	DDAH2	3.5	0.95161	1.80735	-0.0715577
H1975-OsiR/ H1975	GSTP1	2.41	0.58491	1.26903	-0.773713
H1975-OsiR/ H1975	FKBP9	2.12	0.51296	1.08406	-0.963082
H1975-OsiR/ H1975	SYNRG	3.61	0.77375	1.852	-0.370061
H1975-OsiR/ H1975	UTP6	4.75	0.96284	2.24793	-0.054632
H1975-OsiR/ H1975	PSMD4	5.04	0.8997	2.33342	-0.152484
H1975-OsiR/ H1975	KANK2	2.86	0.50228	1.51602	-0.993436
H1975-OsiR/ H1975	CALR	4.78	0.83754	2.25701	-0.25577
H1975-OsiR/ H1975	FLNB	5.86	0.97885	2.5509	-0.0308403
H1975-OsiR/ H1975	AKAP9	5.51	0.87457	2.46205	-0.193354
H1975-OsiR/ H1975	ISG15	4.56	0.6333	2.18903	-0.659039
H1975-OsiR/ H1975	TGM2	2.41	0.3255	1.26903	-1.61927
H1975-OsiR/ H1975	RCN3	5.43	0.66293	2.44095	-0.593072
H1975-OsiR/ H1975	RCOR1	6.13	0.73733	2.61589	-0.439618
H1975-OsiR/ H1975	ANXA6	6.44	0.69405	2.68706	-0.526888
H1975-OsiR/ H1975	FRYL	7.29	0.7198	2.86592	-0.474332
H1975-OsiR/ H1975	PLIN2	6.3	0.58498	2.65535	-0.773541
H1975-OsiR/ H1975	PALLD	0.03	0.59423	-5.05889	-0.750907
H1975-OsiR/ H1975	GALNS	0.03	0.53175	-5.05889	-0.91118
H1975-OsiR/ H1975	KIFC1	0.06	0.74258	-4.05889	-0.429382
H1975-OsiR/ H1975	COX17	0.05	0.57217	-4.32193	-0.805484
H1975-OsiR/ H1975	CWC22	0.08	0.71159	-3.64386	-0.490882
H1975-OsiR/ H1975	UEVLD	0.11	0.94225	-3.18442	-0.0858182
H1975-OsiR/ H1975	NSUN5	0.11	0.8585	-3.18442	-0.22011
H1975-OsiR/ H1975	HIRA	0.09	0.65882	-3.47393	-0.602044
H1975-OsiR/ H1975	UBL5	0.14	0.899	-2.8365	-0.153607
H1975-OsiR/ H1975	CEP41	0.13	0.82717	-2.94342	-0.273744
H1975-OsiR/ H1975	UFM1	0.14	0.85133	-2.8365	-0.23221
H1975-OsiR/ H1975	GLE1	0.15	0.90173	-2.73697	-0.149233
H1975-OsiR/ H1975	DDX56	0.12	0.67315	-3.05889	-0.571
H1975-OsiR/ H1975	UBXN4	0.13	0.72835	-2.94342	-0.457296
H1975-OsiR/ H1975	C1QBP	0.18	0.97262	-2.47393	-0.0400518
H1975-OsiR/ H1975	ABCF2	0.16	0.84338	-2.64386	-0.245745
H1975-OsiR/ H1975	NMD3	0.18	0.94352	-2.47393	-0.083875
H1975-OsiR/ H1975	AIMP1	0.19	0.99552	-2.39593	-0.00647779
H1975-OsiR/ H1975	UGDH	0.15	0.72964	-2.73697	-0.454743
H1975-OsiR/ H1975	OSTF1	0.18	0.85268	-2.47393	-0.229924
H1975-OsiR/ H1975	SP100	0.09	0.41334	-3.47393	-1.2746
H1975-OsiR/ H1975	SNTB2	0.21	0.9297	-2.25154	-0.105163
H1975-OsiR/ H1975	DCTN2	0.22	0.87889	-2.18442	-0.186245
H1975-OsiR/ H1975	PCNP	0.24	0.9544	-2.05889	-0.0673341
H1975-OsiR/ H1975	REPS1	0.2	0.7365	-2.32193	-0.441243
H1975-OsiR/ H1975	PSMD2	0.23	0.81819	-2.12029	-0.289492
H1975-OsiR/ H1975	SRRM2	0.21	0.74559	-2.25154	-0.423546
H1975-OsiR/ H1975	EIF2A	0.29	0.9955	-1.78588	-0.00650678
H1975-OsiR/ H1975	BAG5	0.24	0.80956	-2.05889	-0.30479
H1975-OsiR/ H1975	BRAT1	0.24	0.78795	-2.05889	-0.343824
H1975-OsiR/ H1975	LAS1L	0.31	0.99867	-1.68966	-0.00192006
H1975-OsiR/ H1975	UBA6	0.24	0.76453	-2.05889	-0.387355
H1975-OsiR/ H1975	ACAP2	0.33	0.9989	-1.59946	-0.00158784
H1975-OsiR/ H1975	PGAM1	0.32	0.95819	-1.64386	-0.0616163
H1975-OsiR/ H1975	FBXW9	0.34	0.98246	-1.55639	-0.0255294
H1975-OsiR/ H1975	RPN2	0.35	0.98997	-1.51457	-0.0145433
H1975-OsiR/ H1975	DDX24	0.24	0.67464	-2.05889	-0.56781
H1975-OsiR/ H1975	DTX3L	0.35	0.91334	-1.51457	-0.130776
H1975-OsiR/ H1975	GABPA	0.26	0.67679	-1.94342	-0.56322
H1975-OsiR/ H1975	COQ6	0.31	0.80346	-1.68966	-0.315702
H1975-OsiR/ H1975	UBE2N	0.38	0.98365	-1.39593	-0.023783
H1975-OsiR/ H1975	CUL3	0.33	0.83577	-1.59946	-0.258822
H1975-OsiR/ H1975	MEX3D	0.29	0.73346	-1.78588	-0.44721
H1975-OsiR/ H1975	HDGF	0.27	0.6713	-1.88897	-0.57497
H1975-OsiR/ H1975	RBBP6	0.4	0.98037	-1.32193	-0.0286018
H1975-OsiR/ H1975	NUDC	0.38	0.92499	-1.39593	-0.11249
H1975-OsiR/ H1975	WIPF2	0.27	0.65623	-1.88897	-0.607727
H1975-OsiR/ H1975	ISCA2	0.39	0.91898	-1.35845	-0.121895
H1975-OsiR/ H1975	FKBP8	0.31	0.69813	-1.68966	-0.518432
H1975-OsiR/ H1975	RBBP4	0.4	0.89263	-1.32193	-0.163866
H1975-OsiR/ H1975	BZW1	0.38	0.84178	-1.39593	-0.248485
H1975-OsiR/ H1975	ERP29	0.42	0.90584	-1.25154	-0.142672
H1975-OsiR/ H1975	CBR1	0.38	0.81107	-1.39593	-0.302102
H1975-OsiR/ H1975	BID	0.41	0.86694	-1.2863	-0.205996
H1975-OsiR/ H1975	TRIM4	0.47	0.94978	-1.08927	-0.0743347
H1975-OsiR/ H1975	SON	0.38	0.74547	-1.39593	-0.423778
H1975-OsiR/ H1975	LIMA1	0.31	0.60224	-1.68966	-0.73159
H1975-OsiR/ H1975	HEXA	0.5	0.95157	-1	-0.0716183
H1975-OsiR/ H1975	PTBP1	0.49	0.92659	-1.02915	-0.109997
H1975-OsiR/ H1975	PRDX5	0.49	0.92528	-1.02915	-0.112038
H1975-OsiR/ H1975	CARM1	0.47	0.88085	-1.08927	-0.183032
H1975-OsiR/ H1975	HPS3	0.23	0.42661	-2.12029	-1.22901
H1975-OsiR/ H1975	U2AF2	0.48	0.88986	-1.05889	-0.16835
H1975-OsiR/ H1975	ISY1	0.41	0.75699	-1.2863	-0.401654
H1975-OsiR/ H1975	TXNIP	0.32	0.56089	-1.64386	-0.83421
H1975-OsiR/ H1975	GRHPR	0.54	0.94169	-0.888969	-0.0866759
H1975-OsiR/ H1975	TSC2	0.44	0.76641	-1.18442	-0.383812
H1975-OsiR/ H1975	SUN2	1.06	1.8194	0.0840643	0.863463
H1975-OsiR/ H1975	CBX3	0.43	0.72998	-1.21759	-0.454071
H1975-OsiR/ H1975	MYOF	0.5	0.84295	-1	-0.246481
H1975-OsiR/ H1975	COX5B	0.39	0.65109	-1.35845	-0.619071
H1975-OsiR/ H1975	PIR	0.56	0.92712	-0.836501	-0.109172
H1975-OsiR/ H1975	IRF3	0.62	0.98797	-0.68966	-0.0174609
H1975-OsiR/ H1975	PA2G4	0.47	0.73665	-1.08927	-0.440949
H1975-OsiR/ H1975	MTOR	0.63	0.97928	-0.666576	-0.0302067
H1975-OsiR/ H1975	PSMD5	0.58	0.89385	-0.785875	-0.161895
H1975-OsiR/ H1975	PSMF1	0.21	0.32209	-2.25154	-1.63446
H1975-OsiR/ H1975	DNPEP	0.48	0.7341	-1.05889	-0.445951
H1975-OsiR/ H1975	MKLN1	0.4	0.60987	-1.32193	-0.713426
H1975-OsiR/ H1975	CDC37	0.56	0.85068	-0.836501	-0.233312
H1975-OsiR/ H1975	GARS	0.59	0.89516	-0.761213	-0.159783
H1975-OsiR/ H1975	APMAP	0.57	0.86277	-0.810966	-0.212952
H1975-OsiR/ H1975	SF3B3	0.61	0.92165	-0.713119	-0.117709
H1975-OsiR/ H1975	ARAP1	0.51	0.76974	-0.971431	-0.377557
H1975-OsiR/ H1975	PPIB	0.6	0.9053	-0.736966	-0.143532
H1975-OsiR/ H1975	PPIL2	0.57	0.8548	-0.810966	-0.226341
H1975-OsiR/ H1975	SND1	0.67	0.99219	-0.577767	-0.0113117
H1975-OsiR/ H1975	PRKDC	0.67	0.99208	-0.577767	-0.0114716
H1975-OsiR/ H1975	HEBP1	0.58	0.83906	-0.785875	-0.253154
H1975-OsiR/ H1975	MVP	0.61	0.8808	-0.713119	-0.183114
H1975-OsiR/ H1975	MYO1B	0.58	0.82754	-0.785875	-0.273099
H1975-OsiR/ H1975	SNW1	0.51	0.72757	-0.971431	-0.458842
H1975-OsiR/ H1975	SYTL2	0.35	0.49832	-1.51457	-1.00486
H1975-OsiR/ H1975	TTC28	0.52	0.73727	-0.943416	-0.439735
H1975-OsiR/ H1975	DNMT1	0.68	0.95543	-0.556393	-0.0657779
H1975-OsiR/ H1975	AHSA1	0.58	0.80293	-0.785875	-0.316654
H1975-OsiR/ H1975	VPS18	0.54	0.74453	-0.888969	-0.425598
H1975-OsiR/ H1975	AP3B1	0.69	0.94861	-0.535332	-0.076113
H1975-OsiR/ H1975	PGK1	0.71	0.9743	-0.494109	-0.037562
H1975-OsiR/ H1975	EZH2	0.47	0.64208	-1.08927	-0.639175
H1975-OsiR/ H1975	CDC27	0.55	0.74816	-0.862496	-0.418581
H1975-OsiR/ H1975	NUP37	0.63	0.84742	-0.666576	-0.238851
H1975-OsiR/ H1975	PON2	0.66	0.87077	-0.599462	-0.199636
H1975-OsiR/ H1975	NOMO3	0.75	0.97416	-0.415037	-0.0377693
H1975-OsiR/ H1975	TMTC3	0.52	0.66963	-0.943416	-0.578564
H1975-OsiR/ H1975	RBM26	0.6	0.76814	-0.736966	-0.380559
H1975-OsiR/ H1975	ELL	0.78	0.99135	-0.358454	-0.0125336
H1975-OsiR/ H1975	DPP4	0.69	0.87033	-0.535332	-0.200366
H1975-OsiR/ H1975	NSUN2	0.75	0.94369	-0.415037	-0.0836151
H1975-OsiR/ H1975	RFX5	1.02	1.2834	0.0285692	0.359971
H1975-OsiR/ H1975	CDC42	0.58	0.72885	-0.785875	-0.456306
H1975-OsiR/ H1975	DDX51	0.77	0.96204	-0.37707	-0.0558312
H1975-OsiR/ H1975	NUDT5	0.54	0.67315	-0.888969	-0.571
H1975-OsiR/ H1975	SRRT	0.76	0.92639	-0.395929	-0.110308
H1975-OsiR/ H1975	PDIA4	0.71	0.85867	-0.494109	-0.219824
H1975-OsiR/ H1975	PSME3	0.69	0.83174	-0.535332	-0.265795
H1975-OsiR/ H1975	MCM2	0.64	0.77042	-0.643856	-0.376283
H1975-OsiR/ H1975	PTMA	0.65	0.77531	-0.621488	-0.367155
H1975-OsiR/ H1975	MEPCE	0.8	0.94006	-0.321928	-0.0891753
H1975-OsiR/ H1975	CHD1L	0.63	0.73602	-0.666576	-0.442183
H1975-OsiR/ H1975	SUGP1	0.69	0.80147	-0.535332	-0.31928
H1975-OsiR/ H1975	STAG2	1.05	1.2106	0.0703893	0.275722
H1975-OsiR/ H1975	AMPD2	0.6	0.68085	-0.736966	-0.554591
H1975-OsiR/ H1975	STIP1	1.28	1.4511	0.356144	0.537147
H1975-OsiR/ H1975	THOP1	0.75	0.84766	-0.415037	-0.238442
H1975-OsiR/ H1975	DHX37	0.79	0.8798	-0.340075	-0.184752
H1975-OsiR/ H1975	DHX15	0.89	0.97458	-0.168123	-0.0371475
H1975-OsiR/ H1975	BTF3	0.78	0.85391	-0.358454	-0.227844
H1975-OsiR/ H1975	WDR1	1.07	1.1696	0.0976108	0.226015
H1975-OsiR/ H1975	FLII	0.68	0.7379	-0.556393	-0.438503
H1975-OsiR/ H1975	ALDOA	0.74	0.80116	-0.434403	-0.319838
H1975-OsiR/ H1975	PSME1	1.27	1.3613	0.344828	0.444985
H1975-OsiR/ H1975	DDB1	1.04	1.1127	0.0565835	0.154065
H1975-OsiR/ H1975	EHD1	1.23	1.311	0.298658	0.390668
H1975-OsiR/ H1975	STRAP	0.83	0.87831	-0.268817	-0.187198
H1975-OsiR/ H1975	RFC1	1.16	1.2274	0.214125	0.295605
H1975-OsiR/ H1975	RBM8A	0.91	0.95949	-0.136062	-0.0596603
H1975-OsiR/ H1975	GANAB	1.14	1.1989	0.189034	0.261711
H1975-OsiR/ H1975	DUT	0.75	0.7871	-0.415037	-0.345381
H1975-OsiR/ H1975	ILF2	0.8	0.8388	-0.321928	-0.253601
H1975-OsiR/ H1975	CALB2	0.78	0.81501	-0.358454	-0.29511
H1975-OsiR/ H1975	BAG2	1.13	1.1739	0.176323	0.23131
H1975-OsiR/ H1975	MACF1	1.02	1.0419	0.0285692	0.0592168
H1975-OsiR/ H1975	CKAP4	0.59	0.59948	-0.761213	-0.738216
H1975-OsiR/ H1975	PRDX6	0.78	0.7915	-0.358454	-0.337339
H1975-OsiR/ H1975	PARK7	1.05	1.0638	0.0703893	0.0892269
H1975-OsiR/ H1975	GSTO1	0.92	0.92531	-0.120294	-0.111991
H1975-OsiR/ H1975	PGAM5	1.14	1.1356	0.189034	0.183455
H1975-OsiR/ H1975	UBR2	0.85	0.84484	-0.234465	-0.24325
H1975-OsiR/ H1975	IFT27	0.79	0.78277	-0.340075	-0.35334
H1975-OsiR/ H1975	PAK2	0.77	0.76157	-0.37707	-0.392951
H1975-OsiR/ H1975	LDHA	0.94	0.92631	-0.0892673	-0.110433
H1975-OsiR/ H1975	BZW2	0.85	0.83528	-0.234465	-0.259668
H1975-OsiR/ H1975	OLA1	0.75	0.73514	-0.415037	-0.443909
H1975-OsiR/ H1975	POTEE	0.87	0.84139	-0.200913	-0.249153
H1975-OsiR/ H1975	G6PD	1.15	1.1064	0.201634	0.145873
H1975-OsiR/ H1975	TPD52	0.81	0.77461	-0.304006	-0.368458
H1975-OsiR/ H1975	NACA	0.93	0.88827	-0.104697	-0.17093
H1975-OsiR/ H1975	PARP4	1.14	1.0857	0.189034	0.118626
H1975-OsiR/ H1975	CHD4	1.08	1.0244	0.111031	0.0347792
H1975-OsiR/ H1975	ILF3	0.96	0.89955	-0.0588937	-0.152725
H1975-OsiR/ H1975	MCM7	0.78	0.72867	-0.358454	-0.456663
H1975-OsiR/ H1975	KAT8	0.9	0.83585	-0.152003	-0.258684
H1975-OsiR/ H1975	HSPB1	0.79	0.73292	-0.340075	-0.448272
H1975-OsiR/ H1975	MSH6	0.82	0.75044	-0.286304	-0.414191
H1975-OsiR/ H1975	PRDX3	1.47	1.3311	0.555816	0.412619
H1975-OsiR/ H1975	XRCC6	0.89	0.80572	-0.168123	-0.31165
H1975-OsiR/ H1975	LMNA	1.22	1.1003	0.286881	0.137897
H1975-OsiR/ H1975	FMNL2	0.77	0.69436	-0.37707	-0.526244
H1975-OsiR/ H1975	PDXK	1.2	1.0761	0.263034	0.105812
H1975-OsiR/ H1975	LEMD2	1.38	1.233	0.464668	0.302173
H1975-OsiR/ H1975	CRK	0.9	0.80148	-0.152003	-0.319262
H1975-OsiR/ H1975	TRPT1	0.85	0.75662	-0.234465	-0.402359
H1975-OsiR/ H1975	ARPC3	0.8	0.7118	-0.321928	-0.490456
H1975-OsiR/ H1975	MTPN	0.94	0.83554	-0.0892673	-0.259219
H1975-OsiR/ H1975	PDCD6	1.35	1.1912	0.432959	0.252416
H1975-OsiR/ H1975	MIF	0.92	0.81084	-0.120294	-0.302511
H1975-OsiR/ H1975	AIFM1	1.25	1.0938	0.321928	0.129349
H1975-OsiR/ H1975	EIF3E	1.38	1.2028	0.464668	0.266397
H1975-OsiR/ H1975	CD44	1.15	1.0017	0.201634	0.0024505
H1975-OsiR/ H1975	PLIN3	0.81	0.6966	-0.304006	-0.521598
H1975-OsiR/ H1975	VAT1	0.79	0.67661	-0.340075	-0.563604
H1975-OsiR/ H1975	PRDX1	1.22	1.0383	0.286881	0.0542233
H1975-OsiR/ H1975	RBMX	1.21	1.0204	0.275007	0.0291348
H1975-OsiR/ H1975	ATG2A	0.85	0.71434	-0.234465	-0.485317
H1975-OsiR/ H1975	MYO10	0.79	0.66377	-0.340075	-0.591245
H1975-OsiR/ H1975	RAB1A	1.36	1.1398	0.443607	0.188781
H1975-OsiR/ H1975	CKS2	1.54	1.277	0.62293	0.352759
H1975-OsiR/ H1975	GSTK1	1.35	1.1011	0.432959	0.138945
H1975-OsiR/ H1975	DHX57	1	0.80272	0	-0.317031
H1975-OsiR/ H1975	LAMB3	0.39	0.30729	-1.35845	-1.70233
H1975-OsiR/ H1975	BASP1	0.75	0.58257	-0.415037	-0.779497
H1975-OsiR/ H1975	XPO5	1.5	1.1579	0.584963	0.211511
H1975-OsiR/ H1975	PLK1	0.85	0.65293	-0.234465	-0.615
H1975-OsiR/ H1975	VDAC1	1.55	1.1841	0.632268	0.243791
H1975-OsiR/ H1975	PGM1	1.47	1.1156	0.555816	0.15782
H1975-OsiR/ H1975	TPM4	0.99	0.74407	-0.0144996	-0.42649
H1975-OsiR/ H1975	TPP1	0.88	0.65371	-0.184425	-0.613277
H1975-OsiR/ H1975	PPM1G	0.85	0.62937	-0.234465	-0.66802
H1975-OsiR/ H1975	RAB5C	1.54	1.1298	0.62293	0.176067
H1975-OsiR/ H1975	CUL4B	1.49	1.0922	0.575312	0.127237
H1975-OsiR/ H1975	RCN1	1.42	1.0281	0.505891	0.0399806
H1975-OsiR/ H1975	MAP4	1.49	1.0586	0.575312	0.0821576
H1975-OsiR/ H1975	DHX9	1.53	1.0685	0.613532	0.0955869
H1975-OsiR/ H1975	OTUB1	1.82	1.2184	0.863938	0.284988
H1975-OsiR/ H1975	SETD7	1.52	1.0037	0.604071	0.00532812
H1975-OsiR/ H1975	UTP20	1.7	1.1115	0.765535	0.152508
H1975-OsiR/ H1975	EPCAM	0.38	0.24295	-1.39593	-2.04127
H1975-OsiR/ H1975	CAND1	1.93	1.1196	0.948601	0.162983
H1975-OsiR/ H1975	MYL6	1.85	1.0613	0.887525	0.0858325
H1975-OsiR/ H1975	ANXA7	2.13	1.2137	1.09085	0.279412
H1975-OsiR/ H1975	ACTN4	3.07	1.6943	1.61824	0.760689
H1975-OsiR/ H1975	NUMA1	2.36	1.2797	1.23879	0.355806
H1975-OsiR/ H1975	KTN1	1.96	1.062	0.970854	0.0867838
H1975-OsiR/ H1975	LDHB	2.36	1.2306	1.23879	0.299362
H1975-OsiR/ H1975	BLVRB	4.6	2.0487	2.20163	1.03471
H1975-OsiR/ H1975	PAK1	2.32	1.0144	1.21412	0.0206267
H1975-OsiR/ H1975	PARP1	2.87	1.1731	1.52105	0.230326
H1975-OsiR/ H1975	PHB	2.96	1.0998	1.5656	0.137241
H1975-OsiR/ H1975	HERC2	3.11	1.1294	1.63691	0.175557
H1975-OsiR/ H1975	TRAP1	3.33	1.2072	1.73552	0.271665
H1975-OsiR/ H1975	LMNB1	3.36	1.1676	1.74846	0.223546
H1975-OsiR/ H1975	CSTF3	3.85	1.0663	1.94486	0.0926134
H1975-OsiR/ H1975	OAT	5.09	1.0683	2.34767	0.0953168
H1975-OsiR/ H1975	KYNU	0.31	0.064125	-1.68966	-3.96297
H1975-OsiR/ H1975	ACLY	6.5	1.247	2.70044	0.318461
H1975-OsiR/ H1975	CNDP2	6.19	1.117	2.62994	0.159629
H1975-OsiR/ H1975	XPO1	7.73	1.1796	2.95047	0.238298
H1975-OsiR/ H1975	COPB2	7.99	1.1399	2.9982	0.188907
H1975-OsiR/ H1975	UBE2C	9.08	1.0567	3.18269	0.0795658
