# Supplementary material for: Alterations in HLA Class I-Presented Immunopeptidome and Class I-Interactome upon Osimertinib Resistance in EGFR Mutant Lung Adenocarcinoma
Source: Cancers (Basel). 2021 Oct 4;13(19):4977. doi: 10.3390/cancers13194977 (PMC8507780; doi:10.3390/cancers13194977)
Supplement: Supplementary file 1 [file cancers-13-04977-s001.zip › Suppl Table S4.xlsx]

## Sheet: NetMHC_PC9
Peptide	Length	HLA-A02:06				HLA-A24:02				HLA-B39:01				HLA-B55:02				HLA-C03:03				HLA-C07:02				min%Rank
		core	icore	EL-score	EL_Rank	core	icore	EL-score	EL_Rank	core	icore	EL-score	EL_Rank	core	icore	EL-score	EL_Rank	core	icore	EL-score	EL_Rank	core	icore	EL-score	EL_Rank
VYLDKFIRL	9	VYLDKFIRL	VYLDKFIRL	0.0768	2.7663	VYLDKFIRL	VYLDKFIRL	0.9886	0.0043	VYLDKFIRL	VYLDKFIRL	0.0494	2.1665	VYLDKFIRL	VYLDKFIRL	0.0035	13.2298	VYLDKFIRL	VYLDKFIRL	0.0319	1.8646	VYLDKFIRL	VYLDKFIRL	0.6682	0.0294	0.0043
AVSDGVIKV	9	AVSDGVIKV	AVSDGVIKV	0.9577	0.0144	AVSDGVIKV	AVSDGVIKV	0.0014	10.1262	AVSDGVIKV	AVSDGVIKV	0.0047	8.0053	AVSDGVIKV	AVSDGVIKV	0.0268	4.5488	AVSDGVIKV	AVSDGVIKV	0.0443	1.5542	AVSDGVIKV	AVSDGVIKV	0.029	1.4918	0.0144
SIIGRLLEV	9	SIIGRLLEV	SIIGRLLEV	0.9692	0.0107	SIIGRLLEV	SIIGRLLEV	0.0034	6.8737	SIIGRLLEV	SIIGRLLEV	0.014	4.5004	SIIGRLLEV	SIIGRLLEV	0.0883	2.279	SIIGRLLEV	SIIGRLLEV	0.0969	0.929	SIIGRLLEV	SIIGRLLEV	0.0422	1.1046	0.0107
FLLGPRLVLA	10	FLLGPLVLA	FLLGPRLVLA	0.3324	0.6702	FLLGPRLLA	FLLGPRLVLA	0.0001	35.75	FLLGPRLVL	FLLGPRLVL	0.0004	21.7931	FLLGPRLVA	FLLGPRLVLA	0.0276	4.4736	FLLGPRLVL	FLLGPRLVL	0.0006	10.2876	FLLGPRLVL	FLLGPRLVL	0.0001	22.875	0.6702
NHIEPLKIQL	10	NIEPLKIQL	NHIEPLKIQL	0.0102	9.3013	NHIEPLIQL	NHIEPLKIQL	0.0077	4.7889	NHIEPKIQL	NHIEPLKIQL	0.9178	0.0175	NHIEPLIQL	NHIEPLKIQL	0.0038	12.5361	NHIEPLIQL	NHIEPLKIQL	0.0014	7.5986	NHIEPLIQL	NHIEPLKIQL	0.0181	2.0481	0.0175
ERADLIAYL	9	ERADLIAYL	ERADLIAYL	0.0414	4.236	ERADLIAYL	ERADLIAYL	0.0049	5.8407	ERADLIAYL	ERADLIAYL	0.8492	0.0364	ERADLIAYL	ERADLIAYL	0.0142	6.4429	ERADLIAYL	ERADLIAYL	0.0042	4.8492	ERADLIAYL	ERADLIAYL	0.3025	0.1666	0.0364
VLIPKLPQL	9	VLIPKLPQL	VLIPKLPQL	0.9845	0.0054	VLIPKLPQL	VLIPKLPQL	0.3216	0.5454	VLIPKLPQL	VLIPKLPQL	0.0804	1.5428	VLIPKLPQL	VLIPKLPQL	0.0359	3.8916	VLIPKLPQL	VLIPKLPQL	0.42	0.2508	VLIPKLPQL	VLIPKLPQL	0.3062	0.1637	0.0054
YGLPVVVKL	9	YGLPVVVKL	YGLPVVVKL	0.5212	0.3284	YGLPVVVKL	YGLPVVVKL	0.0944	1.3613	YGLPVVVKL	YGLPVVVKL	0.1205	1.1354	YGLPVVVKL	YGLPVVVKL	0.0474	3.3398	YGLPVVVKL	YGLPVVVKL	0.6146	0.1198	YGLPVVVKL	YGLPVVVKL	0.1265	0.4409	0.1198
ALLDKLYAL	9	ALLDKLYAL	ALLDKLYAL	0.9727	0.0096	ALLDKLYAL	ALLDKLYAL	0.0572	1.8025	ALLDKLYAL	ALLDKLYAL	0.1203	1.1365	ALLDKLYAL	ALLDKLYAL	0.0121	7.0234	ALLDKLYAL	ALLDKLYAL	0.0543	1.3805	ALLDKLYAL	ALLDKLYAL	0.1108	0.4943	0.0096
RYIDRIHIFF	10	RYIDRIHFF	RYIDRIHIFF	0.005	13.0794	RYIDRIHFF	RYIDRIHIFF	0.9846	0.0057	RYIDRIHIF	RYIDRIHIFF	0.0019	12.0849	RYIDRIIFF	RYIDRIHIFF	0.0006	29.24	RYIDRIHIF	RYIDRIHIFF	0.0007	9.785	RYIDRIHFF	RYIDRIHIFF	0.315	0.1568	0.0057
EYPDRIMNTF	10	EYPDIMNTF	EYPDRIMNTF	0.0031	16.3563	EYPDIMNTF	EYPDRIMNTF	0.9232	0.0342	EYPDRIMTF	EYPDRIMNTF	0.0087	5.8393	EPDRIMNTF	EYPDRIMNTF	0.0125	6.9152	EYPDRIMTF	EYPDRIMNTF	0.0007	9.655	EYPDRIMTF	EYPDRIMNTF	0.1126	0.4882	0.0342
LAAARLAAA	9	LAAARLAAA	LAAARLAAA	0.0485	3.8235	LAAARLAAA	LAAARLAAA	0	51	LAAARLAAA	LAAARLAAA	0.001	15.8721	LAAARLAAA	LAAARLAAA	0.3199	0.7466	LAAARLAAA	LAAARLAAA	0.0111	3.1392	LAAARLAAA	LAAARLAAA	0.0003	17.35	0.7466
LYIGWDKHYGF	11	YIWDKHYGF	YIGWDKHYGF	0.0002	43.0588	LYIDKHYGF	LYIGWDKHYGF	0.7125	0.1634	LYIDKHYGF	LYIGWDKHYGF	0.0003	24.7429	LYWDKHYGF	LYIGWDKHYGF	0.0001	58.5484	LGWDKHYGF	LYIGWDKHYGF	0	28.3333	LYIDKHYGF	LYIGWDKHYGF	0.0161	2.2373	0.1634
YALPHAILRL	10	YALPHILRL	YALPHAILRL	0.242	0.9856	YLPHAILRL	YALPHAILRL	0.0198	3.1125	YALPHAILL	YALPHAILRL	0.0101	5.3862	YALPAILRL	YALPHAILRL	0.0108	7.4507	YALPHALRL	YALPHAILRL	0.6467	0.1043	YALPHILRL	YALPHAILRL	0.0205	1.8727	0.1043
VIAEILRGV	9	VIAEILRGV	VIAEILRGV	0.8834	0.0398	VIAEILRGV	VIAEILRGV	0.0007	13.6723	VIAEILRGV	VIAEILRGV	0.0004	22.766	VIAEILRGV	VIAEILRGV	0.0133	6.6639	VIAEILRGV	VIAEILRGV	0.0059	4.1885	VIAEILRGV	VIAEILRGV	0.0034	5.4311	0.0398
GQDVGRYQV	9	GQDVGRYQV	GQDVGRYQV	0.4598	0.3998	GQDVGRYQV	GQDVGRYQV	0.001	11.4739	GQDVGRYQV	GQDVGRYQV	0.1123	1.1955	GQDVGRYQV	GQDVGRYQV	0.0031	13.9627	GQDVGRYQV	GQDVGRYQV	0.001	8.4711	GQDVGRYQV	GQDVGRYQV	0.0009	10.4888	0.3998
ILMEHIHKL	9	ILMEHIHKL	ILMEHIHKL	0.9931	0.0024	ILMEHIHKL	ILMEHIHKL	0.4067	0.4267	ILMEHIHKL	ILMEHIHKL	0.2822	0.4969	ILMEHIHKL	ILMEHIHKL	0.0604	2.8988	ILMEHIHKL	ILMEHIHKL	0.5891	0.1346	ILMEHIHKL	ILMEHIHKL	0.4897	0.0812	0.0024
IIIPEIQKV	9	IIIPEIQKV	IIIPEIQKV	0.9895	0.0037	IIIPEIQKV	IIIPEIQKV	0.0239	2.8479	IIIPEIQKV	IIIPEIQKV	0.0042	8.4518	IIIPEIQKV	IIIPEIQKV	0.0366	3.8548	IIIPEIQKV	IIIPEIQKV	0.1347	0.7175	IIIPEIQKV	IIIPEIQKV	0.0465	1.0153	0.0037
VLPKLYVKL	9	VLPKLYVKL	VLPKLYVKL	0.4258	0.462	VLPKLYVKL	VLPKLYVKL	0.511	0.3169	VLPKLYVKL	VLPKLYVKL	0.01	5.4083	VLPKLYVKL	VLPKLYVKL	0.0026	15.0942	VLPKLYVKL	VLPKLYVKL	0.0199	2.4052	VLPKLYVKL	VLPKLYVKL	0.0516	0.94	0.3169
NIIPRFVQV	9	NIIPRFVQV	NIIPRFVQV	0.9594	0.0139	NIIPRFVQV	NIIPRFVQV	0.0112	4.0287	NIIPRFVQV	NIIPRFVQV	0.0205	3.6807	NIIPRFVQV	NIIPRFVQV	0.1383	1.614	NIIPRFVQV	NIIPRFVQV	0.1114	0.836	NIIPRFVQV	NIIPRFVQV	0.066	0.7763	0.0139
VGYDKDFLTI	10	VGYDDFLTI	VGYDKDFLTI	0.0121	8.5479	VYDKDFLTI	VGYDKDFLTI	0.37	0.47	VYDKDFLTI	VGYDKDFLTI	0.0011	15.4884	VGYDKFLTI	VGYDKDFLTI	0.0012	21.8915	VGYDKFLTI	VGYDKDFLTI	0.001	8.7026	VYDKDFLTI	VGYDKDFLTI	0.002	7.0118	0.47
YYFEGIKQTF	10	YYFEGIQTF	YYFEGIKQTF	0.0293	5.2437	YYFEGIQTF	YYFEGIKQTF	0.9882	0.0044	YYFEGIQTF	YYFEGIKQTF	0.051	2.1159	YYFEIKQTF	YYFEGIKQTF	0.0042	11.9549	YYFEGIQTF	YYFEGIKQTF	0.0189	2.4551	YYFEGIQTF	YYFEGIKQTF	0.7197	0.0196	0.0044
ERFNVPVSL	9	ERFNVPVSL	ERFNVPVSL	0.0331	4.8674	ERFNVPVSL	ERFNVPVSL	0.0158	3.4531	ERFNVPVSL	ERFNVPVSL	0.9666	0.0062	ERFNVPVSL	ERFNVPVSL	0.0512	3.1961	ERFNVPVSL	ERFNVPVSL	0.0188	2.4586	ERFNVPVSL	ERFNVPVSL	0.5492	0.0542	0.0062
LLDRFLATV	9	LLDRFLATV	LLDRFLATV	0.5808	0.2642	LLDRFLATV	LLDRFLATV	0.0012	10.8206	LLDRFLATV	LLDRFLATV	0.0026	10.5176	LLDRFLATV	LLDRFLATV	0.0018	18.016	LLDRFLATV	LLDRFLATV	0.0008	9.4561	LLDRFLATV	LLDRFLATV	0.0032	5.5354	0.2642
KYFDEHYEY	9	KYFDEHYEY	KYFDEHYEY	0.0196	6.6202	KYFDEHYEY	KYFDEHYEY	0.8149	0.1037	KYFDEHYEY	KYFDEHYEY	0.0164	4.1404	KYFDEHYEY	KYFDEHYEY	0.0035	13.0704	KYFDEHYEY	KYFDEHYEY	0.0047	4.5852	KYFDEHYEY	KYFDEHYEY	0.8884	0.0053	0.0053
AIPVFLEKL	9	AIPVFLEKL	AIPVFLEKL	0.3258	0.687	AIPVFLEKL	AIPVFLEKL	0.0433	2.1145	AIPVFLEKL	AIPVFLEKL	0.0013	14.0769	AIPVFLEKL	AIPVFLEKL	0.0011	22.7818	AIPVFLEKL	AIPVFLEKL	0.0084	3.5591	AIPVFLEKL	AIPVFLEKL	0.0115	2.769	0.687
TYQRWQFTL	9	TYQRWQFTL	TYQRWQFTL	0.0063	11.7986	TYQRWQFTL	TYQRWQFTL	0.9643	0.0147	TYQRWQFTL	TYQRWQFTL	0.0982	1.3282	TYQRWQFTL	TYQRWQFTL	0.0013	20.9178	TYQRWQFTL	TYQRWQFTL	0.0017	6.9721	TYQRWQFTL	TYQRWQFTL	0.3207	0.1523	0.0147
IITDLLRSV	9	IITDLLRSV	IITDLLRSV	0.7896	0.0894	IITDLLRSV	IITDLLRSV	0.0011	10.9867	IITDLLRSV	IITDLLRSV	0.0009	16.6788	IITDLLRSV	IITDLLRSV	0.0238	4.872	IITDLLRSV	IITDLLRSV	0.0348	1.7763	IITDLLRSV	IITDLLRSV	0.0081	3.3948	0.0894
SGLLKVWQV	9	SGLLKVWQV	SGLLKVWQV	0.2993	0.7651	SGLLKVWQV	SGLLKVWQV	0.0059	5.3819	SGLLKVWQV	SGLLKVWQV	0.0136	4.5859	SGLLKVWQV	SGLLKVWQV	0.0189	5.5351	SGLLKVWQV	SGLLKVWQV	0.003	5.5072	SGLLKVWQV	SGLLKVWQV	0.0048	4.5028	0.7651
TQTAVITRI	9	TQTAVITRI	TQTAVITRI	0.4856	0.3698	TQTAVITRI	TQTAVITRI	0.0125	3.8577	TQTAVITRI	TQTAVITRI	0.0849	1.4862	TQTAVITRI	TQTAVITRI	0.0062	9.8867	TQTAVITRI	TQTAVITRI	0.0047	4.5967	TQTAVITRI	TQTAVITRI	0.0038	5.1163	0.3698
RWSPVRPLVF	10	RWSPVPLVF	RWSPVRPLVF	0.0023	18.5782	RWSPVPLVF	RWSPVRPLVF	0.906	0.0437	RWSPRPLVF	RWSPVRPLVF	0.0006	19.65	RWSPVPLVF	RWSPVRPLVF	0.0005	33.0606	RSPVRPLVF	RWSPVRPLVF	0.0022	6.3278	RWSPVPLVF	RWSPVRPLVF	0.0414	1.122	0.0437
SLLENLEKI	9	SLLENLEKI	SLLENLEKI	0.9122	0.0266	SLLENLEKI	SLLENLEKI	0.0248	2.796	SLLENLEKI	SLLENLEKI	0.0061	7.0514	SLLENLEKI	SLLENLEKI	0.0039	12.5213	SLLENLEKI	SLLENLEKI	0.0028	5.7335	SLLENLEKI	SLLENLEKI	0.0156	2.2805	0.0266
NYLSIFRKF	9	NYLSIFRKF	NYLSIFRKF	0.0029	16.7273	NYLSIFRKF	NYLSIFRKF	0.9885	0.0043	NYLSIFRKF	NYLSIFRKF	0.0067	6.7337	NYLSIFRKF	NYLSIFRKF	0.0021	16.7509	NYLSIFRKF	NYLSIFRKF	0.0009	8.7353	NYLSIFRKF	NYLSIFRKF	0.5654	0.0496	0.0043
AYSRVQYQF	9	AYSRVQYQF	AYSRVQYQF	0.0045	13.7273	AYSRVQYQF	AYSRVQYQF	0.988	0.0045	AYSRVQYQF	AYSRVQYQF	0.0116	4.9892	AYSRVQYQF	AYSRVQYQF	0.0009	25.8767	AYSRVQYQF	AYSRVQYQF	0.0013	7.8197	AYSRVQYQF	AYSRVQYQF	0.5048	0.0746	0.0045
GVIDLIFEKA	10	GVIDLIFEA	GVIDLIFEKA	0.3884	0.5369	GVIDIFEKA	GVIDLIFEKA	0	47	GVIDLIFEA	GVIDLIFEKA	0.0001	37.875	GVIDLIFEA	GVIDLIFEKA	0.011	7.3901	GVIDIFEKA	GVIDLIFEKA	0	32	GVIDLIFEA	GVIDLIFEKA	0	36.6667	0.5369
VYTSKSDVWSF	11	YTSSDVWSF	YTSKSDVWSF	0.0003	38.2692	VYTSKSWSF	VYTSKSDVWSF	0.8644	0.0681	VYTSKSDSF	VYTSKSDVWSF	0.0004	23.25	VSKSDVWSF	VYTSKSDVWSF	0.0001	61.087	VSKSDVWSF	VYTSKSDVWSF	0.0001	20.75	VYKSDVWSF	VYTSKSDVWSF	0.0254	1.6296	0.0681
FQIEDVIHKF	10	FQIEDIHKF	FQIEDVIHKF	0.5716	0.2736	FQIDVIHKF	FQIEDVIHKF	0.2097	0.7839	FQIDVIHKF	FQIEDVIHKF	0.045	2.3083	FQIDVIHKF	FQIEDVIHKF	0.0033	13.5176	FQIDVIHKF	FQIEDVIHKF	0.0379	1.6988	FQIDVIHKF	FQIEDVIHKF	0.0472	0.9997	0.2736
AVVTQVNKV	9	AVVTQVNKV	AVVTQVNKV	0.7221	0.1377	AVVTQVNKV	AVVTQVNKV	0.0006	14.2222	AVVTQVNKV	AVVTQVNKV	0.001	16.0803	AVVTQVNKV	AVVTQVNKV	0.0084	8.466	AVVTQVNKV	AVVTQVNKV	0.0063	4.0777	AVVTQVNKV	AVVTQVNKV	0.0019	7.2067	0.1377
EYMKHTRLF	9	EYMKHTRLF	EYMKHTRLF	0.0011	25.2233	EYMKHTRLF	EYMKHTRLF	0.9668	0.0134	EYMKHTRLF	EYMKHTRLF	0.0109	5.1775	EYMKHTRLF	EYMKHTRLF	0.0011	22.6909	EYMKHTRLF	EYMKHTRLF	0.0026	5.8846	EYMKHTRLF	EYMKHTRLF	0.3485	0.1374	0.0134
AVIPRLVQL	9	AVIPRLVQL	AVIPRLVQL	0.9618	0.0131	AVIPRLVQL	AVIPRLVQL	0.0876	1.4157	AVIPRLVQL	AVIPRLVQL	0.0602	1.8832	AVIPRLVQL	AVIPRLVQL	0.0686	2.6903	AVIPRLVQL	AVIPRLVQL	0.706	0.0842	AVIPRLVQL	AVIPRLVQL	0.2339	0.2322	0.0131
EYTDVLQKI	9	EYTDVLQKI	EYTDVLQKI	0.0204	6.4696	EYTDVLQKI	EYTDVLQKI	0.8536	0.0744	EYTDVLQKI	EYTDVLQKI	0.0426	2.3858	EYTDVLQKI	EYTDVLQKI	0.0025	15.6109	EYTDVLQKI	EYTDVLQKI	0.001	8.6078	EYTDVLQKI	EYTDVLQKI	0.0866	0.6084	0.0744
KVLDILQHI	9	KVLDILQHI	KVLDILQHI	0.9847	0.0054	KVLDILQHI	KVLDILQHI	0.1356	1.0974	KVLDILQHI	KVLDILQHI	0.0019	12.2453	KVLDILQHI	KVLDILQHI	0.0208	5.2667	KVLDILQHI	KVLDILQHI	0.0426	1.5868	KVLDILQHI	KVLDILQHI	0.0266	1.5781	0.0054
SALPDIKVLTL	11	SALPDILTL	SALPDIKVLTL	0.1219	1.9117	SALPKVLTL	SALPDIKVLTL	0.0034	6.8829	SPDIKVLTL	SALPDIKVLTL	0.0305	2.9188	SPDIKVLTL	SALPDIKVLTL	0.0255	4.6903	SALPDVLTL	SALPDIKVLTL	0.1501	0.6601	SALPKVLTL	SALPDIKVLTL	0.0033	5.4741	0.6601
KFAEEFYSF	9	KFAEEFYSF	KFAEEFYSF	0.038	4.4596	KFAEEFYSF	KFAEEFYSF	0.9812	0.007	KFAEEFYSF	KFAEEFYSF	0.0122	4.8684	KFAEEFYSF	KFAEEFYSF	0.0031	13.8778	KFAEEFYSF	KFAEEFYSF	0.008	3.6494	KFAEEFYSF	KFAEEFYSF	0.3557	0.1337	0.007
FLLDPVKGERL	11	FLLDPVERL	FLLDPVKGERL	0.6543	0.196	FLPVKGERL	FLLDPVKGERL	0.0027	7.5793	FLLDPGERL	FLLDPVKGERL	0.0042	8.4387	FLLDPGERL	FLLDPVKGERL	0.0014	20.8904	FLLDPGERL	FLLDPVKGERL	0.0088	3.4799	FLLDPVERL	FLLDPVKGERL	0.0066	3.819	0.196
LYTPVLIRF	9	LYTPVLIRF	LYTPVLIRF	0.0137	7.9995	LYTPVLIRF	LYTPVLIRF	0.9853	0.0055	LYTPVLIRF	LYTPVLIRF	0.0065	6.8386	LYTPVLIRF	LYTPVLIRF	0.0037	12.6934	LYTPVLIRF	LYTPVLIRF	0.004	4.9157	LYTPVLIRF	LYTPVLIRF	0.5682	0.0491	0.0055
RGLDDIKDLKV	11	RGLDDILKV	RGLDDIKDLKV	0.0227	6.0931	RGLDDILKV	RGLDDIKDLKV	0.0001	35	RGLDKDLKV	RGLDDIKDLKV	0.0001	36	RGLDDILKV	RGLDDIKDLKV	0.0001	52.2619	RGLDDILKV	RGLDDIKDLKV	0	39	RGLDDILKV	RGLDDIKDLKV	0	35.75	6.0931
KQLDDLKVEL	10	KQLDDLVEL	KQLDDLKVEL	0.7901	0.0891	KQLDDLVEL	KQLDDLKVEL	0.006	5.37	KQDDLKVEL	KQLDDLKVEL	0.128	1.0794	KQLDLKVEL	KQLDDLKVEL	0.0012	21.9302	KQDDLKVEL	KQLDDLKVEL	0.0045	4.6797	KLDDLKVEL	KQLDDLKVEL	0.0072	3.6153	0.0891
YAYDGKDYLAL	11	YAYDGKLAL	YAYDGKDYLAL	0.185	1.2927	AYDGKDYLL	AYDGKDYLAL	0.0058	5.4253	YAYDGKLAL	YAYDGKDYLAL	0.0978	1.3324	YAYDGKLAL	YAYDGKDYLAL	0.0288	4.3857	YAYDGKLAL	YAYDGKDYLAL	0.904	0.0189	YAYDGKLAL	YAYDGKDYLAL	0.0145	2.3852	0.0189
YAYDGKDYIAL	11	YAYDGKIAL	YAYDGKDYIAL	0.2176	1.0967	AYDGKYIAL	AYDGKDYIAL	0.0034	6.9064	YAYDGKIAL	YAYDGKDYIAL	0.1087	1.2287	YAYDGKIAL	YAYDGKDYIAL	0.0321	4.133	YAYDGKIAL	YAYDGKDYIAL	0.8719	0.0307	YAYDGKIAL	YAYDGKDYIAL	0.0128	2.5718	0.0307
GRAPQVLVL	9	GRAPQVLVL	GRAPQVLVL	0.0279	5.3981	GRAPQVLVL	GRAPQVLVL	0.0071	4.9497	GRAPQVLVL	GRAPQVLVL	0.7848	0.0708	GRAPQVLVL	GRAPQVLVL	0.008	8.7351	GRAPQVLVL	GRAPQVLVL	0.0078	3.6925	GRAPQVLVL	GRAPQVLVL	0.7306	0.018	0.018
QVFPGLLERV	10	QVFPGLLEV	QVFPGLLERV	0.8539	0.0547	QFPGLLERV	QVFPGLLERV	0.0062	5.2728	QVFPGLLEV	QVFPGLLERV	0.0006	20.0303	QVFPGLLEV	QVFPGLLERV	0.0231	4.9587	QVFPGLLEV	QVFPGLLERV	0.0018	6.8622	QVFPGLLEV	QVFPGLLERV	0.0011	9.4321	0.0547
LVYPEELKPVL	11	LVYPEELKL	LVYPEELKPVL	0.1377	1.7304	VYPEELPVL	VYPEELKPVL	0.028	2.6268	LPEELKPVL	LVYPEELKPVL	0.0054	7.4793	LPEELKPVL	LVYPEELKPVL	0.029	4.3643	LVYPEELVL	LVYPEELKPVL	0.016	2.6661	LVYPEKPVL	LVYPEELKPVL	0.0011	9.45	1.7304
LIGEFLEKV	9	LIGEFLEKV	LIGEFLEKV	0.8125	0.0771	LIGEFLEKV	LIGEFLEKV	0.0005	15.039	LIGEFLEKV	LIGEFLEKV	0.0002	31.0667	LIGEFLEKV	LIGEFLEKV	0.0017	18.9572	LIGEFLEKV	LIGEFLEKV	0.0003	12.7143	LIGEFLEKV	LIGEFLEKV	0.002	6.9951	0.0771
KILPTLEAV	9	KILPTLEAV	KILPTLEAV	0.956	0.015	KILPTLEAV	KILPTLEAV	0.0012	10.8106	KILPTLEAV	KILPTLEAV	0.0022	11.3311	KILPTLEAV	KILPTLEAV	0.0287	4.3923	KILPTLEAV	KILPTLEAV	0.0059	4.1828	KILPTLEAV	KILPTLEAV	0.004	4.9888	0.015
LYTEKFEEF	9	LYTEKFEEF	LYTEKFEEF	0.004	14.4915	LYTEKFEEF	LYTEKFEEF	0.9898	0.0038	LYTEKFEEF	LYTEKFEEF	0.0193	3.7985	LYTEKFEEF	LYTEKFEEF	0.0019	17.7696	LYTEKFEEF	LYTEKFEEF	0.0065	3.9963	LYTEKFEEF	LYTEKFEEF	0.6168	0.0402	0.0038
KFIDTTSKF	9	KFIDTTSKF	KFIDTTSKF	0.034	4.786	KFIDTTSKF	KFIDTTSKF	0.9534	0.018	KFIDTTSKF	KFIDTTSKF	0.0065	6.8371	KFIDTTSKF	KFIDTTSKF	0.0017	18.5561	KFIDTTSKF	KFIDTTSKF	0.0135	2.879	KFIDTTSKF	KFIDTTSKF	0.4272	0.1053	0.018
FVIRNIVEA	9	FVIRNIVEA	FVIRNIVEA	0.8816	0.0408	FVIRNIVEA	FVIRNIVEA	0.0002	20.3	FVIRNIVEA	FVIRNIVEA	0.0064	6.9109	FVIRNIVEA	FVIRNIVEA	0.3363	0.7017	FVIRNIVEA	FVIRNIVEA	0.0574	1.3389	FVIRNIVEA	FVIRNIVEA	0.0049	4.4649	0.0408
SLFPGKLEVV	10	SLFPGKLEV	SLFPGKLEVV	0.7586	0.1118	SFPGKLEVV	SLFPGKLEVV	0.0059	5.389	SLFPGKEVV	SLFPGKLEVV	0.0034	9.3493	SLFPGKLEV	SLFPGKLEVV	0.0135	6.6214	SLFPGKLEV	SLFPGKLEVV	0.0014	7.5457	SLFPGKLEV	SLFPGKLEVV	0.002	7.0335	0.1118
NYKKFYEQF	9	NYKKFYEQF	NYKKFYEQF	0.0006	31.6042	NYKKFYEQF	NYKKFYEQF	0.9781	0.0082	NYKKFYEQF	NYKKFYEQF	0.0063	6.914	NYKKFYEQF	NYKKFYEQF	0.0013	21.2558	NYKKFYEQF	NYKKFYEQF	0.0005	10.9935	NYKKFYEQF	NYKKFYEQF	0.4983	0.0779	0.0082
ATVPGLLKV	9	ATVPGLLKV	ATVPGLLKV	0.9345	0.0204	ATVPGLLKV	ATVPGLLKV	0.0035	6.8161	ATVPGLLKV	ATVPGLLKV	0.002	11.9093	ATVPGLLKV	ATVPGLLKV	0.0232	4.9399	ATVPGLLKV	ATVPGLLKV	0.0917	0.9711	ATVPGLLKV	ATVPGLLKV	0.0081	3.397	0.0204
ARDETEFYL	9	ARDETEFYL	ARDETEFYL	0.1069	2.141	ARDETEFYL	ARDETEFYL	0.02	3.0941	ARDETEFYL	ARDETEFYL	0.7575	0.078	ARDETEFYL	ARDETEFYL	0.0065	9.6893	ARDETEFYL	ARDETEFYL	0.0039	4.9756	ARDETEFYL	ARDETEFYL	0.3427	0.1404	0.078
DYSSILQKF	9	DYSSILQKF	DYSSILQKF	0.0026	17.5499	DYSSILQKF	DYSSILQKF	0.974	0.0097	DYSSILQKF	DYSSILQKF	0.0241	3.3598	DYSSILQKF	DYSSILQKF	0.0012	21.6822	DYSSILQKF	DYSSILQKF	0.0022	6.245	DYSSILQKF	DYSSILQKF	0.2624	0.2059	0.0097
VYGFQWRHF	9	VYGFQWRHF	VYGFQWRHF	0.0001	55.8621	VYGFQWRHF	VYGFQWRHF	0.9453	0.0208	VYGFQWRHF	VYGFQWRHF	0.0001	36.3333	VYGFQWRHF	VYGFQWRHF	0.0001	57.0968	VYGFQWRHF	VYGFQWRHF	0.0001	19.4286	VYGFQWRHF	VYGFQWRHF	0.0772	0.6783	0.0208
GIAGSLKTV	9	GIAGSLKTV	GIAGSLKTV	0.5966	0.2484	GIAGSLKTV	GIAGSLKTV	0.0001	27.7	GIAGSLKTV	GIAGSLKTV	0.0005	20.4697	GIAGSLKTV	GIAGSLKTV	0.0049	11.1305	GIAGSLKTV	GIAGSLKTV	0.003	5.5599	GIAGSLKTV	GIAGSLKTV	0.0009	10.5618	0.2484
TREEGTPLTL	10	TREEGPLTL	TREEGTPLTL	0.0033	15.7146	TREEGPLTL	TREEGTPLTL	0.0015	9.8038	TREEGTLTL	TREEGTPLTL	0.7236	0.0919	TREEGTPTL	TREEGTPLTL	0.0025	15.5198	TREEGPLTL	TREEGTPLTL	0.0005	11.0566	TREEGPLTL	TREEGTPLTL	0.0319	1.403	0.0919
TVIAKVNNV	9	TVIAKVNNV	TVIAKVNNV	0.8098	0.0788	TVIAKVNNV	TVIAKVNNV	0.0016	9.4009	TVIAKVNNV	TVIAKVNNV	0.0038	8.7829	TVIAKVNNV	TVIAKVNNV	0.0296	4.3258	TVIAKVNNV	TVIAKVNNV	0.0163	2.646	TVIAKVNNV	TVIAKVNNV	0.009	3.2043	0.0788
NLLPKLHIV	9	NLLPKLHIV	NLLPKLHIV	0.8981	0.0309	NLLPKLHIV	NLLPKLHIV	0.0063	5.2642	NLLPKLHIV	NLLPKLHIV	0.0192	3.8076	NLLPKLHIV	NLLPKLHIV	0.0377	3.7963	NLLPKLHIV	NLLPKLHIV	0.0077	3.7283	NLLPKLHIV	NLLPKLHIV	0.0377	1.2039	0.0309
TYGEIFEKF	9	TYGEIFEKF	TYGEIFEKF	0.0055	12.5681	TYGEIFEKF	TYGEIFEKF	0.9973	0.001	TYGEIFEKF	TYGEIFEKF	0.0162	4.1655	TYGEIFEKF	TYGEIFEKF	0.0011	23.3542	TYGEIFEKF	TYGEIFEKF	0.0013	7.7308	TYGEIFEKF	TYGEIFEKF	0.4676	0.0872	0.001
SVLKSLVEI	9	SVLKSLVEI	SVLKSLVEI	0.8138	0.0762	SVLKSLVEI	SVLKSLVEI	0.0099	4.2709	SVLKSLVEI	SVLKSLVEI	0.0035	9.1	SVLKSLVEI	SVLKSLVEI	0.0267	4.5613	SVLKSLVEI	SVLKSLVEI	0.0357	1.7546	SVLKSLVEI	SVLKSLVEI	0.0045	4.7011	0.0762
ILFSEGLIKA	10	ILFEGLIKA	ILFSEGLIKA	0.6157	0.2311	IFSEGLIKA	ILFSEGLIKA	0.0003	18.125	ILFEGLIKA	ILFSEGLIKA	0.0001	33.6923	ILFEGLIKA	ILFSEGLIKA	0.0075	9.0179	ILFEGLIKA	ILFSEGLIKA	0	25.4	ILSEGLIKA	ILFSEGLIKA	0.0001	24.6154	0.2311
AYLESFYKF	9	AYLESFYKF	AYLESFYKF	0.0342	4.7704	AYLESFYKF	AYLESFYKF	0.9977	0.0009	AYLESFYKF	AYLESFYKF	0.0175	3.9839	AYLESFYKF	AYLESFYKF	0.0021	16.9777	AYLESFYKF	AYLESFYKF	0.0036	5.1358	AYLESFYKF	AYLESFYKF	0.6352	0.0363	0.0009
IYIKHPHLF	9	IYIKHPHLF	IYIKHPHLF	0.0199	6.5527	IYIKHPHLF	IYIKHPHLF	0.9989	0.0004	IYIKHPHLF	IYIKHPHLF	0.0263	3.1869	IYIKHPHLF	IYIKHPHLF	0.005	11.0071	IYIKHPHLF	IYIKHPHLF	0.0426	1.5874	IYIKHPHLF	IYIKHPHLF	0.9062	0.0044	0.0004
SVLGKVNEI	9	SVLGKVNEI	SVLGKVNEI	0.7658	0.1073	SVLGKVNEI	SVLGKVNEI	0.0077	4.7906	SVLGKVNEI	SVLGKVNEI	0.0132	4.6643	SVLGKVNEI	SVLGKVNEI	0.0268	4.553	SVLGKVNEI	SVLGKVNEI	0.0833	1.043	SVLGKVNEI	SVLGKVNEI	0.0165	2.201	0.1073
TYLEKFQNL	9	TYLEKFQNL	TYLEKFQNL	0.0626	3.2179	TYLEKFQNL	TYLEKFQNL	0.9871	0.0048	TYLEKFQNL	TYLEKFQNL	0.1202	1.1374	TYLEKFQNL	TYLEKFQNL	0.0036	13.0228	TYLEKFQNL	TYLEKFQNL	0.0271	2.0399	TYLEKFQNL	TYLEKFQNL	0.6528	0.0325	0.0048
ALLDRIVSV	9	ALLDRIVSV	ALLDRIVSV	0.9913	0.0031	ALLDRIVSV	ALLDRIVSV	0.0073	4.8862	ALLDRIVSV	ALLDRIVSV	0.0302	2.9337	ALLDRIVSV	ALLDRIVSV	0.072	2.6035	ALLDRIVSV	ALLDRIVSV	0.0382	1.6923	ALLDRIVSV	ALLDRIVSV	0.108	0.5055	0.0031
TGPTRFFLF	9	TGPTRFFLF	TGPTRFFLF	0.0027	17.1966	TGPTRFFLF	TGPTRFFLF	0.3548	0.4881	TGPTRFFLF	TGPTRFFLF	0.0017	12.7956	TGPTRFFLF	TGPTRFFLF	0.0007	28.2	TGPTRFFLF	TGPTRFFLF	0.0049	4.5328	TGPTRFFLF	TGPTRFFLF	0.0451	1.0435	0.4881
FAEGFVRAL	9	FAEGFVRAL	FAEGFVRAL	0.1296	1.8198	FAEGFVRAL	FAEGFVRAL	0.0007	13.2689	FAEGFVRAL	FAEGFVRAL	0.1701	0.8196	FAEGFVRAL	FAEGFVRAL	0.0479	3.3209	FAEGFVRAL	FAEGFVRAL	0.9789	0.0037	FAEGFVRAL	FAEGFVRAL	0.0911	0.5843	0.0037
LYHDIFSRL	9	LYHDIFSRL	LYHDIFSRL	0.0125	8.3913	LYHDIFSRL	LYHDIFSRL	0.9392	0.0241	LYHDIFSRL	LYHDIFSRL	0.0458	2.2836	LYHDIFSRL	LYHDIFSRL	0.0053	10.6767	LYHDIFSRL	LYHDIFSRL	0.0215	2.3214	LYHDIFSRL	LYHDIFSRL	0.5736	0.0481	0.0241
AVIGDVIRV	9	AVIGDVIRV	AVIGDVIRV	0.9747	0.0089	AVIGDVIRV	AVIGDVIRV	0.0012	10.8106	AVIGDVIRV	AVIGDVIRV	0.0023	11.1859	AVIGDVIRV	AVIGDVIRV	0.0169	5.8725	AVIGDVIRV	AVIGDVIRV	0.0147	2.78	AVIGDVIRV	AVIGDVIRV	0.0063	3.898	0.0089
LVIDAVREI	9	LVIDAVREI	LVIDAVREI	0.6638	0.1872	LVIDAVREI	LVIDAVREI	0.0045	6.0399	LVIDAVREI	LVIDAVREI	0.0037	8.9165	LVIDAVREI	LVIDAVREI	0.0244	4.812	LVIDAVREI	LVIDAVREI	0.3443	0.3154	LVIDAVREI	LVIDAVREI	0.0143	2.4015	0.1872
GVVDPRAISVL	11	GVVDPISVL	GVVDPRAISVL	0.1059	2.1589	GVPRAISVL	GVVDPRAISVL	0.0004	17	GVVDPISVL	GVVDPRAISVL	0.0012	14.6	GVVDPRAVL	GVVDPRAISVL	0.0015	19.9708	GVVDPISVL	GVVDPRAISVL	0.0089	3.4662	GVVDPISVL	GVVDPRAISVL	0.0003	16.7273	2.1589
ITVEKIIKI	9	ITVEKIIKI	ITVEKIIKI	0.7334	0.1285	ITVEKIIKI	ITVEKIIKI	0.0357	2.3408	ITVEKIIKI	ITVEKIIKI	0.0029	10.0538	ITVEKIIKI	ITVEKIIKI	0.0108	7.4332	ITVEKIIKI	ITVEKIIKI	0.0935	0.957	ITVEKIIKI	ITVEKIIKI	0.0221	1.7797	0.1285
GLIEILKKV	9	GLIEILKKV	GLIEILKKV	0.94	0.019	GLIEILKKV	GLIEILKKV	0.0008	12.7975	GLIEILKKV	GLIEILKKV	0.0013	14.0615	GLIEILKKV	GLIEILKKV	0.0029	14.3471	GLIEILKKV	GLIEILKKV	0.0008	9.2675	GLIEILKKV	GLIEILKKV	0.008	3.4252	0.019
KWFFQKLRF	9	KWFFQKLRF	KWFFQKLRF	0.0032	15.8932	KWFFQKLRF	KWFFQKLRF	0.8345	0.0882	KWFFQKLRF	KWFFQKLRF	0.0005	21.3793	KWFFQKLRF	KWFFQKLRF	0.0009	25.0685	KWFFQKLRF	KWFFQKLRF	0.0003	13.5593	KWFFQKLRF	KWFFQKLRF	0.0561	0.8818	0.0882
WLAEKLPTL	9	WLAEKLPTL	WLAEKLPTL	0.9685	0.011	WLAEKLPTL	WLAEKLPTL	0.0417	2.1624	WLAEKLPTL	WLAEKLPTL	0.2838	0.4937	WLAEKLPTL	WLAEKLPTL	0.0232	4.943	WLAEKLPTL	WLAEKLPTL	0.3549	0.3038	WLAEKLPTL	WLAEKLPTL	0.1459	0.3836	0.011
LYWSHPRKF	9	LYWSHPRKF	LYWSHPRKF	0.0032	15.9425	LYWSHPRKF	LYWSHPRKF	0.9607	0.0159	LYWSHPRKF	LYWSHPRKF	0.0143	4.4603	LYWSHPRKF	LYWSHPRKF	0.0066	9.6235	LYWSHPRKF	LYWSHPRKF	0.011	3.1545	LYWSHPRKF	LYWSHPRKF	0.7477	0.0156	0.0156
IRDNFVIVY	9	IRDNFVIVY	IRDNFVIVY	0.006	12.0979	IRDNFVIVY	IRDNFVIVY	0.0115	3.9879	IRDNFVIVY	IRDNFVIVY	0.0985	1.3249	IRDNFVIVY	IRDNFVIVY	0.0094	8.0222	IRDNFVIVY	IRDNFVIVY	0.006	4.1717	IRDNFVIVY	IRDNFVIVY	0.8155	0.0087	0.0087
SQLEDAIRL	9	SQLEDAIRL	SQLEDAIRL	0.9173	0.0253	SQLEDAIRL	SQLEDAIRL	0.0175	3.3077	SQLEDAIRL	SQLEDAIRL	0.568	0.1717	SQLEDAIRL	SQLEDAIRL	0.0032	13.6874	SQLEDAIRL	SQLEDAIRL	0.0622	1.2738	SQLEDAIRL	SQLEDAIRL	0.0325	1.3827	0.0253
AIQDKLFQV	9	AIQDKLFQV	AIQDKLFQV	0.9735	0.0093	AIQDKLFQV	AIQDKLFQV	0.0065	5.1868	AIQDKLFQV	AIQDKLFQV	0.0026	10.5065	AIQDKLFQV	AIQDKLFQV	0.0172	5.8224	AIQDKLFQV	AIQDKLFQV	0.0061	4.1353	AIQDKLFQV	AIQDKLFQV	0.0194	1.9449	0.0093
LYGRNFNYL	9	LYGRNFNYL	LYGRNFNYL	0.0012	24.3333	LYGRNFNYL	LYGRNFNYL	0.8234	0.098	LYGRNFNYL	LYGRNFNYL	0.0028	10.2189	LYGRNFNYL	LYGRNFNYL	0.0006	29.58	LYGRNFNYL	LYGRNFNYL	0.0009	8.7091	LYGRNFNYL	LYGRNFNYL	0.1181	0.4694	0.098
VLADALKSI	9	VLADALKSI	VLADALKSI	0.7119	0.146	VLADALKSI	VLADALKSI	0.0081	4.665	VLADALKSI	VLADALKSI	0.003	9.9414	VLADALKSI	VLADALKSI	0.005	11.0652	VLADALKSI	VLADALKSI	0.022	2.295	VLADALKSI	VLADALKSI	0.0057	4.1308	0.146
ERLLGNFSL	9	ERLLGNFSL	ERLLGNFSL	0.0073	10.9372	ERLLGNFSL	ERLLGNFSL	0.0035	6.8035	ERLLGNFSL	ERLLGNFSL	0.9039	0.0198	ERLLGNFSL	ERLLGNFSL	0.0103	7.6208	ERLLGNFSL	ERLLGNFSL	0.0013	7.7067	ERLLGNFSL	ERLLGNFSL	0.0811	0.6496	0.0198
HYKPTPLYF	9	HYKPTPLYF	HYKPTPLYF	0.012	8.5678	HYKPTPLYF	HYKPTPLYF	0.9836	0.0061	HYKPTPLYF	HYKPTPLYF	0.0411	2.4364	HYKPTPLYF	HYKPTPLYF	0.0099	7.7879	HYKPTPLYF	HYKPTPLYF	0.0407	1.6312	HYKPTPLYF	HYKPTPLYF	0.9387	0.0029	0.0029
RTLETLIRL	9	RTLETLIRL	RTLETLIRL	0.8572	0.0533	RTLETLIRL	RTLETLIRL	0.0481	1.981	RTLETLIRL	RTLETLIRL	0.0082	6.0316	RTLETLIRL	RTLETLIRL	0.011	7.3671	RTLETLIRL	RTLETLIRL	0.1421	0.6875	RTLETLIRL	RTLETLIRL	0.0207	1.8645	0.0533
ERDPVLWSL	9	ERDPVLWSL	ERDPVLWSL	0.1454	1.6471	ERDPVLWSL	ERDPVLWSL	0.0772	1.5252	ERDPVLWSL	ERDPVLWSL	0.9667	0.0062	ERDPVLWSL	ERDPVLWSL	0.0315	4.1775	ERDPVLWSL	ERDPVLWSL	0.0206	2.3674	ERDPVLWSL	ERDPVLWSL	0.4649	0.088	0.0062
LTAPEDVFSKL	11	LTADVFSKL	LTAPEDVFSKL	0.0334	4.8409	LTAPVFSKL	LTAPEDVFSKL	0.0015	9.7392	LPEDVFSKL	LTAPEDVFSKL	0.002	11.9252	LPEDVFSKL	LTAPEDVFSKL	0.0274	4.4899	LTAPVFSKL	LTAPEDVFSKL	0.0026	5.898	LTAPVFSKL	LTAPEDVFSKL	0.0002	20.5833	4.4899
NRHYYSITI	9	NRHYYSITI	NRHYYSITI	0.0014	22.609	NRHYYSITI	NRHYYSITI	0.0022	8.3488	NRHYYSITI	NRHYYSITI	0.5642	0.1743	NRHYYSITI	NRHYYSITI	0.0121	7.0059	NRHYYSITI	NRHYYSITI	0.0004	12.4416	NRHYYSITI	NRHYYSITI	0.1277	0.4368	0.1743
QRLINLVGESL	11	RLINVGESL	RLINLVGESL	0.0047	13.4866	QRLLVGESL	QRLINLVGESL	0.0003	19.6286	QRNLVGESL	QRLINLVGESL	0.0783	1.5683	QRLINLVSL	QRLINLVGESL	0.0008	26.9855	QINLVGESL	QRLINLVGESL	0	27.25	QRNLVGESL	QRLINLVGESL	0.0019	7.2598	1.5683
AHDDGRWSL	9	AHDDGRWSL	AHDDGRWSL	0.0371	4.5282	AHDDGRWSL	AHDDGRWSL	0.0815	1.4773	AHDDGRWSL	AHDDGRWSL	0.9749	0.0047	AHDDGRWSL	AHDDGRWSL	0.0161	6.016	AHDDGRWSL	AHDDGRWSL	0.031	1.8923	AHDDGRWSL	AHDDGRWSL	0.2563	0.2116	0.0047
KYLSVQGQLF	10	KLSVQGQLF	KYLSVQGQLF	0.0015	22.2115	KYLSVQQLF	KYLSVQGQLF	0.971	0.0111	KYLSVGQLF	KYLSVQGQLF	0.0003	25.5625	KYLSVGQLF	KYLSVQGQLF	0.0002	50.2381	KYLSVGQLF	KYLSVQGQLF	0.0001	18.7368	KYLSVGQLF	KYLSVQGQLF	0.0592	0.8474	0.0111
AQIKELEEL	9	AQIKELEEL	AQIKELEEL	0.8985	0.0307	AQIKELEEL	AQIKELEEL	0.039	2.2423	AQIKELEEL	AQIKELEEL	0.3604	0.3622	AQIKELEEL	AQIKELEEL	0.0016	19.4035	AQIKELEEL	AQIKELEEL	0.0461	1.5189	AQIKELEEL	AQIKELEEL	0.0107	2.8784	0.0307
AYVLNIVRF	9	AYVLNIVRF	AYVLNIVRF	0.0066	11.5	AYVLNIVRF	AYVLNIVRF	0.9661	0.0138	AYVLNIVRF	AYVLNIVRF	0.0061	7.0169	AYVLNIVRF	AYVLNIVRF	0.0012	22.1	AYVLNIVRF	AYVLNIVRF	0.001	8.6667	AYVLNIVRF	AYVLNIVRF	0.2805	0.1873	0.0138
SVIPQIQKV	9	SVIPQIQKV	SVIPQIQKV	0.9914	0.003	SVIPQIQKV	SVIPQIQKV	0.0232	2.8864	SVIPQIQKV	SVIPQIQKV	0.0211	3.6177	SVIPQIQKV	SVIPQIQKV	0.1347	1.6458	SVIPQIQKV	SVIPQIQKV	0.3095	0.3534	SVIPQIQKV	SVIPQIQKV	0.1056	0.5168	0.003
NVLGKLLSV	9	NVLGKLLSV	NVLGKLLSV	0.9252	0.023	NVLGKLLSV	NVLGKLLSV	0.0018	8.9833	NVLGKLLSV	NVLGKLLSV	0.0174	3.9893	NVLGKLLSV	NVLGKLLSV	0.0891	2.263	NVLGKLLSV	NVLGKLLSV	0.0348	1.7777	NVLGKLLSV	NVLGKLLSV	0.0208	1.8541	0.023
LILDPIFKV	9	LILDPIFKV	LILDPIFKV	0.9747	0.0089	LILDPIFKV	LILDPIFKV	0.0026	7.7598	LILDPIFKV	LILDPIFKV	0.0015	13.5251	LILDPIFKV	LILDPIFKV	0.0385	3.752	LILDPIFKV	LILDPIFKV	0.0116	3.0684	LILDPIFKV	LILDPIFKV	0.014	2.439	0.0089
RYPDRITLI	9	RYPDRITLI	RYPDRITLI	0.0289	5.2925	RYPDRITLI	RYPDRITLI	0.9744	0.0096	RYPDRITLI	RYPDRITLI	0.0112	5.0781	RYPDRITLI	RYPDRITLI	0.0025	15.5714	RYPDRITLI	RYPDRITLI	0.0053	4.3764	RYPDRITLI	RYPDRITLI	0.401	0.1148	0.0096
LYVVDLKKF	9	LYVVDLKKF	LYVVDLKKF	0.0005	33.7805	LYVVDLKKF	LYVVDLKKF	0.8253	0.0963	LYVVDLKKF	LYVVDLKKF	0.0005	21.7241	LYVVDLKKF	LYVVDLKKF	0.0001	56.2903	LYVVDLKKF	LYVVDLKKF	0.0003	14.0217	LYVVDLKKF	LYVVDLKKF	0.0849	0.6207	0.0963
KYLEESTIRHF	11	KYLEESTHF	KYLEESTIRHF	0.0022	18.6565	KYLEESTHF	KYLEESTIRHF	0.9527	0.0183	KYLEESTHF	KYLEESTIRHF	0.0003	24.3429	KYLEESTIF	KYLEESTIRHF	0.0002	50.3571	KYLEESTHF	KYLEESTIRHF	0.0001	19.7857	KYLETIRHF	KYLEESTIRHF	0.0391	1.1715	0.0183
LQIEDFEARI	10	LQIEDFEAI	LQIEDFEARI	0.182	1.3152	LQIEDFERI	LQIEDFEARI	0.0006	14.2929	LQIEDFEAI	LQIEDFEARI	0.0043	8.3257	LQIEDFEAI	LQIEDFEARI	0.0003	42.4375	LQIEDFEAI	LQIEDFEARI	0.0004	11.4717	LQIEDFERI	LQIEDFEARI	0	39.6667	1.3152
WYQTKFETL	9	WYQTKFETL	WYQTKFETL	0.0032	16.0835	WYQTKFETL	WYQTKFETL	0.8693	0.0648	WYQTKFETL	WYQTKFETL	0.1091	1.225	WYQTKFETL	WYQTKFETL	0.0015	20.0959	WYQTKFETL	WYQTKFETL	0.0053	4.3933	WYQTKFETL	WYQTKFETL	0.3472	0.138	0.0648
YYIFIPSKF	9	YYIFIPSKF	YYIFIPSKF	0.0101	9.3546	YYIFIPSKF	YYIFIPSKF	0.9929	0.0027	YYIFIPSKF	YYIFIPSKF	0.0283	3.0374	YYIFIPSKF	YYIFIPSKF	0.0061	9.9744	YYIFIPSKF	YYIFIPSKF	0.0186	2.472	YYIFIPSKF	YYIFIPSKF	0.7836	0.0106	0.0027
KYQEVTNNL	9	KYQEVTNNL	KYQEVTNNL	0.0405	4.2971	KYQEVTNNL	KYQEVTNNL	0.9772	0.0085	KYQEVTNNL	KYQEVTNNL	0.0801	1.5474	KYQEVTNNL	KYQEVTNNL	0.0015	19.8596	KYQEVTNNL	KYQEVTNNL	0.0078	3.7052	KYQEVTNNL	KYQEVTNNL	0.5303	0.0599	0.0085
AGAEGFVRV	9	AGAEGFVRV	AGAEGFVRV	0.4059	0.4986	AGAEGFVRV	AGAEGFVRV	0.0032	7.0441	AGAEGFVRV	AGAEGFVRV	0.0017	12.7704	AGAEGFVRV	AGAEGFVRV	0.0122	6.9766	AGAEGFVRV	AGAEGFVRV	0.0071	3.871	AGAEGFVRV	AGAEGFVRV	0.0015	8.1556	0.4986
IYTSSVNRL	9	IYTSSVNRL	IYTSSVNRL	0.0044	13.8988	IYTSSVNRL	IYTSSVNRL	0.9365	0.0257	IYTSSVNRL	IYTSSVNRL	0.0246	3.321	IYTSSVNRL	IYTSSVNRL	0.0017	18.6898	IYTSSVNRL	IYTSSVNRL	0.0095	3.3696	IYTSSVNRL	IYTSSVNRL	0.4617	0.0888	0.0257
APRQPGLMA	9	APRQPGLMA	APRQPGLMA	0.0013	23.2794	APRQPGLMA	APRQPGLMA	0	39.6667	APRQPGLMA	APRQPGLMA	0.0066	6.7795	APRQPGLMA	APRQPGLMA	0.9293	0.0225	APRQPGLMA	APRQPGLMA	0.0026	5.8784	APRQPGLMA	APRQPGLMA	0.0002	20.0833	0.0225
ERYKEVAEL	9	ERYKEVAEL	ERYKEVAEL	0.01	9.4057	ERYKEVAEL	ERYKEVAEL	0.003	7.2841	ERYKEVAEL	ERYKEVAEL	0.8937	0.0227	ERYKEVAEL	ERYKEVAEL	0.009	8.1938	ERYKEVAEL	ERYKEVAEL	0.004	4.9099	ERYKEVAEL	ERYKEVAEL	0.248	0.2192	0.0227
QRIDEFEAL	9	QRIDEFEAL	QRIDEFEAL	0.0453	3.9852	QRIDEFEAL	QRIDEFEAL	0.01	4.2446	QRIDEFEAL	QRIDEFEAL	0.9355	0.0141	QRIDEFEAL	QRIDEFEAL	0.0071	9.2311	QRIDEFEAL	QRIDEFEAL	0.0031	5.444	QRIDEFEAL	QRIDEFEAL	0.3552	0.134	0.0141
KFIDPIYQVW	10	KFIDPIYQV	KFIDPIYQV	0.0103	9.2584	KFIDPIYQW	KFIDPIYQVW	0.7963	0.1147	KFIDPIQVW	KFIDPIYQVW	0.0005	20.1667	KFIDPIYQV	KFIDPIYQV	0.0007	28.0364	KIDPIYQVW	KFIDPIYQVW	0.0006	10.1503	KFDPIYQVW	KFIDPIYQVW	0.0195	1.9393	0.1147
TRDETNYGI	9	TRDETNYGI	TRDETNYGI	0.0114	8.7962	TRDETNYGI	TRDETNYGI	0.0044	6.1664	TRDETNYGI	TRDETNYGI	0.6772	0.1069	TRDETNYGI	TRDETNYGI	0.0063	9.845	TRDETNYGI	TRDETNYGI	0.0002	14.5435	TRDETNYGI	TRDETNYGI	0.0284	1.5112	0.1069
KYFLKPEVL	9	KYFLKPEVL	KYFLKPEVL	0.0081	10.4389	KYFLKPEVL	KYFLKPEVL	0.9148	0.039	KYFLKPEVL	KYFLKPEVL	0.1102	1.214	KYFLKPEVL	KYFLKPEVL	0.0024	15.6809	KYFLKPEVL	KYFLKPEVL	0.0153	2.7227	KYFLKPEVL	KYFLKPEVL	0.5046	0.0747	0.039
TTYEGIFKTL	10	TTYEGIFTL	TTYEGIFKTL	0.4711	0.3866	TYEGIFKTL	TTYEGIFKTL	0.3215	0.5457	TTYEGIFTL	TTYEGIFKTL	0.006	7.0928	TTYEGIFTL	TTYEGIFKTL	0.005	11.0403	TTYEGIKTL	TTYEGIFKTL	0.0726	1.1469	TYEGIFKTL	TTYEGIFKTL	0.0123	2.6429	0.3866
STYKFFEVI	9	STYKFFEVI	STYKFFEVI	0.2659	0.8834	STYKFFEVI	STYKFFEVI	0.0274	2.6553	STYKFFEVI	STYKFFEVI	0.0053	7.5867	STYKFFEVI	STYKFFEVI	0.0221	5.0771	STYKFFEVI	STYKFFEVI	0.0323	1.8513	STYKFFEVI	STYKFFEVI	0.0105	2.916	0.8834
TVVERLVKV	9	TVVERLVKV	TVVERLVKV	0.9531	0.0157	TVVERLVKV	TVVERLVKV	0.0022	8.3765	TVVERLVKV	TVVERLVKV	0.0061	7.0295	TVVERLVKV	TVVERLVKV	0.0587	2.94	TVVERLVKV	TVVERLVKV	0.0454	1.5327	TVVERLVKV	TVVERLVKV	0.0234	1.728	0.0157
TYTDVTPRQFF	11	TYTDVTQFF	TYTDVTPRQFF	0.0008	28.2778	TYTDVTQFF	TYTDVTPRQFF	0.9269	0.0321	TYTDVTQFF	TYTDVTPRQFF	0.0013	14.3744	TYTDPRQFF	TYTDVTPRQFF	0.0002	45.9167	YTDTPRQFF	YTDVTPRQFF	0.0003	12.6623	TYTDPRQFF	TYTDVTPRQFF	0.0792	0.6638	0.0321
GTIDEIQKLHI	11	GTIDEILHI	GTIDEIQKLHI	0.1902	1.2569	GTIDEIQHI	GTIDEIQKLHI	0.0003	17.5577	GTIDQKLHI	GTIDEIQKLHI	0.0001	37.375	GTIDEILHI	GTIDEIQKLHI	0.0003	40.3	GTIDEIQHI	GTIDEIQKLHI	0.0001	18.3684	GTIDEILHI	GTIDEIQKLHI	0.0001	30.1429	1.2569
FVNDIFERI	9	FVNDIFERI	FVNDIFERI	0.9298	0.0217	FVNDIFERI	FVNDIFERI	0.0352	2.356	FVNDIFERI	FVNDIFERI	0.0077	6.2465	FVNDIFERI	FVNDIFERI	0.0425	3.5399	FVNDIFERI	FVNDIFERI	0.1603	0.6257	FVNDIFERI	FVNDIFERI	0.0368	1.2361	0.0217
RYQDAIRVF	9	RYQDAIRVF	RYQDAIRVF	0.0056	12.5085	RYQDAIRVF	RYQDAIRVF	0.9803	0.0073	RYQDAIRVF	RYQDAIRVF	0.0223	3.4979	RYQDAIRVF	RYQDAIRVF	0.0017	18.7487	RYQDAIRVF	RYQDAIRVF	0.0115	3.0738	RYQDAIRVF	RYQDAIRVF	0.7937	0.0097	0.0073
NAIDRLVNI	9	NAIDRLVNI	NAIDRLVNI	0.4834	0.3724	NAIDRLVNI	NAIDRLVNI	0.0044	6.1367	NAIDRLVNI	NAIDRLVNI	0.023	3.443	NAIDRLVNI	NAIDRLVNI	0.0643	2.7983	NAIDRLVNI	NAIDRLVNI	0.2742	0.3921	NAIDRLVNI	NAIDRLVNI	0.0312	1.4239	0.3724
QQIGKVVQV	9	QQIGKVVQV	QQIGKVVQV	0.977	0.0081	QQIGKVVQV	QQIGKVVQV	0.0122	3.9	QQIGKVVQV	QQIGKVVQV	0.3595	0.3633	QQIGKVVQV	QQIGKVVQV	0.0442	3.4646	QQIGKVVQV	QQIGKVVQV	0.0342	1.7928	QQIGKVVQV	QQIGKVVQV	0.0551	0.8933	0.0081
IYISTLKTEF	10	IISTLKTEF	IYISTLKTEF	0.001	25.4175	IYISTLTEF	IYISTLKTEF	0.9514	0.0186	IYISTKTEF	IYISTLKTEF	0.0009	16.854	IYISTLTEF	IYISTLKTEF	0.0004	36.0385	IYISTKTEF	IYISTLKTEF	0.0006	10.1634	IYISTKTEF	IYISTLKTEF	0.1125	0.4887	0.0186
ERYFISHVL	9	ERYFISHVL	ERYFISHVL	0.0089	9.9279	ERYFISHVL	ERYFISHVL	0.005	5.8014	ERYFISHVL	ERYFISHVL	0.9219	0.0168	ERYFISHVL	ERYFISHVL	0.0258	4.6599	ERYFISHVL	ERYFISHVL	0.0058	4.2344	ERYFISHVL	ERYFISHVL	0.3455	0.1389	0.0168
YYLNDLERI	9	YYLNDLERI	YYLNDLERI	0.0204	6.4726	YYLNDLERI	YYLNDLERI	0.8679	0.0657	YYLNDLERI	YYLNDLERI	0.0054	7.478	YYLNDLERI	YYLNDLERI	0.0009	24.9048	YYLNDLERI	YYLNDLERI	0.0007	9.525	YYLNDLERI	YYLNDLERI	0.0555	0.8882	0.0657
MARAAPLLAA	10	MAAAPLLAA	MARAAPLLAA	0.0141	7.8976	MRAAPLLAA	MARAAPLLAA	0	44.5	MRAAPLLAA	MARAAPLLAA	0.0208	3.6496	MARAPLLAA	MARAAPLLAA	0.2865	0.8444	MAAAPLLAA	MARAAPLLAA	0.0013	7.726	MRAAPLLAA	MARAAPLLAA	0.0004	14.5217	0.8444
EYIKFLRSI	9	EYIKFLRSI	EYIKFLRSI	0.0125	8.4013	EYIKFLRSI	EYIKFLRSI	0.7826	0.1228	EYIKFLRSI	EYIKFLRSI	0.0255	3.2526	EYIKFLRSI	EYIKFLRSI	0.0034	13.3043	EYIKFLRSI	EYIKFLRSI	0.0009	8.8039	EYIKFLRSI	EYIKFLRSI	0.065	0.7858	0.1228
VDLLDSKVI	9	VDLLDSKVI	VDLLDSKVI	0.0004	35.2286	VDLLDSKVI	VDLLDSKVI	0.0002	21.8077	VDLLDSKVI	VDLLDSKVI	0.0003	24.1429	VDLLDSKVI	VDLLDSKVI	0.0006	31.1707	VDLLDSKVI	VDLLDSKVI	0	33	VDLLDSKVI	VDLLDSKVI	0	58.3333	21.8077
RYIPTAAAF	9	RYIPTAAAF	RYIPTAAAF	0.0152	7.6071	RYIPTAAAF	RYIPTAAAF	0.9813	0.007	RYIPTAAAF	RYIPTAAAF	0.0412	2.432	RYIPTAAAF	RYIPTAAAF	0.0062	9.8925	RYIPTAAAF	RYIPTAAAF	0.0258	2.103	RYIPTAAAF	RYIPTAAAF	0.6937	0.0258	0.007
SPIENIQRV	9	SPIENIQRV	SPIENIQRV	0.1636	1.4728	SPIENIQRV	SPIENIQRV	0.0022	8.3858	SPIENIQRV	SPIENIQRV	0.1065	1.2496	SPIENIQRV	SPIENIQRV	0.8172	0.0805	SPIENIQRV	SPIENIQRV	0.0347	1.7799	SPIENIQRV	SPIENIQRV	0.0111	2.8326	0.0805
AGLAKSIGV	9	AGLAKSIGV	AGLAKSIGV	0.05	3.7509	AGLAKSIGV	AGLAKSIGV	0.0001	32.1429	AGLAKSIGV	AGLAKSIGV	0.0005	20.803	AGLAKSIGV	AGLAKSIGV	0.0026	15.2401	AGLAKSIGV	AGLAKSIGV	0.0002	14.6522	AGLAKSIGV	AGLAKSIGV	0.0001	29	3.7509
GIYTGFIKV	9	GIYTGFIKV	GIYTGFIKV	0.8791	0.0422	GIYTGFIKV	GIYTGFIKV	0.0007	13.5714	GIYTGFIKV	GIYTGFIKV	0.0009	16.8102	GIYTGFIKV	GIYTGFIKV	0.0175	5.78	GIYTGFIKV	GIYTGFIKV	0.0028	5.6708	GIYTGFIKV	GIYTGFIKV	0.0021	6.9104	0.0422
STAAKIMGV	9	STAAKIMGV	STAAKIMGV	0.7258	0.1347	STAAKIMGV	STAAKIMGV	0.0006	14.2121	STAAKIMGV	STAAKIMGV	0.0024	10.961	STAAKIMGV	STAAKIMGV	0.0144	6.3972	STAAKIMGV	STAAKIMGV	0.0068	3.9303	STAAKIMGV	STAAKIMGV	0.0078	3.4623	0.1347
TGGNKGIGLAI	11	TGKGIGLAI	TGGNKGIGLAI	0.0001	51.4634	TNKGIGLAI	TGGNKGIGLAI	0	44.5	TNKGIGLAI	TGGNKGIGLAI	0.0002	29.5263	TGKGIGLAI	TGGNKGIGLAI	0.0004	36.3462	TGKGIGLAI	TGGNKGIGLAI	0	32.5	TNKGIGLAI	TGGNKGIGLAI	0	51	29.5263
RYFDPANGKF	10	RYFDPANKF	RYFDPANGKF	0.0062	11.878	RYFDPANKF	RYFDPANGKF	0.9459	0.0204	RYFDPANKF	RYFDPANGKF	0.0063	6.942	RYFDPANKF	RYFDPANGKF	0.0008	27.4098	RYFDPANKF	RYFDPANGKF	0.0019	6.6598	RYFDPANKF	RYFDPANGKF	0.3417	0.1408	0.0204
NQDDSILKV	9	NQDDSILKV	NQDDSILKV	0.8576	0.0531	NQDDSILKV	NQDDSILKV	0.0111	4.0546	NQDDSILKV	NQDDSILKV	0.506	0.2156	NQDDSILKV	NQDDSILKV	0.0388	3.7352	NQDDSILKV	NQDDSILKV	0.0383	1.6885	NQDDSILKV	NQDDSILKV	0.0674	0.7634	0.0531
HTVEDLVKV	9	HTVEDLVKV	HTVEDLVKV	0.9226	0.0238	HTVEDLVKV	HTVEDLVKV	0.0009	11.8389	HTVEDLVKV	HTVEDLVKV	0.0065	6.8325	HTVEDLVKV	HTVEDLVKV	0.0182	5.6463	HTVEDLVKV	HTVEDLVKV	0.037	1.7223	HTVEDLVKV	HTVEDLVKV	0.0037	5.2089	0.0238
KQMEQISQFL	10	KQMEQIQFL	KQMEQISQFL	0.8148	0.0756	KQMEQIQFL	KQMEQISQFL	0.0131	3.7738	KQMEISQFL	KQMEQISQFL	0.0458	2.2823	KQMEISQFL	KQMEQISQFL	0.001	23.5938	KQMEQISQL	KQMEQISQFL	0.0044	4.7343	KQMEQIQFL	KQMEQISQFL	0.0056	4.1893	0.0756
DHFRLGSVL	9	DHFRLGSVL	DHFRLGSVL	0.0005	32.9787	DHFRLGSVL	DHFRLGSVL	0.0036	6.7099	DHFRLGSVL	DHFRLGSVL	0.9401	0.0124	DHFRLGSVL	DHFRLGSVL	0.0073	9.1498	DHFRLGSVL	DHFRLGSVL	0.001	8.6209	DHFRLGSVL	DHFRLGSVL	0.0147	2.3662	0.0124
LVVTNLDKL	9	LVVTNLDKL	LVVTNLDKL	0.1855	1.2892	LVVTNLDKL	LVVTNLDKL	0.0014	9.8952	LVVTNLDKL	LVVTNLDKL	0.0016	13.1313	LVVTNLDKL	LVVTNLDKL	0.0026	15.3191	LVVTNLDKL	LVVTNLDKL	0.0358	1.7504	LVVTNLDKL	LVVTNLDKL	0.0014	8.4361	1.2892
TALLKIEGV	9	TALLKIEGV	TALLKIEGV	0.2999	0.7633	TALLKIEGV	TALLKIEGV	0.0002	21.2308	TALLKIEGV	TALLKIEGV	0.0033	9.4627	TALLKIEGV	TALLKIEGV	0.0232	4.9475	TALLKIEGV	TALLKIEGV	0.008	3.657	TALLKIEGV	TALLKIEGV	0.0006	12.6415	0.7633
LLGPRLVLA	9	LLGPRLVLA	LLGPRLVLA	0.3688	0.5801	LLGPRLVLA	LLGPRLVLA	0.0002	22.2273	LLGPRLVLA	LLGPRLVLA	0.0002	29.8421	LLGPRLVLA	LLGPRLVLA	0.0203	5.3299	LLGPRLVLA	LLGPRLVLA	0	24.5	LLGPRLVLA	LLGPRLVLA	0.0004	14.7246	0.5801
VYVEKISFL	9	VYVEKISFL	VYVEKISFL	0.0362	4.6053	VYVEKISFL	VYVEKISFL	0.9716	0.0109	VYVEKISFL	VYVEKISFL	0.0433	2.3642	VYVEKISFL	VYVEKISFL	0.0022	16.6729	VYVEKISFL	VYVEKISFL	0.0387	1.6787	VYVEKISFL	VYVEKISFL	0.6365	0.036	0.0109
KYITDWQNVF	10	KITDWQNVF	KYITDWQNVF	0.0029	16.6806	KYIDWQNVF	KYITDWQNVF	0.9508	0.0188	KYIDWQNVF	KYITDWQNVF	0.0008	17.1849	KYIDWQNVF	KYITDWQNVF	0.0004	36.2308	KYIDWQNVF	KYITDWQNVF	0.0004	12.0649	KYIDWQNVF	KYITDWQNVF	0.1558	0.3618	0.0188
RFLNDPGHLLW	11	RLNDPGHLL	RFLNDPGHLL	0.0147	7.7339	RFLPGHLLW	RFLNDPGHLLW	0.7027	0.1682	RFDPGHLLW	RFLNDPGHLLW	0.0011	15.3837	RFDPGHLLW	RFLNDPGHLLW	0.0003	39.25	RFDPGHLLW	RFLNDPGHLLW	0.0003	13.6271	RFDPGHLLW	RFLNDPGHLLW	0.0099	3.0085	0.1682
NKADVILKY	9	NKADVILKY	NKADVILKY	0.0051	13.0525	NKADVILKY	NKADVILKY	0.0015	9.7581	NKADVILKY	NKADVILKY	0.0406	2.4528	NKADVILKY	NKADVILKY	0.0084	8.4707	NKADVILKY	NKADVILKY	0.001	8.5588	NKADVILKY	NKADVILKY	0.456	0.091	0.091
SYNPLWLRI	9	SYNPLWLRI	SYNPLWLRI	0.0082	10.3391	SYNPLWLRI	SYNPLWLRI	0.9562	0.0172	SYNPLWLRI	SYNPLWLRI	0.0103	5.3185	SYNPLWLRI	SYNPLWLRI	0.0035	13.1967	SYNPLWLRI	SYNPLWLRI	0.0011	8.1416	SYNPLWLRI	SYNPLWLRI	0.2151	0.2496	0.0172
TVMDSKIVQV	10	TVMDSIVQV	TVMDSKIVQV	0.8553	0.0541	TVMDKIVQV	TVMDSKIVQV	0.0005	14.9495	TMDSKIVQV	TVMDSKIVQV	0.0014	13.8803	TVMDSIVQV	TVMDSKIVQV	0.0213	5.1985	TVMDKIVQV	TVMDSKIVQV	0.002	6.5674	TVMDKIVQV	TVMDSKIVQV	0.0055	4.2119	0.0541
ERFEIPIKV	9	ERFEIPIKV	ERFEIPIKV	0.0915	2.4101	ERFEIPIKV	ERFEIPIKV	0.0051	5.7601	ERFEIPIKV	ERFEIPIKV	0.6799	0.1054	ERFEIPIKV	ERFEIPIKV	0.0483	3.3061	ERFEIPIKV	ERFEIPIKV	0.0013	7.7788	ERFEIPIKV	ERFEIPIKV	0.2008	0.2725	0.1054
IYNGDMEKI	9	IYNGDMEKI	IYNGDMEKI	0.0022	18.7755	IYNGDMEKI	IYNGDMEKI	0.7524	0.142	IYNGDMEKI	IYNGDMEKI	0.0019	12.0755	IYNGDMEKI	IYNGDMEKI	0.0007	28.3091	IYNGDMEKI	IYNGDMEKI	0.0004	12.1948	IYNGDMEKI	IYNGDMEKI	0.0292	1.4861	0.142
VYNEQIRDLL	10	VYNEQIDLL	VYNEQIRDLL	0.0007	29.8923	VYNEQIRLL	VYNEQIRDLL	0.593	0.2431	VYNEIRDLL	VYNEQIRDLL	0.0016	12.9214	VYNEQIDLL	VYNEQIRDLL	0.0002	43.6	VYNEQIRLL	VYNEQIRDLL	0.0003	13.9661	VYNEQIRLL	VYNEQIRDLL	0.0343	1.3253	0.2431
TVLEEIGNRV	10	TVLEEINRV	TVLEEIGNRV	0.4627	0.3964	TVLEEINRV	TVLEEIGNRV	0.0001	28.3333	TVLEIGNRV	TVLEEIGNRV	0.0002	31.9333	TVLEIGNRV	TVLEEIGNRV	0.0018	17.9652	TVLEIGNRV	TVLEEIGNRV	0.0001	18.9474	TVLEEINRV	TVLEEIGNRV	0.0001	28.25	0.3964
SLFGGSVKL	9	SLFGGSVKL	SLFGGSVKL	0.9048	0.0286	SLFGGSVKL	SLFGGSVKL	0.0311	2.4766	SLFGGSVKL	SLFGGSVKL	0.2611	0.5421	SLFGGSVKL	SLFGGSVKL	0.0274	4.4848	SLFGGSVKL	SLFGGSVKL	0.3384	0.3219	SLFGGSVKL	SLFGGSVKL	0.1312	0.4246	0.0286
VVPAALKVV	9	VVPAALKVV	VVPAALKVV	0.1358	1.7506	VVPAALKVV	VVPAALKVV	0.0047	5.9646	VVPAALKVV	VVPAALKVV	0.0002	27.4167	VVPAALKVV	VVPAALKVV	0.0022	16.684	VVPAALKVV	VVPAALKVV	0.0108	3.1821	VVPAALKVV	VVPAALKVV	0.0013	8.6507	1.7506
SVHKGFAFV	9	SVHKGFAFV	SVHKGFAFV	0.7071	0.1499	SVHKGFAFV	SVHKGFAFV	0.0018	8.9981	SVHKGFAFV	SVHKGFAFV	0.0014	13.8649	SVHKGFAFV	SVHKGFAFV	0.0332	4.051	SVHKGFAFV	SVHKGFAFV	0.0097	3.3468	SVHKGFAFV	SVHKGFAFV	0.0048	4.5274	0.1499
LYIVEPLKF	9	LYIVEPLKF	LYIVEPLKF	0.0029	16.6757	LYIVEPLKF	LYIVEPLKF	0.9885	0.0043	LYIVEPLKF	LYIVEPLKF	0.0063	6.9526	LYIVEPLKF	LYIVEPLKF	0.0009	25.6986	LYIVEPLKF	LYIVEPLKF	0.0031	5.4258	LYIVEPLKF	LYIVEPLKF	0.448	0.0961	0.0043
KYQEVTNNLEF	11	KYQEVNLEF	KYQEVTNNLEF	0.0015	21.9896	KYQEVTNNF	KYQEVTNNLEF	0.9633	0.0151	KYQEVNLEF	KYQEVTNNLEF	0.0011	15.4651	KYQEVTLEF	KYQEVTNNLEF	0.0004	35.5172	KYQEVTNEF	KYQEVTNNLEF	0.0002	16.4483	KYQEVTNEF	KYQEVTNNLEF	0.0692	0.7474	0.0151
SVVESVFKL	9	SVVESVFKL	SVVESVFKL	0.937	0.0198	SVVESVFKL	SVVESVFKL	0.0385	2.2572	SVVESVFKL	SVVESVFKL	0.0532	2.0442	SVVESVFKL	SVVESVFKL	0.0273	4.4986	SVVESVFKL	SVVESVFKL	0.3682	0.2921	SVVESVFKL	SVVESVFKL	0.08	0.6574	0.0198
KIQEILTQV	9	KIQEILTQV	KIQEILTQV	0.9844	0.0055	KIQEILTQV	KIQEILTQV	0.0041	6.3417	KIQEILTQV	KIQEILTQV	0.0023	11.1202	KIQEILTQV	KIQEILTQV	0.0249	4.752	KIQEILTQV	KIQEILTQV	0.0063	4.0541	KIQEILTQV	KIQEILTQV	0.0179	2.0644	0.0055
KVLNELTQL	9	KVLNELTQL	KVLNELTQL	0.8829	0.0401	KVLNELTQL	KVLNELTQL	0.0195	3.1331	KVLNELTQL	KVLNELTQL	0.0043	8.3783	KVLNELTQL	KVLNELTQL	0.0046	11.4508	KVLNELTQL	KVLNELTQL	0.0797	1.074	KVLNELTQL	KVLNELTQL	0.0108	2.8757	0.0401
FYQPKIQQF	9	FYQPKIQQF	FYQPKIQQF	0.0831	2.589	FYQPKIQQF	FYQPKIQQF	0.9965	0.0013	FYQPKIQQF	FYQPKIQQF	0.0986	1.3247	FYQPKIQQF	FYQPKIQQF	0.0182	5.6449	FYQPKIQQF	FYQPKIQQF	0.1221	0.7781	FYQPKIQQF	FYQPKIQQF	0.9752	0.0012	0.0012
PYTKVEESF	9	PYTKVEESF	PYTKVEESF	0.0002	48.3636	PYTKVEESF	PYTKVEESF	0.8859	0.0546	PYTKVEESF	PYTKVEESF	0.0007	18.2872	PYTKVEESF	PYTKVEESF	0	74.2857	PYTKVEESF	PYTKVEESF	0	30	PYTKVEESF	PYTKVEESF	0.015	2.3375	0.0546
AYLPKILQI	9	AYLPKILQI	AYLPKILQI	0.1434	1.6682	AYLPKILQI	AYLPKILQI	0.9864	0.0051	AYLPKILQI	AYLPKILQI	0.0314	2.875	AYLPKILQI	AYLPKILQI	0.0086	8.397	AYLPKILQI	AYLPKILQI	0.0135	2.8757	AYLPKILQI	AYLPKILQI	0.4876	0.0818	0.0051
VADTVARVL	9	VADTVARVL	VADTVARVL	0.0823	2.6122	VADTVARVL	VADTVARVL	0.0031	7.1817	VADTVARVL	VADTVARVL	0.1321	1.0485	VADTVARVL	VADTVARVL	0.0226	5.0121	VADTVARVL	VADTVARVL	0.9286	0.0126	VADTVARVL	VADTVARVL	0.0772	0.679	0.0126
TLIDLPGITKV	11	TLIDGITKV	TLIDLPGITKV	0.8105	0.0784	TLIPGITKV	TLIDLPGITKV	0.0003	19.8571	TLIDLPTKV	TLIDLPGITKV	0.0005	20.3636	TLIPGITKV	TLIDLPGITKV	0.0021	16.8067	TLIPGITKV	TLIDLPGITKV	0.0001	18.3158	TLIDGITKV	TLIDLPGITKV	0.0008	10.7978	0.0784
APGKGILAA	9	APGKGILAA	APGKGILAA	0.0018	20.2133	APGKGILAA	APGKGILAA	0	47.5	APGKGILAA	APGKGILAA	0.0115	4.9946	APGKGILAA	APGKGILAA	0.9189	0.0281	APGKGILAA	APGKGILAA	0.0002	14.413	APGKGILAA	APGKGILAA	0.0001	26.9091	0.0281
TAVVKLATL	9	TAVVKLATL	TAVVKLATL	0.0986	2.285	TAVVKLATL	TAVVKLATL	0.004	6.3911	TAVVKLATL	TAVVKLATL	0.0368	2.6108	TAVVKLATL	TAVVKLATL	0.0227	5.0021	TAVVKLATL	TAVVKLATL	0.7205	0.0801	TAVVKLATL	TAVVKLATL	0.0103	2.9371	0.0801
GLADNTVIAKV	11	GLADVIAKV	GLADNTVIAKV	0.4328	0.4491	GLADNTVKV	GLADNTVIAKV	0	39	GLADNTVKV	GLADNTVIAKV	0.0001	34.2727	GLADVIAKV	GLADNTVIAKV	0.0003	39.7	GLADNTVKV	GLADNTVIAKV	0	36	GLADNTVKV	GLADNTVIAKV	0.0001	31.4	0.4491
QYMERLQLL	9	QYMERLQLL	QYMERLQLL	0.0438	4.0759	QYMERLQLL	QYMERLQLL	0.9745	0.0095	QYMERLQLL	QYMERLQLL	0.0847	1.4898	QYMERLQLL	QYMERLQLL	0.0021	16.8587	QYMERLQLL	QYMERLQLL	0.0076	3.7501	QYMERLQLL	QYMERLQLL	0.541	0.0567	0.0095
IYQRDPLKL	9	IYQRDPLKL	IYQRDPLKL	0.0033	15.8378	IYQRDPLKL	IYQRDPLKL	0.9535	0.018	IYQRDPLKL	IYQRDPLKL	0.0257	3.2325	IYQRDPLKL	IYQRDPLKL	0.0004	34.3	IYQRDPLKL	IYQRDPLKL	0.0054	4.3424	IYQRDPLKL	IYQRDPLKL	0.2931	0.174	0.018
SLPKGVVEV	9	SLPKGVVEV	SLPKGVVEV	0.9373	0.0197	SLPKGVVEV	SLPKGVVEV	0.0276	2.6445	SLPKGVVEV	SLPKGVVEV	0.0133	4.6504	SLPKGVVEV	SLPKGVVEV	0.0166	5.9327	SLPKGVVEV	SLPKGVVEV	0.0185	2.4748	SLPKGVVEV	SLPKGVVEV	0.0608	0.8291	0.0197
LAAEFLKQV	9	LAAEFLKQV	LAAEFLKQV	0.7381	0.1247	LAAEFLKQV	LAAEFLKQV	0.0007	13.4622	LAAEFLKQV	LAAEFLKQV	0.0019	12.1918	LAAEFLKQV	LAAEFLKQV	0.0476	3.3352	LAAEFLKQV	LAAEFLKQV	0.1644	0.6116	LAAEFLKQV	LAAEFLKQV	0.0127	2.5926	0.1247
KPAEFTVDA	9	KPAEFTVDA	KPAEFTVDA	0.0017	20.9716	KPAEFTVDA	KPAEFTVDA	0	52	KPAEFTVDA	KPAEFTVDA	0.0058	7.2415	KPAEFTVDA	KPAEFTVDA	0.9069	0.0343	KPAEFTVDA	KPAEFTVDA	0.0002	14.5435	KPAEFTVDA	KPAEFTVDA	0.0003	17	0.0343
VTVEKVIKI	9	VTVEKVIKI	VTVEKVIKI	0.6052	0.2405	VTVEKVIKI	VTVEKVIKI	0.0297	2.5354	VTVEKVIKI	VTVEKVIKI	0.0028	10.2913	VTVEKVIKI	VTVEKVIKI	0.009	8.198	VTVEKVIKI	VTVEKVIKI	0.0804	1.068	VTVEKVIKI	VTVEKVIKI	0.0204	1.8836	0.2405
DRFFSEYEKL	10	DFFSEYEKL	DRFFSEYEKL	0.0005	34.2632	DFFSEYEKL	DRFFSEYEKL	0.0184	3.2253	DRFFSEYEL	DRFFSEYEKL	0.2005	0.6959	DRFFSEYEL	DRFFSEYEKL	0.0004	37.5833	DRFFSEYEL	DRFFSEYEKL	0	34	DRFFSEYEL	DRFFSEYEKL	0.0014	8.3472	0.6959
LYADVGGKQF	10	LADVGGKQF	LYADVGGKQF	0.0017	21.0573	LYADVGKQF	LYADVGGKQF	0.8123	0.1052	LYDVGGKQF	LYADVGGKQF	0.0022	11.4898	LYADVGGQF	LYADVGGKQF	0.0004	34.3667	LADVGGKQF	LYADVGGKQF	0.026	2.0959	LYADVGKQF	LYADVGGKQF	0.0952	0.5648	0.1052
AVFDKTLAEL	10	AVFDKLAEL	AVFDKTLAEL	0.628	0.2198	AFDKTLAEL	AVFDKTLAEL	0.0098	4.2947	AVFDKTLAL	AVFDKTLAEL	0.0162	4.1742	AVFDKTLAL	AVFDKTLAEL	0.0135	6.6254	AVFDKTLEL	AVFDKTLAEL	0.0999	0.904	AVFDKTLEL	AVFDKTLAEL	0.015	2.341	0.2198
EYVEKFYRI	9	EYVEKFYRI	EYVEKFYRI	0.0217	6.2486	EYVEKFYRI	EYVEKFYRI	0.9407	0.0233	EYVEKFYRI	EYVEKFYRI	0.0212	3.6094	EYVEKFYRI	EYVEKFYRI	0.0016	19.2047	EYVEKFYRI	EYVEKFYRI	0.0002	14.3261	EYVEKFYRI	EYVEKFYRI	0.05	0.9612	0.0233
DHMRFISEL	9	DHMRFISEL	DHMRFISEL	0.0018	20.4123	DHMRFISEL	DHMRFISEL	0.025	2.7878	DHMRFISEL	DHMRFISEL	0.9688	0.0058	DHMRFISEL	DHMRFISEL	0.0127	6.8458	DHMRFISEL	DHMRFISEL	0.0031	5.4327	DHMRFISEL	DHMRFISEL	0.0407	1.1371	0.0058
VPLAIVNKA	9	VPLAIVNKA	VPLAIVNKA	0.002	19.7391	VPLAIVNKA	VPLAIVNKA	0.0001	33	VPLAIVNKA	VPLAIVNKA	0.0036	8.9715	VPLAIVNKA	VPLAIVNKA	0.9493	0.0135	VPLAIVNKA	VPLAIVNKA	0.0001	18.1053	VPLAIVNKA	VPLAIVNKA	0.0004	15.9818	0.0135
AARLPLDAA	9	AARLPLDAA	AARLPLDAA	0.0214	6.3033	AARLPLDAA	AARLPLDAA	0	49	AARLPLDAA	AARLPLDAA	0.0011	15.1628	AARLPLDAA	AARLPLDAA	0.3998	0.567	AARLPLDAA	AARLPLDAA	0.0044	4.7595	AARLPLDAA	AARLPLDAA	0.0001	24.3846	0.567
SVTDLAFKV	9	SVTDLAFKV	SVTDLAFKV	0.8436	0.059	SVTDLAFKV	SVTDLAFKV	0.0018	8.9741	SVTDLAFKV	SVTDLAFKV	0.0044	8.2224	SVTDLAFKV	SVTDLAFKV	0.0224	5.0413	SVTDLAFKV	SVTDLAFKV	0.0085	3.5463	SVTDLAFKV	SVTDLAFKV	0.008	3.4184	0.059
TVVAQLKQL	9	TVVAQLKQL	TVVAQLKQL	0.2783	0.8361	TVVAQLKQL	TVVAQLKQL	0.0019	8.7519	TVVAQLKQL	TVVAQLKQL	0.0048	7.9257	TVVAQLKQL	TVVAQLKQL	0.0047	11.3998	TVVAQLKQL	TVVAQLKQL	0.114	0.821	TVVAQLKQL	TVVAQLKQL	0.0037	5.1844	0.821
ALLGDLTKA	9	ALLGDLTKA	ALLGDLTKA	0.7945	0.0869	ALLGDLTKA	ALLGDLTKA	0.0001	27.5	ALLGDLTKA	ALLGDLTKA	0.0003	23.9545	ALLGDLTKA	ALLGDLTKA	0.0051	10.9289	ALLGDLTKA	ALLGDLTKA	0	24.3333	ALLGDLTKA	ALLGDLTKA	0.0001	27.7	0.0869
VYANGIRNI	9	VYANGIRNI	VYANGIRNI	0.0038	14.8671	VYANGIRNI	VYANGIRNI	0.9052	0.0441	VYANGIRNI	VYANGIRNI	0.002	11.9478	VYANGIRNI	VYANGIRNI	0.0008	26.913	VYANGIRNI	VYANGIRNI	0.0026	5.8766	VYANGIRNI	VYANGIRNI	0.1387	0.3995	0.0441
KNLSSTLESF	10	KLSSTLESF	KNLSSTLESF	0.0147	7.7331	KLSSTLESF	KNLSSTLESF	0.0197	3.1147	KNLSSTLSF	KNLSSTLESF	0.0002	28	KLSSTLESF	KNLSSTLESF	0.0002	51.6667	KNLSSTLSF	KNLSSTLESF	0.0001	20.25	KNLSSTLSF	KNLSSTLESF	0.0003	16.9318	3.1147
LYPEVFEKF	9	LYPEVFEKF	LYPEVFEKF	0.0208	6.3982	LYPEVFEKF	LYPEVFEKF	0.9963	0.0014	LYPEVFEKF	LYPEVFEKF	0.0143	4.4507	LYPEVFEKF	LYPEVFEKF	0.003	14.1602	LYPEVFEKF	LYPEVFEKF	0.0091	3.4358	LYPEVFEKF	LYPEVFEKF	0.6845	0.0271	0.0014
SIIQRLLEV	9	SIIQRLLEV	SIIQRLLEV	0.9332	0.0208	SIIQRLLEV	SIIQRLLEV	0.0051	5.7689	SIIQRLLEV	SIIQRLLEV	0.0125	4.8067	SIIQRLLEV	SIIQRLLEV	0.0814	2.4033	SIIQRLLEV	SIIQRLLEV	0.0681	1.1987	SIIQRLLEV	SIIQRLLEV	0.0368	1.2381	0.0208
EHISSLIKL	9	EHISSLIKL	EHISSLIKL	0.0121	8.5286	EHISSLIKL	EHISSLIKL	0.0421	2.1511	EHISSLIKL	EHISSLIKL	0.9669	0.0062	EHISSLIKL	EHISSLIKL	0.0127	6.831	EHISSLIKL	EHISSLIKL	0.0058	4.2169	EHISSLIKL	EHISSLIKL	0.0626	0.8088	0.0062
VYAALQRQLL	10	VAALQRQLL	VYAALQRQLL	0.0006	30.7627	VYAALQQLL	VYAALQRQLL	0.6198	0.2239	VYAALQQLL	VYAALQRQLL	0.0008	17.563	VAALQRQLL	VYAALQRQLL	0.0003	39.7	VAALQRQLL	VYAALQRQLL	0.0042	4.8305	VYAALQRQL	VYAALQRQLL	0.0095	3.0898	0.2239
GKTSIAIDTI	10	GTSIAIDTI	GKTSIAIDTI	0.0009	26.5556	GTSIAIDTI	GKTSIAIDTI	0.0001	33.2	GKTSIAITI	GKTSIAIDTI	0.0011	15.5349	GKTSIAITI	GKTSIAIDTI	0.0001	58.871	GTSIAIDTI	GKTSIAIDTI	0	44	GKTSIAITI	GKTSIAIDTI	0	51	15.5349
ERTSFNYAM	9	ERTSFNYAM	ERTSFNYAM	0.0017	21.0625	ERTSFNYAM	ERTSFNYAM	0.0013	10.3023	ERTSFNYAM	ERTSFNYAM	0.793	0.0671	ERTSFNYAM	ERTSFNYAM	0.0047	11.3606	ERTSFNYAM	ERTSFNYAM	0.0007	9.7	ERTSFNYAM	ERTSFNYAM	0.1331	0.4181	0.0671
SVPDPELIKTV	11	SVPDPIKTV	SVPDPELIKTV	0.3453	0.6372	SVPDPIKTV	SVPDPELIKTV	0.0015	9.879	VPDPELITV	VPDPELIKTV	0.0011	15.0698	VPDPLIKTV	VPDPELIKTV	0.0114	7.2651	SVPDPIKTV	SVPDPELIKTV	0.0021	6.3687	SVPDPIKTV	SVPDPELIKTV	0.0011	9.6435	0.6372
SVLDDNKLLTL	11	SVLDDLLTL	SVLDDNKLLTL	0.6441	0.2053	SVLDKLLTL	SVLDDNKLLTL	0.0039	6.4946	SVLDDNLTL	SVLDDNKLLTL	0.0046	8.0604	SVLDKLLTL	SVLDDNKLLTL	0.0028	14.665	SVLDDNLTL	SVLDDNKLLTL	0.0145	2.7958	SVLDKLLTL	SVLDDNKLLTL	0.0021	6.8909	0.2053
LQLDKEFQL	9	LQLDKEFQL	LQLDKEFQL	0.9115	0.0268	LQLDKEFQL	LQLDKEFQL	0.0435	2.1082	LQLDKEFQL	LQLDKEFQL	0.4399	0.2692	LQLDKEFQL	LQLDKEFQL	0.005	11.0759	LQLDKEFQL	LQLDKEFQL	0.0702	1.1751	LQLDKEFQL	LQLDKEFQL	0.0615	0.8219	0.0268
KALQFLEEV	9	KALQFLEEV	KALQFLEEV	0.781	0.0967	KALQFLEEV	KALQFLEEV	0.0018	9.1156	KALQFLEEV	KALQFLEEV	0.0023	11.127	KALQFLEEV	KALQFLEEV	0.0243	4.8208	KALQFLEEV	KALQFLEEV	0.0318	1.8691	KALQFLEEV	KALQFLEEV	0.0072	3.6249	0.0967
VQDEFLEKL	9	VQDEFLEKL	VQDEFLEKL	0.8608	0.0518	VQDEFLEKL	VQDEFLEKL	0.0717	1.5963	VQDEFLEKL	VQDEFLEKL	0.5474	0.1861	VQDEFLEKL	VQDEFLEKL	0.0041	12.1721	VQDEFLEKL	VQDEFLEKL	0.1092	0.8491	VQDEFLEKL	VQDEFLEKL	0.1235	0.451	0.0518
QTAPEEAFIKL	11	QTAPEFIKL	QTAPEEAFIKL	0.0489	3.8056	QTAPAFIKL	QTAPEEAFIKL	0.0023	8.162	QPEEAFIKL	QTAPEEAFIKL	0.0036	8.9813	QPEEAFIKL	QTAPEEAFIKL	0.0155	6.1504	QTAPAFIKL	QTAPEEAFIKL	0.0009	8.7941	QTAPAFIKL	QTAPEEAFIKL	0.0002	21.15	3.8056
SVKNGFLTI	9	SVKNGFLTI	SVKNGFLTI	0.2803	0.8284	SVKNGFLTI	SVKNGFLTI	0.0246	2.8076	SVKNGFLTI	SVKNGFLTI	0.0043	8.3844	SVKNGFLTI	SVKNGFLTI	0.0381	3.7743	SVKNGFLTI	SVKNGFLTI	0.0751	1.1184	SVKNGFLTI	SVKNGFLTI	0.0173	2.1257	0.8284
VQSNRILGV	9	VQSNRILGV	VQSNRILGV	0.6496	0.2003	VQSNRILGV	VQSNRILGV	0.0014	10.0565	VQSNRILGV	VQSNRILGV	0.017	4.0516	VQSNRILGV	VQSNRILGV	0.003	14.2257	VQSNRILGV	VQSNRILGV	0.0016	7.1661	VQSNRILGV	VQSNRILGV	0.0068	3.7368	0.2003
AQAEVYKELRL	11	AQAEVELRL	AQAEVYKELRL	0.2984	0.7677	AQAEVYLRL	AQAEVYKELRL	0.0015	9.707	AQAEVELRL	AQAEVYKELRL	0.0073	6.4227	AQAEVYKEL	AQAEVYKELRL	0.0001	53.0952	AQAEVYKEL	AQAEVYKELRL	0.0005	10.6536	AQAEVYLRL	AQAEVYKELRL	0.0004	15.6182	0.7677
IILEEGKEILV	11	IILEEGILV	IILEEGKEILV	0.1873	1.2766	IILEEGILV	IILEEGKEILV	0.0001	32.2857	IEEGKEILV	IILEEGKEILV	0.0002	30.1667	IILEKEILV	IILEEGKEILV	0.0004	35.931	IILEEGKEV	IILEEGKEILV	0	25	IILEKEILV	IILEEGKEILV	0	39.6667	1.2766
LYDIILKNF	9	LYDIILKNF	LYDIILKNF	0.0067	11.4573	LYDIILKNF	LYDIILKNF	0.9053	0.0441	LYDIILKNF	LYDIILKNF	0.0045	8.1918	LYDIILKNF	LYDIILKNF	0.0014	20.6164	LYDIILKNF	LYDIILKNF	0.0024	6.0574	LYDIILKNF	LYDIILKNF	0.2809	0.1868	0.0441
GVVPTIQKV	9	GVVPTIQKV	GVVPTIQKV	0.9151	0.0258	GVVPTIQKV	GVVPTIQKV	0.002	8.5815	GVVPTIQKV	GVVPTIQKV	0.0024	10.872	GVVPTIQKV	GVVPTIQKV	0.0228	4.9871	GVVPTIQKV	GVVPTIQKV	0.0278	2.0051	GVVPTIQKV	GVVPTIQKV	0.0111	2.8231	0.0258
QIYDIFQKL	9	QIYDIFQKL	QIYDIFQKL	0.887	0.0377	QIYDIFQKL	QIYDIFQKL	0.0907	1.3886	QIYDIFQKL	QIYDIFQKL	0.048	2.2123	QIYDIFQKL	QIYDIFQKL	0.0542	3.0846	QIYDIFQKL	QIYDIFQKL	0.3781	0.2842	QIYDIFQKL	QIYDIFQKL	0.1428	0.3904	0.0377
IYIKQIKTF	9	IYIKQIKTF	IYIKQIKTF	0.0087	10.0476	IYIKQIKTF	IYIKQIKTF	0.9955	0.0017	IYIKQIKTF	IYIKQIKTF	0.0093	5.6509	IYIKQIKTF	IYIKQIKTF	0.0023	16.0967	IYIKQIKTF	IYIKQIKTF	0.0137	2.8627	IYIKQIKTF	IYIKQIKTF	0.7346	0.0175	0.0017
KYIDFDHVF	9	KYIDFDHVF	KYIDFDHVF	0.0388	4.4108	KYIDFDHVF	KYIDFDHVF	0.9908	0.0034	KYIDFDHVF	KYIDFDHVF	0.0531	2.0474	KYIDFDHVF	KYIDFDHVF	0.0023	16.1227	KYIDFDHVF	KYIDFDHVF	0.0156	2.6994	KYIDFDHVF	KYIDFDHVF	0.7883	0.01	0.0034
TYLEKAIKI	9	TYLEKAIKI	TYLEKAIKI	0.0191	6.7138	TYLEKAIKI	TYLEKAIKI	0.9525	0.0183	TYLEKAIKI	TYLEKAIKI	0.0312	2.8841	TYLEKAIKI	TYLEKAIKI	0.0025	15.5623	TYLEKAIKI	TYLEKAIKI	0.002	6.5455	TYLEKAIKI	TYLEKAIKI	0.1886	0.2925	0.0183
KYLSGIAHF	9	KYLSGIAHF	KYLSGIAHF	0.0294	5.2334	KYLSGIAHF	KYLSGIAHF	0.9941	0.0022	KYLSGIAHF	KYLSGIAHF	0.0025	10.8275	KYLSGIAHF	KYLSGIAHF	0.0014	20.4863	KYLSGIAHF	KYLSGIAHF	0.0023	6.1545	KYLSGIAHF	KYLSGIAHF	0.4357	0.1023	0.0022
GHLEKAVVL	9	GHLEKAVVL	GHLEKAVVL	0.0075	10.848	GHLEKAVVL	GHLEKAVVL	0.0101	4.2369	GHLEKAVVL	GHLEKAVVL	0.9324	0.0151	GHLEKAVVL	GHLEKAVVL	0.0063	9.8282	GHLEKAVVL	GHLEKAVVL	0.0031	5.4522	GHLEKAVVL	GHLEKAVVL	0.1131	0.4865	0.0151
RYIDRIHIF	9	RYIDRIHIF	RYIDRIHIF	0.0583	3.379	RYIDRIHIF	RYIDRIHIF	0.9978	0.0008	RYIDRIHIF	RYIDRIHIF	0.0456	2.2887	RYIDRIHIF	RYIDRIHIF	0.0069	9.3643	RYIDRIHIF	RYIDRIHIF	0.0362	1.7405	RYIDRIHIF	RYIDRIHIF	0.9365	0.003	0.0008
QAIEKLEEI	9	QAIEKLEEI	QAIEKLEEI	0.5448	0.301	QAIEKLEEI	QAIEKLEEI	0.0075	4.8532	QAIEKLEEI	QAIEKLEEI	0.0299	2.9442	QAIEKLEEI	QAIEKLEEI	0.0479	3.3232	QAIEKLEEI	QAIEKLEEI	0.2628	0.4072	QAIEKLEEI	QAIEKLEEI	0.0076	3.5096	0.301
SVAQDIPKL	9	SVAQDIPKL	SVAQDIPKL	0.8515	0.0557	SVAQDIPKL	SVAQDIPKL	0.0174	3.3187	SVAQDIPKL	SVAQDIPKL	0.0405	2.4557	SVAQDIPKL	SVAQDIPKL	0.0105	7.556	SVAQDIPKL	SVAQDIPKL	0.3499	0.3092	SVAQDIPKL	SVAQDIPKL	0.0221	1.7826	0.0557
YVIDPIKGLKL	11	YVIDPILKL	YVIDPIKGLKL	0.6701	0.1815	YVIDPILKL	YVIDPIKGLKL	0.0081	4.6563	YVIDPGLKL	YVIDPIKGLKL	0.008	6.1094	YVIDPGLKL	YVIDPIKGLKL	0.0095	7.9785	YVIDPGLKL	YVIDPIKGLKL	0.3834	0.2801	YVIDPILKL	YVIDPIKGLKL	0.0119	2.7122	0.1815
DSLRQISRSF	10	DSLQISRSF	DSLRQISRSF	0.0002	44.6667	DLRQISRSF	DSLRQISRSF	0.0029	7.3888	DSRQISRSF	DSLRQISRSF	0.0002	27.25	DLRQISRSF	DSLRQISRSF	0.0019	17.6913	DSLQISRSF	DSLRQISRSF	0.0002	14.6957	SLRQISRSF	SLRQISRSF	0.0002	18.6875	7.3888
RVFIGNLNTL	10	RVFGNLNTL	RVFIGNLNTL	0.2994	0.7649	RFIGNLNTL	RVFIGNLNTL	0.1775	0.8923	RVFGNLNTL	RVFIGNLNTL	0.0043	8.3231	RVFGNLNTL	RVFIGNLNTL	0.0064	9.7149	RVFGNLNTL	RVFIGNLNTL	0.027	2.0455	RFIGNLNTL	RVFIGNLNTL	0.0042	4.8397	0.7649
KYPENFFLL	9	KYPENFFLL	KYPENFFLL	0.0636	3.1807	KYPENFFLL	KYPENFFLL	0.9904	0.0036	KYPENFFLL	KYPENFFLL	0.0382	2.544	KYPENFFLL	KYPENFFLL	0.0043	11.8897	KYPENFFLL	KYPENFFLL	0.0129	2.9308	KYPENFFLL	KYPENFFLL	0.627	0.038	0.0036
FLLDKKIGV	9	FLLDKKIGV	FLLDKKIGV	0.954	0.0155	FLLDKKIGV	FLLDKKIGV	0.0009	12.1043	FLLDKKIGV	FLLDKKIGV	0.0126	4.7877	FLLDKKIGV	FLLDKKIGV	0.03	4.2912	FLLDKKIGV	FLLDKKIGV	0.0239	2.2017	FLLDKKIGV	FLLDKKIGV	0.0351	1.2967	0.0155
KTTPPVLDSDG	11	KTTPPVLDG	KTTPPVLDSDG	0	69.6667	KTTPPVLDG	KTTPPVLDSDG	0	85	KTTPPVLDG	KTTPPVLDSDG	0	85	KTTPPVLDG	KTTPPVLDSDG	0	81.25	KTTPPVLDG	KTTPPVLDSDG	0	100	KTTPPVLDG	KTTPPVLDSDG	0	90	69.6667
MQAERIFSEV	10	MQAERIFEV	MQAERIFSEV	0.5578	0.2877	MQAERIFSV	MQAERIFSEV	0.0003	17.5769	MQAERIFSV	MQAERIFSEV	0.0124	4.8239	MQAERIFSV	MQAERIFSEV	0.004	12.2984	MQAERFSEV	MQAERIFSEV	0.0025	5.9284	MQAERIFEV	MQAERIFSEV	0.0006	12.8113	0.2877
NYLDQIAKF	9	NYLDQIAKF	NYLDQIAKF	0.0091	9.8302	NYLDQIAKF	NYLDQIAKF	0.9887	0.0042	NYLDQIAKF	NYLDQIAKF	0.0292	2.9822	NYLDQIAKF	NYLDQIAKF	0.002	17.3739	NYLDQIAKF	NYLDQIAKF	0.0034	5.2748	NYLDQIAKF	NYLDQIAKF	0.6268	0.0381	0.0042
TRDELEWKL	9	TRDELEWKL	TRDELEWKL	0.0675	3.0355	TRDELEWKL	TRDELEWKL	0.0343	2.3806	TRDELEWKL	TRDELEWKL	0.9089	0.019	TRDELEWKL	TRDELEWKL	0.0084	8.4518	TRDELEWKL	TRDELEWKL	0.0041	4.8762	TRDELEWKL	TRDELEWKL	0.3028	0.1664	0.019
GQVIKGIGV	9	GQVIKGIGV	GQVIKGIGV	0.2415	0.9877	GQVIKGIGV	GQVIKGIGV	0.0001	25.6429	GQVIKGIGV	GQVIKGIGV	0.0124	4.8153	GQVIKGIGV	GQVIKGIGV	0.0007	27.459	GQVIKGIGV	GQVIKGIGV	0.0004	12.1818	GQVIKGIGV	GQVIKGIGV	0.0001	23	0.9877
EYLLKVNEI	9	EYLLKVNEI	EYLLKVNEI	0.0051	13.0205	EYLLKVNEI	EYLLKVNEI	0.7377	0.151	EYLLKVNEI	EYLLKVNEI	0.0306	2.9107	EYLLKVNEI	EYLLKVNEI	0.002	17.3304	EYLLKVNEI	EYLLKVNEI	0.0003	13.0678	EYLLKVNEI	EYLLKVNEI	0.0287	1.5012	0.151
EYLIKVNEI	9	EYLIKVNEI	EYLIKVNEI	0.0046	13.653	EYLIKVNEI	EYLIKVNEI	0.7263	0.1566	EYLIKVNEI	EYLIKVNEI	0.023	3.4417	EYLIKVNEI	EYLIKVNEI	0.0017	18.7807	EYLIKVNEI	EYLIKVNEI	0.0003	13.0169	EYLIKVNEI	EYLIKVNEI	0.0263	1.5878	0.1566
KIYEGQVEV	9	KIYEGQVEV	KIYEGQVEV	0.9896	0.0037	KIYEGQVEV	KIYEGQVEV	0.0029	7.359	KIYEGQVEV	KIYEGQVEV	0.0195	3.7846	KIYEGQVEV	KIYEGQVEV	0.0958	2.1419	KIYEGQVEV	KIYEGQVEV	0.1616	0.6213	KIYEGQVEV	KIYEGQVEV	0.0651	0.785	0.0037
QRQDIAFAY	9	QRQDIAFAY	QRQDIAFAY	0.0027	17.3989	QRQDIAFAY	QRQDIAFAY	0.0119	3.931	QRQDIAFAY	QRQDIAFAY	0.157	0.8852	QRQDIAFAY	QRQDIAFAY	0.0039	12.4426	QRQDIAFAY	QRQDIAFAY	0.0003	13.2881	QRQDIAFAY	QRQDIAFAY	0.6634	0.0301	0.0301
ERISLQQEL	9	ERISLQQEL	ERISLQQEL	0.0158	7.4545	ERISLQQEL	ERISLQQEL	0.0051	5.7601	ERISLQQEL	ERISLQQEL	0.9286	0.0157	ERISLQQEL	ERISLQQEL	0.0093	8.0681	ERISLQQEL	ERISLQQEL	0.0036	5.1164	ERISLQQEL	ERISLQQEL	0.3254	0.1492	0.0157
TYSPALNKMF	10	TYSPALNKF	TYSPALNKMF	0.0005	34.2895	TYSPALNKF	TYSPALNKMF	0.9521	0.0184	TYSPALNKF	TYSPALNKMF	0.002	11.8345	TYSPALNKF	TYSPALNKMF	0.0003	42.6875	TYSPALNKF	TYSPALNKMF	0.0003	12.9481	TYSPALNKF	TYSPALNKMF	0.0988	0.5483	0.0184
TILRLLQQV	9	TILRLLQQV	TILRLLQQV	0.8091	0.0793	TILRLLQQV	TILRLLQQV	0.0016	9.5188	TILRLLQQV	TILRLLQQV	0.0008	17.6723	TILRLLQQV	TILRLLQQV	0.0138	6.5206	TILRLLQQV	TILRLLQQV	0.0008	9.4605	TILRLLQQV	TILRLLQQV	0.0006	12.6509	0.0793
ERMPEQIRL	9	ERMPEQIRL	ERMPEQIRL	0.0304	5.1182	ERMPEQIRL	ERMPEQIRL	0.0107	4.128	ERMPEQIRL	ERMPEQIRL	0.8973	0.0216	ERMPEQIRL	ERMPEQIRL	0.0098	7.8195	ERMPEQIRL	ERMPEQIRL	0.0077	3.7205	ERMPEQIRL	ERMPEQIRL	0.3122	0.159	0.0216
MRDPIRILV	9	MRDPIRILV	MRDPIRILV	0.0705	2.9404	MRDPIRILV	MRDPIRILV	0.0111	4.057	MRDPIRILV	MRDPIRILV	0.7788	0.0724	MRDPIRILV	MRDPIRILV	0.0568	2.9893	MRDPIRILV	MRDPIRILV	0.0048	4.5439	MRDPIRILV	MRDPIRILV	0.2618	0.2065	0.0724
QVSPEAGVQKV	11	QVSPGVQKV	QVSPEAGVQKV	0.069	2.9826	QVSPGVQKV	QVSPEAGVQKV	0.0001	27.4	QPEAGVQKV	QVSPEAGVQKV	0.0002	27.2083	QPEAGVQKV	QVSPEAGVQKV	0.0175	5.7812	QVSPGVQKV	QVSPEAGVQKV	0.0001	19.9286	QVSPGVQKV	QVSPEAGVQKV	0.0001	26.2727	2.9826
AQDFRVLYV	9	AQDFRVLYV	AQDFRVLYV	0.7235	0.1366	AQDFRVLYV	AQDFRVLYV	0.0042	6.2591	AQDFRVLYV	AQDFRVLYV	0.0807	1.5403	AQDFRVLYV	AQDFRVLYV	0.0084	8.4702	AQDFRVLYV	AQDFRVLYV	0.0072	3.8411	AQDFRVLYV	AQDFRVLYV	0.0172	2.1332	0.1366
QLVDIIEKV	9	QLVDIIEKV	QLVDIIEKV	0.9653	0.012	QLVDIIEKV	QLVDIIEKV	0.002	8.7037	QLVDIIEKV	QLVDIIEKV	0.0084	5.9702	QLVDIIEKV	QLVDIIEKV	0.0185	5.5978	QLVDIIEKV	QLVDIIEKV	0.0016	7.1107	QLVDIIEKV	QLVDIIEKV	0.0135	2.4869	0.012
ATLKELTSL	9	ATLKELTSL	ATLKELTSL	0.68	0.1726	ATLKELTSL	ATLKELTSL	0.012	3.9179	ATLKELTSL	ATLKELTSL	0.0174	3.9956	ATLKELTSL	ATLKELTSL	0.0044	11.7272	ATLKELTSL	ATLKELTSL	0.1839	0.5616	ATLKELTSL	ATLKELTSL	0.0025	6.2906	0.1726
TGPNLHGLFGR	11	TGLHGLFGR	TGPNLHGLFGR	0	69.6667	TGPNLHGLF	TGPNLHGLF	0.0001	30.1429	TGPNLLFGR	TGPNLHGLFGR	0	73.3333	GPNLHGLGR	GPNLHGLFGR	0.0001	58.5484	TGLHGLFGR	TGPNLHGLFGR	0	65	TGPNLHGLR	TGPNLHGLFGR	0	44	30.1429
SVADYFKQI	9	SVADYFKQI	SVADYFKQI	0.7779	0.0995	SVADYFKQI	SVADYFKQI	0.0209	3.0118	SVADYFKQI	SVADYFKQI	0.0038	8.8006	SVADYFKQI	SVADYFKQI	0.0151	6.2464	SVADYFKQI	SVADYFKQI	0.1209	0.7841	SVADYFKQI	SVADYFKQI	0.037	1.2304	0.0995
VVITEKGISDL	11	VVIKGISDL	VVITEKGISDL	0.0068	11.3882	VVIKGISDL	VVITEKGISDL	0	36.5	VVIKGISDL	VVITEKGISDL	0.0001	40.6667	VVITGISDL	VVITEKGISDL	0.0002	48.0909	VVIKGISDL	VVITEKGISDL	0.0002	14.5652	VVIKGISDL	VVITEKGISDL	0	47	11.3882
ILDQKINEV	9	ILDQKINEV	ILDQKINEV	0.9549	0.0153	ILDQKINEV	ILDQKINEV	0.016	3.4396	ILDQKINEV	ILDQKINEV	0.0619	1.8517	ILDQKINEV	ILDQKINEV	0.0167	5.9046	ILDQKINEV	ILDQKINEV	0.0261	2.0879	ILDQKINEV	ILDQKINEV	0.0566	0.8756	0.0153
FVYPLDFART	10	FVYPDFART	FVYPLDFART	0.1027	2.2142	FYPLDFART	FVYPLDFART	0.0006	14.5859	FVYPLDFAT	FVYPLDFART	0	45.75	FVYPLDFAT	FVYPLDFART	0.0066	9.5694	FVYPDFART	FVYPLDFART	0.0002	15.5946	FYPLDFART	FVYPLDFART	0.0001	24.4615	2.2142
SLLDIIEKV	9	SLLDIIEKV	SLLDIIEKV	0.9909	0.0032	SLLDIIEKV	SLLDIIEKV	0.0057	5.4768	SLLDIIEKV	SLLDIIEKV	0.0145	4.4198	SLLDIIEKV	SLLDIIEKV	0.0256	4.6813	SLLDIIEKV	SLLDIIEKV	0.0048	4.571	SLLDIIEKV	SLLDIIEKV	0.0563	0.8798	0.0032
TWFNQPARKI	10	TWFNPARKI	TWFNQPARKI	0.0008	27.5185	TWFNQPAKI	TWFNQPARKI	0.0942	1.3634	TFNQPARKI	TWFNQPARKI	0.0001	39.3333	TWFNQPAKI	TWFNQPARKI	0.0002	44.8667	TWFQPARKI	TWFNQPARKI	0	25	TWFNQPRKI	TWFNQPARKI	0.0011	9.375	1.3634
QIFNGTFVKL	10	QIFNGFVKL	QIFNGTFVKL	0.1464	1.6363	QFNGTFVKL	QIFNGTFVKL	0.0337	2.3995	QIFNGTFVL	QIFNGTFVKL	0.0023	11.195	QIFNGTVKL	QIFNGTFVKL	0.0035	13.1159	QIFNGTVKL	QIFNGTFVKL	0.0019	6.6789	QFNGTFVKL	QIFNGTFVKL	0.0011	9.3357	1.6363
STIRLLTSL	9	STIRLLTSL	STIRLLTSL	0.5876	0.2573	STIRLLTSL	STIRLLTSL	0.0218	2.9624	STIRLLTSL	STIRLLTSL	0.027	3.138	STIRLLTSL	STIRLLTSL	0.0185	5.6086	STIRLLTSL	STIRLLTSL	0.3357	0.3248	STIRLLTSL	STIRLLTSL	0.0103	2.9382	0.2573
QVAFDFTKV	9	QVAFDFTKV	QVAFDFTKV	0.5085	0.3432	QVAFDFTKV	QVAFDFTKV	0.0005	14.9192	QVAFDFTKV	QVAFDFTKV	0.001	15.843	QVAFDFTKV	QVAFDFTKV	0.0066	9.576	QVAFDFTKV	QVAFDFTKV	0.0017	6.9106	QVAFDFTKV	QVAFDFTKV	0.0004	15.4727	0.3432
KYQIINEEF	9	KYQIINEEF	KYQIINEEF	0.0026	17.5812	KYQIINEEF	KYQIINEEF	0.9831	0.0063	KYQIINEEF	KYQIINEEF	0.0052	7.6647	KYQIINEEF	KYQIINEEF	0.0003	37.875	KYQIINEEF	KYQIINEEF	0.0008	9.2939	KYQIINEEF	KYQIINEEF	0.3113	0.1598	0.0063
PRTLAILHL	9	PRTLAILHL	PRTLAILHL	0.0003	40.5	PRTLAILHL	PRTLAILHL	0.0011	10.9236	PRTLAILHL	PRTLAILHL	0.0287	3.0034	PRTLAILHL	PRTLAILHL	0.0001	63.913	PRTLAILHL	PRTLAILHL	0	29	PRTLAILHL	PRTLAILHL	0.0174	2.1096	2.1096
SVVGQIAKL	9	SVVGQIAKL	SVVGQIAKL	0.7467	0.1193	SVVGQIAKL	SVVGQIAKL	0.0077	4.779	SVVGQIAKL	SVVGQIAKL	0.023	3.4392	SVVGQIAKL	SVVGQIAKL	0.0138	6.5394	SVVGQIAKL	SVVGQIAKL	0.3141	0.3485	SVVGQIAKL	SVVGQIAKL	0.022	1.7843	0.1193
SQVDRLVAL	9	SQVDRLVAL	SQVDRLVAL	0.9623	0.013	SQVDRLVAL	SQVDRLVAL	0.0344	2.3778	SQVDRLVAL	SQVDRLVAL	0.8472	0.0369	SQVDRLVAL	SQVDRLVAL	0.0412	3.6074	SQVDRLVAL	SQVDRLVAL	0.5102	0.1858	SQVDRLVAL	SQVDRLVAL	0.2072	0.2621	0.013
KILSELFTV	9	KILSELFTV	KILSELFTV	0.9688	0.0109	KILSELFTV	KILSELFTV	0.0064	5.1913	KILSELFTV	KILSELFTV	0.0008	17.0336	KILSELFTV	KILSELFTV	0.0147	6.3239	KILSELFTV	KILSELFTV	0.0015	7.262	KILSELFTV	KILSELFTV	0.0063	3.9135	0.0109
VYTPVASRQSL	11	VYTPVAQSL	VYTPVASRQSL	0.0008	28.4306	VYTPVAQSL	VYTPVASRQSL	0.752	0.1422	VPVASRQSL	VYTPVASRQSL	0.0071	6.5346	VPVASRQSL	VYTPVASRQSL	0.0817	2.3982	VPVASRQSL	VYTPVASRQSL	0.0018	6.8578	VYTPVAQSL	VYTPVASRQSL	0.0548	0.8963	0.1422
RVPELLHRL	9	RVPELLHRL	RVPELLHRL	0.8384	0.0617	RVPELLHRL	RVPELLHRL	0.43	0.3993	RVPELLHRL	RVPELLHRL	0.0169	4.0644	RVPELLHRL	RVPELLHRL	0.0109	7.4247	RVPELLHRL	RVPELLHRL	0.1694	0.5962	RVPELLHRL	RVPELLHRL	0.1519	0.3705	0.0617
RLYDGLFKVI	10	RLYDGLFKI	RLYDGLFKVI	0.661	0.1898	RYDGLFKVI	RLYDGLFKVI	0.1015	1.3101	RLYDGLFVI	RLYDGLFKVI	0.0008	17.2101	RLYDGLFVI	RLYDGLFKVI	0.0023	16.2974	RLYDGFKVI	RLYDGLFKVI	0.0003	12.8442	RYDGLFKVI	RLYDGLFKVI	0.0015	8.1861	0.1898
GALDMLTKV	9	GALDMLTKV	GALDMLTKV	0.8243	0.0696	GALDMLTKV	GALDMLTKV	0.0003	17.9231	GALDMLTKV	GALDMLTKV	0.0018	12.3082	GALDMLTKV	GALDMLTKV	0.0126	6.8675	GALDMLTKV	GALDMLTKV	0.0266	2.0652	GALDMLTKV	GALDMLTKV	0.0019	7.1634	0.0696
GVLKVFLENV	10	GVLKFLENV	GVLKVFLENV	0.1239	1.8879	GVLKVFLNV	GVLKVFLENV	0	46	GVLKVFLEV	GVLKVFLENV	0	63.3333	GVLKVFLEV	GVLKVFLENV	0.0004	36.5769	GVLKVFLEV	GVLKVFLENV	0	42	GVLKVFLEV	GVLKVFLENV	0	56.6667	1.8879
VYGSFASKL	9	VYGSFASKL	VYGSFASKL	0.001	25.6699	VYGSFASKL	VYGSFASKL	0.8776	0.0593	VYGSFASKL	VYGSFASKL	0.0065	6.8233	VYGSFASKL	VYGSFASKL	0.0005	33.3939	VYGSFASKL	VYGSFASKL	0.0024	6.0132	VYGSFASKL	VYGSFASKL	0.2429	0.2239	0.0593
ATLSKIIQV	9	ATLSKIIQV	ATLSKIIQV	0.9601	0.0137	ATLSKIIQV	ATLSKIIQV	0.0056	5.528	ATLSKIIQV	ATLSKIIQV	0.005	7.7857	ATLSKIIQV	ATLSKIIQV	0.0369	3.8384	ATLSKIIQV	ATLSKIIQV	0.0224	2.2769	ATLSKIIQV	ATLSKIIQV	0.0227	1.7562	0.0137
LLPSRQFGF	9	LLPSRQFGF	LLPSRQFGF	0.0292	5.2519	LLPSRQFGF	LLPSRQFGF	0.3435	0.5022	LLPSRQFGF	LLPSRQFGF	0.0008	17.8487	LLPSRQFGF	LLPSRQFGF	0.0005	32.6857	LLPSRQFGF	LLPSRQFGF	0.0029	5.61	LLPSRQFGF	LLPSRQFGF	0.0135	2.483	0.5022
YYQNYFEKL	9	YYQNYFEKL	YYQNYFEKL	0.0178	6.978	YYQNYFEKL	YYQNYFEKL	0.9697	0.0118	YYQNYFEKL	YYQNYFEKL	0.0726	1.6511	YYQNYFEKL	YYQNYFEKL	0.0023	16.0558	YYQNYFEKL	YYQNYFEKL	0.0093	3.4095	YYQNYFEKL	YYQNYFEKL	0.6374	0.0358	0.0118
VYPEKLATKF	10	VYPEKLATF	VYPEKLATKF	0.0015	21.75	VYPEKLATF	VYPEKLATKF	0.9769	0.0086	VYPEKATKF	VYPEKLATKF	0.0023	11.1066	VPEKLATKF	VYPEKLATKF	0.006	10.0331	VYPEKLATF	VYPEKLATKF	0.0005	11.1132	VYPELATKF	VYPEKLATKF	0.2296	0.2362	0.0086
SPVFTSRSA	9	SPVFTSRSA	SPVFTSRSA	0.0004	37.1786	SPVFTSRSA	SPVFTSRSA	0	58.75	SPVFTSRSA	SPVFTSRSA	0.0076	6.2913	SPVFTSRSA	SPVFTSRSA	0.9358	0.0196	SPVFTSRSA	SPVFTSRSA	0.0009	8.8954	SPVFTSRSA	SPVFTSRSA	0.0001	23	0.0196
GLGVRALNLLF	11	GLGALNLLF	GLGVRALNLLF	0.0006	32.1064	GLRALNLLF	GLGVRALNLLF	0.0006	13.9664	GVRALNLLF	GLGVRALNLLF	0	77.5	GVRALNLLF	GLGVRALNLLF	0	73.9286	GVRALNLLF	GLGVRALNLLF	0	50	GVRALNLLF	GLGVRALNLLF	0	44.5	13.9664
ISLPKGVVEV	10	ISLPGVVEV	ISLPKGVVEV	0.3319	0.6714	ILPKGVVEV	ISLPKGVVEV	0.0015	9.7984	ISLPKGVVV	ISLPKGVVEV	0.0005	21.6897	ISLPGVVEV	ISLPKGVVEV	0.0041	12.1525	ISLPKGVEV	ISLPKGVVEV	0.006	4.1551	ILPKGVVEV	ISLPKGVVEV	0.0006	12.8868	0.6714
DRFEFPEQL	9	DRFEFPEQL	DRFEFPEQL	0.0261	5.6165	DRFEFPEQL	DRFEFPEQL	0.0111	4.0479	DRFEFPEQL	DRFEFPEQL	0.9425	0.0115	DRFEFPEQL	DRFEFPEQL	0.0261	4.6273	DRFEFPEQL	DRFEFPEQL	0.0072	3.8407	DRFEFPEQL	DRFEFPEQL	0.4046	0.1135	0.0115
PYYSKFILI	9	PYYSKFILI	PYYSKFILI	0.0004	35.7429	PYYSKFILI	PYYSKFILI	0.8557	0.0733	PYYSKFILI	PYYSKFILI	0.0006	19.4	PYYSKFILI	PYYSKFILI	0.0005	32.2571	PYYSKFILI	PYYSKFILI	0	27.5	PYYSKFILI	PYYSKFILI	0.0144	2.3997	0.0733
IITKDLFQV	9	IITKDLFQV	IITKDLFQV	0.812	0.0774	IITKDLFQV	IITKDLFQV	0.0013	10.3322	IITKDLFQV	IITKDLFQV	0.0003	24.8571	IITKDLFQV	IITKDLFQV	0.0036	12.8803	IITKDLFQV	IITKDLFQV	0.0013	7.7332	IITKDLFQV	IITKDLFQV	0.0005	14.1014	0.0774
VYPGDPLRF	9	VYPGDPLRF	VYPGDPLRF	0.0059	12.134	VYPGDPLRF	VYPGDPLRF	0.983	0.0064	VYPGDPLRF	VYPGDPLRF	0.0054	7.4743	VYPGDPLRF	VYPGDPLRF	0.0015	20.0205	VYPGDPLRF	VYPGDPLRF	0.0038	4.9889	VYPGDPLRF	VYPGDPLRF	0.6166	0.0402	0.0064
GVLDTLTKV	9	GVLDTLTKV	GVLDTLTKV	0.9754	0.0087	GVLDTLTKV	GVLDTLTKV	0.0006	14.1212	GVLDTLTKV	GVLDTLTKV	0.0009	16.854	GVLDTLTKV	GVLDTLTKV	0.0124	6.9432	GVLDTLTKV	GVLDTLTKV	0.0066	3.9782	GVLDTLTKV	GVLDTLTKV	0.0025	6.2603	0.0087
QVLKDLVKV	9	QVLKDLVKV	QVLKDLVKV	0.887	0.0376	QVLKDLVKV	QVLKDLVKV	0.0008	12.319	QVLKDLVKV	QVLKDLVKV	0.001	16.2847	QVLKDLVKV	QVLKDLVKV	0.012	7.0395	QVLKDLVKV	QVLKDLVKV	0.0011	8.211	QVLKDLVKV	QVLKDLVKV	0.0004	15.2182	0.0376
IYAPKLQEF	9	IYAPKLQEF	IYAPKLQEF	0.0249	5.785	IYAPKLQEF	IYAPKLQEF	0.9978	0.0008	IYAPKLQEF	IYAPKLQEF	0.0323	2.83	IYAPKLQEF	IYAPKLQEF	0.0083	8.5185	IYAPKLQEF	IYAPKLQEF	0.0767	1.1009	IYAPKLQEF	IYAPKLQEF	0.9302	0.0033	0.0008
VYIKHPVSL	9	VYIKHPVSL	VYIKHPVSL	0.0486	3.8211	VYIKHPVSL	VYIKHPVSL	0.9879	0.0045	VYIKHPVSL	VYIKHPVSL	0.3034	0.4541	VYIKHPVSL	VYIKHPVSL	0.0163	5.9749	VYIKHPVSL	VYIKHPVSL	0.1771	0.5778	VYIKHPVSL	VYIKHPVSL	0.9254	0.0035	0.0035
GYSFTTTAER	10	GSFTTTAER	GYSFTTTAER	0.0003	39.8261	GYFTTTAER	GYSFTTTAER	0.0014	10.1462	GYFTTTAER	GYSFTTTAER	0	55	GSFTTTAER	GYSFTTTAER	0.0001	53.3333	GSFTTTAER	GYSFTTTAER	0	39	GYFTTTAER	GYSFTTTAER	0.0004	14.8116	10.1462
MGLPLARLAA	10	MLPLARLAA	MGLPLARLAA	0.0032	16.027	MLPLARLAA	MGLPLARLAA	0	44.5	MGLPARLAA	MGLPLARLAA	0.0002	29	MGLPARLAA	MGLPLARLAA	0.0622	2.8527	MGLPARLAA	MGLPLARLAA	0.0001	22.4444	MLPLARLAA	MGLPLARLAA	0	42.5	2.8527
YSLEKVFGI	9	YSLEKVFGI	YSLEKVFGI	0.8046	0.0817	YSLEKVFGI	YSLEKVFGI	0.0195	3.1304	YSLEKVFGI	YSLEKVFGI	0.0169	4.0604	YSLEKVFGI	YSLEKVFGI	0.012	7.0454	YSLEKVFGI	YSLEKVFGI	0.0844	1.0333	YSLEKVFGI	YSLEKVFGI	0.016	2.2435	0.0817
TRDETNYGIP	10	TRDETNYGI	TRDETNYGI	0	68.6667	TRDETNYIP	TRDETNYGIP	0	54	TRDETNYIP	TRDETNYGIP	0.0059	7.1675	TRDETNYIP	TRDETNYGIP	0.0002	51.6667	TRDETNYIP	TRDETNYGIP	0	65	TRDETNYGP	TRDETNYGIP	0.0001	33	7.1675
FLQPELVKL	9	FLQPELVKL	FLQPELVKL	0.9637	0.0125	FLQPELVKL	FLQPELVKL	0.07	1.6176	FLQPELVKL	FLQPELVKL	0.1021	1.2913	FLQPELVKL	FLQPELVKL	0.0153	6.1952	FLQPELVKL	FLQPELVKL	0.4216	0.2495	FLQPELVKL	FLQPELVKL	0.1661	0.3393	0.0125
SQIDPSSIERA	11	SQIDPIERA	SQIDPSSIERA	0.4285	0.457	SQPSSIERA	SQIDPSSIERA	0.0002	22.2727	SQIDPSSIA	SQIDPSSIERA	0.0073	6.4209	SQIDPSSIA	SQIDPSSIERA	0.0045	11.6014	SQIDPSSIA	SQIDPSSIERA	0.0002	14.3261	SQIDPIERA	SQIDPSSIERA	0.0002	20.4167	0.457
VYSQIPAAVKL	11	VQIPAAVKL	VYSQIPAAVKL	0.1786	1.3425	VYIPAAVKL	VYSQIPAAVKL	0.832	0.0904	VQIPAAVKL	VYSQIPAAVKL	0.0172	4.0243	VQIPAAVKL	VYSQIPAAVKL	0.0006	31.2439	VQIPAAVKL	VYSQIPAAVKL	0.0039	4.9676	VYIPAAVKL	VYSQIPAAVKL	0.0368	1.237	0.0904
TIPEILPKL	9	TIPEILPKL	TIPEILPKL	0.9222	0.0239	TIPEILPKL	TIPEILPKL	0.2352	0.7226	TIPEILPKL	TIPEILPKL	0.0257	3.2393	TIPEILPKL	TIPEILPKL	0.0142	6.4422	TIPEILPKL	TIPEILPKL	0.1707	0.5932	TIPEILPKL	TIPEILPKL	0.1081	0.5049	0.0239
SVLKSIQEV	9	SVLKSIQEV	SVLKSIQEV	0.9634	0.0126	SVLKSIQEV	SVLKSIQEV	0.0041	6.3708	SVLKSIQEV	SVLKSIQEV	0.0092	5.6872	SVLKSIQEV	SVLKSIQEV	0.073	2.5788	SVLKSIQEV	SVLKSIQEV	0.0779	1.0899	SVLKSIQEV	SVLKSIQEV	0.0144	2.3998	0.0126
LYQDGVFKF	9	LYQDGVFKF	LYQDGVFKF	0.0249	5.787	LYQDGVFKF	LYQDGVFKF	0.9916	0.0031	LYQDGVFKF	LYQDGVFKF	0.0155	4.281	LYQDGVFKF	LYQDGVFKF	0.0023	15.9726	LYQDGVFKF	LYQDGVFKF	0.0045	4.6735	LYQDGVFKF	LYQDGVFKF	0.6437	0.0344	0.0031
QIFLGGVDK	9	QIFLGGVDK	QIFLGGVDK	0.0007	29.5077	QIFLGGVDK	QIFLGGVDK	0	40.5	QIFLGGVDK	QIFLGGVDK	0	51.3636	QIFLGGVDK	QIFLGGVDK	0.0013	21.1395	QIFLGGVDK	QIFLGGVDK	0	39	QIFLGGVDK	QIFLGGVDK	0.0001	30	21.1395
IYYVDVQKF	9	IYYVDVQKF	IYYVDVQKF	0.0089	9.9024	IYYVDVQKF	IYYVDVQKF	0.9938	0.0023	IYYVDVQKF	IYYVDVQKF	0.0053	7.5692	IYYVDVQKF	IYYVDVQKF	0.0015	19.924	IYYVDVQKF	IYYVDVQKF	0.0116	3.0644	IYYVDVQKF	IYYVDVQKF	0.7207	0.0195	0.0023
EVIKELAQI	9	EVIKELAQI	EVIKELAQI	0.3561	0.6095	EVIKELAQI	EVIKELAQI	0.0022	8.2454	EVIKELAQI	EVIKELAQI	0.0035	9.0853	EVIKELAQI	EVIKELAQI	0.008	8.71	EVIKELAQI	EVIKELAQI	0.0034	5.2591	EVIKELAQI	EVIKELAQI	0.0009	10.264	0.6095
KYTKIFNDF	9	KYTKIFNDF	KYTKIFNDF	0.0007	29.8	KYTKIFNDF	KYTKIFNDF	0.9786	0.008	KYTKIFNDF	KYTKIFNDF	0.0008	17.4706	KYTKIFNDF	KYTKIFNDF	0.0002	50.5952	KYTKIFNDF	KYTKIFNDF	0.0002	14.2391	KYTKIFNDF	KYTKIFNDF	0.2268	0.2387	0.008
VYLPGSRQTL	10	VLPGSRQTL	VYLPGSRQTL	0.0142	7.8871	VYLPGSQTL	VYLPGSRQTL	0.9466	0.0201	VYLPGSQTL	VYLPGSRQTL	0.0212	3.6091	VYLPGSQTL	VYLPGSRQTL	0.0012	21.8992	VYLPGSQTL	VYLPGSRQTL	0.0107	3.1914	VYLPGSQTL	VYLPGSRQTL	0.2016	0.2713	0.0201
YTVEDIQRL	9	YTVEDIQRL	YTVEDIQRL	0.9234	0.0236	YTVEDIQRL	YTVEDIQRL	0.0572	1.8037	YTVEDIQRL	YTVEDIQRL	0.0523	2.072	YTVEDIQRL	YTVEDIQRL	0.0072	9.1959	YTVEDIQRL	YTVEDIQRL	0.7848	0.0578	YTVEDIQRL	YTVEDIQRL	0.0859	0.6137	0.0236
YYQDTPKQI	9	YYQDTPKQI	YYQDTPKQI	0.0212	6.3365	YYQDTPKQI	YYQDTPKQI	0.9231	0.0342	YYQDTPKQI	YYQDTPKQI	0.0814	1.5318	YYQDTPKQI	YYQDTPKQI	0.0062	9.8904	YYQDTPKQI	YYQDTPKQI	0.0282	1.9904	YYQDTPKQI	YYQDTPKQI	0.5159	0.0687	0.0342
IVEIPFNSTNK	11	IVEIPFNSK	IVEIPFNSTNK	0.0001	50.8537	IVPFNSTNK	IVEIPFNSTNK	0	39	VEIPFNSTK	VEIPFNSTNK	0	71.6667	IVEIPFNSK	IVEIPFNSTNK	0.0001	61.7391	IVPFNSTNK	IVEIPFNSTNK	0	55	IVPFNSTNK	IVEIPFNSTNK	0	48	39
VAIEHLDKI	9	VAIEHLDKI	VAIEHLDKI	0.4302	0.4539	VAIEHLDKI	VAIEHLDKI	0.0112	4.0285	VAIEHLDKI	VAIEHLDKI	0.0084	5.9623	VAIEHLDKI	VAIEHLDKI	0.0221	5.0743	VAIEHLDKI	VAIEHLDKI	0.2939	0.3705	VAIEHLDKI	VAIEHLDKI	0.0086	3.2902	0.3705
ALSKEGIVAL	10	ALSEGIVAL	ALSKEGIVAL	0.4257	0.4621	ALSEGIVAL	ALSKEGIVAL	0.0007	13.3613	ALSEGIVAL	ALSKEGIVAL	0.0076	6.3062	ALKEGIVAL	ALSKEGIVAL	0.0034	13.4037	ASKEGIVAL	ALSKEGIVAL	0.0218	2.307	ALSEGIVAL	ALSKEGIVAL	0.0012	9.0357	0.4621
IPQLNSKAV	9	IPQLNSKAV	IPQLNSKAV	0.0006	31.4583	IPQLNSKAV	IPQLNSKAV	0.0001	29.4444	IPQLNSKAV	IPQLNSKAV	0.0292	2.9809	IPQLNSKAV	IPQLNSKAV	0.579	0.3155	IPQLNSKAV	IPQLNSKAV	0.0046	4.6313	IPQLNSKAV	IPQLNSKAV	0.0003	17.4	0.3155
AVGKIFSNV	9	AVGKIFSNV	AVGKIFSNV	0.6284	0.2195	AVGKIFSNV	AVGKIFSNV	0.0013	10.4983	AVGKIFSNV	AVGKIFSNV	0.0002	27.3333	AVGKIFSNV	AVGKIFSNV	0.006	10.0312	AVGKIFSNV	AVGKIFSNV	0.0008	9.3991	AVGKIFSNV	AVGKIFSNV	0.0006	12.3868	0.2195
QIDPSIQRV	9	QIDPSIQRV	QIDPSIQRV	0.8785	0.0425	QIDPSIQRV	QIDPSIQRV	0.0112	4.0412	QIDPSIQRV	QIDPSIQRV	0.0199	3.7386	QIDPSIQRV	QIDPSIQRV	0.028	4.4395	QIDPSIQRV	QIDPSIQRV	0.0238	2.2065	QIDPSIQRV	QIDPSIQRV	0.0194	1.9438	0.0425
VYMDWYEKF	9	VYMDWYEKF	VYMDWYEKF	0.0176	7.0289	VYMDWYEKF	VYMDWYEKF	0.9975	0.0009	VYMDWYEKF	VYMDWYEKF	0.008	6.1441	VYMDWYEKF	VYMDWYEKF	0.0021	16.7955	VYMDWYEKF	VYMDWYEKF	0.0033	5.3497	VYMDWYEKF	VYMDWYEKF	0.6617	0.0305	0.0009
IYNQVKQII	9	IYNQVKQII	IYNQVKQII	0.0007	29.3846	IYNQVKQII	IYNQVKQII	0.8971	0.0484	IYNQVKQII	IYNQVKQII	0.0066	6.7902	IYNQVKQII	IYNQVKQII	0.0012	22.0455	IYNQVKQII	IYNQVKQII	0.002	6.4834	IYNQVKQII	IYNQVKQII	0.1233	0.4517	0.0484
SYISRTNQL	9	SYISRTNQL	SYISRTNQL	0.0287	5.3158	SYISRTNQL	SYISRTNQL	0.9541	0.0178	SYISRTNQL	SYISRTNQL	0.1634	0.8531	SYISRTNQL	SYISRTNQL	0.0057	10.3632	SYISRTNQL	SYISRTNQL	0.0459	1.5233	SYISRTNQL	SYISRTNQL	0.7774	0.0114	0.0114
SGPPVSELITK	11	SGPPVLITK	SGPPVSELITK	0.0005	33.7561	SGPPVLITK	SGPPVSELITK	0.0005	15.6753	SPVSELITK	SGPPVSELITK	0.0001	45	SPVSELITK	SGPPVSELITK	0.0197	5.4131	SGPPVSITK	SGPPVSELITK	0	27.5	SGPPVLITK	SGPPVSELITK	0.0006	12.9717	5.4131
HLIGDFSKV	9	HLIGDFSKV	HLIGDFSKV	0.8797	0.0419	HLIGDFSKV	HLIGDFSKV	0.0014	9.9758	HLIGDFSKV	HLIGDFSKV	0.009	5.762	HLIGDFSKV	HLIGDFSKV	0.0118	7.1217	HLIGDFSKV	HLIGDFSKV	0.007	3.88	HLIGDFSKV	HLIGDFSKV	0.0039	5.0437	0.0419
KTDKTLVLL	9	KTDKTLVLL	KTDKTLVLL	0.5531	0.2924	KTDKTLVLL	KTDKTLVLL	0.0411	2.1819	KTDKTLVLL	KTDKTLVLL	0.0248	3.3069	KTDKTLVLL	KTDKTLVLL	0.0025	15.5167	KTDKTLVLL	KTDKTLVLL	0.1239	0.7695	KTDKTLVLL	KTDKTLVLL	0.0236	1.721	0.2924
KVLELDPAL	9	KVLELDPAL	KVLELDPAL	0.8554	0.0541	KVLELDPAL	KVLELDPAL	0.0037	6.6396	KVLELDPAL	KVLELDPAL	0.0363	2.6385	KVLELDPAL	KVLELDPAL	0.0222	5.0622	KVLELDPAL	KVLELDPAL	0.1503	0.6595	KVLELDPAL	KVLELDPAL	0.0091	3.1744	0.0541
FVEPSRQFV	9	FVEPSRQFV	FVEPSRQFV	0.4657	0.3929	FVEPSRQFV	FVEPSRQFV	0.001	11.3839	FVEPSRQFV	FVEPSRQFV	0.0093	5.6248	FVEPSRQFV	FVEPSRQFV	0.0336	4.0241	FVEPSRQFV	FVEPSRQFV	0.1651	0.6094	FVEPSRQFV	FVEPSRQFV	0.0121	2.6791	0.3929
KPFGQVIST	9	KPFGQVIST	KPFGQVIST	0.0047	13.4712	KPFGQVIST	KPFGQVIST	0.0001	32.4286	KPFGQVIST	KPFGQVIST	0.0103	5.334	KPFGQVIST	KPFGQVIST	0.911	0.0323	KPFGQVIST	KPFGQVIST	0.0008	9.4693	KPFGQVIST	KPFGQVIST	0.0005	13.1609	0.0323
THYGKVYLL	9	THYGKVYLL	THYGKVYLL	0.031	5.056	THYGKVYLL	THYGKVYLL	0.2868	0.6147	THYGKVYLL	THYGKVYLL	0.9738	0.0049	THYGKVYLL	THYGKVYLL	0.0123	6.9615	THYGKVYLL	THYGKVYLL	0.0169	2.5945	THYGKVYLL	THYGKVYLL	0.5317	0.0595	0.0049
TYPENWRAF	9	TYPENWRAF	TYPENWRAF	0.0029	16.8084	TYPENWRAF	TYPENWRAF	0.9651	0.0143	TYPENWRAF	TYPENWRAF	0.0302	2.9313	TYPENWRAF	TYPENWRAF	0.0043	11.8743	TYPENWRAF	TYPENWRAF	0.0108	3.1794	TYPENWRAF	TYPENWRAF	0.6065	0.0421	0.0143
YADVGGKQF	9	YADVGGKQF	YADVGGKQF	0.121	1.9228	YADVGGKQF	YADVGGKQF	0.0361	2.3279	YADVGGKQF	YADVGGKQF	0.0779	1.5733	YADVGGKQF	YADVGGKQF	0.0188	5.5473	YADVGGKQF	YADVGGKQF	0.8572	0.0348	YADVGGKQF	YADVGGKQF	0.1393	0.3981	0.0348
IYLEKLKTI	9	IYLEKLKTI	IYLEKLKTI	0.015	7.6541	IYLEKLKTI	IYLEKLKTI	0.9631	0.0152	IYLEKLKTI	IYLEKLKTI	0.0089	5.7899	IYLEKLKTI	IYLEKLKTI	0.0017	18.7487	IYLEKLKTI	IYLEKLKTI	0.0067	3.9673	IYLEKLKTI	IYLEKLKTI	0.1804	0.3078	0.0152
VLPSVLNKF	9	VLPSVLNKF	VLPSVLNKF	0.1991	1.1962	VLPSVLNKF	VLPSVLNKF	0.8675	0.066	VLPSVLNKF	VLPSVLNKF	0.0009	16.4964	VLPSVLNKF	VLPSVLNKF	0.0009	25.7534	VLPSVLNKF	VLPSVLNKF	0.0135	2.8805	VLPSVLNKF	VLPSVLNKF	0.051	0.9483	0.066
AGFAGDDAPR	10	AGFGDDAPR	AGFAGDDAPR	0.0001	51.9512	AFAGDDAPR	AGFAGDDAPR	0.0001	34.8	AGFAGDAPR	AGFAGDDAPR	0	60	AGFAGDAPR	AGFAGDDAPR	0.0003	42.3125	AGFAGDAPR	AGFAGDDAPR	0	55	AFAGDDAPR	AGFAGDDAPR	0	43.5	34.8
RWFDKSFTF	9	RWFDKSFTF	RWFDKSFTF	0.1024	2.219	RWFDKSFTF	RWFDKSFTF	0.9878	0.0046	RWFDKSFTF	RWFDKSFTF	0.0182	3.9074	RWFDKSFTF	RWFDKSFTF	0.01	7.7725	RWFDKSFTF	RWFDKSFTF	0.0213	2.3336	RWFDKSFTF	RWFDKSFTF	0.54	0.057	0.0046
LHKTYLAAGT	10	LHKTYLAAT	LHKTYLAAGT	0	95	LHKTYLAAT	LHKTYLAAGT	0	60	LHKTYLAAT	LHKTYLAAGT	0.0002	28.3636	LHKTYLAAT	LHKTYLAAGT	0.0001	62.6087	LHKTYLAAT	LHKTYLAAGT	0	100	LHKTYLAAT	LHKTYLAAGT	0	60	28.3636
AGYTDNLVRV	10	AGYDNLVRV	AGYTDNLVRV	0.0871	2.4855	AYTDNLVRV	AGYTDNLVRV	0.0346	2.3741	AYTDNLVRV	AGYTDNLVRV	0.0002	28.5	AGYDNLVRV	AGYTDNLVRV	0.0008	26.5797	AGYDNLVRV	AGYTDNLVRV	0.0002	15.7838	AYTDNLVRV	AGYTDNLVRV	0.0008	10.7978	2.3741
NRLENDGATAL	11	RLNDGATAL	RLENDGATAL	0.0031	16.2629	NRLDGATAL	NRLENDGATAL	0.0004	17.3077	NRLDGATAL	NRLENDGATAL	0.6699	0.1109	NRLDGATAL	NRLENDGATAL	0.0011	22.7273	NRNDGATAL	NRLENDGATAL	0.0002	15.4595	NRNDGATAL	NRLENDGATAL	0.0192	1.9601	0.1109
EVISKLYAV	9	EVISKLYAV	EVISKLYAV	0.7918	0.0883	EVISKLYAV	EVISKLYAV	0.0019	8.8333	EVISKLYAV	EVISKLYAV	0.0273	3.1135	EVISKLYAV	EVISKLYAV	0.0866	2.3087	EVISKLYAV	EVISKLYAV	0.0089	3.4593	EVISKLYAV	EVISKLYAV	0.006	4.0108	0.0883
LAQDIFKEL	9	LAQDIFKEL	LAQDIFKEL	0.1406	1.6991	LAQDIFKEL	LAQDIFKEL	0.0066	5.142	LAQDIFKEL	LAQDIFKEL	0.0406	2.452	LAQDIFKEL	LAQDIFKEL	0.0306	4.2455	LAQDIFKEL	LAQDIFKEL	0.9165	0.0148	LAQDIFKEL	LAQDIFKEL	0.0372	1.2229	0.0148
NALDKVLSV	9	NALDKVLSV	NALDKVLSV	0.8179	0.0737	NALDKVLSV	NALDKVLSV	0.0026	7.7122	NALDKVLSV	NALDKVLSV	0.0978	1.3322	NALDKVLSV	NALDKVLSV	0.2395	1.0152	NALDKVLSV	NALDKVLSV	0.414	0.2556	NALDKVLSV	NALDKVLSV	0.0763	0.6852	0.0737
SLLQTLYKV	9	SLLQTLYKV	SLLQTLYKV	0.9028	0.0291	SLLQTLYKV	SLLQTLYKV	0.0043	6.228	SLLQTLYKV	SLLQTLYKV	0.0029	9.9769	SLLQTLYKV	SLLQTLYKV	0.0086	8.3861	SLLQTLYKV	SLLQTLYKV	0.0004	11.5849	SLLQTLYKV	SLLQTLYKV	0.0085	3.3059	0.0291
SVLKDVSKV	9	SVLKDVSKV	SVLKDVSKV	0.8304	0.0662	SVLKDVSKV	SVLKDVSKV	0.0011	10.9203	SVLKDVSKV	SVLKDVSKV	0.0012	14.6564	SVLKDVSKV	SVLKDVSKV	0.0128	6.8041	SVLKDVSKV	SVLKDVSKV	0.0057	4.242	SVLKDVSKV	SVLKDVSKV	0.0008	10.8146	0.0662
ILTDITKGV	9	ILTDITKGV	ILTDITKGV	0.6413	0.2078	ILTDITKGV	ILTDITKGV	0.0005	15.2208	ILTDITKGV	ILTDITKGV	0.0006	19.9125	ILTDITKGV	ILTDITKGV	0.0038	12.541	ILTDITKGV	ILTDITKGV	0.0007	9.905	ILTDITKGV	ILTDITKGV	0.0055	4.2028	0.2078
YVLPEVSKV	9	YVLPEVSKV	YVLPEVSKV	0.9894	0.0037	YVLPEVSKV	YVLPEVSKV	0.007	4.9845	YVLPEVSKV	YVLPEVSKV	0.0098	5.4573	YVLPEVSKV	YVLPEVSKV	0.0656	2.7662	YVLPEVSKV	YVLPEVSKV	0.2943	0.3701	YVLPEVSKV	YVLPEVSKV	0.0494	0.9696	0.0037
FVDPNGKISL	10	FVDPGKISL	FVDPNGKISL	0.6564	0.194	FVDPGKISL	FVDPNGKISL	0.0049	5.8663	FVDPNGISL	FVDPNGKISL	0.1387	0.9984	FVDPGKISL	FVDPNGKISL	0.0286	4.3994	FVDPNGKSL	FVDPNGKISL	0.7183	0.0807	FVDPNGISL	FVDPNGKISL	0.0263	1.5892	0.0807
VYSEAARVLQF	11	VYSEAVLQF	VYSEAARVLQF	0.0006	30.8475	VYSEAVLQF	VYSEAARVLQF	0.952	0.0184	VYSEAALQF	VYSEAARVLQF	0.0006	19.6375	VYSEAVLQF	VYSEAARVLQF	0.0003	40	VYSERVLQF	VYSEAARVLQF	0.0002	15.1622	VYSERVLQF	VYSEAARVLQF	0.1023	0.5319	0.0184
RVIGTLEEV	9	RVIGTLEEV	RVIGTLEEV	0.9545	0.0154	RVIGTLEEV	RVIGTLEEV	0.0019	8.7778	RVIGTLEEV	RVIGTLEEV	0.0042	8.4694	RVIGTLEEV	RVIGTLEEV	0.032	4.141	RVIGTLEEV	RVIGTLEEV	0.0349	1.7741	RVIGTLEEV	RVIGTLEEV	0.0052	4.3419	0.0154
IFGVTTLDIVR	11	IVTTLDIVR	IFGVTTLDIVR	0.0001	58.9655	IFGVTTIVR	IFGVTTLDIVR	0.0001	26.3333	FGVTTDIVR	FGVTTLDIVR	0	77.5	IVTTLDIVR	IFGVTTLDIVR	0.0001	68.1579	IVTTLDIVR	IFGVTTLDIVR	0	65	IFTTLDIVR	IFGVTTLDIVR	0	58.3333	26.3333
SVEERITQV	9	SVEERITQV	SVEERITQV	0.7881	0.0903	SVEERITQV	SVEERITQV	0.0013	10.2724	SVEERITQV	SVEERITQV	0.0082	6.0523	SVEERITQV	SVEERITQV	0.0291	4.3613	SVEERITQV	SVEERITQV	0.0365	1.733	SVEERITQV	SVEERITQV	0.0143	2.4058	0.0903
GAGAYILTR	9	GAGAYILTR	GAGAYILTR	0.002	19.7233	GAGAYILTR	GAGAYILTR	0.0001	24.6471	GAGAYILTR	GAGAYILTR	0.0001	43.6	GAGAYILTR	GAGAYILTR	0.001	24.0714	GAGAYILTR	GAGAYILTR	0	30.5	GAGAYILTR	GAGAYILTR	0.0014	8.5308	8.5308
LAFEEEFGRV	10	LAFEEEFRV	LAFEEEFGRV	0.07	2.9551	LFEEEFGRV	LAFEEEFGRV	0.0001	25.0714	LAFEEEFRV	LAFEEEFGRV	0.0001	38.7143	LAFEEEFRV	LAFEEEFGRV	0.0014	20.8219	LAFEEFGRV	LAFEEEFGRV	0.0002	14.8478	LAFEEFGRV	LAFEEEFGRV	0	46.5	2.9551
SQVDRLVALA	10	SQVDRLVAA	SQVDRLVALA	0.3609	0.5977	SQVDRLVAL	SQVDRLVAL	0.0001	32.8571	SQVDRLVAL	SQVDRLVAL	0.015	4.3539	SQVDRLVAA	SQVDRLVALA	0.0141	6.466	SQVDRLVAL	SQVDRLVAL	0.0003	12.7143	SQVDRLVAL	SQVDRLVAL	0.0004	14.5942	0.5977
AVDLTLPKV	9	AVDLTLPKV	AVDLTLPKV	0.8058	0.0811	AVDLTLPKV	AVDLTLPKV	0.0018	9.066	AVDLTLPKV	AVDLTLPKV	0.0035	9.1253	AVDLTLPKV	AVDLTLPKV	0.0126	6.8618	AVDLTLPKV	AVDLTLPKV	0.0059	4.186	AVDLTLPKV	AVDLTLPKV	0.0024	6.4685	0.0811
FIAKSFYDL	9	FIAKSFYDL	FIAKSFYDL	0.3125	0.725	FIAKSFYDL	FIAKSFYDL	0.0043	6.1922	FIAKSFYDL	FIAKSFYDL	0.0167	4.0958	FIAKSFYDL	FIAKSFYDL	0.0053	10.7059	FIAKSFYDL	FIAKSFYDL	0.1665	0.6045	FIAKSFYDL	FIAKSFYDL	0.0041	4.9207	0.6045
SVDGVIKEV	9	SVDGVIKEV	SVDGVIKEV	0.8981	0.0309	SVDGVIKEV	SVDGVIKEV	0.0021	8.4522	SVDGVIKEV	SVDGVIKEV	0.0187	3.8645	SVDGVIKEV	SVDGVIKEV	0.0464	3.3802	SVDGVIKEV	SVDGVIKEV	0.0884	0.9986	SVDGVIKEV	SVDGVIKEV	0.0238	1.7121	0.0309
KQVEEIFNL	9	KQVEEIFNL	KQVEEIFNL	0.9796	0.0072	KQVEEIFNL	KQVEEIFNL	0.1003	1.3187	KQVEEIFNL	KQVEEIFNL	0.3389	0.3891	KQVEEIFNL	KQVEEIFNL	0.0027	15.0304	KQVEEIFNL	KQVEEIFNL	0.0429	1.5818	KQVEEIFNL	KQVEEIFNL	0.0735	0.7079	0.0072
SRDPIIFSV	9	SRDPIIFSV	SRDPIIFSV	0.3275	0.6827	SRDPIIFSV	SRDPIIFSV	0.0316	2.4629	SRDPIIFSV	SRDPIIFSV	0.9103	0.0187	SRDPIIFSV	SRDPIIFSV	0.0811	2.41	SRDPIIFSV	SRDPIIFSV	0.0149	2.761	SRDPIIFSV	SRDPIIFSV	0.56	0.0509	0.0187
SLFPGKLEV	9	SLFPGKLEV	SLFPGKLEV	0.9749	0.0088	SLFPGKLEV	SLFPGKLEV	0.0051	5.7375	SLFPGKLEV	SLFPGKLEV	0.0914	1.3927	SLFPGKLEV	SLFPGKLEV	0.1389	1.6087	SLFPGKLEV	SLFPGKLEV	0.1405	0.6929	SLFPGKLEV	SLFPGKLEV	0.122	0.4561	0.0088
LADDSVRSL	9	LADDSVRSL	LADDSVRSL	0.3644	0.59	LADDSVRSL	LADDSVRSL	0.005	5.8151	LADDSVRSL	LADDSVRSL	0.293	0.4751	LADDSVRSL	LADDSVRSL	0.0509	3.2092	LADDSVRSL	LADDSVRSL	0.9824	0.0031	LADDSVRSL	LADDSVRSL	0.1485	0.3778	0.0031
VYKVVGNLL	9	VYKVVGNLL	VYKVVGNLL	0.0014	22.2885	VYKVVGNLL	VYKVVGNLL	0.8863	0.0544	VYKVVGNLL	VYKVVGNLL	0.0104	5.2929	VYKVVGNLL	VYKVVGNLL	0.0011	22.8182	VYKVVGNLL	VYKVVGNLL	0.0046	4.6615	VYKVVGNLL	VYKVVGNLL	0.2922	0.1747	0.0544
LSPQPKIVT	9	LSPQPKIVT	LSPQPKIVT	0.0017	21.1094	LSPQPKIVT	LSPQPKIVT	0	38	LSPQPKIVT	LSPQPKIVT	0.0003	25.625	LSPQPKIVT	LSPQPKIVT	0.0048	11.2788	LSPQPKIVT	LSPQPKIVT	0.0018	6.7493	LSPQPKIVT	LSPQPKIVT	0.0002	21.3	6.7493
YGLDKIEFL	9	YGLDKIEFL	YGLDKIEFL	0.4481	0.4212	YGLDKIEFL	YGLDKIEFL	0.0222	2.9399	YGLDKIEFL	YGLDKIEFL	0.0476	2.2253	YGLDKIEFL	YGLDKIEFL	0.005	11.0142	YGLDKIEFL	YGLDKIEFL	0.2769	0.3892	YGLDKIEFL	YGLDKIEFL	0.0863	0.6108	0.3892
GLKGIFSDV	9	GLKGIFSDV	GLKGIFSDV	0.1006	2.2511	GLKGIFSDV	GLKGIFSDV	0.0001	35.25	GLKGIFSDV	GLKGIFSDV	0.0001	32.6923	GLKGIFSDV	GLKGIFSDV	0.0011	22.7091	GLKGIFSDV	GLKGIFSDV	0.0001	20.9167	GLKGIFSDV	GLKGIFSDV	0.0001	26.4545	2.2511
IVAPGKGILAA	11	IVAPGILAA	IVAPGKGILAA	0.1462	1.6384	IVAPGILAA	IVAPGKGILAA	0	49	IVAPGILAA	IVAPGKGILAA	0.0002	30.7778	IPGKGILAA	IVAPGKGILAA	0.3996	0.5674	IVAPGILAA	IVAPGKGILAA	0.0002	14.6739	IVAPGILAA	IVAPGKGILAA	0	46.5	0.5674
APTGDLPRA	9	APTGDLPRA	APTGDLPRA	0.0015	22.1282	APTGDLPRA	APTGDLPRA	0	60	APTGDLPRA	APTGDLPRA	0.0015	13.6062	APTGDLPRA	APTGDLPRA	0.7106	0.1584	APTGDLPRA	APTGDLPRA	0.0002	16.3448	APTGDLPRA	APTGDLPRA	0	36	0.1584
GTIDEIQKL	9	GTIDEIQKL	GTIDEIQKL	0.8539	0.0547	GTIDEIQKL	GTIDEIQKL	0.0186	3.208	GTIDEIQKL	GTIDEIQKL	0.0138	4.5331	GTIDEIQKL	GTIDEIQKL	0.0022	16.5502	GTIDEIQKL	GTIDEIQKL	0.2496	0.4302	GTIDEIQKL	GTIDEIQKL	0.0365	1.2494	0.0547
FALLGDLTKA	10	FLLGDLTKA	FALLGDLTKA	0.456	0.4066	FLLGDLTKA	FALLGDLTKA	0	54	FALLGDLTA	FALLGDLTKA	0.0002	29.6316	FALLGDLTA	FALLGDLTKA	0.0286	4.3951	FALGDLTKA	FALLGDLTKA	0.0008	9.136	FLLGDLTKA	FALLGDLTKA	0	39.6667	0.4066
AALNGLYRV	9	AALNGLYRV	AALNGLYRV	0.7801	0.0976	AALNGLYRV	AALNGLYRV	0.0014	10.1395	AALNGLYRV	AALNGLYRV	0.0016	13.2239	AALNGLYRV	AALNGLYRV	0.0146	6.3388	AALNGLYRV	AALNGLYRV	0.0182	2.4908	AALNGLYRV	AALNGLYRV	0.0026	6.1223	0.0976
EREKWIHAL	9	EREKWIHAL	EREKWIHAL	0.0136	8.0369	EREKWIHAL	EREKWIHAL	0.0089	4.4499	EREKWIHAL	EREKWIHAL	0.9099	0.0188	EREKWIHAL	EREKWIHAL	0.0132	6.7019	EREKWIHAL	EREKWIHAL	0.0037	5.0635	EREKWIHAL	EREKWIHAL	0.1492	0.3763	0.0188
KLISELQKL	9	KLISELQKL	KLISELQKL	0.9219	0.024	KLISELQKL	KLISELQKL	0.0931	1.3713	KLISELQKL	KLISELQKL	0.0092	5.6553	KLISELQKL	KLISELQKL	0.0018	18.3422	KLISELQKL	KLISELQKL	0.0271	2.0384	KLISELQKL	KLISELQKL	0.0426	1.0961	0.024
NVVNRLTSV	9	NVVNRLTSV	NVVNRLTSV	0.6651	0.1861	NVVNRLTSV	NVVNRLTSV	0.0008	12.7301	NVVNRLTSV	NVVNRLTSV	0.0059	7.175	NVVNRLTSV	NVVNRLTSV	0.0599	2.9117	NVVNRLTSV	NVVNRLTSV	0.0292	1.9562	NVVNRLTSV	NVVNRLTSV	0.0093	3.1414	0.1861
GPSVFLFPPK	10	GSVFLFPPK	GPSVFLFPPK	0	69.6667	GSVFLFPPK	GPSVFLFPPK	0	65	GPSFLFPPK	GPSVFLFPPK	0	82.5	GPVFLFPPK	GPSVFLFPPK	0.0048	11.2966	GSVFLFPPK	GPSVFLFPPK	0	65	GSVFLFPPK	GPSVFLFPPK	0	53	11.2966
IQSDKFLNL	9	IQSDKFLNL	IQSDKFLNL	0.8233	0.0702	IQSDKFLNL	IQSDKFLNL	0.1982	0.8174	IQSDKFLNL	IQSDKFLNL	0.3633	0.3587	IQSDKFLNL	IQSDKFLNL	0.004	12.3377	IQSDKFLNL	IQSDKFLNL	0.2146	0.4913	IQSDKFLNL	IQSDKFLNL	0.2176	0.2473	0.0702
ERDMSNVSL	9	ERDMSNVSL	ERDMSNVSL	0.0106	9.1376	ERDMSNVSL	ERDMSNVSL	0.0048	5.909	ERDMSNVSL	ERDMSNVSL	0.9768	0.0043	ERDMSNVSL	ERDMSNVSL	0.0138	6.5194	ERDMSNVSL	ERDMSNVSL	0.0069	3.9164	ERDMSNVSL	ERDMSNVSL	0.0996	0.5446	0.0043
GLADASLLKKV	11	GLADASLKV	GLADASLLKKV	0.2552	0.9276	GLADASLLV	GLADASLLKKV	0	41.3333	GLADASLKV	GLADASLLKKV	0	46.3333	GLADASLLV	GLADASLLKKV	0.0001	55.4839	GLADASLKV	GLADASLLKKV	0	42	GLADASLLV	GLADASLLKKV	0	36.6667	0.9276
SRDKTIIMW	9	SRDKTIIMW	SRDKTIIMW	0.0049	13.2881	SRDKTIIMW	SRDKTIIMW	0.0919	1.3798	SRDKTIIMW	SRDKTIIMW	0.1125	1.1939	SRDKTIIMW	SRDKTIIMW	0.0016	19.4035	SRDKTIIMW	SRDKTIIMW	0.0011	8.1069	SRDKTIIMW	SRDKTIIMW	0.1944	0.2829	0.2829
YITERIIAV	9	YITERIIAV	YITERIIAV	0.9642	0.0124	YITERIIAV	YITERIIAV	0.0012	10.6578	YITERIIAV	YITERIIAV	0.0473	2.2348	YITERIIAV	YITERIIAV	0.1447	1.5635	YITERIIAV	YITERIIAV	0.2549	0.4209	YITERIIAV	YITERIIAV	0.0657	0.7794	0.0124
KWNPTAGVAF	10	KWNPTGVAF	KWNPTAGVAF	0.0016	21.2969	KWNPTGVAF	KWNPTAGVAF	0.6958	0.1716	KWNPAGVAF	KWNPTAGVAF	0.0005	20.3939	KWNPTGVAF	KWNPTAGVAF	0.0005	31.7561	KWNPTGVAF	KWNPTAGVAF	0.0004	11.5755	KWNPTGVAF	KWNPTAGVAF	0.0166	2.1905	0.1716
AAYFGIYDTAK	11	AAYFGITAK	AAYFGIYDTAK	0.0008	28.5556	AYFGIYDTK	AYFGIYDTAK	0.0003	19.7714	AAYFGITAK	AAYFGIYDTAK	0	58.5714	AAYFGITAK	AAYFGIYDTAK	0.0013	21.093	AAYFGITAK	AAYFGIYDTAK	0	23.7143	AAYFGITAK	AAYFGIYDTAK	0.0001	30.5714	19.7714
SQIDKLLHV	9	SQIDKLLHV	SQIDKLLHV	0.9958	0.0015	SQIDKLLHV	SQIDKLLHV	0.0434	2.1123	SQIDKLLHV	SQIDKLLHV	0.2974	0.4663	SQIDKLLHV	SQIDKLLHV	0.0395	3.6975	SQIDKLLHV	SQIDKLLHV	0.0776	1.0923	SQIDKLLHV	SQIDKLLHV	0.1557	0.362	0.0015
LVAVELEKV	9	LVAVELEKV	LVAVELEKV	0.622	0.2253	LVAVELEKV	LVAVELEKV	0.0003	19.7714	LVAVELEKV	LVAVELEKV	0.0002	29.0526	LVAVELEKV	LVAVELEKV	0.0025	15.5654	LVAVELEKV	LVAVELEKV	0.0005	10.8889	LVAVELEKV	LVAVELEKV	0.0002	19.8571	0.2253
NKQKVLELF	9	NKQKVLELF	NKQKVLELF	0.0009	26.5667	NKQKVLELF	NKQKVLELF	0.0186	3.2106	NKQKVLELF	NKQKVLELF	0.0195	3.7807	NKQKVLELF	NKQKVLELF	0.0004	34.2333	NKQKVLELF	NKQKVLELF	0.0001	20.25	NKQKVLELF	NKQKVLELF	0.0128	2.5747	2.5747
IVVVTAGVR	9	IVVVTAGVR	IVVVTAGVR	0.0003	41.3158	IVVVTAGVR	IVVVTAGVR	0	45.5	IVVVTAGVR	IVVVTAGVR	0	66.6667	IVVVTAGVR	IVVVTAGVR	0.0003	40.45	IVVVTAGVR	IVVVTAGVR	0	35	IVVVTAGVR	IVVVTAGVR	0.0001	31	31
LSQKELEIT	9	LSQKELEIT	LSQKELEIT	0.0009	26.5222	LSQKELEIT	LSQKELEIT	0	67.5	LSQKELEIT	LSQKELEIT	0	59.2857	LSQKELEIT	LSQKELEIT	0.0002	50.4762	LSQKELEIT	LSQKELEIT	0	32.5	LSQKELEIT	LSQKELEIT	0	54	26.5222
EHADPLLKV	9	EHADPLLKV	EHADPLLKV	0.0626	3.2196	EHADPLLKV	EHADPLLKV	0.0097	4.2997	EHADPLLKV	EHADPLLKV	0.8576	0.034	EHADPLLKV	EHADPLLKV	0.0212	5.2114	EHADPLLKV	EHADPLLKV	0.0025	5.9911	EHADPLLKV	EHADPLLKV	0.0271	1.5584	0.034
NYAQVLDKF	9	NYAQVLDKF	NYAQVLDKF	0.002	19.581	NYAQVLDKF	NYAQVLDKF	0.9721	0.0106	NYAQVLDKF	NYAQVLDKF	0.0214	3.5832	NYAQVLDKF	NYAQVLDKF	0.0012	21.876	NYAQVLDKF	NYAQVLDKF	0.0005	11.2075	NYAQVLDKF	NYAQVLDKF	0.2895	0.1775	0.0106
VFIDKQTNL	9	VFIDKQTNL	VFIDKQTNL	0.0651	3.1261	VFIDKQTNL	VFIDKQTNL	0.6582	0.1964	VFIDKQTNL	VFIDKQTNL	0.0427	2.3826	VFIDKQTNL	VFIDKQTNL	0.0032	13.6894	VFIDKQTNL	VFIDKQTNL	0.0852	1.0266	VFIDKQTNL	VFIDKQTNL	0.3353	0.1441	0.1441
TVLGSLQKV	9	TVLGSLQKV	TVLGSLQKV	0.9245	0.0232	TVLGSLQKV	TVLGSLQKV	0.0023	8.2207	TVLGSLQKV	TVLGSLQKV	0.002	11.8662	TVLGSLQKV	TVLGSLQKV	0.0184	5.6251	TVLGSLQKV	TVLGSLQKV	0.0196	2.4193	TVLGSLQKV	TVLGSLQKV	0.0044	4.7402	0.0232
TLLRLLYEA	9	TLLRLLYEA	TLLRLLYEA	0.4293	0.4556	TLLRLLYEA	TLLRLLYEA	0.0002	23.7222	TLLRLLYEA	TLLRLLYEA	0.001	16.0657	TLLRLLYEA	TLLRLLYEA	0.0296	4.3195	TLLRLLYEA	TLLRLLYEA	0	27.25	TLLRLLYEA	TLLRLLYEA	0.0002	21.95	0.4556
SYVRSLPFF	9	SYVRSLPFF	SYVRSLPFF	0.0049	13.233	SYVRSLPFF	SYVRSLPFF	0.9827	0.0064	SYVRSLPFF	SYVRSLPFF	0.0044	8.2574	SYVRSLPFF	SYVRSLPFF	0.0006	29.52	SYVRSLPFF	SYVRSLPFF	0.0011	8.3786	SYVRSLPFF	SYVRSLPFF	0.2664	0.2022	0.0064
VEVTEFEDIK	10	VVTEFEDIK	VEVTEFEDIK	0.0001	58.2759	VVTEFEDIK	VEVTEFEDIK	0	58.75	VEVEFEDIK	VEVTEFEDIK	0	54.0909	VVTEFEDIK	VEVTEFEDIK	0	74.2857	VEVTEFEIK	VEVTEFEDIK	0	100	VVTEFEDIK	VEVTEFEDIK	0	75	54.0909
VTTDIQVKV	9	VTTDIQVKV	VTTDIQVKV	0.7123	0.1456	VTTDIQVKV	VTTDIQVKV	0.004	6.4391	VTTDIQVKV	VTTDIQVKV	0.002	11.8617	VTTDIQVKV	VTTDIQVKV	0.0253	4.71	VTTDIQVKV	VTTDIQVKV	0.0456	1.5289	VTTDIQVKV	VTTDIQVKV	0.0098	3.0156	0.1456
YVTEKVLAA	9	YVTEKVLAA	YVTEKVLAA	0.7383	0.1246	YVTEKVLAA	YVTEKVLAA	0.0002	20.9667	YVTEKVLAA	YVTEKVLAA	0.032	2.8463	YVTEKVLAA	YVTEKVLAA	0.399	0.5684	YVTEKVLAA	YVTEKVLAA	0.0666	1.2179	YVTEKVLAA	YVTEKVLAA	0.0134	2.4924	0.1246
FVDRGFYSV	9	FVDRGFYSV	FVDRGFYSV	0.9291	0.022	FVDRGFYSV	FVDRGFYSV	0.0059	5.4051	FVDRGFYSV	FVDRGFYSV	0.0709	1.679	FVDRGFYSV	FVDRGFYSV	0.0738	2.5595	FVDRGFYSV	FVDRGFYSV	0.1655	0.6078	FVDRGFYSV	FVDRGFYSV	0.018	2.058	0.022
AATEIVERV	9	AATEIVERV	AATEIVERV	0.7079	0.1493	AATEIVERV	AATEIVERV	0.0013	10.3223	AATEIVERV	AATEIVERV	0.0042	8.4623	AATEIVERV	AATEIVERV	0.0318	4.158	AATEIVERV	AATEIVERV	0.0463	1.5164	AATEIVERV	AATEIVERV	0.0039	5.0356	0.1493
GLSTEGIYRV	10	GLSEGIYRV	GLSTEGIYRV	0.3527	0.6182	GLSEGIYRV	GLSTEGIYRV	0.0001	35.25	GLSEGIYRV	GLSTEGIYRV	0	46.6667	GLSEGIYRV	GLSTEGIYRV	0.0002	48.5455	GSTEGIYRV	GLSTEGIYRV	0	34	GLSEGIYRV	GLSTEGIYRV	0.0001	31	0.6182
QHLIDTNKI	9	QHLIDTNKI	QHLIDTNKI	0.0005	33.1707	QHLIDTNKI	QHLIDTNKI	0.0077	4.7653	QHLIDTNKI	QHLIDTNKI	0.5508	0.1837	QHLIDTNKI	QHLIDTNKI	0.0007	28.1091	QHLIDTNKI	QHLIDTNKI	0	24.1667	QHLIDTNKI	QHLIDTNKI	0.0009	10.4438	0.1837
PSVFLFPPKPK	11	SVFLFPPKK	SVFLFPPKPK	0	67	PFLFPPKPK	PSVFLFPPKPK	0	36.25	SVFLPPKPK	SVFLFPPKPK	0	95	SVFLPPKPK	SVFLFPPKPK	0	81.25	SVFLPPKPK	SVFLFPPKPK	0	65	SVFLPPKPK	SVFLFPPKPK	0	54	36.25
ISTEVNPKL	9	ISTEVNPKL	ISTEVNPKL	0.3106	0.7307	ISTEVNPKL	ISTEVNPKL	0.0165	3.3897	ISTEVNPKL	ISTEVNPKL	0.0176	3.9755	ISTEVNPKL	ISTEVNPKL	0.0077	8.8932	ISTEVNPKL	ISTEVNPKL	0.5779	0.1418	ISTEVNPKL	ISTEVNPKL	0.0149	2.3536	0.1418
SAYDGKDYIA	10	SAYDGKYIA	SAYDGKDYIA	0.0194	6.6485	SYDGKDYIA	SAYDGKDYIA	0.0008	12.7669	SAYDGKYIA	SAYDGKDYIA	0.0016	13.1815	SAYDGKYIA	SAYDGKDYIA	0.1064	1.9611	SAYDGKYIA	SAYDGKDYIA	0.0009	8.8105	SYDGKDYIA	SAYDGKDYIA	0.0002	21.6	1.9611
KVDVSAPDV	9	KVDVSAPDV	KVDVSAPDV	0.1485	1.6132	KVDVSAPDV	KVDVSAPDV	0.0001	25.4286	KVDVSAPDV	KVDVSAPDV	0.0009	16.854	KVDVSAPDV	KVDVSAPDV	0.002	17.2652	KVDVSAPDV	KVDVSAPDV	0.001	8.6765	KVDVSAPDV	KVDVSAPDV	0.0002	22.3125	1.6132
TLSDLRVYL	9	TLSDLRVYL	TLSDLRVYL	0.6825	0.1705	TLSDLRVYL	TLSDLRVYL	0.0148	3.5625	TLSDLRVYL	TLSDLRVYL	0.0691	1.7101	TLSDLRVYL	TLSDLRVYL	0.0155	6.1427	TLSDLRVYL	TLSDLRVYL	0.0935	0.9568	TLSDLRVYL	TLSDLRVYL	0.0638	0.7965	0.1705
RYLEQLHQL	9	RYLEQLHQL	RYLEQLHQL	0.2289	1.0448	RYLEQLHQL	RYLEQLHQL	0.9894	0.0039	RYLEQLHQL	RYLEQLHQL	0.1731	0.8045	RYLEQLHQL	RYLEQLHQL	0.0062	9.8765	RYLEQLHQL	RYLEQLHQL	0.0284	1.9813	RYLEQLHQL	RYLEQLHQL	0.7058	0.0232	0.0039
LVQAFQFTDK	10	LVQAFQFTK	LVQAFQFTDK	0.0001	50.8537	LVQAFQFTK	LVQAFQFTDK	0	39.3333	LVQAFQFTK	LVQAFQFTDK	0	82.5	LVQAFQFTK	LVQAFQFTDK	0.0001	63.6957	LVQAFQFTK	LVQAFQFTDK	0	100	LVQAFQFTK	LVQAFQFTDK	0	45	39.3333
NVIERLQEA	9	NVIERLQEA	NVIERLQEA	0.7362	0.1262	NVIERLQEA	NVIERLQEA	0.0003	18.65	NVIERLQEA	NVIERLQEA	0.0131	4.6745	NVIERLQEA	NVIERLQEA	0.2743	0.8838	NVIERLQEA	NVIERLQEA	0.0135	2.875	NVIERLQEA	NVIERLQEA	0.0068	3.7632	0.1262
VYLPNINKI	9	VYLPNINKI	VYLPNINKI	0.0505	3.7251	VYLPNINKI	VYLPNINKI	0.9914	0.0032	VYLPNINKI	VYLPNINKI	0.0154	4.2954	VYLPNINKI	VYLPNINKI	0.0064	9.723	VYLPNINKI	VYLPNINKI	0.0055	4.3175	VYLPNINKI	VYLPNINKI	0.3597	0.1317	0.0032
AVDSLVPIGR	10	AVDSVPIGR	AVDSLVPIGR	0.0015	21.7448	AVDSLPIGR	AVDSLVPIGR	0.0001	30.4286	AVDSVPIGR	AVDSLVPIGR	0	55	AVDSVPIGR	AVDSLVPIGR	0.0004	34.4	AVDSVPIGR	AVDSLVPIGR	0	39	AVDSLPIGR	AVDSLVPIGR	0.0002	21.85	21.7448
LPTKDLLSA	9	LPTKDLLSA	LPTKDLLSA	0.0009	26.8889	LPTKDLLSA	LPTKDLLSA	0	52	LPTKDLLSA	LPTKDLLSA	0.0064	6.891	LPTKDLLSA	LPTKDLLSA	0.932	0.0213	LPTKDLLSA	LPTKDLLSA	0.0002	14.1304	LPTKDLLSA	LPTKDLLSA	0.0001	33.2	0.0213
TREGGSIPVTL	11	TREGGPVTL	TREGGSIPVTL	0.0011	24.575	TREGGPVTL	TREGGSIPVTL	0.0011	11.1611	TREGGSVTL	TREGGSIPVTL	0.6077	0.1454	TREGGSVTL	TREGGSIPVTL	0.001	23.8125	TREGGPVTL	TREGGSIPVTL	0.0001	17.5	TREGIPVTL	TREGGSIPVTL	0.0138	2.4575	0.1454
VFTSRSAAF	9	VFTSRSAAF	VFTSRSAAF	0.0005	34.4737	VFTSRSAAF	VFTSRSAAF	0.5539	0.2765	VFTSRSAAF	VFTSRSAAF	0.0031	9.696	VFTSRSAAF	VFTSRSAAF	0.0011	23.1354	VFTSRSAAF	VFTSRSAAF	0.0049	4.5253	VFTSRSAAF	VFTSRSAAF	0.1064	0.5127	0.2765
LGLFGGAGVGK	11	GLFGGGVGK	GLFGGAGVGK	0.0001	59.3103	LFGGAGVGK	LGLFGGAGVGK	0	37.6667	LGLFGGAGK	LGLFGGAGVGK	0	82.5	LGLGAGVGK	LGLFGGAGVGK	0	71.4286	LGLGAGVGK	LGLFGGAGVGK	0	100	LFGGAGVGK	LGLFGGAGVGK	0	70	37.6667
IGLFGGAGVGK	11	GLFGGGVGK	GLFGGAGVGK	0.0001	56.5517	IFGGAGVGK	IGLFGGAGVGK	0.0001	28.1111	IGLFGGAGK	IGLFGGAGVGK	0	85	IGLGAGVGK	IGLFGGAGVGK	0.0001	67.1053	IGLGAGVGK	IGLFGGAGVGK	0	100	IFGGAGVGK	IGLFGGAGVGK	0	62.5	28.1111
RLYPEGLAQL	10	RLYEGLAQL	RLYPEGLAQL	0.6808	0.1719	RYPEGLAQL	RLYPEGLAQL	0.6152	0.2272	RLYPEGLAL	RLYPEGLAQL	0.0271	3.1262	RLYPEGLAL	RLYPEGLAQL	0.0083	8.528	RLYPEGLAL	RLYPEGLAQL	0.0259	2.0999	RYPEGLAQL	RLYPEGLAQL	0.0611	0.8261	0.1719
LLVVYPWTQR	10	LLVVYPWTR	LLVVYPWTQR	0.0004	37.1429	LLVVPWTQR	LLVVYPWTQR	0.0001	31.3333	LVVYPWTQR	LLVVYPWTQR	0	80	LVVYPWTQR	LLVVYPWTQR	0.0001	52.1429	LVVYPWTQR	LLVVYPWTQR	0	44	LLVVYPTQR	LLVVYPWTQR	0.0001	33	31.3333
YLINEIDRI	9	YLINEIDRI	YLINEIDRI	0.8017	0.0832	YLINEIDRI	YLINEIDRI	0.0147	3.5662	YLINEIDRI	YLINEIDRI	0.0054	7.4586	YLINEIDRI	YLINEIDRI	0.0021	16.7584	YLINEIDRI	YLINEIDRI	0.0037	5.0403	YLINEIDRI	YLINEIDRI	0.0167	2.1791	0.0832
HVLDDFVKV	9	HVLDDFVKV	HVLDDFVKV	0.9798	0.0071	HVLDDFVKV	HVLDDFVKV	0.0029	7.3623	HVLDDFVKV	HVLDDFVKV	0.0097	5.491	HVLDDFVKV	HVLDDFVKV	0.0617	2.8658	HVLDDFVKV	HVLDDFVKV	0.0505	1.4415	HVLDDFVKV	HVLDDFVKV	0.0125	2.6156	0.0071
DYQALRTSI	9	DYQALRTSI	DYQALRTSI	0.0003	38.8846	DYQALRTSI	DYQALRTSI	0.2593	0.6704	DYQALRTSI	DYQALRTSI	0.0291	2.9862	DYQALRTSI	DYQALRTSI	0.0014	20.6233	DYQALRTSI	DYQALRTSI	0.0002	16.2414	DYQALRTSI	DYQALRTSI	0.0038	5.1059	0.6704
KKISELDAF	9	KKISELDAF	KKISELDAF	0.0025	17.7892	KKISELDAF	KKISELDAF	0.0059	5.3879	KKISELDAF	KKISELDAF	0.0132	4.6625	KKISELDAF	KKISELDAF	0.0005	31.6098	KKISELDAF	KKISELDAF	0.0003	13.5932	KKISELDAF	KKISELDAF	0.0085	3.3028	3.3028
IVIRGLNTI	9	IVIRGLNTI	IVIRGLNTI	0.5281	0.3203	IVIRGLNTI	IVIRGLNTI	0.0325	2.4358	IVIRGLNTI	IVIRGLNTI	0.0017	12.7925	IVIRGLNTI	IVIRGLNTI	0.0128	6.8267	IVIRGLNTI	IVIRGLNTI	0.0682	1.1972	IVIRGLNTI	IVIRGLNTI	0.0012	9.1536	0.3203
QTDLYLLRL	9	QTDLYLLRL	QTDLYLLRL	0.1388	1.7184	QTDLYLLRL	QTDLYLLRL	0.0055	5.5556	QTDLYLLRL	QTDLYLLRL	0.0102	5.3669	QTDLYLLRL	QTDLYLLRL	0.0017	18.984	QTDLYLLRL	QTDLYLLRL	0.033	1.8291	QTDLYLLRL	QTDLYLLRL	0.0083	3.3542	1.7184
WKEGLPLTI	9	WKEGLPLTI	WKEGLPLTI	0.002	19.4743	WKEGLPLTI	WKEGLPLTI	0.0004	16.6935	WKEGLPLTI	WKEGLPLTI	0.2513	0.5631	WKEGLPLTI	WKEGLPLTI	0.0026	15.1216	WKEGLPLTI	WKEGLPLTI	0.0009	9.0307	WKEGLPLTI	WKEGLPLTI	0.0048	4.5391	0.5631
ESYSVYVYK	9	ESYSVYVYK	ESYSVYVYK	0.0029	16.7666	ESYSVYVYK	ESYSVYVYK	0.0006	13.9916	ESYSVYVYK	ESYSVYVYK	0.0003	25.6875	ESYSVYVYK	ESYSVYVYK	0.0051	10.8832	ESYSVYVYK	ESYSVYVYK	0.0002	16.3103	ESYSVYVYK	ESYSVYVYK	0.0028	5.9684	5.9684
GVLSDLTKV	9	GVLSDLTKV	GVLSDLTKV	0.913	0.0264	GVLSDLTKV	GVLSDLTKV	0.0003	17.5962	GVLSDLTKV	GVLSDLTKV	0.0003	26.0385	GVLSDLTKV	GVLSDLTKV	0.0029	14.3519	GVLSDLTKV	GVLSDLTKV	0.001	8.5523	GVLSDLTKV	GVLSDLTKV	0.0002	19.2857	0.0264
TPTLVEVSR	9	TPTLVEVSR	TPTLVEVSR	0.0002	47.3333	TPTLVEVSR	TPTLVEVSR	0	38	TPTLVEVSR	TPTLVEVSR	0.0004	22.4894	TPTLVEVSR	TPTLVEVSR	0.098	2.1022	TPTLVEVSR	TPTLVEVSR	0	38	TPTLVEVSR	TPTLVEVSR	0.0001	25.4545	2.1022
LATRALPEL	9	LATRALPEL	LATRALPEL	0.07	2.9553	LATRALPEL	LATRALPEL	0.0017	9.2358	LATRALPEL	LATRALPEL	0.0141	4.4792	LATRALPEL	LATRALPEL	0.0142	6.4407	LATRALPEL	LATRALPEL	0.6862	0.0897	LATRALPEL	LATRALPEL	0.003	5.8056	0.0897
LATRAIPEL	9	LATRAIPEL	LATRAIPEL	0.0964	2.3232	LATRAIPEL	LATRAIPEL	0.003	7.2742	LATRAIPEL	LATRAIPEL	0.031	2.8938	LATRAIPEL	LATRAIPEL	0.0236	4.8958	LATRAIPEL	LATRAIPEL	0.7834	0.0582	LATRAIPEL	LATRAIPEL	0.0056	4.1659	0.0582
AHVDLIEKL	9	AHVDLIEKL	AHVDLIEKL	0.0548	3.5171	AHVDLIEKL	AHVDLIEKL	0.0598	1.7591	AHVDLIEKL	AHVDLIEKL	0.9421	0.0116	AHVDLIEKL	AHVDLIEKL	0.0036	12.959	AHVDLIEKL	AHVDLIEKL	0.0039	4.9481	AHVDLIEKL	AHVDLIEKL	0.2067	0.2629	0.0116
VVAELLRTV	9	VVAELLRTV	VVAELLRTV	0.9384	0.0194	VVAELLRTV	VVAELLRTV	0.0045	6.0507	VVAELLRTV	VVAELLRTV	0.0023	11.1882	VVAELLRTV	VVAELLRTV	0.0489	3.2856	VVAELLRTV	VVAELLRTV	0.0922	0.9675	VVAELLRTV	VVAELLRTV	0.0147	2.3654	0.0194
RLGAIVAVT	9	RLGAIVAVT	RLGAIVAVT	0.0136	8.0337	RLGAIVAVT	RLGAIVAVT	0	42.5	RLGAIVAVT	RLGAIVAVT	0.0001	45	RLGAIVAVT	RLGAIVAVT	0.0013	21.1783	RLGAIVAVT	RLGAIVAVT	0	50	RLGAIVAVT	RLGAIVAVT	0	49	8.0337
AIVDKVPSV	9	AIVDKVPSV	AIVDKVPSV	0.989	0.0039	AIVDKVPSV	AIVDKVPSV	0.0032	7.1222	AIVDKVPSV	AIVDKVPSV	0.0153	4.3134	AIVDKVPSV	AIVDKVPSV	0.091	2.2295	AIVDKVPSV	AIVDKVPSV	0.0987	0.9142	AIVDKVPSV	AIVDKVPSV	0.0492	0.972	0.0039
SPRPPLISV	9	SPRPPLISV	SPRPPLISV	0.0627	3.2134	SPRPPLISV	SPRPPLISV	0.0023	8.1636	SPRPPLISV	SPRPPLISV	0.1454	0.9555	SPRPPLISV	SPRPPLISV	0.9794	0.0044	SPRPPLISV	SPRPPLISV	0.1047	0.8753	SPRPPLISV	SPRPPLISV	0.025	1.6551	0.0044
AVGGLGSIIRV	11	AVLGSIIRV	AVGGLGSIIRV	0.3903	0.5325	AVLGSIIRV	AVGGLGSIIRV	0	45.5	AVLGSIIRV	AVGGLGSIIRV	0	52.2727	AVLGSIIRV	AVGGLGSIIRV	0.0008	26.942	AVLGSIIRV	AVGGLGSIIRV	0	34	AVLGSIIRV	AVGGLGSIIRV	0	55	0.5325
AALSKIFAV	9	AALSKIFAV	AALSKIFAV	0.8727	0.0458	AALSKIFAV	AALSKIFAV	0.0015	9.8253	AALSKIFAV	AALSKIFAV	0.0336	2.7675	AALSKIFAV	AALSKIFAV	0.1313	1.6753	AALSKIFAV	AALSKIFAV	0.1422	0.6871	AALSKIFAV	AALSKIFAV	0.016	2.2478	0.0458
KVIRFIPKT	9	KVIRFIPKT	KVIRFIPKT	0.3225	0.6954	KVIRFIPKT	KVIRFIPKT	0.0002	20.9333	KVIRFIPKT	KVIRFIPKT	0.0001	36.4444	KVIRFIPKT	KVIRFIPKT	0.0105	7.5535	KVIRFIPKT	KVIRFIPKT	0.0001	19.5	KVIRFIPKT	KVIRFIPKT	0.0002	18.75	0.6954
KALDGFVMV	9	KALDGFVMV	KALDGFVMV	0.8893	0.0363	KALDGFVMV	KALDGFVMV	0.0033	6.9448	KALDGFVMV	KALDGFVMV	0.0035	9.176	KALDGFVMV	KALDGFVMV	0.0623	2.8509	KALDGFVMV	KALDGFVMV	0.1538	0.6477	KALDGFVMV	KALDGFVMV	0.0115	2.7694	0.0363
SLVVTRLVI	9	SLVVTRLVI	SLVVTRLVI	0.0146	7.7772	SLVVTRLVI	SLVVTRLVI	0.0006	14.1919	SLVVTRLVI	SLVVTRLVI	0.0021	11.6463	SLVVTRLVI	SLVVTRLVI	0.0046	11.4638	SLVVTRLVI	SLVVTRLVI	0.0024	6.0762	SLVVTRLVI	SLVVTRLVI	0.0003	18.1875	6.0762
GTITQVIKV	9	GTITQVIKV	GTITQVIKV	0.757	0.1128	GTITQVIKV	GTITQVIKV	0.0006	13.958	GTITQVIKV	GTITQVIKV	0.0015	13.5714	GTITQVIKV	GTITQVIKV	0.006	10.0906	GTITQVIKV	GTITQVIKV	0.0041	4.8869	GTITQVIKV	GTITQVIKV	0.0024	6.4274	0.1128
QYVSAFSKL	9	QYVSAFSKL	QYVSAFSKL	0.0044	13.8604	QYVSAFSKL	QYVSAFSKL	0.9002	0.0467	QYVSAFSKL	QYVSAFSKL	0.0404	2.4574	QYVSAFSKL	QYVSAFSKL	0.0013	21.3798	QYVSAFSKL	QYVSAFSKL	0.0032	5.3943	QYVSAFSKL	QYVSAFSKL	0.2375	0.2289	0.0467
EAIERSLKAI	10	EAIESLKAI	EAIERSLKAI	0.0025	17.7322	EAIERSLKI	EAIERSLKAI	0.0001	29.6667	EAIERSLAI	EAIERSLKAI	0.0022	11.4943	EAIERSLAI	EAIERSLKAI	0.0076	8.9541	EAIERSLAI	EAIERSLKAI	0.0008	9.2588	EAIERLKAI	EAIERSLKAI	0.0001	29.2857	8.9541
SAHLVFVKV	9	SAHLVFVKV	SAHLVFVKV	0.3504	0.6241	SAHLVFVKV	SAHLVFVKV	0.0015	9.8038	SAHLVFVKV	SAHLVFVKV	0.0084	5.9623	SAHLVFVKV	SAHLVFVKV	0.2197	1.0896	SAHLVFVKV	SAHLVFVKV	0.0931	0.9602	SAHLVFVKV	SAHLVFVKV	0.0028	5.9856	0.6241
SPIENIQRVA	10	SPIENIQRA	SPIENIQRVA	0.0019	20.0948	SPIENIQRA	SPIENIQRVA	0	47	SPIENIQVA	SPIENIQRVA	0.0042	8.444	SPIEIQRVA	SPIENIQRVA	0.8927	0.0412	SPIENIQVA	SPIENIQRVA	0.0002	16.2759	SPIENIQVA	SPIENIQRVA	0.0001	30.7143	0.0412
MVVQDGIVKA	10	MVVDGIVKA	MVVQDGIVKA	0.3192	0.7046	MVQDGIVKA	MVVQDGIVKA	0	52	MVVDGIVKA	MVVQDGIVKA	0.0002	30.4444	MVVDGIVKA	MVVQDGIVKA	0.0402	3.6598	MVVDGIVKA	MVVQDGIVKA	0.0002	16.4828	MVQDGIVKA	MVVQDGIVKA	0.0001	26.7273	0.7046
VLIGEFLEKV	10	VLIGELEKV	VLIGEFLEKV	0.5646	0.2807	VLIGEFLKV	VLIGEFLEKV	0.0003	19.9143	VLIGEFEKV	VLIGEFLEKV	0.0001	38.1429	VLIGEFLEV	VLIGEFLEKV	0.0004	36.3846	VLIGEFLEV	VLIGEFLEKV	0.0001	19.7857	VLIGEFLEV	VLIGEFLEKV	0.0004	16.0227	0.2807
VAVGVIKAV	9	VAVGVIKAV	VAVGVIKAV	0.3315	0.6723	VAVGVIKAV	VAVGVIKAV	0.0002	21.1923	VAVGVIKAV	VAVGVIKAV	0.0052	7.6414	VAVGVIKAV	VAVGVIKAV	0.0996	2.0738	VAVGVIKAV	VAVGVIKAV	0.3352	0.3253	VAVGVIKAV	VAVGVIKAV	0.0034	5.4193	0.3253
SRDDILQSL	9	SRDDILQSL	SRDDILQSL	0.1828	1.3092	SRDDILQSL	SRDDILQSL	0.0486	1.9697	SRDDILQSL	SRDDILQSL	0.9771	0.0043	SRDDILQSL	SRDDILQSL	0.0269	4.5325	SRDDILQSL	SRDDILQSL	0.0627	1.2679	SRDDILQSL	SRDDILQSL	0.797	0.0096	0.0043
VALDKVIEI	9	VALDKVIEI	VALDKVIEI	0.7561	0.1134	VALDKVIEI	VALDKVIEI	0.0192	3.1619	VALDKVIEI	VALDKVIEI	0.0312	2.8826	VALDKVIEI	VALDKVIEI	0.0704	2.6445	VALDKVIEI	VALDKVIEI	0.6996	0.086	VALDKVIEI	VALDKVIEI	0.0608	0.8294	0.086
KVLDFEHFL	9	KVLDFEHFL	KVLDFEHFL	0.9488	0.0168	KVLDFEHFL	KVLDFEHFL	0.0452	2.0592	KVLDFEHFL	KVLDFEHFL	0.0103	5.3212	KVLDFEHFL	KVLDFEHFL	0.0121	7.0082	KVLDFEHFL	KVLDFEHFL	0.1441	0.6806	KVLDFEHFL	KVLDFEHFL	0.0541	0.9054	0.0168
GRDLTDYLM	9	GRDLTDYLM	GRDLTDYLM	0.0043	14.0402	GRDLTDYLM	GRDLTDYLM	0.0023	8.1049	GRDLTDYLM	GRDLTDYLM	0.3027	0.4555	GRDLTDYLM	GRDLTDYLM	0.0011	23.3333	GRDLTDYLM	GRDLTDYLM	0.0001	16.7931	GRDLTDYLM	GRDLTDYLM	0.0534	0.9145	0.4555
SPVYVGRVV	9	SPVYVGRVV	SPVYVGRVV	0.0008	28.6111	SPVYVGRVV	SPVYVGRVV	0.0001	34.4	SPVYVGRVV	SPVYVGRVV	0.0246	3.3222	SPVYVGRVV	SPVYVGRVV	0.73	0.1418	SPVYVGRVV	SPVYVGRVV	0.0089	3.4699	SPVYVGRVV	SPVYVGRVV	0.0006	12.9717	0.1418
ERLSYTQLL	9	ERLSYTQLL	ERLSYTQLL	0.0049	13.2369	ERLSYTQLL	ERLSYTQLL	0.006	5.3531	ERLSYTQLL	ERLSYTQLL	0.7136	0.0943	ERLSYTQLL	ERLSYTQLL	0.0033	13.4534	ERLSYTQLL	ERLSYTQLL	0.0023	6.1313	ERLSYTQLL	ERLSYTQLL	0.2123	0.2537	0.0943
GPSVFLFPPKP	11	GVFLFPPKP	GPSVFLFPPKP	0.0008	27.6914	GVFLFPPKP	GPSVFLFPPKP	0	85	GPFLFPPKP	GPSVFLFPPKP	0	55.7143	GPFLFPPKP	GPSVFLFPPKP	0.0358	3.8973	GPFLFPPKP	GPSVFLFPPKP	0	65	GPFLFPPKP	GPSVFLFPPKP	0	80	3.8973
YSVVLLLRL	9	YSVVLLLRL	YSVVLLLRL	0.133	1.7812	YSVVLLLRL	YSVVLLLRL	0.0055	5.5516	YSVVLLLRL	YSVVLLLRL	0.003	9.9028	YSVVLLLRL	YSVVLLLRL	0.0052	10.778	YSVVLLLRL	YSVVLLLRL	0.2238	0.4753	YSVVLLLRL	YSVVLLLRL	0.0056	4.149	0.4753
NRDVPNETL	9	NRDVPNETL	NRDVPNETL	0.0084	10.2168	NRDVPNETL	NRDVPNETL	0.0073	4.9002	NRDVPNETL	NRDVPNETL	0.9744	0.0048	NRDVPNETL	NRDVPNETL	0.0064	9.7178	NRDVPNETL	NRDVPNETL	0.0105	3.2256	NRDVPNETL	NRDVPNETL	0.1953	0.2814	0.0048
PDGTVLYGLR	10	PDGTVLYLR	PDGTVLYGLR	0	97.5	PDGTVLYLR	PDGTVLYGLR	0	85	PDGTVLYGL	PDGTVLYGL	0	95	PGTVLYGLR	PDGTVLYGLR	0	97.5	PDGTVLYLR	PDGTVLYGLR	0	100	PGTVLYGLR	PDGTVLYGLR	0	100	85
VGAPKIPSV	9	VGAPKIPSV	VGAPKIPSV	0.592	0.2528	VGAPKIPSV	VGAPKIPSV	0.0156	3.4687	VGAPKIPSV	VGAPKIPSV	0.018	3.932	VGAPKIPSV	VGAPKIPSV	0.0601	2.9068	VGAPKIPSV	VGAPKIPSV	0.1062	0.8666	VGAPKIPSV	VGAPKIPSV	0.0236	1.7223	0.2528
APELLFFAK	9	APELLFFAK	APELLFFAK	0.0001	63.75	APELLFFAK	APELLFFAK	0.0001	35.75	APELLFFAK	APELLFFAK	0.0002	30.1111	APELLFFAK	APELLFFAK	0.0737	2.5604	APELLFFAK	APELLFFAK	0	39	APELLFFAK	APELLFFAK	0	36.3333	2.5604
TYAEKLHRL	9	TYAEKLHRL	TYAEKLHRL	0.0718	2.9045	TYAEKLHRL	TYAEKLHRL	0.9788	0.0079	TYAEKLHRL	TYAEKLHRL	0.1365	1.0148	TYAEKLHRL	TYAEKLHRL	0.0052	10.7945	TYAEKLHRL	TYAEKLHRL	0.0292	1.9554	TYAEKLHRL	TYAEKLHRL	0.6694	0.0292	0.0079
IYPPKLHQF	9	IYPPKLHQF	IYPPKLHQF	0.0432	4.1201	IYPPKLHQF	IYPPKLHQF	0.9978	0.0008	IYPPKLHQF	IYPPKLHQF	0.0482	2.2047	IYPPKLHQF	IYPPKLHQF	0.0136	6.5965	IYPPKLHQF	IYPPKLHQF	0.0807	1.0658	IYPPKLHQF	IYPPKLHQF	0.9195	0.0038	0.0008
QGIQFYTQLK	10	QGIQFYTQK	QGIQFYTQLK	0.0001	54.878	QGIQFYQLK	QGIQFYTQLK	0.0001	28.1111	QGIQFYTQL	QGIQFYTQL	0	60	QGIQFYTQK	QGIQFYTQLK	0.0001	58.871	QGIQFYTQK	QGIQFYTQLK	0	50	QGIQFYTLK	QGIQFYTQLK	0.0001	32.6	28.1111
YIDPSGFVKA	10	YIDPGFVKA	YIDPSGFVKA	0.3641	0.5904	YIPSGFVKA	YIDPSGFVKA	0.0002	21.5	YIDPSFVKA	YIDPSGFVKA	0.0016	12.8994	YIDPGFVKA	YIDPSGFVKA	0.0377	3.7957	YIDPSGFVA	YIDPSGFVKA	0.0017	6.9575	YIDPGFVKA	YIDPSGFVKA	0.0002	18.75	0.5904
TRDQFLDTL	9	TRDQFLDTL	TRDQFLDTL	0.0099	9.4526	TRDQFLDTL	TRDQFLDTL	0.0136	3.7201	TRDQFLDTL	TRDQFLDTL	0.8853	0.0254	TRDQFLDTL	TRDQFLDTL	0.0065	9.6645	TRDQFLDTL	TRDQFLDTL	0.0026	5.8301	TRDQFLDTL	TRDQFLDTL	0.2494	0.2179	0.0254
GVPSTAIREI	10	GVPSTAIEI	GVPSTAIREI	0.0076	10.7614	GVPSAIREI	GVPSTAIREI	0.0004	17.3077	GPSTAIREI	GVPSTAIREI	0.0002	30.7778	GPSTAIREI	GVPSTAIREI	0.0244	4.8152	GVPSAIREI	GVPSTAIREI	0.0001	17.5	GVPSAIREI	GVPSTAIREI	0.0001	26	4.8152
SYANVKQWL	9	SYANVKQWL	SYANVKQWL	0.0029	16.7174	SYANVKQWL	SYANVKQWL	0.7193	0.1601	SYANVKQWL	SYANVKQWL	0.0348	2.7072	SYANVKQWL	SYANVKQWL	0.0006	29.62	SYANVKQWL	SYANVKQWL	0.002	6.4581	SYANVKQWL	SYANVKQWL	0.2333	0.2328	0.1601
EAPATDLARPE	11	EAPDLARPE	EAPATDLARPE	0	84.1667	EAPATDLAE	EAPATDLARPE	0	85	EAPATDLAE	EAPATDLARPE	0	75	APADLARPE	APATDLARPE	0.0001	52.8571	EAPDLARPE	EAPATDLARPE	0	65	EAPDLARPE	EAPATDLARPE	0	90	52.8571
HRWLKGGVVL	10	HRWKGGVVL	HRWLKGGVVL	0.0037	14.9598	HWLKGGVVL	HRWLKGGVVL	0.0577	1.7944	HRWKGGVVL	HRWLKGGVVL	0.6014	0.1489	HRWLGGVVL	HRWLKGGVVL	0.0066	9.5658	HRWLGGVVL	HRWLKGGVVL	0.0007	9.52	HRWKGGVVL	HRWLKGGVVL	0.0631	0.8033	0.1489
SAVTSVAKV	9	SAVTSVAKV	SAVTSVAKV	0.3544	0.614	SAVTSVAKV	SAVTSVAKV	0.0005	15.4545	SAVTSVAKV	SAVTSVAKV	0.0043	8.3757	SAVTSVAKV	SAVTSVAKV	0.0407	3.6363	SAVTSVAKV	SAVTSVAKV	0.1413	0.6899	SAVTSVAKV	SAVTSVAKV	0.0022	6.6954	0.614
SSILKIEPV	9	SSILKIEPV	SSILKIEPV	0.3661	0.586	SSILKIEPV	SSILKIEPV	0.0006	13.7227	SSILKIEPV	SSILKIEPV	0.008	6.1472	SSILKIEPV	SSILKIEPV	0.0219	5.1066	SSILKIEPV	SSILKIEPV	0.041	1.6232	SSILKIEPV	SSILKIEPV	0.0024	6.3923	0.586
AEVAAAAARGL	11	AEVAAAAAL	AEVAAAAARGL	0.0008	27.8272	AEVAAAAAL	AEVAAAAARGL	0	42.5	AEVAAAAAL	AEVAAAAARGL	0.0014	13.7027	AEVAAAAAL	AEVAAAAARGL	0.0003	40.7	AAAAAARGL	AEVAAAAARGL	0.0008	9.2632	AAAAAARGL	AEVAAAAARGL	0	43.5	9.2632
VIIESDLERA	10	VIIEDLERA	VIIESDLERA	0.1733	1.3851	VIIESLERA	VIIESDLERA	0	53	VIIESDLEA	VIIESDLERA	0	55.7143	VIIESDLEA	VIIESDLERA	0.0028	14.5898	VIIESDLEA	VIIESDLERA	0	26	VIIESDLEA	VIIESDLERA	0	62.5	1.3851
VVLEEIPKL	9	VVLEEIPKL	VVLEEIPKL	0.9643	0.0123	VVLEEIPKL	VVLEEIPKL	0.078	1.5155	VVLEEIPKL	VVLEEIPKL	0.0157	4.2415	VVLEEIPKL	VVLEEIPKL	0.0159	6.0525	VVLEEIPKL	VVLEEIPKL	0.3832	0.2802	VVLEEIPKL	VVLEEIPKL	0.0574	0.8676	0.0123
GYPLWKVTF	9	GYPLWKVTF	GYPLWKVTF	0.0013	23.4265	GYPLWKVTF	GYPLWKVTF	0.9373	0.0251	GYPLWKVTF	GYPLWKVTF	0.0063	6.9165	GYPLWKVTF	GYPLWKVTF	0.0006	31.0976	GYPLWKVTF	GYPLWKVTF	0.0013	7.6971	GYPLWKVTF	GYPLWKVTF	0.3827	0.1214	0.0251
QITLNDLPVGR	11	QLNDLPVGR	QITLNDLPVGR	0.0007	29.8615	QLNDLPVGR	QITLNDLPVGR	0	38.5	QLNDLPVGR	QITLNDLPVGR	0	56.4286	QLNDLPVGR	QITLNDLPVGR	0.0005	33.8485	QITDLPVGR	QITLNDLPVGR	0	65	QLNDLPVGR	QITLNDLPVGR	0.0003	17.875	17.875
KSADEVLFTGV	11	KSADEVLGV	KSADEVLFTGV	0.149	1.6073	KSADEVLFV	KSADEVLFTGV	0.0001	31.1667	KSADLFTGV	KSADEVLFTGV	0.0001	44.5	KSADEFTGV	KSADEVLFTGV	0.0007	28.8545	KSADEVLFV	KSADEVLFTGV	0.0001	17.6818	KSADEVLFV	KSADEVLFTGV	0.0001	31.6	1.6073
KYPDIISRI	9	KYPDIISRI	KYPDIISRI	0.0683	3.006	KYPDIISRI	KYPDIISRI	0.9833	0.0062	KYPDIISRI	KYPDIISRI	0.0101	5.3895	KYPDIISRI	KYPDIISRI	0.0023	16.2677	KYPDIISRI	KYPDIISRI	0.0061	4.1248	KYPDIISRI	KYPDIISRI	0.3972	0.1162	0.0062
AVVTGIKGL	9	AVVTGIKGL	AVVTGIKGL	0.3078	0.7394	AVVTGIKGL	AVVTGIKGL	0.0005	14.9192	AVVTGIKGL	AVVTGIKGL	0.0027	10.3636	AVVTGIKGL	AVVTGIKGL	0.0016	19.2866	AVVTGIKGL	AVVTGIKGL	0.0611	1.2876	AVVTGIKGL	AVVTGIKGL	0.0022	6.645	0.7394
AVLKAVFVL	9	AVLKAVFVL	AVLKAVFVL	0.4332	0.4484	AVLKAVFVL	AVLKAVFVL	0.0142	3.6381	AVLKAVFVL	AVLKAVFVL	0.0143	4.4556	AVLKAVFVL	AVLKAVFVL	0.0084	8.4518	AVLKAVFVL	AVLKAVFVL	0.0475	1.4927	AVLKAVFVL	AVLKAVFVL	0.0058	4.0936	0.4484
SQINKFLYL	9	SQINKFLYL	SQINKFLYL	0.9308	0.0215	SQINKFLYL	SQINKFLYL	0.2275	0.7413	SQINKFLYL	SQINKFLYL	0.4159	0.2942	SQINKFLYL	SQINKFLYL	0.0094	8.0052	SQINKFLYL	SQINKFLYL	0.2012	0.52	SQINKFLYL	SQINKFLYL	0.3342	0.1447	0.0215
VYAVIPAEKF	10	VAVIPAEKF	VYAVIPAEKF	0.0003	37.9286	VYAVIPEKF	VYAVIPAEKF	0.9554	0.0175	VYAVPAEKF	VYAVIPAEKF	0.0004	22.7447	VAVIPAEKF	VYAVIPAEKF	0.0002	47.5455	VAVIPAEKF	VYAVIPAEKF	0.0028	5.6923	VYAVIPAEF	VYAVIPAEKF	0.0295	1.4752	0.0175
ERLKEAYSV	9	ERLKEAYSV	ERLKEAYSV	0.0051	12.9798	ERLKEAYSV	ERLKEAYSV	0.0012	10.8007	ERLKEAYSV	ERLKEAYSV	0.5743	0.1673	ERLKEAYSV	ERLKEAYSV	0.006	10.0312	ERLKEAYSV	ERLKEAYSV	0.0001	22.3333	ERLKEAYSV	ERLKEAYSV	0.0075	3.5229	0.1673
NLVEKIISAL	10	NLVEKIISL	NLVEKIISAL	0.1698	1.415	NLVEKIISL	NLVEKIISAL	0.0004	16.2097	NLVEKIIAL	NLVEKIISAL	0.01	5.4159	NLVEKIISL	NLVEKIISAL	0.0031	13.9358	NLVEKIISL	NLVEKIISAL	0.0017	7.0074	NLVEKIISL	NLVEKIISAL	0.0028	5.9042	1.415
IQLVEEELDR	10	IQLEEELDR	IQLVEEELDR	0.0004	34.6842	IQLVEEELR	IQLVEEELDR	0	44.5	IQLVEEELR	IQLVEEELDR	0	61.6667	ILVEEELDR	IQLVEEELDR	0	79.5833	IQLVEEELR	IQLVEEELDR	0	65	ILVEEELDR	IQLVEEELDR	0	55	34.6842
LRVDPVNFK	9	LRVDPVNFK	LRVDPVNFK	0.0009	26.6333	LRVDPVNFK	LRVDPVNFK	0.0003	17.9615	LRVDPVNFK	LRVDPVNFK	0.0011	15.6105	LRVDPVNFK	LRVDPVNFK	0.0007	28.4182	LRVDPVNFK	LRVDPVNFK	0	31.5	LRVDPVNFK	LRVDPVNFK	0.0137	2.4595	2.4595
LTLIRTLVT	9	LTLIRTLVT	LTLIRTLVT	0.0032	16.0516	LTLIRTLVT	LTLIRTLVT	0	46	LTLIRTLVT	LTLIRTLVT	0.0001	39.8333	LTLIRTLVT	LTLIRTLVT	0.0122	6.9817	LTLIRTLVT	LTLIRTLVT	0.0003	14.0217	LTLIRTLVT	LTLIRTLVT	0.0001	33	6.9817
VYSPKSPSL	9	VYSPKSPSL	VYSPKSPSL	0.0369	4.5433	VYSPKSPSL	VYSPKSPSL	0.966	0.0138	VYSPKSPSL	VYSPKSPSL	0.2366	0.5946	VYSPKSPSL	VYSPKSPSL	0.0131	6.737	VYSPKSPSL	VYSPKSPSL	0.1711	0.5923	VYSPKSPSL	VYSPKSPSL	0.8293	0.008	0.008
LTMEVIRQV	9	LTMEVIRQV	LTMEVIRQV	0.9125	0.0265	LTMEVIRQV	LTMEVIRQV	0.003	7.2786	LTMEVIRQV	LTMEVIRQV	0.0017	12.5943	LTMEVIRQV	LTMEVIRQV	0.0476	3.3327	LTMEVIRQV	LTMEVIRQV	0.0686	1.1929	LTMEVIRQV	LTMEVIRQV	0.0153	2.3157	0.0265
YHTEIVFAR	9	YHTEIVFAR	YHTEIVFAR	0.0022	18.6769	YHTEIVFAR	YHTEIVFAR	0.004	6.4357	YHTEIVFAR	YHTEIVFAR	0.0729	1.6458	YHTEIVFAR	YHTEIVFAR	0.0076	8.9457	YHTEIVFAR	YHTEIVFAR	0.0001	22.5556	YHTEIVFAR	YHTEIVFAR	0.0365	1.2469	1.2469
QVIEELFKA	9	QVIEELFKA	QVIEELFKA	0.8839	0.0395	QVIEELFKA	QVIEELFKA	0.0002	20.3667	QVIEELFKA	QVIEELFKA	0.002	11.8798	QVIEELFKA	QVIEELFKA	0.0683	2.6968	QVIEELFKA	QVIEELFKA	0.0008	9.3596	QVIEELFKA	QVIEELFKA	0.0005	14.1739	0.0395
FQDGTKATF	9	FQDGTKATF	FQDGTKATF	0.5266	0.3221	FQDGTKATF	FQDGTKATF	0.1821	0.8757	FQDGTKATF	FQDGTKATF	0.6063	0.1462	FQDGTKATF	FQDGTKATF	0.0125	6.9066	FQDGTKATF	FQDGTKATF	0.4725	0.2118	FQDGTKATF	FQDGTKATF	0.18	0.3088	0.1462
FVVDRLIAL	9	FVVDRLIAL	FVVDRLIAL	0.962	0.013	FVVDRLIAL	FVVDRLIAL	0.0099	4.2676	FVVDRLIAL	FVVDRLIAL	0.1952	0.7154	FVVDRLIAL	FVVDRLIAL	0.1214	1.7762	FVVDRLIAL	FVVDRLIAL	0.9358	0.0114	FVVDRLIAL	FVVDRLIAL	0.1967	0.2792	0.0114
FQDRPVSSL	9	FQDRPVSSL	FQDRPVSSL	0.8623	0.0512	FQDRPVSSL	FQDRPVSSL	0.0353	2.3523	FQDRPVSSL	FQDRPVSSL	0.9452	0.0104	FQDRPVSSL	FQDRPVSSL	0.0355	3.914	FQDRPVSSL	FQDRPVSSL	0.7936	0.0554	FQDRPVSSL	FQDRPVSSL	0.2631	0.2053	0.0104
LFEKAEELI	9	LFEKAEELI	LFEKAEELI	0.0011	25.0194	LFEKAEELI	LFEKAEELI	0.0286	2.5948	LFEKAEELI	LFEKAEELI	0.0011	15.5407	LFEKAEELI	LFEKAEELI	0.0003	40.1	LFEKAEELI	LFEKAEELI	0.0001	17.7727	LFEKAEELI	LFEKAEELI	0.0004	14.5507	2.5948
SRDEYYHLL	9	SRDEYYHLL	SRDEYYHLL	0.1503	1.5945	SRDEYYHLL	SRDEYYHLL	0.1006	1.3168	SRDEYYHLL	SRDEYYHLL	0.9331	0.015	SRDEYYHLL	SRDEYYHLL	0.0162	6.002	SRDEYYHLL	SRDEYYHLL	0.0164	2.6374	SRDEYYHLL	SRDEYYHLL	0.7463	0.0158	0.015
VGLQVVAVK	9	VGLQVVAVK	VGLQVVAVK	0.0007	29.0308	VGLQVVAVK	VGLQVVAVK	0.0002	23.3889	VGLQVVAVK	VGLQVVAVK	0	57.8571	VGLQVVAVK	VGLQVVAVK	0.0026	15.2675	VGLQVVAVK	VGLQVVAVK	0	35	VGLQVVAVK	VGLQVVAVK	0.0005	14.3623	14.3623
ANTFVAELK	9	ANTFVAELK	ANTFVAELK	0.0001	63.75	ANTFVAELK	ANTFVAELK	0.0001	34.2	ANTFVAELK	ANTFVAELK	0	55	ANTFVAELK	ANTFVAELK	0.0001	57.0968	ANTFVAELK	ANTFVAELK	0	65	ANTFVAELK	ANTFVAELK	0	34.75	34.2
LTDPAIVKV	9	LTDPAIVKV	LTDPAIVKV	0.9132	0.0263	LTDPAIVKV	LTDPAIVKV	0.0061	5.3098	LTDPAIVKV	LTDPAIVKV	0.0238	3.3772	LTDPAIVKV	LTDPAIVKV	0.0418	3.5784	LTDPAIVKV	LTDPAIVKV	0.1316	0.7327	LTDPAIVKV	LTDPAIVKV	0.0235	1.7247	0.0263
VQQTVQDLFGR	11	VQVQDLFGR	VQQTVQDLFGR	0.0006	32.1277	VQQTVQDLF	VQQTVQDLF	0.0002	21.9615	VQQTVQDLR	VQQTVQDLFGR	0.0001	40	VTVQDLFGR	VQQTVQDLFGR	0	79.5833	VTVQDLFGR	VQQTVQDLFGR	0	65	VQVQDLFGR	VQQTVQDLFGR	0	56.6667	21.9615
FLAEIFKKI	9	FLAEIFKKI	FLAEIFKKI	0.8644	0.0503	FLAEIFKKI	FLAEIFKKI	0.0308	2.4852	FLAEIFKKI	FLAEIFKKI	0.0094	5.5824	FLAEIFKKI	FLAEIFKKI	0.0116	7.1757	FLAEIFKKI	FLAEIFKKI	0.0462	1.5183	FLAEIFKKI	FLAEIFKKI	0.0422	1.1063	0.0503
SGVSLAALK	9	SGVSLAALK	SGVSLAALK	0.0003	38.3846	SGVSLAALK	SGVSLAALK	0.0001	24.5294	SGVSLAALK	SGVSLAALK	0	53.6364	SGVSLAALK	SGVSLAALK	0.0007	28.3091	SGVSLAALK	SGVSLAALK	0	38	SGVSLAALK	SGVSLAALK	0.0001	27	24.5294
GALTGLTRV	9	GALTGLTRV	GALTGLTRV	0.4645	0.3943	GALTGLTRV	GALTGLTRV	0.0001	25	GALTGLTRV	GALTGLTRV	0.0005	21.1724	GALTGLTRV	GALTGLTRV	0.0048	11.2052	GALTGLTRV	GALTGLTRV	0.01	3.299	GALTGLTRV	GALTGLTRV	0.0004	14.4203	0.3943
YAVEGRDLTL	10	YAVEGDLTL	YAVEGRDLTL	0.0787	2.7123	YAVEGRLTL	YAVEGRDLTL	0.0006	14.404	YAVEGDLTL	YAVEGRDLTL	0.0426	2.3887	YAVEGRLTL	YAVEGRDLTL	0.0158	6.0764	YAVEGRLTL	YAVEGRDLTL	0.869	0.0315	YAVEGRLTL	YAVEGRDLTL	0.0035	5.3548	0.0315
LFVGGIKED	9	LFVGGIKED	LFVGGIKED	0	75.7143	LFVGGIKED	LFVGGIKED	0	43	LFVGGIKED	LFVGGIKED	0	80	LFVGGIKED	LFVGGIKED	0	80.625	LFVGGIKED	LFVGGIKED	0	65	LFVGGIKED	LFVGGIKED	0	55	43
IFVGGIKED	9	IFVGGIKED	IFVGGIKED	0	71.3636	IFVGGIKED	IFVGGIKED	0.0001	34.4	IFVGGIKED	IFVGGIKED	0	82.5	IFVGGIKED	IFVGGIKED	0	79.1667	IFVGGIKED	IFVGGIKED	0	65	IFVGGIKED	IFVGGIKED	0	50	34.4
GGPSVFLFPPK	11	GGPSVFLFK	GGPSVFLFPPK	0	66	GGPSVFLFK	GGPSVFLFPPK	0.0001	30.8571	GGPSVFLPK	GGPSVFLFPPK	0	85	GPSVFFPPK	GPSVFLFPPK	0.0001	67.6316	GGPSVFLFK	GGPSVFLFPPK	0	65	GGPSVFLFK	GGPSVFLFPPK	0	34.75	30.8571
APDAKSFVL	9	APDAKSFVL	APDAKSFVL	0.0134	8.1055	APDAKSFVL	APDAKSFVL	0.0014	10.1661	APDAKSFVL	APDAKSFVL	0.5367	0.1936	APDAKSFVL	APDAKSFVL	0.286	0.8461	APDAKSFVL	APDAKSFVL	0.0897	0.9882	APDAKSFVL	APDAKSFVL	0.0074	3.5573	0.1936
DYSPYFKTI	9	DYSPYFKTI	DYSPYFKTI	0.0026	17.4017	DYSPYFKTI	DYSPYFKTI	0.8691	0.0649	DYSPYFKTI	DYSPYFKTI	0.0459	2.279	DYSPYFKTI	DYSPYFKTI	0.0015	19.614	DYSPYFKTI	DYSPYFKTI	0.0013	7.7284	DYSPYFKTI	DYSPYFKTI	0.0947	0.5671	0.0649
TYTDVTPRQF	10	TTDVTPRQF	TYTDVTPRQF	0.0034	15.6201	TYTDVTPQF	TYTDVTPRQF	0.9492	0.0193	TYDVTPRQF	TYTDVTPRQF	0.0043	8.3704	TYTDVTPQF	TYTDVTPRQF	0.0005	32.0857	TTDVTPRQF	TYTDVTPRQF	0.0049	4.5355	TYTDVPRQF	TYTDVTPRQF	0.2621	0.2062	0.0193
AVFPSIVGR	9	AVFPSIVGR	AVFPSIVGR	0.1304	1.8104	AVFPSIVGR	AVFPSIVGR	0.0015	9.6747	AVFPSIVGR	AVFPSIVGR	0.0005	20.8182	AVFPSIVGR	AVFPSIVGR	0.0151	6.2314	AVFPSIVGR	AVFPSIVGR	0.0022	6.3091	AVFPSIVGR	AVFPSIVGR	0.0348	1.3093	1.3093
EQIDIFEGIK	10	EQIDIFEGI	EQIDIFEGI	0.0066	11.5026	EQIDIFEGK	EQIDIFEGIK	0.0001	31.5	EQIDIFEGI	EQIDIFEGI	0.0005	20.5606	EQIDIFEIK	EQIDIFEGIK	0.0003	41.5882	EQIDIFEIK	EQIDIFEGIK	0	44	EQIDIFEGK	EQIDIFEGIK	0	35.5	11.5026
VYMELSQKL	9	VYMELSQKL	VYMELSQKL	0.0585	3.3728	VYMELSQKL	VYMELSQKL	0.9899	0.0038	VYMELSQKL	VYMELSQKL	0.1736	0.8019	VYMELSQKL	VYMELSQKL	0.005	10.9942	VYMELSQKL	VYMELSQKL	0.0551	1.3704	VYMELSQKL	VYMELSQKL	0.7305	0.0181	0.0038
ILLAELEQLK	10	ILLAELEQL	ILLAELEQL	0.0152	7.6042	ILLELEQLK	ILLAELEQLK	0.0001	24.8824	ILLAELEQL	ILLAELEQL	0	70	ILAELEQLK	ILLAELEQLK	0.0001	64.5652	ILLELEQLK	ILLAELEQLK	0	55	ILAELEQLK	ILLAELEQLK	0	39.3333	7.6042
YGIPAIVKL	9	YGIPAIVKL	YGIPAIVKL	0.5042	0.3482	YGIPAIVKL	YGIPAIVKL	0.0875	1.4167	YGIPAIVKL	YGIPAIVKL	0.1775	0.7859	YGIPAIVKL	YGIPAIVKL	0.0456	3.4103	YGIPAIVKL	YGIPAIVKL	0.8266	0.0449	YGIPAIVKL	YGIPAIVKL	0.2057	0.2645	0.0449
FYSVNVDYSK	10	FYSNVDYSK	FYSVNVDYSK	0.0002	43.3529	FYSNVDYSK	FYSVNVDYSK	0.0035	6.8294	FYSNVDYSK	FYSVNVDYSK	0	57.1429	FSVNVDYSK	FYSVNVDYSK	0.0002	46.3846	FSVNVDYSK	FYSVNVDYSK	0	35	FYSNVDYSK	FYSVNVDYSK	0.0015	8.2889	6.8294
TYLDKIKKF	9	TYLDKIKKF	TYLDKIKKF	0.0141	7.9115	TYLDKIKKF	TYLDKIKKF	0.9883	0.0044	TYLDKIKKF	TYLDKIKKF	0.0113	5.0672	TYLDKIKKF	TYLDKIKKF	0.0031	13.882	TYLDKIKKF	TYLDKIKKF	0.005	4.4939	TYLDKIKKF	TYLDKIKKF	0.7391	0.0168	0.0044
VEIIANDQGNR	11	VEIIANDQR	VEIIANDQGNR	0.0001	58.6207	VIANDQGNR	VEIIANDQGNR	0	67.5	VEIIANDQR	VEIIANDQGNR	0	52.2727	VEIIANDQR	VEIIANDQGNR	0	76.25	VIANDQGNR	VEIIANDQGNR	0	100	VIANDQGNR	VEIIANDQGNR	0	80	52.2727
VEILANDQGNR	11	VEILANDQR	VEILANDQGNR	0.0001	55.3448	VLANDQGNR	VEILANDQGNR	0	60	VEILANDQR	VEILANDQGNR	0.0001	44.5	VEILANDQR	VEILANDQGNR	0	73.9286	VEILAQGNR	VEILANDQGNR	0	100	VLANDQGNR	VEILANDQGNR	0	80	44.5
NYLDRFLSL	9	NYLDRFLSL	NYLDRFLSL	0.0405	4.2964	NYLDRFLSL	NYLDRFLSL	0.9495	0.0192	NYLDRFLSL	NYLDRFLSL	0.2576	0.5495	NYLDRFLSL	NYLDRFLSL	0.0136	6.5805	NYLDRFLSL	NYLDRFLSL	0.036	1.7462	NYLDRFLSL	NYLDRFLSL	0.7843	0.0105	0.0105
ISLDKQTCTL	10	ISLDKQTTL	ISLDKQTCTL	0.0305	5.1078	ISLDKQTTL	ISLDKQTCTL	0.002	8.6926	ILDKQTCTL	ISLDKQTCTL	0.0047	8.0131	ISLDKQTTL	ISLDKQTCTL	0.0009	25.3425	ISLDKQTTL	ISLDKQTCTL	0.0682	1.197	ISLDKQTTL	ISLDKQTCTL	0.0012	9.2179	1.197
NRLEEPGNFVL	11	RLEEPGNFL	RLEEPGNFVL	0.0055	12.5383	NRLPGNFVL	NRLEEPGNFVL	0.0008	12.3436	NREPGNFVL	NRLEEPGNFVL	0.5908	0.156	NRLPGNFVL	NRLEEPGNFVL	0.0013	21.2326	NRLPGNFVL	NRLEEPGNFVL	0.0001	18.8947	NRLPGNFVL	NRLEEPGNFVL	0.0172	2.1269	0.156
TYTDRVFFL	9	TYTDRVFFL	TYTDRVFFL	0.0239	5.9184	TYTDRVFFL	TYTDRVFFL	0.9274	0.0317	TYTDRVFFL	TYTDRVFFL	0.0714	1.6706	TYTDRVFFL	TYTDRVFFL	0.0032	13.7909	TYTDRVFFL	TYTDRVFFL	0.008	3.6568	TYTDRVFFL	TYTDRVFFL	0.6493	0.0332	0.0317
YRVFTTQEL	9	YRVFTTQEL	YRVFTTQEL	0.0114	8.8044	YRVFTTQEL	YRVFTTQEL	0.0063	5.2519	YRVFTTQEL	YRVFTTQEL	0.9431	0.0112	YRVFTTQEL	YRVFTTQEL	0.0105	7.5588	YRVFTTQEL	YRVFTTQEL	0.0346	1.7816	YRVFTTQEL	YRVFTTQEL	0.7943	0.0097	0.0097
SVTSEGIKAV	10	SVSEGIKAV	SVTSEGIKAV	0.1814	1.32	SVTSEGIKV	SVTSEGIKAV	0	42.5	SVSEGIKAV	SVTSEGIKAV	0.0003	26.4231	SVSEGIKAV	SVTSEGIKAV	0.0029	14.5534	SVSEGIKAV	SVTSEGIKAV	0.0006	10.2614	SVSEGIKAV	SVTSEGIKAV	0.0001	23.4	1.32
VLSIGDGIAR	10	VLIGDGIAR	VLSIGDGIAR	0.0019	19.8103	VLIGDGIAR	VLSIGDGIAR	0	36.25	VLIGDGIAR	VLSIGDGIAR	0	56.4286	VSIGDGIAR	VLSIGDGIAR	0.0004	37	VSIGDGIAR	VLSIGDGIAR	0	31	VLIGDGIAR	VLSIGDGIAR	0.0001	32.8	19.8103
TLLNVIKSV	9	TLLNVIKSV	TLLNVIKSV	0.8152	0.0754	TLLNVIKSV	TLLNVIKSV	0.001	11.6446	TLLNVIKSV	TLLNVIKSV	0.0034	9.2493	TLLNVIKSV	TLLNVIKSV	0.0185	5.596	TLLNVIKSV	TLLNVIKSV	0.0025	5.9794	TLLNVIKSV	TLLNVIKSV	0.0109	2.8518	0.0754
QLLSEITRV	9	QLLSEITRV	QLLSEITRV	0.887	0.0377	QLLSEITRV	QLLSEITRV	0.001	11.6256	QLLSEITRV	QLLSEITRV	0.0013	14.4872	QLLSEITRV	QLLSEITRV	0.0045	11.6323	QLLSEITRV	QLLSEITRV	0.0003	13.4576	QLLSEITRV	QLLSEITRV	0.0039	5.0393	0.0377
YTTDRVMTV	9	YTTDRVMTV	YTTDRVMTV	0.9431	0.0182	YTTDRVMTV	YTTDRVMTV	0.0069	5.0385	YTTDRVMTV	YTTDRVMTV	0.0346	2.7199	YTTDRVMTV	YTTDRVMTV	0.1005	2.0564	YTTDRVMTV	YTTDRVMTV	0.4816	0.2051	YTTDRVMTV	YTTDRVMTV	0.0916	0.5819	0.0182
LEEKLAEEL	9	LEEKLAEEL	LEEKLAEEL	0.002	19.7036	LEEKLAEEL	LEEKLAEEL	0.0004	15.974	LEEKLAEEL	LEEKLAEEL	0.0619	1.8506	LEEKLAEEL	LEEKLAEEL	0.0013	21.5969	LEEKLAEEL	LEEKLAEEL	0.0002	14.9348	LEEKLAEEL	LEEKLAEEL	0.0005	14.2174	1.8506
VQDELIHRL	9	VQDELIHRL	VQDELIHRL	0.9775	0.0079	VQDELIHRL	VQDELIHRL	0.196	0.8253	VQDELIHRL	VQDELIHRL	0.8156	0.0542	VQDELIHRL	VQDELIHRL	0.0236	4.9027	VQDELIHRL	VQDELIHRL	0.3933	0.2721	VQDELIHRL	VQDELIHRL	0.313	0.1584	0.0079
TLADAEGDVFR	11	TLADGDVFR	TLADAEGDVFR	0.001	25.7476	TLADAEVFR	TLADAEGDVFR	0.0001	27.6	TLADGDVFR	TLADAEGDVFR	0.0001	44.75	TLADAEVFR	TLADAEGDVFR	0.0004	35.8965	TADAEGDVF	TLADAEGDVF	0	42	TLADAEVFR	TLADAEGDVFR	0.0001	33.6	25.7476
MVRLLPDTI	9	MVRLLPDTI	MVRLLPDTI	0.0222	6.1772	MVRLLPDTI	MVRLLPDTI	0.0019	8.7926	MVRLLPDTI	MVRLLPDTI	0.002	11.8073	MVRLLPDTI	MVRLLPDTI	0.0446	3.4462	MVRLLPDTI	MVRLLPDTI	0.0062	4.1	MVRLLPDTI	MVRLLPDTI	0.0005	14.2464	3.4462
FEDENFILK	9	FEDENFILK	FEDENFILK	0.013	8.2291	FEDENFILK	FEDENFILK	0.0004	16.4194	FEDENFILK	FEDENFILK	0.0034	9.3307	FEDENFILK	FEDENFILK	0.006	10.0789	FEDENFILK	FEDENFILK	0.0001	17.3182	FEDENFILK	FEDENFILK	0.0016	7.9037	7.9037
VTQSNFAVGYK	11	VTQSNFAVK	VTQSNFAVGYK	0.0001	55	VTQSNFAYK	VTQSNFAVGYK	0.0001	32.1429	TQSNFAVYK	TQSNFAVGYK	0	82.5	VTQSNFAVK	VTQSNFAVGYK	0.0001	70	VTQSAVGYK	VTQSNFAVGYK	0	44	VTQSNFAYK	VTQSNFAVGYK	0.0001	33	32.1429
VDVSHEDPEVK	11	VSHEDPEVK	VDVSHEDPEVK	0.0001	55.3448	VSHEDPEVK	VDVSHEDPEVK	0	65	VSHEDPEVK	VDVSHEDPEVK	0	75	VSHEDPEVK	VDVSHEDPEVK	0.0001	67.8947	VSHEDPEVK	VDVSHEDPEVK	0	65	VSHEDPEVK	VDVSHEDPEVK	0	52	52
KAVKDLVVL	9	KAVKDLVVL	KAVKDLVVL	0.1461	1.6389	KAVKDLVVL	KAVKDLVVL	0.0019	8.8352	KAVKDLVVL	KAVKDLVVL	0.0196	3.7664	KAVKDLVVL	KAVKDLVVL	0.0095	7.9745	KAVKDLVVL	KAVKDLVVL	0.5737	0.1445	KAVKDLVVL	KAVKDLVVL	0.0029	5.8161	0.1445
IRSSYIRVL	9	IRSSYIRVL	IRSSYIRVL	0.003	16.4914	IRSSYIRVL	IRSSYIRVL	0.0073	4.8987	IRSSYIRVL	IRSSYIRVL	0.429	0.2805	IRSSYIRVL	IRSSYIRVL	0.0022	16.513	IRSSYIRVL	IRSSYIRVL	0.0094	3.3872	IRSSYIRVL	IRSSYIRVL	0.743	0.0163	0.0163
LRVAPEEHPVL	11	RVAPEEPVL	RVAPEEHPVL	0.0033	15.8357	LRPEEHPVL	LRVAPEEHPVL	0.0011	11.1659	LRVEEHPVL	LRVAPEEHPVL	0.068	1.7324	LAPEEHPVL	LRVAPEEHPVL	0.0008	26.9855	LAPEEHPVL	LRVAPEEHPVL	0.0325	1.844	LRPEEHPVL	LRVAPEEHPVL	0.0264	1.5848	1.5848
FVDDYTVRV	9	FVDDYTVRV	FVDDYTVRV	0.9897	0.0036	FVDDYTVRV	FVDDYTVRV	0.007	4.9839	FVDDYTVRV	FVDDYTVRV	0.0866	1.4608	FVDDYTVRV	FVDDYTVRV	0.0744	2.5442	FVDDYTVRV	FVDDYTVRV	0.2695	0.3972	FVDDYTVRV	FVDDYTVRV	0.1373	0.404	0.0036
SVFPLAPSSK	10	SVFPAPSSK	SVFPLAPSSK	0.0129	8.2631	SFPLAPSSK	SVFPLAPSSK	0.001	11.4313	SVFPAPSSK	SVFPLAPSSK	0.0001	34.6364	SVFPLPSSK	SVFPLAPSSK	0.0061	9.9664	SVFPAPSSK	SVFPLAPSSK	0.0001	16.6552	SVFPLPSSK	SVFPLAPSSK	0.0049	4.4848	4.4848
CPVVRLSGQ	9	CPVVRLSGQ	CPVVRLSGQ	0	88.75	CPVVRLSGQ	CPVVRLSGQ	0	85	CPVVRLSGQ	CPVVRLSGQ	0	54.0909	CPVVRLSGQ	CPVVRLSGQ	0.0099	7.7981	CPVVRLSGQ	CPVVRLSGQ	0	65	CPVVRLSGQ	CPVVRLSGQ	0	80	7.7981
TRLPEFSEL	9	TRLPEFSEL	TRLPEFSEL	0.0188	6.7858	TRLPEFSEL	TRLPEFSEL	0.0134	3.7467	TRLPEFSEL	TRLPEFSEL	0.8451	0.0375	TRLPEFSEL	TRLPEFSEL	0.0062	9.8816	TRLPEFSEL	TRLPEFSEL	0.0075	3.7596	TRLPEFSEL	TRLPEFSEL	0.5959	0.044	0.0375
EAPFGIPCNIK	11	EAPFGIPIK	EAPFGIPCNIK	0.0001	58.9655	EFGIPCNIK	EAPFGIPCNIK	0	36.5	EAPFGIPNI	EAPFGIPCNI	0	58.5714	APFGIPNIK	APFGIPCNIK	0.0032	13.8489	EAPFGIPIK	EAPFGIPCNIK	0	65	EAPFGIPIK	EAPFGIPCNIK	0	35.25	13.8489
RHADLEIRL	9	RHADLEIRL	RHADLEIRL	0.0183	6.8719	RHADLEIRL	RHADLEIRL	0.0333	2.4125	RHADLEIRL	RHADLEIRL	0.88	0.0272	RHADLEIRL	RHADLEIRL	0.0041	12.0984	RHADLEIRL	RHADLEIRL	0.0036	5.1503	RHADLEIRL	RHADLEIRL	0.1133	0.4857	0.0272
DRDPASGTAL	10	DRDPSGTAL	DRDPASGTAL	0.001	25.7282	DRDPASTAL	DRDPASGTAL	0.001	11.6588	DRDPASTAL	DRDPASGTAL	0.8199	0.0517	DRDPSGTAL	DRDPASGTAL	0.0042	11.981	DRDPSGTAL	DRDPASGTAL	0.0009	8.768	DRDPSGTAL	DRDPASGTAL	0.0113	2.7974	0.0517
SSVENIQRV	9	SSVENIQRV	SSVENIQRV	0.76	0.111	SSVENIQRV	SSVENIQRV	0.0075	4.8434	SSVENIQRV	SSVENIQRV	0.0063	6.9506	SSVENIQRV	SSVENIQRV	0.016	6.0483	SSVENIQRV	SSVENIQRV	0.1352	0.7152	SSVENIQRV	SSVENIQRV	0.0163	2.2125	0.111
KNMALFYGILT	11	KALFYGILT	KNMALFYGILT	0.0001	57.7586	KNMALGILT	KNMALFYGILT	0	65	KNMALGILT	KNMALFYGILT	0	71.6667	KALFYGILT	KNMALFYGILT	0	70.7143	KALFYGILT	KNMALFYGILT	0	100	KNMALFYIL	KNMALFYGIL	0	90	57.7586
FGLARAFGV	9	FGLARAFGV	FGLARAFGV	0.0654	3.1149	FGLARAFGV	FGLARAFGV	0.0001	27.2	FGLARAFGV	FGLARAFGV	0.0006	19.2125	FGLARAFGV	FGLARAFGV	0.004	12.2049	FGLARAFGV	FGLARAFGV	0.001	8.4509	FGLARAFGV	FGLARAFGV	0.0003	17.85	3.1149
AVFPSIVGRPR	11	AVFPSIVGR	AVFPSIVGRPR	0.0126	8.3479	AVFPSIVPR	AVFPSIVGRPR	0.0002	21.5769	AVFPSIVGR	AVFPSIVGRPR	0.0001	41.6	APSIVGRPR	AVFPSIVGRPR	0.003	14.1044	AVFPSIVGR	AVFPSIVGRPR	0.0001	23.4286	AVFPSIVGR	AVFPSIVGRPR	0.0072	3.6401	3.6401
ISGLIYEETR	10	ISGLIEETR	ISGLIYEETR	0.0001	59.4828	ISGLIYEER	ISGLIYEETR	0.0001	25.1429	ISGLIEETR	ISGLIYEETR	0	77.5	ISGLIEETR	ISGLIYEETR	0	72.8571	ISLIYEETR	ISGLIYEETR	0	55	ISGLIYETR	ISGLIYEETR	0	58.3333	25.1429
IGAEVYHNLK	10	IGAEVYHNL	IGAEVYHNL	0.0002	48.3636	IGAEVYHLK	IGAEVYHNLK	0.0003	18.3	IGAEVYHNL	IGAEVYHNL	0	61.6667	IGAEVHNLK	IGAEVYHNLK	0.0002	50.119	IGAEVYHNL	IGAEVYHNL	0	38	IGAEVYHLK	IGAEVYHNLK	0.0002	21.9	18.3
LYVGKTSLI	9	LYVGKTSLI	LYVGKTSLI	0.0008	27.6296	LYVGKTSLI	LYVGKTSLI	0.733	0.1534	LYVGKTSLI	LYVGKTSLI	0.0018	12.5503	LYVGKTSLI	LYVGKTSLI	0.0009	25.4795	LYVGKTSLI	LYVGKTSLI	0.0009	8.9281	LYVGKTSLI	LYVGKTSLI	0.0283	1.5153	0.1534
QVDELLHRL	9	QVDELLHRL	QVDELLHRL	0.8865	0.0379	QVDELLHRL	QVDELLHRL	0.0331	2.4175	QVDELLHRL	QVDELLHRL	0.1529	0.9074	QVDELLHRL	QVDELLHRL	0.0184	5.6246	QVDELLHRL	QVDELLHRL	0.2413	0.4448	QVDELLHRL	QVDELLHRL	0.0443	1.0618	0.0379
YIIKDLEKL	9	YIIKDLEKL	YIIKDLEKL	0.904	0.0288	YIIKDLEKL	YIIKDLEKL	0.0298	2.5257	YIIKDLEKL	YIIKDLEKL	0.0289	2.9957	YIIKDLEKL	YIIKDLEKL	0.0096	7.9335	YIIKDLEKL	YIIKDLEKL	0.3043	0.3592	YIIKDLEKL	YIIKDLEKL	0.0164	2.2029	0.0288
INFDDNAEFR	10	IFDDNAEFR	INFDDNAEFR	0.0004	36.9688	IFDDNAEFR	INFDDNAEFR	0.0006	14.1313	IFDDNAEFR	INFDDNAEFR	0	45.75	INFDDNAER	INFDDNAEFR	0.0003	42.25	IFDDNAEFR	INFDDNAEFR	0	42	IFDDNAEFR	INFDDNAEFR	0.0005	14.1014	14.1014
LLLGRLTGVAG	11	LLLGRLTGV	LLLGRLTGV	0.0003	38.3462	LLLGRLTAG	LLLGRLTGVAG	0	95	LGRLTGVAG	LLLGRLTGVAG	0	85	LLRLTGVAG	LLLGRLTGVAG	0.0002	43.3333	LLLGTGVAG	LLLGRLTGVAG	0	100	LLLGRGVAG	LLLGRLTGVAG	0	90	38.3462
TPNRATFVV	9	TPNRATFVV	TPNRATFVV	0.0016	21.2344	TPNRATFVV	TPNRATFVV	0.0002	22.0455	TPNRATFVV	TPNRATFVV	0.0516	2.0961	TPNRATFVV	TPNRATFVV	0.7929	0.0965	TPNRATFVV	TPNRATFVV	0.0024	6.0331	TPNRATFVV	TPNRATFVV	0.0004	15.4545	0.0965
TVHDKFLAL	9	TVHDKFLAL	TVHDKFLAL	0.6686	0.1828	TVHDKFLAL	TVHDKFLAL	0.0314	2.4684	TVHDKFLAL	TVHDKFLAL	0.2236	0.6299	TVHDKFLAL	TVHDKFLAL	0.1042	1.9913	TVHDKFLAL	TVHDKFLAL	0.7637	0.065	TVHDKFLAL	TVHDKFLAL	0.1901	0.29	0.065
VEGGTPLFTLR	11	VETPLFTLR	VEGGTPLFTLR	0.0004	36.4062	VGTPLFTLR	VEGGTPLFTLR	0.0001	29.8889	VEGGTPLTL	VEGGTPLFTL	0.0001	37.625	VETPLFTLR	VEGGTPLFTLR	0.0001	59.0323	VGTPLFTLR	VEGGTPLFTLR	0	55	VEGGTPLFR	VEGGTPLFTLR	0	49	29.8889
VQIEEVRQV	9	VQIEEVRQV	VQIEEVRQV	0.9663	0.0117	VQIEEVRQV	VQIEEVRQV	0.0143	3.6279	VQIEEVRQV	VQIEEVRQV	0.1229	1.1177	VQIEEVRQV	VQIEEVRQV	0.0157	6.1085	VQIEEVRQV	VQIEEVRQV	0.0648	1.2403	VQIEEVRQV	VQIEEVRQV	0.0598	0.84	0.0117
TPYKQEINA	9	TPYKQEINA	TPYKQEINA	0.0008	27.5432	TPYKQEINA	TPYKQEINA	0	50	TPYKQEINA	TPYKQEINA	0.0086	5.8784	TPYKQEINA	TPYKQEINA	0.951	0.012	TPYKQEINA	TPYKQEINA	0.0002	15.1892	TPYKQEINA	TPYKQEINA	0.0001	28	0.012
KYKGIFNGF	9	KYKGIFNGF	KYKGIFNGF	0.0042	14.1685	KYKGIFNGF	KYKGIFNGF	0.9505	0.0189	KYKGIFNGF	KYKGIFNGF	0.0015	13.2934	KYKGIFNGF	KYKGIFNGF	0.0005	34.0667	KYKGIFNGF	KYKGIFNGF	0.0005	10.6863	KYKGIFNGF	KYKGIFNGF	0.3575	0.1328	0.0189
DHSALFKVL	9	DHSALFKVL	DHSALFKVL	0.0003	39.3478	DHSALFKVL	DHSALFKVL	0.0106	4.1418	DHSALFKVL	DHSALFKVL	0.9167	0.0177	DHSALFKVL	DHSALFKVL	0.0036	12.9082	DHSALFKVL	DHSALFKVL	0.0006	10.1961	DHSALFKVL	DHSALFKVL	0.0179	2.0609	0.0177
NYAQVFNKL	9	NYAQVFNKL	NYAQVFNKL	0.0078	10.6219	NYAQVFNKL	NYAQVFNKL	0.9619	0.0155	NYAQVFNKL	NYAQVFNKL	0.1744	0.7986	NYAQVFNKL	NYAQVFNKL	0.0047	11.3843	NYAQVFNKL	NYAQVFNKL	0.0053	4.3914	NYAQVFNKL	NYAQVFNKL	0.5284	0.061	0.0155
KLEDLLRKV	9	KLEDLLRKV	KLEDLLRKV	0.6969	0.1584	KLEDLLRKV	KLEDLLRKV	0.0015	9.7608	KLEDLLRKV	KLEDLLRKV	0.0004	22.1915	KLEDLLRKV	KLEDLLRKV	0.0015	20.0342	KLEDLLRKV	KLEDLLRKV	0.0004	11.6226	KLEDLLRKV	KLEDLLRKV	0.0126	2.6109	0.1584
QEGQNYGFFLR	11	QQNYGFFLR	QEGQNYGFFLR	0.0002	44.6667	QQNYGFFLR	QEGQNYGFFLR	0.0001	35	QQNYGFFLR	QEGQNYGFFLR	0	51.8182	QQNYGFFLR	QEGQNYGFFLR	0	77.9167	QQNYGFFLR	QEGQNYGFFLR	0	100	QQNYGFFLR	QEGQNYGFFLR	0	70	35
VLLKARLVPA	10	VLLKALVPA	VLLKARLVPA	0.0249	5.7781	VLLKARLVA	VLLKARLVPA	0	50	VLLKARVPA	VLLKARLVPA	0	58.5714	VLLKARLVA	VLLKARLVPA	0.0035	13.2153	VLLKARLVA	VLLKARLVPA	0	42	VLKARLVPA	VLLKARLVPA	0	51	5.7781
GYIERPQLI	9	GYIERPQLI	GYIERPQLI	0.014	7.9289	GYIERPQLI	GYIERPQLI	0.9045	0.0445	GYIERPQLI	GYIERPQLI	0.0102	5.3443	GYIERPQLI	GYIERPQLI	0.0013	21.4729	GYIERPQLI	GYIERPQLI	0.0014	7.5264	GYIERPQLI	GYIERPQLI	0.1926	0.286	0.0445
KVNAVDTLNV	10	KVNADTLNV	KVNAVDTLNV	0.0605	3.2985	KVNAVTLNV	KVNAVDTLNV	0	36.75	KNAVDTLNV	KVNAVDTLNV	0	47.5	KVNAVTLNV	KVNAVDTLNV	0.0006	29.54	KVNAVDTLV	KVNAVDTLNV	0	24.3333	KVNAVTLNV	KVNAVDTLNV	0.0002	20.7917	3.2985
GVVPQLVKL	9	GVVPQLVKL	GVVPQLVKL	0.8149	0.0755	GVVPQLVKL	GVVPQLVKL	0.0079	4.7272	GVVPQLVKL	GVVPQLVKL	0.0089	5.7816	GVVPQLVKL	GVVPQLVKL	0.0092	8.1153	GVVPQLVKL	GVVPQLVKL	0.1522	0.653	GVVPQLVKL	GVVPQLVKL	0.0204	1.8824	0.0755
TYIPVPAKI	9	TYIPVPAKI	TYIPVPAKI	0.0384	4.4322	TYIPVPAKI	TYIPVPAKI	0.9855	0.0054	TYIPVPAKI	TYIPVPAKI	0.082	1.5246	TYIPVPAKI	TYIPVPAKI	0.0089	8.2259	TYIPVPAKI	TYIPVPAKI	0.0184	2.4812	TYIPVPAKI	TYIPVPAKI	0.4437	0.0989	0.0054
PCDLPLRLLV	10	PCDPLRLLV	PCDLPLRLLV	0.0001	49.1818	PDLPLRLLV	PCDLPLRLLV	0	47	PDLPLRLLV	PCDLPLRLLV	0	47.25	PCLPLRLLV	PCDLPLRLLV	0	73.2143	PCDLPLLLV	PCDLPLRLLV	0	55	PCDPLRLLV	PCDLPLRLLV	0	80	47
SVLDQKILL	9	SVLDQKILL	SVLDQKILL	0.7102	0.1473	SVLDQKILL	SVLDQKILL	0.0103	4.1957	SVLDQKILL	SVLDQKILL	0.034	2.7501	SVLDQKILL	SVLDQKILL	0.0155	6.1594	SVLDQKILL	SVLDQKILL	0.2072	0.5058	SVLDQKILL	SVLDQKILL	0.0273	1.5507	0.1473
KLASEILMQN	10	KLAEILMQN	KLASEILMQN	0.0009	27.3457	KLAEILMQN	KLASEILMQN	0	67.5	KASEILMQN	KLASEILMQN	0	95	KASEILMQN	KLASEILMQN	0	72.8571	KASEILMQN	KLASEILMQN	0	65	KLAEILMQN	KLASEILMQN	0	80	27.3457
AAGGVGSIVRV	11	AAVGSIVRV	AAGGVGSIVRV	0.0637	3.1789	AAVGSIVRV	AAGGVGSIVRV	0	56.25	AAVGSIVRV	AAGGVGSIVRV	0	47.5	AAVGSIVRV	AAGGVGSIVRV	0.001	23.7083	AAVGSIVRV	AAGGVGSIVRV	0.0002	14.6957	AAVGSIVRV	AAGGVGSIVRV	0	52	3.1789
GQIDLLERL	9	GQIDLLERL	GQIDLLERL	0.9309	0.0214	GQIDLLERL	GQIDLLERL	0.0197	3.1136	GQIDLLERL	GQIDLLERL	0.292	0.4771	GQIDLLERL	GQIDLLERL	0.0013	21.6512	GQIDLLERL	GQIDLLERL	0.0193	2.4356	GQIDLLERL	GQIDLLERL	0.0234	1.7296	0.0214
NRAQIQTVI	9	NRAQIQTVI	NRAQIQTVI	0.0011	24.475	NRAQIQTVI	NRAQIQTVI	0.0034	6.8612	NRAQIQTVI	NRAQIQTVI	0.8032	0.0615	NRAQIQTVI	NRAQIQTVI	0.0077	8.8807	NRAQIQTVI	NRAQIQTVI	0.0005	10.6993	NRAQIQTVI	NRAQIQTVI	0.1521	0.3701	0.0615
PPVSELITK	9	PPVSELITK	PPVSELITK	0	64.5	PPVSELITK	PPVSELITK	0	45	PPVSELITK	PPVSELITK	0	50.4545	PPVSELITK	PPVSELITK	0.0184	5.6179	PPVSELITK	PPVSELITK	0	55	PPVSELITK	PPVSELITK	0	54	5.6179
AIVKEIVNI	9	AIVKEIVNI	AIVKEIVNI	0.6681	0.1833	AIVKEIVNI	AIVKEIVNI	0.0025	7.822	AIVKEIVNI	AIVKEIVNI	0.0006	19.65	AIVKEIVNI	AIVKEIVNI	0.0027	15.0061	AIVKEIVNI	AIVKEIVNI	0.0021	6.3521	AIVKEIVNI	AIVKEIVNI	0.0006	12.5849	0.1833
KNCPHIVVGT	10	KCPHIVVGT	KNCPHIVVGT	0.0003	41.7368	KNPHIVVGT	KNCPHIVVGT	0	67.5	KNCPHIVVT	KNCPHIVVGT	0	64.1667	KNCPHIVVT	KNCPHIVVGT	0.0001	69.7368	KNCPHIVVT	KNCPHIVVGT	0	100	KNCPHIVVT	KNCPHIVVGT	0	70	41.7368
DYVEGLRVF	9	DYVEGLRVF	DYVEGLRVF	0.002	19.6245	DYVEGLRVF	DYVEGLRVF	0.7841	0.1219	DYVEGLRVF	DYVEGLRVF	0.0261	3.2035	DYVEGLRVF	DYVEGLRVF	0.0011	22.9818	DYVEGLRVF	DYVEGLRVF	0.0012	7.8534	DYVEGLRVF	DYVEGLRVF	0.2317	0.2342	0.1219
SYLNSVQRL	9	SYLNSVQRL	SYLNSVQRL	0.037	4.5362	SYLNSVQRL	SYLNSVQRL	0.9683	0.0126	SYLNSVQRL	SYLNSVQRL	0.061	1.8685	SYLNSVQRL	SYLNSVQRL	0.0021	16.8513	SYLNSVQRL	SYLNSVQRL	0.0138	2.8538	SYLNSVQRL	SYLNSVQRL	0.591	0.0449	0.0126
IGDPLLEDTR	10	IGDPLLETR	IGDPLLEDTR	0.0001	49	IGDPLLETR	IGDPLLEDTR	0.0007	13.2017	IGDPLEDTR	IGDPLLEDTR	0	51.8182	IGDPLLETR	IGDPLLEDTR	0.0001	53.8095	IGDPLLETR	IGDPLLEDTR	0	44	IGDPLLETR	IGDPLLEDTR	0	43.5	13.2017
FIASKGVKLV	10	FIASKGVKV	FIASKGVKLV	0.1075	2.1298	FIASKGVLV	FIASKGVKLV	0	38	FIASKGVKV	FIASKGVKLV	0.0002	30.5556	FIASKGVKV	FIASKGVKLV	0.0026	15.2644	FASKGVKLV	FIASKGVKLV	0.0016	7.1458	FIASKGVKV	FIASKGVKLV	0.0002	19.1786	2.1298
LLLQVQHASK	10	LLLQVQHSK	LLLQVQHASK	0.0005	32.8298	LLLQVQHSK	LLLQVQHASK	0.0001	30.5714	LLLQVQHSK	LLLQVQHASK	0	70	LLLQVQHAK	LLLQVQHASK	0.0003	39.4	LLLQVQHSK	LLLQVQHASK	0	55	LLLQVQHSK	LLLQVQHASK	0	41.5	30.5714
VFTKELTAL	9	VFTKELTAL	VFTKELTAL	0.0061	11.9676	VFTKELTAL	VFTKELTAL	0.2355	0.7219	VFTKELTAL	VFTKELTAL	0.0184	3.8871	VFTKELTAL	VFTKELTAL	0.0011	23.4375	VFTKELTAL	VFTKELTAL	0.0087	3.4987	VFTKELTAL	VFTKELTAL	0.0445	1.0574	0.7219
NRLDYHISV	9	NRLDYHISV	NRLDYHISV	0.043	4.1326	NRLDYHISV	NRLDYHISV	0.0032	7.0903	NRLDYHISV	NRLDYHISV	0.7583	0.0778	NRLDYHISV	NRLDYHISV	0.0293	4.3482	NRLDYHISV	NRLDYHISV	0.0016	7.0812	NRLDYHISV	NRLDYHISV	0.3053	0.1644	0.0778
FYVPAEPKLAF	11	FYAEPKLAF	FYVPAEPKLAF	0.0021	19.3083	FYVPAEPKF	FYVPAEPKLAF	0.8626	0.0692	FPAEPKLAF	FYVPAEPKLAF	0.0288	3.0007	FPAEPKLAF	FYVPAEPKLAF	0.2701	0.8973	FPAEPKLAF	FYVPAEPKLAF	0.0181	2.4943	FYVPPKLAF	FYVPAEPKLAF	0.2244	0.2409	0.0692
IYTNLNQKI	9	IYTNLNQKI	IYTNLNQKI	0.0014	22.8077	IYTNLNQKI	IYTNLNQKI	0.9273	0.0318	IYTNLNQKI	IYTNLNQKI	0.004	8.6336	IYTNLNQKI	IYTNLNQKI	0.0015	19.8012	IYTNLNQKI	IYTNLNQKI	0.0009	8.915	IYTNLNQKI	IYTNLNQKI	0.0787	0.6676	0.0318
NKTISTMKV	9	NKTISTMKV	NKTISTMKV	0.0004	35.3714	NKTISTMKV	NKTISTMKV	0	37.3333	NKTISTMKV	NKTISTMKV	0.0384	2.5358	NKTISTMKV	NKTISTMKV	0.0026	15.2584	NKTISTMKV	NKTISTMKV	0	24.1667	NKTISTMKV	NKTISTMKV	0.0011	9.3964	2.5358
AIKEILTQV	9	AIKEILTQV	AIKEILTQV	0.9471	0.0172	AIKEILTQV	AIKEILTQV	0.0015	9.7204	AIKEILTQV	AIKEILTQV	0.0023	11.0612	AIKEILTQV	AIKEILTQV	0.0607	2.8898	AIKEILTQV	AIKEILTQV	0.0082	3.619	AIKEILTQV	AIKEILTQV	0.0154	2.3031	0.0172
VLDDKLYVV	9	VLDDKLYVV	VLDDKLYVV	0.9695	0.0107	VLDDKLYVV	VLDDKLYVV	0.0124	3.8665	VLDDKLYVV	VLDDKLYVV	0.0432	2.3682	VLDDKLYVV	VLDDKLYVV	0.0145	6.3707	VLDDKLYVV	VLDDKLYVV	0.0215	2.3242	VLDDKLYVV	VLDDKLYVV	0.0569	0.873	0.0107
GVDDAANFRTV	11	GVDDAFRTV	GVDDAANFRTV	0.1734	1.3842	GVDDNFRTV	GVDDAANFRTV	0.0001	32.2857	GVDDAANTV	GVDDAANFRTV	0.0002	28.7273	GVDDNFRTV	GVDDAANFRTV	0.0007	29.06	GVDDNFRTV	GVDDAANFRTV	0.0005	11.217	GVDDNFRTV	GVDDAANFRTV	0.0001	28.25	1.3842
IYFQAPVKI	9	IYFQAPVKI	IYFQAPVKI	0.0157	7.4808	IYFQAPVKI	IYFQAPVKI	0.9757	0.0091	IYFQAPVKI	IYFQAPVKI	0.0333	2.7803	IYFQAPVKI	IYFQAPVKI	0.0088	8.3048	IYFQAPVKI	IYFQAPVKI	0.0174	2.5464	IYFQAPVKI	IYFQAPVKI	0.3925	0.1179	0.0091
NQSEKIFSL	9	NQSEKIFSL	NQSEKIFSL	0.9238	0.0234	NQSEKIFSL	NQSEKIFSL	0.0905	1.39	NQSEKIFSL	NQSEKIFSL	0.9273	0.016	NQSEKIFSL	NQSEKIFSL	0.0368	3.8453	NQSEKIFSL	NQSEKIFSL	0.2091	0.5012	NQSEKIFSL	NQSEKIFSL	0.3144	0.1573	0.016
KSVVSWIYL	9	KSVVSWIYL	KSVVSWIYL	0.0361	4.6096	KSVVSWIYL	KSVVSWIYL	0.0065	5.1887	KSVVSWIYL	KSVVSWIYL	0.0005	20.697	KSVVSWIYL	KSVVSWIYL	0.0013	21.5349	KSVVSWIYL	KSVVSWIYL	0.0335	1.8138	KSVVSWIYL	KSVVSWIYL	0.0016	7.7982	1.8138
KTGTVSLEV	9	KTGTVSLEV	KTGTVSLEV	0.305	0.7476	KTGTVSLEV	KTGTVSLEV	0.0009	12.2393	KTGTVSLEV	KTGTVSLEV	0.0004	21.9655	KTGTVSLEV	KTGTVSLEV	0.0043	11.8909	KTGTVSLEV	KTGTVSLEV	0.0024	6.1137	KTGTVSLEV	KTGTVSLEV	0.0006	13.1264	0.7476
ISVNDFIIK	9	ISVNDFIIK	ISVNDFIIK	0.0006	31.375	ISVNDFIIK	ISVNDFIIK	0.0001	32	ISVNDFIIK	ISVNDFIIK	0	70	ISVNDFIIK	ISVNDFIIK	0.0005	33.5455	ISVNDFIIK	ISVNDFIIK	0	23.8571	ISVNDFIIK	ISVNDFIIK	0.0003	18.2188	18.2188
GTYTGFIKV	9	GTYTGFIKV	GTYTGFIKV	0.8425	0.0595	GTYTGFIKV	GTYTGFIKV	0.0013	10.2425	GTYTGFIKV	GTYTGFIKV	0.001	15.7035	GTYTGFIKV	GTYTGFIKV	0.0139	6.5137	GTYTGFIKV	GTYTGFIKV	0.0124	2.9687	GTYTGFIKV	GTYTGFIKV	0.003	5.7577	0.0595
RAQAVVLVL	9	RAQAVVLVL	RAQAVVLVL	0.0761	2.7838	RAQAVVLVL	RAQAVVLVL	0.0073	4.8928	RAQAVVLVL	RAQAVVLVL	0.0613	1.8618	RAQAVVLVL	RAQAVVLVL	0.0465	3.3762	RAQAVVLVL	RAQAVVLVL	0.5326	0.1713	RAQAVVLVL	RAQAVVLVL	0.0303	1.4529	0.1713
SVINEINKI	9	SVINEINKI	SVINEINKI	0.7751	0.1014	SVINEINKI	SVINEINKI	0.0158	3.4499	SVINEINKI	SVINEINKI	0.0033	9.4453	SVINEINKI	SVINEINKI	0.0075	8.9779	SVINEINKI	SVINEINKI	0.0338	1.8045	SVINEINKI	SVINEINKI	0.0066	3.8007	0.1014
QRALLANAL	9	QRALLANAL	QRALLANAL	0.0017	21.0833	QRALLANAL	QRALLANAL	0.0021	8.5296	QRALLANAL	QRALLANAL	0.8633	0.0324	QRALLANAL	QRALLANAL	0.004	12.2738	QRALLANAL	QRALLANAL	0.0008	9.2149	QRALLANAL	QRALLANAL	0.1051	0.519	0.0324
VPNKFLVTA	9	VPNKFLVTA	VPNKFLVTA	0.006	12.0117	VPNKFLVTA	VPNKFLVTA	0.0001	27.5	VPNKFLVTA	VPNKFLVTA	0.0218	3.5439	VPNKFLVTA	VPNKFLVTA	0.9854	0.0031	VPNKFLVTA	VPNKFLVTA	0.0019	6.5865	VPNKFLVTA	VPNKFLVTA	0.0038	5.1163	0.0031
VYTSKSDVW	9	VYTSKSDVW	VYTSKSDVW	0.0001	52.9268	VYTSKSDVW	VYTSKSDVW	0.8035	0.1104	VYTSKSDVW	VYTSKSDVW	0.0019	12.0597	VYTSKSDVW	VYTSKSDVW	0	70.7143	VYTSKSDVW	VYTSKSDVW	0.0002	14.9783	VYTSKSDVW	VYTSKSDVW	0.0242	1.6967	0.1104
KQLEDELVSL	10	KQLDELVSL	KQLEDELVSL	0.8323	0.0651	KQLDELVSL	KQLEDELVSL	0.0061	5.3386	KQLDELVSL	KQLEDELVSL	0.075	1.6119	KQLEELVSL	KQLEDELVSL	0.0012	21.6744	KQLDELVSL	KQLEDELVSL	0.0029	5.5787	KQLDELVSL	KQLEDELVSL	0.0018	7.3898	0.0651
TRDAGYGGISL	11	TRDAGGISL	TRDAGYGGISL	0.0032	16.0934	TRDAGGISL	TRDAGYGGISL	0.0007	13.2521	TRDAGGISL	TRDAGYGGISL	0.5856	0.1595	TRDAGGISL	TRDAGYGGISL	0.0014	20.8767	TAGYGGISL	TRDAGYGGISL	0.0028	5.6941	TRDAGGISL	TRDAGYGGISL	0.0099	3.0102	0.1595
TRDAGYGGLSL	11	TRDAGGLSL	TRDAGYGGLSL	0.0028	16.9165	TRDAGGLSL	TRDAGYGGLSL	0.0009	12.0123	TRDAGGLSL	TRDAGYGGLSL	0.497	0.2221	TRDAGGLSL	TRDAGYGGLSL	0.0011	23.1875	TAGYGGLSL	TRDAGYGGLSL	0.0036	5.1145	TRDAGGLSL	TRDAGYGGLSL	0.0117	2.7444	0.2221
SHGDVIRPL	9	SHGDVIRPL	SHGDVIRPL	0.0043	14.0139	SHGDVIRPL	SHGDVIRPL	0.0111	4.053	SHGDVIRPL	SHGDVIRPL	0.8704	0.0304	SHGDVIRPL	SHGDVIRPL	0.0047	11.3665	SHGDVIRPL	SHGDVIRPL	0.0049	4.508	SHGDVIRPL	SHGDVIRPL	0.1112	0.493	0.0304
AVPEIMDRI	9	AVPEIMDRI	AVPEIMDRI	0.4796	0.3767	AVPEIMDRI	AVPEIMDRI	0.0194	3.144	AVPEIMDRI	AVPEIMDRI	0.0013	14.5179	AVPEIMDRI	AVPEIMDRI	0.0017	18.6203	AVPEIMDRI	AVPEIMDRI	0.0043	4.7764	AVPEIMDRI	AVPEIMDRI	0.004	4.9832	0.3767
KVIEGLDTGL	10	KVIEGLTGL	KVIEGLDTGL	0.6525	0.1976	KVIEGLDTL	KVIEGLDTGL	0.0013	10.2392	KVIEGLDTL	KVIEGLDTGL	0.0016	12.9969	KVIEGLTGL	KVIEGLDTGL	0.0019	17.587	KVIEGLTGL	KVIEGLDTGL	0.0106	3.2195	KVIEGLDTL	KVIEGLDTGL	0.0003	16.4545	0.1976
EIIDLVLDR	9	EIIDLVLDR	EIIDLVLDR	0.003	16.4619	EIIDLVLDR	EIIDLVLDR	0.0001	34.6	EIIDLVLDR	EIIDLVLDR	0.0001	41	EIIDLVLDR	EIIDLVLDR	0.0008	26.8406	EIIDLVLDR	EIIDLVLDR	0	47	EIIDLVLDR	EIIDLVLDR	0.0008	10.9438	10.9438
HIPKELISL	9	HIPKELISL	HIPKELISL	0.4405	0.4349	HIPKELISL	HIPKELISL	0.0549	1.8438	HIPKELISL	HIPKELISL	0.0471	2.2421	HIPKELISL	HIPKELISL	0.0073	9.1146	HIPKELISL	HIPKELISL	0.1509	0.6574	HIPKELISL	HIPKELISL	0.0298	1.4665	0.4349
NQDKNFAFL	9	NQDKNFAFL	NQDKNFAFL	0.3764	0.5633	NQDKNFAFL	NQDKNFAFL	0.0332	2.4156	NQDKNFAFL	NQDKNFAFL	0.6032	0.1479	NQDKNFAFL	NQDKNFAFL	0.0036	12.8705	NQDKNFAFL	NQDKNFAFL	0.0456	1.5286	NQDKNFAFL	NQDKNFAFL	0.0407	1.1369	0.1479
VVDLLAPYAK	10	VVDLLAPYA	VVDLLAPYA	0.0003	37.9286	VVDLLAPYK	VVDLLAPYAK	0.0001	32.5714	VVDLAPYAK	VVDLLAPYAK	0	66.6667	VVDLLPYAK	VVDLLAPYAK	0.0003	41.2353	VVDLAPYAK	VVDLLAPYAK	0	42	VVDLAPYAK	VVDLLAPYAK	0	38	32.5714
DYMKTTSNF	9	DYMKTTSNF	DYMKTTSNF	0.0013	23.1912	DYMKTTSNF	DYMKTTSNF	0.935	0.0268	DYMKTTSNF	DYMKTTSNF	0.0205	3.6731	DYMKTTSNF	DYMKTTSNF	0.0011	23.1146	DYMKTTSNF	DYMKTTSNF	0.0006	10.1895	DYMKTTSNF	DYMKTTSNF	0.0987	0.5489	0.0268
TVVKAISGV	9	TVVKAISGV	TVVKAISGV	0.6226	0.2248	TVVKAISGV	TVVKAISGV	0.0002	22.7727	TVVKAISGV	TVVKAISGV	0.0008	17.5714	TVVKAISGV	TVVKAISGV	0.0154	6.17	TVVKAISGV	TVVKAISGV	0.0039	4.9428	TVVKAISGV	TVVKAISGV	0.0004	14.4058	0.2248
KVAELFEKL	9	KVAELFEKL	KVAELFEKL	0.9223	0.0238	KVAELFEKL	KVAELFEKL	0.0983	1.3335	KVAELFEKL	KVAELFEKL	0.0148	4.3786	KVAELFEKL	KVAELFEKL	0.01	7.7595	KVAELFEKL	KVAELFEKL	0.151	0.6572	KVAELFEKL	KVAELFEKL	0.0201	1.8986	0.0238
DDKVGTDML	9	DDKVGTDML	DDKVGTDML	0.0004	37.3214	DDKVGTDML	DDKVGTDML	0.0003	19.4286	DDKVGTDML	DDKVGTDML	0.0023	11.2585	DDKVGTDML	DDKVGTDML	0.0002	44.7333	DDKVGTDML	DDKVGTDML	0	35	DDKVGTDML	DDKVGTDML	0.0001	31.4	11.2585
QRLAEPSQL	9	QRLAEPSQL	QRLAEPSQL	0.0083	10.2842	QRLAEPSQL	QRLAEPSQL	0.0032	7.1046	QRLAEPSQL	QRLAEPSQL	0.6466	0.1239	QRLAEPSQL	QRLAEPSQL	0.0013	21.0543	QRLAEPSQL	QRLAEPSQL	0.0006	10.5033	QRLAEPSQL	QRLAEPSQL	0.159	0.3549	0.1239
SVIQNLRTV	9	SVIQNLRTV	SVIQNLRTV	0.8497	0.0565	SVIQNLRTV	SVIQNLRTV	0.0088	4.4646	SVIQNLRTV	SVIQNLRTV	0.0078	6.1964	SVIQNLRTV	SVIQNLRTV	0.0696	2.6644	SVIQNLRTV	SVIQNLRTV	0.2166	0.4879	SVIQNLRTV	SVIQNLRTV	0.0331	1.3628	0.0565
HASTTRISL	9	HASTTRISL	HASTTRISL	0.0275	5.4418	HASTTRISL	HASTTRISL	0.0021	8.4738	HASTTRISL	HASTTRISL	0.2702	0.5226	HASTTRISL	HASTTRISL	0.1239	1.7492	HASTTRISL	HASTTRISL	0.8417	0.0392	HASTTRISL	HASTTRISL	0.0238	1.7142	0.0392
LYDPVISKL	9	LYDPVISKL	LYDPVISKL	0.2914	0.789	LYDPVISKL	LYDPVISKL	0.9136	0.0397	LYDPVISKL	LYDPVISKL	0.371	0.349	LYDPVISKL	LYDPVISKL	0.041	3.6207	LYDPVISKL	LYDPVISKL	0.2757	0.3904	LYDPVISKL	LYDPVISKL	0.8361	0.0077	0.0077
LDGNQDLIR	9	LDGNQDLIR	LDGNQDLIR	0	81.6667	LDGNQDLIR	LDGNQDLIR	0	75	LDGNQDLIR	LDGNQDLIR	0	85	LDGNQDLIR	LDGNQDLIR	0	85	LDGNQDLIR	LDGNQDLIR	0	100	LDGNQDLIR	LDGNQDLIR	0	90	75
EVIRELAGI	9	EVIRELAGI	EVIRELAGI	0.1347	1.7636	EVIRELAGI	EVIRELAGI	0.0003	19.2571	EVIRELAGI	EVIRELAGI	0.001	15.9593	EVIRELAGI	EVIRELAGI	0.0024	15.7994	EVIRELAGI	EVIRELAGI	0.0003	13.1356	EVIRELAGI	EVIRELAGI	0.0001	26.7273	1.7636
QNARLKDAL	9	QNARLKDAL	QNARLKDAL	0.0005	33.5122	QNARLKDAL	QNARLKDAL	0.0002	20.5667	QNARLKDAL	QNARLKDAL	0.0576	1.9356	QNARLKDAL	QNARLKDAL	0.0009	24.619	QNARLKDAL	QNARLKDAL	0.0003	13.7458	QNARLKDAL	QNARLKDAL	0.0002	20.7083	1.9356
DVFKDLASL	9	DVFKDLASL	DVFKDLASL	0.1448	1.6537	DVFKDLASL	DVFKDLASL	0.0021	8.4599	DVFKDLASL	DVFKDLASL	0.0533	2.0385	DVFKDLASL	DVFKDLASL	0.0369	3.8404	DVFKDLASL	DVFKDLASL	0.0339	1.7987	DVFKDLASL	DVFKDLASL	0.0026	6.1901	1.6537
LPEGVRLPT	9	LPEGVRLPT	LPEGVRLPT	0	69.6667	LPEGVRLPT	LPEGVRLPT	0	70	LPEGVRLPT	LPEGVRLPT	0.0006	19.1125	LPEGVRLPT	LPEGVRLPT	0.5729	0.3233	LPEGVRLPT	LPEGVRLPT	0.0001	18.8421	LPEGVRLPT	LPEGVRLPT	0	42	0.3233
THVERVLSL	9	THVERVLSL	THVERVLSL	0.0258	5.6621	THVERVLSL	THVERVLSL	0.0729	1.5807	THVERVLSL	THVERVLSL	0.9935	0.0012	THVERVLSL	THVERVLSL	0.0227	4.9956	THVERVLSL	THVERVLSL	0.066	1.2249	THVERVLSL	THVERVLSL	0.4866	0.0821	0.0012
LHVDPENFR	9	LHVDPENFR	LHVDPENFR	0.001	25.7864	LHVDPENFR	LHVDPENFR	0.0006	14.4646	LHVDPENFR	LHVDPENFR	0.0036	8.9931	LHVDPENFR	LHVDPENFR	0.0014	20.411	LHVDPENFR	LHVDPENFR	0	38	LHVDPENFR	LHVDPENFR	0.0017	7.5596	7.5596
QRQGAIVAV	9	QRQGAIVAV	QRQGAIVAV	0.012	8.584	QRQGAIVAV	QRQGAIVAV	0.0008	12.7853	QRQGAIVAV	QRQGAIVAV	0.6531	0.1203	QRQGAIVAV	QRQGAIVAV	0.0193	5.4748	QRQGAIVAV	QRQGAIVAV	0.0003	13.4407	QRQGAIVAV	QRQGAIVAV	0.0543	0.9022	0.1203
SPNSILKAA	9	SPNSILKAA	SPNSILKAA	0.0019	20.0806	SPNSILKAA	SPNSILKAA	0	40	SPNSILKAA	SPNSILKAA	0.0208	3.6443	SPNSILKAA	SPNSILKAA	0.9819	0.0039	SPNSILKAA	SPNSILKAA	0.0007	9.625	SPNSILKAA	SPNSILKAA	0.0006	13.1149	0.0039
NYTDIKDYL	9	NYTDIKDYL	NYTDIKDYL	0.0036	15.1047	NYTDIKDYL	NYTDIKDYL	0.6022	0.2366	NYTDIKDYL	NYTDIKDYL	0.1311	1.0559	NYTDIKDYL	NYTDIKDYL	0.0016	19.4211	NYTDIKDYL	NYTDIKDYL	0.0019	6.6144	NYTDIKDYL	NYTDIKDYL	0.2534	0.2142	0.2142
TVSSAKAGTSI	11	TVAKAGTSI	TVSSAKAGTSI	0.0041	14.3369	TSAKAGTSI	TVSSAKAGTSI	0.0001	28.8889	TSAKAGTSI	TVSSAKAGTSI	0.0002	28.5	TVAKAGTSI	TVSSAKAGTSI	0.0013	21.155	TSAKAGTSI	TVSSAKAGTSI	0.0008	9.2412	TVSSAGTSI	TVSSAKAGTSI	0	52	9.2412
EVVERLLSV	9	EVVERLLSV	EVVERLLSV	0.75	0.1172	EVVERLLSV	EVVERLLSV	0.0015	9.8172	EVVERLLSV	EVVERLLSV	0.0157	4.2525	EVVERLLSV	EVVERLLSV	0.106	1.9663	EVVERLLSV	EVVERLLSV	0.02	2.3967	EVVERLLSV	EVVERLLSV	0.01	2.9857	0.1172
EQVANSAFVER	11	EQVSAFVER	EQVANSAFVER	0.0012	24.1167	EQVSAFVER	EQVANSAFVER	0.0001	32.2857	EQVANSVER	EQVANSAFVER	0.0001	34.4545	EANSAFVER	EQVANSAFVER	0.0005	31.6341	EQVSAFVER	EQVANSAFVER	0	41	EQVANSAFR	EQVANSAFVER	0	36.3333	24.1167
TADLHKMYP	9	TADLHKMYP	TADLHKMYP	0.0015	21.8281	TADLHKMYP	TADLHKMYP	0	41	TADLHKMYP	TADLHKMYP	0.0011	15.5116	TADLHKMYP	TADLHKMYP	0.0138	6.5408	TADLHKMYP	TADLHKMYP	0.0013	7.6995	TADLHKMYP	TADLHKMYP	0.0001	27.2	6.5408
PSVFPLAPSSK	11	SVFPAPSSK	SVFPLAPSSK	0.0004	37.1429	PFPLAPSSK	PSVFPLAPSSK	0.0002	23	SVFPAPSSK	SVFPLAPSSK	0	75	SVFPAPSSK	SVFPLAPSSK	0.0002	46.1538	SVFPAPSSK	SVFPLAPSSK	0	47	SVFPAPSSK	SVFPLAPSSK	0.0001	24	23
FTVAELKQL	9	FTVAELKQL	FTVAELKQL	0.5115	0.3396	FTVAELKQL	FTVAELKQL	0.0033	7.0154	FTVAELKQL	FTVAELKQL	0.0056	7.3563	FTVAELKQL	FTVAELKQL	0.0035	13.058	FTVAELKQL	FTVAELKQL	0.5233	0.1773	FTVAELKQL	FTVAELKQL	0.0061	3.9783	0.1773
NKDPILHVL	9	NKDPILHVL	NKDPILHVL	0.1209	1.9241	NKDPILHVL	NKDPILHVL	0.0152	3.5044	NKDPILHVL	NKDPILHVL	0.9715	0.0053	NKDPILHVL	NKDPILHVL	0.0404	3.6536	NKDPILHVL	NKDPILHVL	0.1358	0.7126	NKDPILHVL	NKDPILHVL	0.3104	0.1604	0.0053
KNLYHNLCT	9	KNLYHNLCT	KNLYHNLCT	0	67.3333	KNLYHNLCT	KNLYHNLCT	0	65	KNLYHNLCT	KNLYHNLCT	0	48	KNLYHNLCT	KNLYHNLCT	0.0001	55.3226	KNLYHNLCT	KNLYHNLCT	0	65	KNLYHNLCT	KNLYHNLCT	0	65	48
LLADPTGAFGK	11	LLADPTFGK	LLADPTGAFGK	0.0009	26.4778	LLADPTFGK	LLADPTGAFGK	0.0001	30	LLADPTFGK	LLADPTGAFGK	0	58.5714	LLADPTFGK	LLADPTGAFGK	0.0003	41.4118	LLADPTGAF	LLADPTGAF	0	41	LLADPTGAK	LLADPTGAFGK	0	37.3333	26.4778
NYVEKGFQI	9	NYVEKGFQI	NYVEKGFQI	0.0092	9.7522	NYVEKGFQI	NYVEKGFQI	0.8463	0.0785	NYVEKGFQI	NYVEKGFQI	0.061	1.8679	NYVEKGFQI	NYVEKGFQI	0.0041	12.1098	NYVEKGFQI	NYVEKGFQI	0.0017	6.9516	NYVEKGFQI	NYVEKGFQI	0.1672	0.3369	0.0785
TYITSVSRL	9	TYITSVSRL	TYITSVSRL	0.0111	8.8926	TYITSVSRL	TYITSVSRL	0.9293	0.0306	TYITSVSRL	TYITSVSRL	0.0638	1.8167	TYITSVSRL	TYITSVSRL	0.0021	16.9591	TYITSVSRL	TYITSVSRL	0.0131	2.9092	TYITSVSRL	TYITSVSRL	0.4735	0.0856	0.0306
EETKTLLAI	9	EETKTLLAI	EETKTLLAI	0.0063	11.7637	EETKTLLAI	EETKTLLAI	0.0008	12.6258	EETKTLLAI	EETKTLLAI	0.0492	2.1734	EETKTLLAI	EETKTLLAI	0.0104	7.5766	EETKTLLAI	EETKTLLAI	0.0001	20.5833	EETKTLLAI	EETKTLLAI	0.0002	20.3333	2.1734
NVTTEVKSV	9	NVTTEVKSV	NVTTEVKSV	0.137	1.738	NVTTEVKSV	NVTTEVKSV	0.0002	23.5556	NVTTEVKSV	NVTTEVKSV	0.0021	11.7143	NVTTEVKSV	NVTTEVKSV	0.009	8.2037	NVTTEVKSV	NVTTEVKSV	0.0019	6.654	NVTTEVKSV	NVTTEVKSV	0.0008	11	1.738
DAAIVDKVL	9	DAAIVDKVL	DAAIVDKVL	0.0008	27.6914	DAAIVDKVL	DAAIVDKVL	0.0001	26.3333	DAAIVDKVL	DAAIVDKVL	0.0275	3.1	DAAIVDKVL	DAAIVDKVL	0.0112	7.3243	DAAIVDKVL	DAAIVDKVL	0.0206	2.3664	DAAIVDKVL	DAAIVDKVL	0.0006	12.1792	2.3664
FGIDRPAEL	9	FGIDRPAEL	FGIDRPAEL	0.2867	0.804	FGIDRPAEL	FGIDRPAEL	0.0105	4.1612	FGIDRPAEL	FGIDRPAEL	0.2003	0.6965	FGIDRPAEL	FGIDRPAEL	0.0308	4.2291	FGIDRPAEL	FGIDRPAEL	0.9141	0.0155	FGIDRPAEL	FGIDRPAEL	0.1779	0.3133	0.0155
TYVENLRLL	9	TYVENLRLL	TYVENLRLL	0.0144	7.8131	TYVENLRLL	TYVENLRLL	0.9309	0.0296	TYVENLRLL	TYVENLRLL	0.0517	2.0915	TYVENLRLL	TYVENLRLL	0.0014	20.2329	TYVENLRLL	TYVENLRLL	0.0133	2.895	TYVENLRLL	TYVENLRLL	0.5669	0.0493	0.0296
QRDPNSPLYSV	11	QRDPPLYSV	QRDPNSPLYSV	0.0044	13.8809	QRDPPLYSV	QRDPNSPLYSV	0.0008	12.7546	QRDPNSYSV	QRDPNSPLYSV	0.263	0.538	QPNSPLYSV	QRDPNSPLYSV	0.2586	0.9417	QRDPNSPSV	QRDPNSPLYSV	0.0001	22.2222	QRDPNLYSV	QRDPNSPLYSV	0.0072	3.6246	0.538
MNKRLGSLV	9	MNKRLGSLV	MNKRLGSLV	0.0009	27.2346	MNKRLGSLV	MNKRLGSLV	0.0001	26.4167	MNKRLGSLV	MNKRLGSLV	0.0012	14.6667	MNKRLGSLV	MNKRLGSLV	0.004	12.3279	MNKRLGSLV	MNKRLGSLV	0.0002	15.4324	MNKRLGSLV	MNKRLGSLV	0.0002	20.5833	12.3279
NQESKLIIL	9	NQESKLIIL	NQESKLIIL	0.1122	2.0479	NQESKLIIL	NQESKLIIL	0.0039	6.4926	NQESKLIIL	NQESKLIIL	0.5582	0.1785	NQESKLIIL	NQESKLIIL	0.0018	18	NQESKLIIL	NQESKLIIL	0.0162	2.6518	NQESKLIIL	NQESKLIIL	0.009	3.1993	0.1785
FTDAGLKEL	9	FTDAGLKEL	FTDAGLKEL	0.7474	0.1189	FTDAGLKEL	FTDAGLKEL	0.0038	6.5585	FTDAGLKEL	FTDAGLKEL	0.1116	1.2005	FTDAGLKEL	FTDAGLKEL	0.0087	8.3469	FTDAGLKEL	FTDAGLKEL	0.8631	0.0331	FTDAGLKEL	FTDAGLKEL	0.0555	0.8884	0.0331
DVNAAIATIK	10	DVNAAIATK	DVNAAIATIK	0.0001	49.2727	DVNAAIATK	DVNAAIATIK	0	43	DVNAAIATK	DVNAAIATIK	0	70	DVNAAIATK	DVNAAIATIK	0.0002	44.4667	DVNAAIATK	DVNAAIATIK	0	65	DVNAAIATK	DVNAAIATIK	0	53	43
LQNLNKANYNL	11	LQNKANYNL	LQNLNKANYNL	0.0043	14.0278	LQNKANYNL	LQNLNKANYNL	0.0002	20.5667	LQNKANYNL	LQNLNKANYNL	0.0014	13.8842	LLNKANYNL	LQNLNKANYNL	0.0001	68.6842	LQNLNKANL	LQNLNKANYNL	0	26.25	LQNKANYNL	LQNLNKANYNL	0	36.3333	13.8842
GELGRKAAAF	10	GELGKAAAF	GELGRKAAAF	0.0003	40.7273	GELGKAAAF	GELGRKAAAF	0.0005	15.5714	GELGRKAAF	GELGRKAAAF	0.0012	14.5744	GELGRKAAA	GELGRKAAA	0.0003	39.55	GELGKAAAF	GELGRKAAAF	0	36	GELGRAAAF	GELGRKAAAF	0.0001	30	14.5744
ITQSNAILR	9	ITQSNAILR	ITQSNAILR	0.0011	24.9667	ITQSNAILR	ITQSNAILR	0.0008	12.865	ITQSNAILR	ITQSNAILR	0.0001	45.5	ITQSNAILR	ITQSNAILR	0.0005	34.1	ITQSNAILR	ITQSNAILR	0	25.8	ITQSNAILR	ITQSNAILR	0.0005	13.6667	12.865
QQDYFPKAL	9	QQDYFPKAL	QQDYFPKAL	0.2241	1.067	QQDYFPKAL	QQDYFPKAL	0.0038	6.5727	QQDYFPKAL	QQDYFPKAL	0.724	0.0918	QQDYFPKAL	QQDYFPKAL	0.0039	12.4197	QQDYFPKAL	QQDYFPKAL	0.0953	0.9418	QQDYFPKAL	QQDYFPKAL	0.026	1.6013	0.0918
TIAEGFVKA	9	TIAEGFVKA	TIAEGFVKA	0.7618	0.1098	TIAEGFVKA	TIAEGFVKA	0.0002	22.7273	TIAEGFVKA	TIAEGFVKA	0.0024	10.8961	TIAEGFVKA	TIAEGFVKA	0.1509	1.516	TIAEGFVKA	TIAEGFVKA	0.0028	5.6843	TIAEGFVKA	TIAEGFVKA	0.0008	10.8146	0.1098
KNMQLTAGSKL	11	KQLTAGSKL	KNMQLTAGSKL	0.0237	5.9486	KQLTAGSKL	KNMQLTAGSKL	0.0007	13.3109	KQLTAGSKL	KNMQLTAGSKL	0.0029	10.1132	KNMQLGSKL	KNMQLTAGSKL	0.0002	49.1	KQLTAGSKL	KNMQLTAGSKL	0.0002	15.2703	KQLTAGSKL	KNMQLTAGSKL	0.0001	31	5.9486
TQEDVRLIGL	10	TQEDVLIGL	TQEDVRLIGL	0.1487	1.6109	TQEDVRLIL	TQEDVRLIGL	0.0004	16.5645	TQEDVRLIL	TQEDVRLIGL	0.0581	1.9246	TQEDVRLIL	TQEDVRLIGL	0.0006	31.1219	TQEDVRLIL	TQEDVRLIGL	0.0008	9.4386	TQEDVRLIL	TQEDVRLIGL	0.0003	16.6364	1.6109
TQILSVPKV	9	TQILSVPKV	TQILSVPKV	0.8936	0.0337	TQILSVPKV	TQILSVPKV	0.0066	5.1252	TQILSVPKV	TQILSVPKV	0.1434	0.9687	TQILSVPKV	TQILSVPKV	0.0244	4.807	TQILSVPKV	TQILSVPKV	0.0127	2.9453	TQILSVPKV	TQILSVPKV	0.0068	3.7452	0.0337
QRDFNSELL	9	QRDFNSELL	QRDFNSELL	0.0052	12.9245	QRDFNSELL	QRDFNSELL	0.008	4.6745	QRDFNSELL	QRDFNSELL	0.7676	0.0753	QRDFNSELL	QRDFNSELL	0.0017	18.6631	QRDFNSELL	QRDFNSELL	0.0012	7.887	QRDFNSELL	QRDFNSELL	0.0833	0.6327	0.0753
NIVPVIAKA	9	NIVPVIAKA	NIVPVIAKA	0.6142	0.2324	NIVPVIAKA	NIVPVIAKA	0.0001	28.6667	NIVPVIAKA	NIVPVIAKA	0.0024	10.9518	NIVPVIAKA	NIVPVIAKA	0.177	1.3296	NIVPVIAKA	NIVPVIAKA	0.0006	10.4902	NIVPVIAKA	NIVPVIAKA	0.0009	10.6573	0.2324
QATTDLRLT	9	QATTDLRLT	QATTDLRLT	0.0004	36.5938	QATTDLRLT	QATTDLRLT	0	67.5	QATTDLRLT	QATTDLRLT	0	59.2857	QATTDLRLT	QATTDLRLT	0.0006	30.3778	QATTDLRLT	QATTDLRLT	0.0001	22.7778	QATTDLRLT	QATTDLRLT	0	51	22.7778
YANSSLIKSI	10	YANSSLISI	YANSSLIKSI	0.0141	7.9068	YANSSLISI	YANSSLIKSI	0.0002	24.1176	YANSSLISI	YANSSLIKSI	0.001	15.8779	YANSSLISI	YANSSLIKSI	0.0065	9.6579	YANSSLISI	YANSSLIKSI	0.03	1.9271	YANSSLISI	YANSSLIKSI	0.0003	18.5	1.9271
IDTIEIITDR	10	ITIEIITDR	IDTIEIITDR	0.0005	32.8298	ITIEIITDR	IDTIEIITDR	0	44	IDIEIITDR	IDTIEIITDR	0	75	ITIEIITDR	IDTIEIITDR	0.0001	57.4194	ITIEIITDR	IDTIEIITDR	0	50	ITIEIITDR	IDTIEIITDR	0	37	32.8298
TVLDKTLSV	9	TVLDKTLSV	TVLDKTLSV	0.9522	0.0159	TVLDKTLSV	TVLDKTLSV	0.0037	6.658	TVLDKTLSV	TVLDKTLSV	0.0356	2.6691	TVLDKTLSV	TVLDKTLSV	0.1256	1.7317	TVLDKTLSV	TVLDKTLSV	0.1773	0.5774	TVLDKTLSV	TVLDKTLSV	0.0556	0.8876	0.0159
VYQHLFTRI	9	VYQHLFTRI	VYQHLFTRI	0.0027	17.1538	VYQHLFTRI	VYQHLFTRI	0.9618	0.0156	VYQHLFTRI	VYQHLFTRI	0.0014	13.9228	VYQHLFTRI	VYQHLFTRI	0.0008	26.1304	VYQHLFTRI	VYQHLFTRI	0.0004	12.2597	VYQHLFTRI	VYQHLFTRI	0.049	0.9754	0.0156
TVLADIAQSR	10	TVADIAQSR	TVLADIAQSR	0.0042	14.1314	TLADIAQSR	TVLADIAQSR	0.0002	20.0667	TVADIAQSR	TVLADIAQSR	0.0001	44	TLADIAQSR	TVLADIAQSR	0.0009	24.8333	TVADIAQSR	TVLADIAQSR	0	34	TLADIAQSR	TVLADIAQSR	0.0003	16.6364	14.1314
NGISDLVKV	9	NGISDLVKV	NGISDLVKV	0.179	1.3397	NGISDLVKV	NGISDLVKV	0.0005	15.1429	NGISDLVKV	NGISDLVKV	0.0043	8.3765	NGISDLVKV	NGISDLVKV	0.0154	6.1774	NGISDLVKV	NGISDLVKV	0.0017	6.9707	NGISDLVKV	NGISDLVKV	0.0009	10.4775	1.3397
HALIIYDDLSK	11	HIIYDDLSK	HALIIYDDLSK	0.0001	58.4483	HALIIDLSK	HALIIYDDLSK	0	55	HAIYDDLSK	HALIIYDDLSK	0	63.3333	HALIIDLSK	HALIIYDDLSK	0.0005	32.6857	HAIYDDLSK	HALIIYDDLSK	0	47	HAIYDDLSK	HALIIYDDLSK	0	56.6667	32.6857

## Sheet: NetMHC_H1975
Peptide	Length	HLA-A01:01					HLA-A03:01					HLA-B41:01					HLA-C17:01					Min%Rank
		core	icore	1-log50k	nM	Rank	core	icore	1-log50k	nM	Rank	core	icore	1-log50k	nM	Rank	core	icore	1-log50k	nM	Rank
TEEKFIVKA	9	TEEKFIVKA	TEEKFIVKA	0.0043	-99.9	15.0241	TEEKFIVKA	TEEKFIVKA	0.0006	-99.9	24.3846	TEEKFIVKA	TEEKFIVKA	0.7731	-99.9	0.0798	TEEKFIVKA	TEEKFIVKA	0.0005	-99.9	44.1795	0.0798
FTENDKEYQEY	11	FTDKEYQEY	FTENDKEYQEY	0.9857	-99.9	0.0179	FTENDKEYY	FTENDKEYQEY	0.0004	-99.9	28.7941	TENDEYQEY	TENDKEYQEY	0.0019	-99.9	15.498	FTDKEYQEY	FTENDKEYQEY	0.0163	-99.9	11.3851	0.0179
LTEVNKTGTQY	11	LTEKTGTQY	LTEVNKTGTQY	0.9421	-99.9	0.0606	LVNKTGTQY	LTEVNKTGTQY	0.0071	-99.9	7.8511	TEVNTGTQY	TEVNKTGTQY	0.0014	-99.9	18.0844	LTEVTGTQY	LTEVNKTGTQY	0.011	-99.9	14.1421	0.0606
AEQDPDELNKA	11	EQDPDELKA	EQDPDELNKA	0.0007	-99.9	39.3333	AQDPDELNK	AEQDPDELNK	0.0002	-99.9	39.3333	AEQDPLNKA	AEQDPDELNKA	0.2169	-99.9	0.9962	AEPDELNKA	AEQDPDELNKA	0.0001	-99.9	65.3571	0.9962
AEEEETSIKAA	11	AEEEETSAA	AEEEETSIKAA	0.0002	-99.9	68.4444	AEEESIKAA	AEEEETSIKAA	0	-99.9	77.8571	AEEESIKAA	AEEEETSIKAA	0.1701	-99.9	1.2449	AEEEETSAA	AEEEETSIKAA	0	-99.9	83.3333	1.2449
NEIKDSVVA	9	NEIKDSVVA	NEIKDSVVA	0.0005	-99.9	46.68	NEIKDSVVA	NEIKDSVVA	0.0001	-99.9	46.4286	NEIKDSVVA	NEIKDSVVA	0.7209	-99.9	0.117	NEIKDSVVA	NEIKDSVVA	0.0012	-99.9	33.8083	0.117
YLDDPDLKY	9	YLDDPDLKY	YLDDPDLKY	0.9952	-99.9	0.005	YLDDPDLKY	YLDDPDLKY	0.2008	-99.9	1.2173	YLDDPDLKY	YLDDPDLKY	0.0165	-99.9	5.0868	YLDDPDLKY	YLDDPDLKY	0.535	-99.9	0.2642	0.005
AEILNGKEISA	11	ALNGKEISA	AEILNGKEISA	0.0005	-99.9	46.36	ALNGKEISA	AEILNGKEISA	0.0003	-99.9	33.6316	AEILNGISA	AEILNGKEISA	0.3568	-99.9	0.5695	ALNGKEISA	AEILNGKEISA	0.0009	-99.9	37.1667	0.5695
TSDNGKDGLAY	11	TSDNGGLAY	TSDNGKDGLAY	0.9866	-99.9	0.017	TSDNGGLAY	TSDNGKDGLAY	0.007	-99.9	7.8742	TSDNGGLAY	TSDNGKDGLAY	0.0007	-99.9	25.9821	TSDNGGLAY	TSDNGKDGLAY	0.0165	-99.9	11.3116	0.017
YSDKYGLGY	9	YSDKYGLGY	YSDKYGLGY	0.999	-99.9	0.0011	YSDKYGLGY	YSDKYGLGY	0.0971	-99.9	2.0301	YSDKYGLGY	YSDKYGLGY	0.0069	-99.9	7.938	YSDKYGLGY	YSDKYGLGY	0.3218	-99.9	0.8596	0.0011
KEDKPPLAP	9	KEDKPPLAP	KEDKPPLAP	0.002	-99.9	23.1656	KEDKPPLAP	KEDKPPLAP	0.0004	-99.9	28.1176	KEDKPPLAP	KEDKPPLAP	0.229	-99.9	0.9544	KEDKPPLAP	KEDKPPLAP	0.0007	-99.9	39.1719	0.9544
VEVEGDNRYIA	11	VEVEGDNRY	VEVEGDNRY	0.0011	-99.9	32.3731	VEVEGDNRY	VEVEGDNRY	0	-99.9	74.375	VEVEGRYIA	VEVEGDNRYIA	0.1553	-99.9	1.3376	VEVDNRYIA	VEVEGDNRYIA	0.0001	-99.9	58	1.3376
YTADGKEVLEY	11	YTADGVLEY	YTADGKEVLEY	0.9669	-99.9	0.0394	YTADGVLEY	YTADGKEVLEY	0.0354	-99.9	3.5867	YTADGVLEY	YTADGKEVLEY	0.0007	-99.9	25.7857	YTADGVLEY	YTADGKEVLEY	0.0581	-99.9	5.0354	0.0394
LTDDGNKWLY	10	LTDDGNWLY	LTDDGNKWLY	0.9977	-99.9	0.0024	LTDDGNWLY	LTDDGNKWLY	0.0249	-99.9	4.2908	LDDGNKWLY	LTDDGNKWLY	0.0015	-99.9	17.3672	LTDDGNWLY	LTDDGNKWLY	0.0887	-99.9	3.6067	0.0024
FENVGSPKP	9	FENVGSPKP	FENVGSPKP	0.0004	-99.9	48.9545	FENVGSPKP	FENVGSPKP	0.0001	-99.9	62.8571	FENVGSPKP	FENVGSPKP	0.228	-99.9	0.9579	FENVGSPKP	FENVGSPKP	0.0004	-99.9	45.3889	0.9579
FTDQQKLIY	9	FTDQQKLIY	FTDQQKLIY	0.9984	-99.9	0.0017	FTDQQKLIY	FTDQQKLIY	0.066	-99.9	2.562	FTDQQKLIY	FTDQQKLIY	0.002	-99.9	15.2118	FTDQQKLIY	FTDQQKLIY	0.2507	-99.9	1.2331	0.0017
LLDPSQKNLY	10	LLDPSQNLY	LLDPSQKNLY	0.9845	-99.9	0.0191	LLDPSQNLY	LLDPSQKNLY	0.0787	-99.9	2.3293	LLDPSQNLY	LLDPSQKNLY	0.0008	-99.9	23.7973	LLDPSQNLY	LLDPSQKNLY	0.0956	-99.9	3.3879	0.0191
VTDDSPKYNY	10	VTDDSPYNY	VTDDSPKYNY	0.9937	-99.9	0.0065	VTDDSPYNY	VTDDSPKYNY	0.0389	-99.9	3.423	VDDSPKYNY	VTDDSPKYNY	0.0016	-99.9	16.9052	VTDDSPYNY	VTDDSPKYNY	0.0695	-99.9	4.3988	0.0065
RDQIVTVSV	9	RDQIVTVSV	RDQIVTVSV	0.0054	-99.9	13.3145	RDQIVTVSV	RDQIVTVSV	0.0008	-99.9	20.6264	RDQIVTVSV	RDQIVTVSV	0.3711	-99.9	0.5378	RDQIVTVSV	RDQIVTVSV	0.0081	-99.9	16.3723	0.5378
KEGKPPISV	9	KEGKPPISV	KEGKPPISV	0.0015	-99.9	27.2718	KEGKPPISV	KEGKPPISV	0.0036	-99.9	10.7433	KEGKPPISV	KEGKPPISV	0.7333	-99.9	0.108	KEGKPPISV	KEGKPPISV	0.0127	-99.9	13.0722	0.108
LSEVNRTGTQY	11	LSEVTGTQY	LSEVNRTGTQY	0.8468	-99.9	0.1443	LVNRTGTQY	LSEVNRTGTQY	0.0043	-99.9	9.8364	SEVNTGTQY	SEVNRTGTQY	0.0025	-99.9	13.5762	LSEVTGTQY	LSEVNRTGTQY	0.0081	-99.9	16.3004	0.1443
AEQAERYEDM	10	AEQAERYEM	AEQAERYEDM	0.0032	-99.9	17.9058	AEQAERYEM	AEQAERYEDM	0.0001	-99.9	44.5	AEQAERYEM	AEQAERYEDM	0.1661	-99.9	1.2691	AQAERYEDM	AEQAERYEDM	0.0005	-99.9	42.5319	1.2691
AEAFGKIVA	9	AEAFGKIVA	AEAFGKIVA	0.0018	-99.9	24.3786	AEAFGKIVA	AEAFGKIVA	0.0007	-99.9	22.8493	AEAFGKIVA	AEAFGKIVA	0.8843	-99.9	0.017	AEAFGKIVA	AEAFGKIVA	0.0027	-99.9	25.71	0.017
QLEDGRTLSDY	11	QLEDGRTLY	QLEDGRTLSDY	0.7385	-99.9	0.2328	QLEDGRTLY	QLEDGRTLSDY	0.0056	-99.9	8.7302	LEDGRTLSY	LEDGRTLSDY	0.0004	-99.9	32.9	QLEDGRTLY	QLEDGRTLSDY	0.0023	-99.9	27.2	0.2328
ETDEKDFYLYY	11	ETDEKDLYY	ETDEKDFYLYY	0.9902	-99.9	0.0102	ETDDFYLYY	ETDEKDFYLYY	0.0029	-99.9	11.7625	EEKDFYLYY	ETDEKDFYLYY	0.0063	-99.9	8.3738	ETDDFYLYY	ETDEKDFYLYY	0.0107	-99.9	14.3229	0.0102
HEQLRAVIV	9	HEQLRAVIV	HEQLRAVIV	0.0025	-99.9	20.3636	HEQLRAVIV	HEQLRAVIV	0.0003	-99.9	34.9444	HEQLRAVIV	HEQLRAVIV	0.7447	-99.9	0.0998	HEQLRAVIV	HEQLRAVIV	0.0018	-99.9	29.3	0.0998
MEGKVPVAA	9	MEGKVPVAA	MEGKVPVAA	0.0021	-99.9	22.565	MEGKVPVAA	MEGKVPVAA	0.0005	-99.9	26.6341	MEGKVPVAA	MEGKVPVAA	0.7436	-99.9	0.1006	MEGKVPVAA	MEGKVPVAA	0.0015	-99.9	31.3662	0.1006
STDKFKTDFY	10	STDKFTDFY	STDKFKTDFY	0.9958	-99.9	0.0043	STDKFKTFY	STDKFKTDFY	0.0284	-99.9	3.9896	SDKFKTDFY	STDKFKTDFY	0.0028	-99.9	12.8341	STDKFKTFY	STDKFKTDFY	0.0281	-99.9	8.2294	0.0043
YSEGYPGQRY	10	YSEYPGQRY	YSEGYPGQRY	0.987	-99.9	0.0166	YSGYPGQRY	YSEGYPGQRY	0.0073	-99.9	7.7468	YEGYPGQRY	YSEGYPGQRY	0.0284	-99.9	3.859	YSEGPGQRY	YSEGYPGQRY	0.0374	-99.9	6.866	0.0166
KEAIETIVA	9	KEAIETIVA	KEAIETIVA	0.0012	-99.9	30.5897	KEAIETIVA	KEAIETIVA	0.0003	-99.9	30.9259	KEAIETIVA	KEAIETIVA	0.805	-99.9	0.066	KEAIETIVA	KEAIETIVA	0.0012	-99.9	33.5667	0.066
ETDEKDFYLY	10	ETDEKDFYY	ETDEKDFYLY	0.9946	-99.9	0.0055	ETDEKFYLY	ETDEKDFYLY	0.0046	-99.9	9.5528	EDEKDFYLY	ETDEKDFYLY	0.0019	-99.9	15.8039	ETDEKDFYY	ETDEKDFYLY	0.0256	-99.9	8.7076	0.0055
REMEENFAVEA	11	REMEENFAA	REMEENFAVEA	0.0003	-99.9	55.8451	REMEENVEA	REMEENFAVEA	0.0001	-99.9	54.7917	REMEFAVEA	REMEENFAVEA	0.4436	-99.9	0.3963	REMEFAVEA	REMEENFAVEA	0.0003	-99.9	47.6552	0.3963
DTDHYFLRY	9	DTDHYFLRY	DTDHYFLRY	0.9965	-99.9	0.0036	DTDHYFLRY	DTDHYFLRY	0.0263	-99.9	4.1706	DTDHYFLRY	DTDHYFLRY	0.0024	-99.9	13.8033	DTDHYFLRY	DTDHYFLRY	0.0577	-99.9	5.0623	0.0036
SEYLRYEDTL	10	SEYLREDTL	SEYLRYEDTL	0.0014	-99.9	28.6437	SEYLRYETL	SEYLRYEDTL	0.0001	-99.9	57.2222	SEYLYEDTL	SEYLRYEDTL	0.412	-99.9	0.4551	SEYLRYETL	SEYLRYEDTL	0.001	-99.9	35.7191	0.4551
FTDVNSILRY	10	FTDNSILRY	FTDVNSILRY	0.9979	-99.9	0.0021	FTDNSILRY	FTDVNSILRY	0.0446	-99.9	3.2065	FDVNSILRY	FTDVNSILRY	0.0017	-99.9	16.4882	FTDVNSILY	FTDVNSILRY	0.1455	-99.9	2.3105	0.0021
IEDVQKLAA	9	IEDVQKLAA	IEDVQKLAA	0.0108	-99.9	8.8112	IEDVQKLAA	IEDVQKLAA	0.0007	-99.9	22.4247	IEDVQKLAA	IEDVQKLAA	0.5714	-99.9	0.239	IEDVQKLAA	IEDVQKLAA	0.0014	-99.9	32.1778	0.239
FLDESRSTQY	10	FLDESSTQY	FLDESRSTQY	0.9821	-99.9	0.0214	FLDSRSTQY	FLDESRSTQY	0.0658	-99.9	2.5683	FDESRSTQY	FLDESRSTQY	0.0024	-99.9	13.8504	FLDESSTQY	FLDESRSTQY	0.2283	-99.9	1.3904	0.0214
LTDDDLLRY	9	LTDDDLLRY	LTDDDLLRY	0.9989	-99.9	0.0011	LTDDDLLRY	LTDDDLLRY	0.0767	-99.9	2.3623	LTDDDLLRY	LTDDDLLRY	0.0021	-99.9	15.0627	LTDDDLLRY	LTDDDLLRY	0.2174	-99.9	1.4815	0.0011
STDPRPASY	9	STDPRPASY	STDPRPASY	0.9976	-99.9	0.0025	STDPRPASY	STDPRPASY	0.306	-99.9	0.8222	STDPRPASY	STDPRPASY	0.0096	-99.9	6.6899	STDPRPASY	STDPRPASY	0.4121	-99.9	0.5188	0.0025
VEVPETPKA	9	VEVPETPKA	VEVPETPKA	0.0011	-99.9	31.7286	VEVPETPKA	VEVPETPKA	0.0004	-99.9	30.1481	VEVPETPKA	VEVPETPKA	0.6632	-99.9	0.1648	VEVPETPKA	VEVPETPKA	0.0018	-99.9	29.3722	0.1648
REQEITAVQA	10	RQEITAVQA	REQEITAVQA	0.0012	-99.9	30.9103	REQEITVQA	REQEITAVQA	0.0003	-99.9	33.6842	REQEIAVQA	REQEITAVQA	0.6502	-99.9	0.1776	REQEITVQA	REQEITAVQA	0.0006	-99.9	41.6226	0.1776
QVDPLSALKY	10	QVDPLSALY	QVDPLSALKY	0.988	-99.9	0.0156	QVDPSALKY	QVDPLSALKY	0.0717	-99.9	2.4448	QDPLSALKY	QVDPLSALKY	0.001	-99.9	21.9205	QVDPLSALY	QVDPLSALKY	0.0611	-99.9	4.8584	0.0156
KSDSGKPYYY	10	KSDSGPYYY	KSDSGKPYYY	0.9654	-99.9	0.0409	KSSGKPYYY	KSDSGKPYYY	0.1511	-99.9	1.5146	KDSGKPYYY	KSDSGKPYYY	0.0026	-99.9	13.2244	KSDSGPYYY	KSDSGKPYYY	0.0557	-99.9	5.2067	0.0409
GESDDSILRLA	11	ESDDSILLA	ESDDSILRLA	0.0106	-99.9	8.9164	GSDDSILRL	GESDDSILRL	0.0001	-99.9	52.9167	GESDILRLA	GESDDSILRLA	0.1307	-99.9	1.5298	GSDDSILRL	GESDDSILRL	0.0005	-99.9	42.3404	1.5298
AEQAERYDDM	10	AEAERYDDM	AEQAERYDDM	0.0019	-99.9	24.0857	AEQAERYDM	AEQAERYDDM	0.0001	-99.9	52.2917	AEQAERYDM	AEQAERYDDM	0.0518	-99.9	2.7631	AQAERYDDM	AEQAERYDDM	0.0004	-99.9	45.8611	2.7631
KTEVNSGFFY	10	KTENSGFFY	KTEVNSGFFY	0.9616	-99.9	0.0439	KTVNSGFFY	KTEVNSGFFY	0.2386	-99.9	1.0532	KEVNSGFFY	KTEVNSGFFY	0.0339	-99.9	3.4869	KTENSGFFY	KTEVNSGFFY	0.024	-99.9	9.0631	0.0439
REEEVTGPVIA	11	REEEVPVIA	REEEVTGPVIA	0.0003	-99.9	53.913	REEEGPVIA	REEEVTGPVIA	0	-99.9	64.6429	REEEVPVIA	REEEVTGPVIA	0.2884	-99.9	0.7532	REVTGPVIA	REEEVTGPVIA	0.0003	-99.9	47.5172	0.7532
TSDDVKEQIY	10	TSDDVEQIY	TSDDVKEQIY	0.9862	-99.9	0.0174	TSDDVKQIY	TSDDVKEQIY	0.005	-99.9	9.2115	TDDVKEQIY	TSDDVKEQIY	0.0029	-99.9	12.6659	TSDDVKQIY	TSDDVKEQIY	0.0245	-99.9	8.9515	0.0174
AEAIRILAA	9	AEAIRILAA	AEAIRILAA	0.0038	-99.9	16.1263	AEAIRILAA	AEAIRILAA	0.001	-99.9	18.7422	AEAIRILAA	AEAIRILAA	0.8695	-99.9	0.0229	AEAIRILAA	AEAIRILAA	0.0018	-99.9	29.6778	0.0229
ATEVDSRWQEY	11	ATDSRWQEY	ATEVDSRWQEY	0.9272	-99.9	0.0755	AVDSRWQEY	ATEVDSRWQEY	0.0027	-99.9	12.2325	TEVDSRQEY	TEVDSRWQEY	0.0022	-99.9	14.4983	ATDSRWQEY	ATEVDSRWQEY	0.0116	-99.9	13.7565	0.0755
FEKIEEVSA	9	FEKIEEVSA	FEKIEEVSA	0.0007	-99.9	39	FEKIEEVSA	FEKIEEVSA	0.0001	-99.9	52.2917	FEKIEEVSA	FEKIEEVSA	0.5465	-99.9	0.2608	FEKIEEVSA	FEKIEEVSA	0.0004	-99.9	44.5385	0.2608
EEIKDFLLTA	10	EIKDFLLTA	EEIKDFLLTA	0.0013	-99.9	28.9655	EIKDFLLTA	EEIKDFLLTA	0.0003	-99.9	31.96	EEIDFLLTA	EEIKDFLLTA	0.4189	-99.9	0.4421	EIKDFLLTA	EEIKDFLLTA	0.0012	-99.9	33.575	0.4421
ITDPDPDIRY	10	ITDPDPIRY	ITDPDPDIRY	0.9952	-99.9	0.0049	ITDPDPIRY	ITDPDPDIRY	0.055	-99.9	2.8617	ITDPDPIRY	ITDPDPDIRY	0.0009	-99.9	22.6914	ITDPPDIRY	ITDPDPDIRY	0.129	-99.9	2.5704	0.0049
QTESQQIRY	9	QTESQQIRY	QTESQQIRY	0.9901	-99.9	0.0105	QTESQQIRY	QTESQQIRY	0.0233	-99.9	4.4307	QTESQQIRY	QTESQQIRY	0.0007	-99.9	25.5536	QTESQQIRY	QTESQQIRY	0.0304	-99.9	7.8389	0.0105
NLDKNTVGY	9	NLDKNTVGY	NLDKNTVGY	0.9563	-99.9	0.0482	NLDKNTVGY	NLDKNTVGY	0.103	-99.9	1.958	NLDKNTVGY	NLDKNTVGY	0.0029	-99.9	12.6129	NLDKNTVGY	NLDKNTVGY	0.1447	-99.9	2.3209	0.0482
FLDASGAKLDY	11	FLDASGAKY	FLDASGAKLDY	0.9414	-99.9	0.0614	FLDASGAKY	FLDASGAKLDY	0.0061	-99.9	8.4224	FLDASGAKY	FLDASGAKLDY	0.0004	-99.9	34.0385	FLDASGAKY	FLDASGAKLDY	0.0493	-99.9	5.6815	0.0614
KEEDVLKFLAA	11	KEEDVFLAA	KEEDVLKFLAA	0.0004	-99.9	48.2727	KEEDVFLAA	KEEDVLKFLAA	0	-99.9	66.8182	KEEDVFLAA	KEEDVLKFLAA	0.1877	-99.9	1.1471	KEEDVFLAA	KEEDVLKFLAA	0.0001	-99.9	61.2195	1.1471
ATEDPWKTNY	10	ATDPWKTNY	ATEDPWKTNY	0.9797	-99.9	0.0238	ATDPWKTNY	ATEDPWKTNY	0.0657	-99.9	2.5718	AEDPWKTNY	ATEDPWKTNY	0.0778	-99.9	2.1986	ATDPWKTNY	ATEDPWKTNY	0.0447	-99.9	6.0746	0.0238
LTDFIREEY	9	LTDFIREEY	LTDFIREEY	0.997	-99.9	0.0031	LTDFIREEY	LTDFIREEY	0.0274	-99.9	4.0725	LTDFIREEY	LTDFIREEY	0.0013	-99.9	19.0391	LTDFIREEY	LTDFIREEY	0.1692	-99.9	1.9744	0.0031
ATDSYKVTHY	10	ATDSYVTHY	ATDSYKVTHY	0.988	-99.9	0.0156	ATSYKVTHY	ATDSYKVTHY	0.1001	-99.9	1.9877	ADSYKVTHY	ATDSYKVTHY	0.0053	-99.9	9.2197	ATDSYKVTY	ATDSYKVTHY	0.0408	-99.9	6.4731	0.0156
VEEFKSIPA	9	VEEFKSIPA	VEEFKSIPA	0.0013	-99.9	28.908	VEEFKSIPA	VEEFKSIPA	0.0002	-99.9	39.25	VEEFKSIPA	VEEFKSIPA	0.3373	-99.9	0.616	VEEFKSIPA	VEEFKSIPA	0.0003	-99.9	48.8214	0.616
NTEEEGLKY	9	NTEEEGLKY	NTEEEGLKY	0.9941	-99.9	0.0061	NTEEEGLKY	NTEEEGLKY	0.0109	-99.9	6.3811	NTEEEGLKY	NTEEEGLKY	0.0009	-99.9	22.284	NTEEEGLKY	NTEEEGLKY	0.0345	-99.9	7.2392	0.0061
LTDITKGVQY	10	LTDITGVQY	LTDITKGVQY	0.9921	-99.9	0.0081	LTITKGVQY	LTDITKGVQY	0.0338	-99.9	3.6804	LDITKGVQY	LTDITKGVQY	0.0036	-99.9	11.2849	LTDTKGVQY	LTDITKGVQY	0.0378	-99.9	6.8208	0.0081
KEAVTTIAA	9	KEAVTTIAA	KEAVTTIAA	0.0014	-99.9	27.9029	KEAVTTIAA	KEAVTTIAA	0.0009	-99.9	20.4505	KEAVTTIAA	KEAVTTIAA	0.8287	-99.9	0.0503	KEAVTTIAA	KEAVTTIAA	0.0017	-99.9	30.1221	0.0503
TEAPLNPKA	9	TEAPLNPKA	TEAPLNPKA	0.0027	-99.9	19.6196	TEAPLNPKA	TEAPLNPKA	0.0005	-99.9	25.4348	TEAPLNPKA	TEAPLNPKA	0.7385	-99.9	0.1043	TEAPLNPKA	TEAPLNPKA	0.0032	-99.9	24.2289	0.1043
TTDLFGRDLSY	11	TTDGRDLSY	TTDLFGRDLSY	0.9861	-99.9	0.0175	TLFGRDLSY	TTDLFGRDLSY	0.0806	-99.9	2.2983	TLFGRDLSY	TTDLFGRDLSY	0.0005	-99.9	30.5556	TTFGRDLSY	TTDLFGRDLSY	0.0192	-99.9	10.3602	0.0175
ETDLLDIRSEY	11	ETDDIRSEY	ETDLLDIRSEY	0.9728	-99.9	0.0301	ELLDIRSEY	ETDLLDIRSEY	0.002	-99.9	13.8966	TDLLDIRSY	TDLLDIRSEY	0.0003	-99.9	36.619	ETDDIRSEY	ETDLLDIRSEY	0.0102	-99.9	14.6479	0.0301
NSEEMKEAYY	10	NSEEMEAYY	NSEEMKEAYY	0.933	-99.9	0.0697	NSEEMKAYY	NSEEMKEAYY	0.001	-99.9	19.5398	NEEMKEAYY	NSEEMKEAYY	0.0064	-99.9	8.2674	NSEEMEAYY	NSEEMKEAYY	0.01	-99.9	14.794	0.0697
LTEKANHYY	9	LTEKANHYY	LTEKANHYY	0.9965	-99.9	0.0036	LTEKANHYY	LTEKANHYY	0.0374	-99.9	3.482	LTEKANHYY	LTEKANHYY	0.0016	-99.9	17.113	LTEKANHYY	LTEKANHYY	0.0932	-99.9	3.4558	0.0036
KAVGSIAYL	9	KAVGSIAYL	KAVGSIAYL	0.0047	-99.9	14.3655	KAVGSIAYL	KAVGSIAYL	0.0081	-99.9	7.3273	KAVGSIAYL	KAVGSIAYL	0.0057	-99.9	8.8252	KAVGSIAYL	KAVGSIAYL	0.5987	-99.9	0.1771	0.1771
YEEGPGKNLP	10	YEEGPGNLP	YEEGPGKNLP	0.0011	-99.9	32.5522	YEEGPGKNL	YEEGPGKNL	0	-99.9	66.8182	YEEGPGNLP	YEEGPGKNLP	0.0678	-99.9	2.3738	YEEGPGKNL	YEEGPGKNL	0.0001	-99.9	59.5385	2.3738
YTDLLRLFEY	10	YTDLLRLEY	YTDLLRLFEY	0.982	-99.9	0.0216	YTDLLRLFY	YTDLLRLFEY	0.01	-99.9	6.667	YDLLRLFEY	YTDLLRLFEY	0.001	-99.9	21.5341	YTDLLRLEY	YTDLLRLFEY	0.0532	-99.9	5.386	0.0216
YSDSLVQKGY	10	YSDSLVQKY	YSDSLVQKGY	0.9935	-99.9	0.0066	YSDSLVQKY	YSDSLVQKGY	0.0038	-99.9	10.4244	YDSLVQKGY	YSDSLVQKGY	0.0016	-99.9	16.7962	YSDSLVQKY	YSDSLVQKGY	0.0496	-99.9	5.6571	0.0066
FLDSTGSRLDY	11	FLDSTGSRY	FLDSTGSRLDY	0.9597	-99.9	0.0454	FLDSTGSRY	FLDSTGSRLDY	0.0081	-99.9	7.3577	FLDSTGSRY	FLDSTGSRLDY	0.0003	-99.9	36.0476	FLDSTGSRY	FLDSTGSRLDY	0.0527	-99.9	5.4184	0.0454
KTDDLTMVLY	10	KTDDLTMLY	KTDDLTMVLY	0.996	-99.9	0.0041	KTDDLTMLY	KTDDLTMVLY	0.2796	-99.9	0.9094	KDDLTMVLY	KTDDLTMVLY	0.003	-99.9	12.371	KTDDLTMVL	KTDDLTMVL	0.1993	-99.9	1.648	0.0041
VSDSKQFTY	9	VSDSKQFTY	VSDSKQFTY	0.9952	-99.9	0.0049	VSDSKQFTY	VSDSKQFTY	0.1048	-99.9	1.9394	VSDSKQFTY	VSDSKQFTY	0.0045	-99.9	10.0247	VSDSKQFTY	VSDSKQFTY	0.2326	-99.9	1.3588	0.0049
ELDPMAMTQKY	11	ELDPMTQKY	ELDPMAMTQKY	0.9114	-99.9	0.0876	ELDPMAMTY	ELDPMAMTQKY	0.004	-99.9	10.1931	ELDPMAMTY	ELDPMAMTQKY	0.0005	-99.9	30.5556	ELDPMAMTY	ELDPMAMTQKY	0.0138	-99.9	12.4973	0.0876
YVDDASWMRY	10	YVDDASMRY	YVDDASWMRY	0.9967	-99.9	0.0033	YVDDASMRY	YVDDASWMRY	0.0889	-99.9	2.1635	YDDASWMRY	YVDDASWMRY	0.0027	-99.9	12.9332	YVDDASMRY	YVDDASWMRY	0.2298	-99.9	1.3792	0.0033
AEQRVPLSV	9	AEQRVPLSV	AEQRVPLSV	0.006	-99.9	12.4081	AEQRVPLSV	AEQRVPLSV	0.0012	-99.9	17.6149	AEQRVPLSV	AEQRVPLSV	0.8867	-99.9	0.0164	AEQRVPLSV	AEQRVPLSV	0.0092	-99.9	15.3937	0.0164
KTEDPDLPAFY	11	KTEDPDLFY	KTEDPDLPAFY	0.9677	-99.9	0.038	KTEDPPAFY	KTEDPDLPAFY	0.0286	-99.9	3.9771	KEDPDLPAF	KTEDPDLPAF	0.0037	-99.9	10.9597	KTEDPPAFY	KTEDPDLPAFY	0.023	-99.9	9.2988	0.038
AEGQLRLPA	9	AEGQLRLPA	AEGQLRLPA	0.0004	-99.9	50.5978	AEGQLRLPA	AEGQLRLPA	0.0002	-99.9	41.1	AEGQLRLPA	AEGQLRLPA	0.5054	-99.9	0.304	AEGQLRLPA	AEGQLRLPA	0.0002	-99.9	53.0928	0.304
TTDDWKDFLY	10	TTDDKDFLY	TTDDWKDFLY	0.9971	-99.9	0.003	TTDDWKFLY	TTDDWKDFLY	0.0275	-99.9	4.0587	TDDWKDFLY	TTDDWKDFLY	0.0008	-99.9	23.3243	TTDDWKFLY	TTDDWKDFLY	0.0494	-99.9	5.6785	0.003
VTEIDQDKY	9	VTEIDQDKY	VTEIDQDKY	0.9872	-99.9	0.0164	VTEIDQDKY	VTEIDQDKY	0.0021	-99.9	13.8075	VTEIDQDKY	VTEIDQDKY	0.0003	-99.9	35.3478	VTEIDQDKY	VTEIDQDKY	0.0221	-99.9	9.5102	0.0164
YQDPDATSLKY	11	YQDPTSLKY	YQDPDATSLKY	0.8574	-99.9	0.1365	YQDPTSLKY	YQDPDATSLKY	0.0066	-99.9	8.1406	YQDPDATSY	YQDPDATSLKY	0.0075	-99.9	7.6299	YQDPTSLKY	YQDPDATSLKY	0.0472	-99.9	5.859	0.1365
LTEVNKAGTQY	11	LTEKAGTQY	LTEVNKAGTQY	0.9447	-99.9	0.0583	LVNKAGTQY	LTEVNKAGTQY	0.0062	-99.9	8.3194	TEVNAGTQY	TEVNKAGTQY	0.0015	-99.9	17.3277	LTEVNGTQY	LTEVNKAGTQY	0.0107	-99.9	14.3141	0.0583
YSDKYFDEHY	10	YSDKYFDEY	YSDKYFDEHY	0.9938	-99.9	0.0064	YSDKFDEHY	YSDKYFDEHY	0.0018	-99.9	14.7133	YDKYFDEHY	YSDKYFDEHY	0.0014	-99.9	18.3052	YSDKYFDEY	YSDKYFDEHY	0.0352	-99.9	7.1441	0.0064
TSDLQDKNEY	10	TSDLQDNEY	TSDLQDKNEY	0.976	-99.9	0.0272	TSLQDKNEY	TSDLQDKNEY	0.0014	-99.9	16.3424	TDLQDKNEY	TSDLQDKNEY	0.0009	-99.9	22.0988	TSDQDKNEY	TSDLQDKNEY	0.016	-99.9	11.5004	0.0272
YLDPNQRDLY	10	YLDPNQDLY	YLDPNQRDLY	0.9897	-99.9	0.0118	YLDPNQRLY	YLDPNQRDLY	0.0828	-99.9	2.2634	YLDPNRDLY	YLDPNQRDLY	0.0037	-99.9	10.9532	YLDPNQRLY	YLDPNQRDLY	0.2325	-99.9	1.3597	0.0118
YEIDKTLGI	9	YEIDKTLGI	YEIDKTLGI	0.0207	-99.9	5.9805	YEIDKTLGI	YEIDKTLGI	0.0033	-99.9	11.2159	YEIDKTLGI	YEIDKTLGI	0.8421	-99.9	0.0426	YEIDKTLGI	YEIDKTLGI	0.1737	-99.9	1.9173	0.0426
ATDRWYDEY	9	ATDRWYDEY	ATDRWYDEY	0.9972	-99.9	0.0029	ATDRWYDEY	ATDRWYDEY	0.0315	-99.9	3.8111	ATDRWYDEY	ATDRWYDEY	0.0012	-99.9	19.2734	ATDRWYDEY	ATDRWYDEY	0.0953	-99.9	3.3965	0.0029
ATDLTREVY	9	ATDLTREVY	ATDLTREVY	0.9899	-99.9	0.011	ATDLTREVY	ATDLTREVY	0.0475	-99.9	3.0962	ATDLTREVY	ATDLTREVY	0.0054	-99.9	9.0729	ATDLTREVY	ATDLTREVY	0.1035	-99.9	3.1653	0.011
REEDLDAVEA	10	REEDLAVEA	REEDLDAVEA	0.001	-99.9	34.1429	REEDLAVEA	REEDLDAVEA	0.0001	-99.9	43.3333	REEDLAVEA	REEDLDAVEA	0.4095	-99.9	0.4598	REEDLAVEA	REEDLDAVEA	0.0002	-99.9	57	0.4598
KEQVPGFTP	9	KEQVPGFTP	KEQVPGFTP	0.0006	-99.9	41.8857	KEQVPGFTP	KEQVPGFTP	0.0002	-99.9	39.0833	KEQVPGFTP	KEQVPGFTP	0.37	-99.9	0.5403	KEQVPGFTP	KEQVPGFTP	0.0002	-99.9	57.3077	0.5403
YSADREDLY	9	YSADREDLY	YSADREDLY	0.9904	-99.9	0.0099	YSADREDLY	YSADREDLY	0.0175	-99.9	5.0858	YSADREDLY	YSADREDLY	0.001	-99.9	21.5455	YSADREDLY	YSADREDLY	0.1503	-99.9	2.2414	0.0099
VLDPYLLKY	9	VLDPYLLKY	VLDPYLLKY	0.991	-99.9	0.0092	VLDPYLLKY	VLDPYLLKY	0.5002	-99.9	0.3773	VLDPYLLKY	VLDPYLLKY	0.0113	-99.9	6.1705	VLDPYLLKY	VLDPYLLKY	0.4014	-99.9	0.5559	0.0092
YTDQFSRNY	9	YTDQFSRNY	YTDQFSRNY	0.9981	-99.9	0.0019	YTDQFSRNY	YTDQFSRNY	0.0549	-99.9	2.8661	YTDQFSRNY	YTDQFSRNY	0.0031	-99.9	12.2143	YTDQFSRNY	YTDQFSRNY	0.2888	-99.9	1.0056	0.0019
SEQLDLPVRQA	11	SLDLPVRQA	SEQLDLPVRQA	0.0023	-99.9	21.4772	SLDLPVRQA	SEQLDLPVRQA	0.0002	-99.9	42.5556	SEDLPVRQA	SEQLDLPVRQA	0.1727	-99.9	1.2291	SLDLPVRQA	SEQLDLPVRQA	0.0035	-99.9	23.3706	1.2291
PTDPKVVVY	9	PTDPKVVVY	PTDPKVVVY	0.9879	-99.9	0.0157	PTDPKVVVY	PTDPKVVVY	0.036	-99.9	3.5534	PTDPKVVVY	PTDPKVVVY	0.0018	-99.9	16.1943	PTDPKVVVY	PTDPKVVVY	0.1012	-99.9	3.2284	0.0157
YTEPNYWIRY	10	YTEPNYIRY	YTEPNYWIRY	0.9948	-99.9	0.0053	YTEPNYIRY	YTEPNYWIRY	0.0224	-99.9	4.5095	YEPNYWIRY	YTEPNYWIRY	0.0138	-99.9	5.5888	YTEPNYIRY	YTEPNYWIRY	0.0879	-99.9	3.6345	0.0053
FLDDFESKY	9	FLDDFESKY	FLDDFESKY	0.9925	-99.9	0.0077	FLDDFESKY	FLDDFESKY	0.1079	-99.9	1.9066	FLDDFESKY	FLDDFESKY	0.0137	-99.9	5.6148	FLDDFESKY	FLDDFESKY	0.4768	-99.9	0.3656	0.0077
GTDELRLLY	9	GTDELRLLY	GTDELRLLY	0.998	-99.9	0.002	GTDELRLLY	GTDELRLLY	0.3544	-99.9	0.6852	GTDELRLLY	GTDELRLLY	0.0042	-99.9	10.3108	GTDELRLLY	GTDELRLLY	0.3116	-99.9	0.9092	0.002
YIDEQFERY	9	YIDEQFERY	YIDEQFERY	0.9938	-99.9	0.0063	YIDEQFERY	YIDEQFERY	0.0483	-99.9	3.064	YIDEQFERY	YIDEQFERY	0.0062	-99.9	8.4209	YIDEQFERY	YIDEQFERY	0.3332	-99.9	0.8014	0.0063
TEEYPNKPP	9	TEEYPNKPP	TEEYPNKPP	0.0001	-99.9	76.5517	TEEYPNKPP	TEEYPNKPP	0	-99.9	71.875	TEEYPNKPP	TEEYPNKPP	0.0456	-99.9	2.9482	TEEYPNKPP	TEEYPNKPP	0	-99.9	86	2.9482
HEAFLGREVA	10	HAFLGREVA	HEAFLGREVA	0.0009	-99.9	36.0784	HAFLGREVA	HEAFLGREVA	0.0001	-99.9	46.7143	HEFLGREVA	HEAFLGREVA	0.511	-99.9	0.2971	HAFLGREVA	HEAFLGREVA	0.0023	-99.9	27.1106	0.2971
LSERYAELY	9	LSERYAELY	LSERYAELY	0.9919	-99.9	0.0083	LSERYAELY	LSERYAELY	0.003	-99.9	11.6246	LSERYAELY	LSERYAELY	0.0008	-99.9	23.473	LSERYAELY	LSERYAELY	0.0202	-99.9	10.0538	0.0083
LEERTPPVP	9	LEERTPPVP	LEERTPPVP	0.0002	-99.9	66.6667	LEERTPPVP	LEERTPPVP	0	-99.9	83.3333	LEERTPPVP	LEERTPPVP	0.0577	-99.9	2.5841	LEERTPPVP	LEERTPPVP	0	-99.9	73.1579	2.5841
VEKPVGVAA	9	VEKPVGVAA	VEKPVGVAA	0.0026	-99.9	20.0636	VEKPVGVAA	VEKPVGVAA	0.0012	-99.9	17.4865	VEKPVGVAA	VEKPVGVAA	0.854	-99.9	0.035	VEKPVGVAA	VEKPVGVAA	0.0017	-99.9	30.3605	0.035
QEARPPLVSA	10	QARPPLVSA	QEARPPLVSA	0.0016	-99.9	26.1818	QARPPLVSA	QEARPPLVSA	0.0013	-99.9	17.0743	QEAPPLVSA	QEARPPLVSA	0.5219	-99.9	0.286	QARPPLVSA	QEARPPLVSA	0.0029	-99.9	25.16	0.286
STDPREALQY	10	STDPEALQY	STDPREALQY	0.9965	-99.9	0.0036	STDPRALQY	STDPREALQY	0.1257	-99.9	1.7171	SDPREALQY	STDPREALQY	0.0015	-99.9	17.8192	STDPRALQY	STDPREALQY	0.0861	-99.9	3.6984	0.0036
ETEEDKFLLLY	11	ETEEDLLLY	ETEEDKFLLLY	0.9669	-99.9	0.0393	ETDKFLLLY	ETEEDKFLLLY	0.0009	-99.9	20.3846	EEDKFLLLY	ETEEDKFLLLY	0.0035	-99.9	11.3746	ETEEDKLLY	ETEEDKFLLLY	0.0032	-99.9	24.0422	0.0393
IEEIKDFLLTA	11	IEEDFLLTA	IEEIKDFLLTA	0.0004	-99.9	51.1413	IIKDFLLTA	IEEIKDFLLTA	0.0001	-99.9	49.5	IEKDFLLTA	IEEIKDFLLTA	0.0898	-99.9	1.9923	IIKDFLLTA	IEEIKDFLLTA	0.0009	-99.9	37.0641	1.9923
MEDAKVYVA	9	MEDAKVYVA	MEDAKVYVA	0.0272	-99.9	5.1423	MEDAKVYVA	MEDAKVYVA	0.0008	-99.9	21.3205	MEDAKVYVA	MEDAKVYVA	0.8298	-99.9	0.0496	MEDAKVYVA	MEDAKVYVA	0.01	-99.9	14.8131	0.0496
YEDATKITV	9	YEDATKITV	YEDATKITV	0.0799	-99.9	2.5819	YEDATKITV	YEDATKITV	0.0014	-99.9	16.6793	YEDATKITV	YEDATKITV	0.9364	-99.9	0.0069	YEDATKITV	YEDATKITV	0.1524	-99.9	2.2117	0.0069
VTDGPGNYKY	10	VTDPGNYKY	VTDGPGNYKY	0.9959	-99.9	0.0042	VTDGPGNYY	VTDGPGNYKY	0.0921	-99.9	2.1105	VDGPGNYKY	VTDGPGNYKY	0.0022	-99.9	14.4355	VTDPGNYKY	VTDGPGNYKY	0.1344	-99.9	2.4683	0.0042
LLDDAQRLLY	10	LLDDAQLLY	LLDDAQRLLY	0.9909	-99.9	0.0093	LLDDARLLY	LLDDAQRLLY	0.1567	-99.9	1.4737	LDDAQRLLY	LLDDAQRLLY	0.0018	-99.9	16.1801	LLDDAQLLY	LLDDAQRLLY	0.1333	-99.9	2.4843	0.0093
VSDRVTVLY	9	VSDRVTVLY	VSDRVTVLY	0.9976	-99.9	0.0025	VSDRVTVLY	VSDRVTVLY	0.1218	-99.9	1.7583	VSDRVTVLY	VSDRVTVLY	0.0033	-99.9	11.7115	VSDRVTVLY	VSDRVTVLY	0.2011	-99.9	1.632	0.0025
KEIESIVKA	9	KEIESIVKA	KEIESIVKA	0.0014	-99.9	27.8641	KEIESIVKA	KEIESIVKA	0.0018	-99.9	14.6084	KEIESIVKA	KEIESIVKA	0.9153	-99.9	0.0092	KEIESIVKA	KEIESIVKA	0.008	-99.9	16.4741	0.0092
STDNFTRILEY	11	STDNFTLEY	STDNFTRILEY	0.9872	-99.9	0.0164	STFTRILEY	STDNFTRILEY	0.0666	-99.9	2.5446	SNFTRILEY	STDNFTRILEY	0.0003	-99.9	34.7308	STDNFTLEY	STDNFTRILEY	0.0274	-99.9	8.3554	0.0164
KEATYGERVVA	11	KTYGERVVA	KEATYGERVVA	0.0006	-99.9	43.1379	KTYGERVVA	KEATYGERVVA	0.001	-99.9	18.9609	KEYGERVVA	KEATYGERVVA	0.2564	-99.9	0.8568	KTYGERVVA	KEATYGERVVA	0.0073	-99.9	17.2082	0.8568
LSDDHGASWRY	11	LSDDHGWRY	LSDDHGASWRY	0.9931	-99.9	0.0071	LSDDHGARY	LSDDHGASWRY	0.0031	-99.9	11.5332	LSDDHGASY	LSDDHGASWRY	0.0006	-99.9	26.4906	LSDDHGASY	LSDDHGASWRY	0.0243	-99.9	8.9934	0.0071
QTDHLFFKY	9	QTDHLFFKY	QTDHLFFKY	0.9961	-99.9	0.004	QTDHLFFKY	QTDHLFFKY	0.0572	-99.9	2.8018	QTDHLFFKY	QTDHLFFKY	0.0017	-99.9	16.763	QTDHLFFKY	QTDHLFFKY	0.0824	-99.9	3.8333	0.004
REDEISPPPP	10	REDEIPPPP	REDEISPPPP	0.0001	-99.9	75.5172	REDEIPPPP	REDEISPPPP	0	-99.9	80	REDEIPPPP	REDEISPPPP	0.048	-99.9	2.8755	REDEIPPPP	REDEISPPPP	0.0001	-99.9	69.4643	2.8755
TSETPDYLLKY	11	TSETPDYLY	TSETPDYLLKY	0.9485	-99.9	0.0549	TTPDYLLKY	TSETPDYLLKY	0.0021	-99.9	13.5833	SETPDYLLY	SETPDYLLKY	0.0015	-99.9	17.8192	TSETPDYLY	TSETPDYLLKY	0.013	-99.9	12.873	0.0549
KEEEIARIA	9	KEEEIARIA	KEEEIARIA	0.0024	-99.9	20.8818	KEEEIARIA	KEEEIARIA	0.0003	-99.9	31.28	KEEEIARIA	KEEEIARIA	0.7766	-99.9	0.0785	KEEEIARIA	KEEEIARIA	0.0006	-99.9	40.4483	0.0785
YIDENQDRY	9	YIDENQDRY	YIDENQDRY	0.9903	-99.9	0.0099	YIDENQDRY	YIDENQDRY	0.0401	-99.9	3.3784	YIDENQDRY	YIDENQDRY	0.0068	-99.9	8.0416	YIDENQDRY	YIDENQDRY	0.3232	-99.9	0.8526	0.0099
GEIESKFNQA	10	GIESKFNQA	GEIESKFNQA	0.0015	-99.9	26.9455	GIESKFNQA	GEIESKFNQA	0.0002	-99.9	40.6364	GEIESFNQA	GEIESKFNQA	0.5439	-99.9	0.2634	GIESKFNQA	GEIESKFNQA	0.0008	-99.9	37.7179	0.2634
LTDYDIRFY	9	LTDYDIRFY	LTDYDIRFY	0.9958	-99.9	0.0043	LTDYDIRFY	LTDYDIRFY	0.0303	-99.9	3.8783	LTDYDIRFY	LTDYDIRFY	0.0006	-99.9	26.9245	LTDYDIRFY	LTDYDIRFY	0.1118	-99.9	2.9443	0.0043
LLDSSQKNLY	10	LLDSSQNLY	LLDSSQKNLY	0.975	-99.9	0.0281	LLDSSQNLY	LLDSSQKNLY	0.0417	-99.9	3.3179	LDSSQKNLY	LLDSSQKNLY	0.0006	-99.9	28.0698	LLDSSQNLY	LLDSSQKNLY	0.0401	-99.9	6.543	0.0281
RELPFTKSA	9	RELPFTKSA	RELPFTKSA	0.0008	-99.9	37.1739	RELPFTKSA	RELPFTKSA	0.001	-99.9	18.9453	RELPFTKSA	RELPFTKSA	0.8894	-99.9	0.0157	RELPFTKSA	RELPFTKSA	0.004	-99.9	22.041	0.0157
AEQFKLIQA	9	AEQFKLIQA	AEQFKLIQA	0.0017	-99.9	25.4188	AEQFKLIQA	AEQFKLIQA	0.0007	-99.9	22.8904	AEQFKLIQA	AEQFKLIQA	0.7866	-99.9	0.0748	AEQFKLIQA	AEQFKLIQA	0.0011	-99.9	34.75	0.0748
LSEKPPYSKY	10	LSEPPYSKY	LSEKPPYSKY	0.9492	-99.9	0.0543	LSKPPYSKY	LSEKPPYSKY	0.0164	-99.9	5.2514	LEKPPYSKY	LSEKPPYSKY	0.0371	-99.9	3.3327	LSEPPYSKY	LSEKPPYSKY	0.0227	-99.9	9.3642	0.0543
TLRLECTNLY	10	TLRLETNLY	TLRLECTNLY	0.1862	-99.9	1.4027	TLRLETNLY	TLRLECTNLY	0.0327	-99.9	3.7423	TRLECTNLY	TLRLECTNLY	0.0006	-99.9	26.4906	TLLECTNLY	TLRLECTNLY	0.0026	-99.9	26.1581	1.4027
LEVAKSLSA	9	LEVAKSLSA	LEVAKSLSA	0.0014	-99.9	27.932	LEVAKSLSA	LEVAKSLSA	0.0002	-99.9	35.8125	LEVAKSLSA	LEVAKSLSA	0.5457	-99.9	0.2616	LEVAKSLSA	LEVAKSLSA	0.0016	-99.9	30.843	0.2616
LLDQGQLNKY	10	LLDQGQLKY	LLDQGQLNKY	0.9708	-99.9	0.0333	LLDQGQLNY	LLDQGQLNKY	0.081	-99.9	2.2918	LDQGQLNKY	LLDQGQLNKY	0.0012	-99.9	19.8281	LLDQGQLNY	LLDQGQLNKY	0.0434	-99.9	6.2051	0.0333
MENRPSVQA	9	MENRPSVQA	MENRPSVQA	0.0044	-99.9	14.8571	MENRPSVQA	MENRPSVQA	0.0014	-99.9	16.5054	MENRPSVQA	MENRPSVQA	0.6941	-99.9	0.1372	MENRPSVQA	MENRPSVQA	0.0045	-99.9	21.0324	0.1372
DVNAAIATIK	10	DVNAAIATK	DVNAAIATIK	0.0036	-99.9	16.7912	DVNAAIATK	DVNAAIATIK	0.0566	-99.9	2.8184	DVNAAIATK	DVNAAIATIK	0.0001	-99.9	48.7778	DVNAAIATK	DVNAAIATIK	0.0013	-99.9	33.1667	2.8184
LTEDKETLQY	10	LTDKETLQY	LTEDKETLQY	0.9959	-99.9	0.0042	LTEDKTLQY	LTEDKETLQY	0.0143	-99.9	5.5816	LEDKETLQY	LTEDKETLQY	0.023	-99.9	4.3033	LTDKETLQY	LTEDKETLQY	0.0273	-99.9	8.3736	0.0042
WEIENNPTVKA	11	WENNPTVKA	WEIENNPTVKA	0.0006	-99.9	43.8966	WIENNPTVK	WEIENNPTVK	0.0001	-99.9	59.1667	WEIEPTVKA	WEIENNPTVKA	0.217	-99.9	0.9958	WEIENNPTA	WEIENNPTVKA	0.0008	-99.9	37.3846	0.9958
MRYVASYLL	9	MRYVASYLL	MRYVASYLL	0.0108	-99.9	8.8225	MRYVASYLL	MRYVASYLL	0.0041	-99.9	10.0648	MRYVASYLL	MRYVASYLL	0.0184	-99.9	4.8178	MRYVASYLL	MRYVASYLL	0.1361	-99.9	2.4442	2.4442
SEDSRFITV	9	SEDSRFITV	SEDSRFITV	0.0442	-99.9	3.8139	SEDSRFITV	SEDSRFITV	0.0024	-99.9	12.851	SEDSRFITV	SEDSRFITV	0.9221	-99.9	0.0085	SEDSRFITV	SEDSRFITV	0.086	-99.9	3.7042	0.0085
REELSNVLAA	10	REELSNVLA	REELSNVLAA	0.0011	-99.9	31.7714	REESNVLAA	REELSNVLAA	0.0002	-99.9	42.3333	RELSNVLAA	REELSNVLAA	0.4876	-99.9	0.3306	RELSNVLAA	REELSNVLAA	0.0009	-99.9	37.0897	0.3306
KTDSDSDLQLY	11	KTDSDSQLY	KTDSDSDLQLY	0.974	-99.9	0.029	KTDSDSQLY	KTDSDSDLQLY	0.0063	-99.9	8.3153	KTDSDLQLY	KTDSDSDLQLY	0.0002	-99.9	43.5	KTDSDSQLY	KTDSDSDLQLY	0.0163	-99.9	11.3921	0.029
LSEINKPNFY	10	LSEINPNFY	LSEINKPNFY	0.9464	-99.9	0.0567	LSINKPNFY	LSEINKPNFY	0.0077	-99.9	7.4971	LEINKPNFY	LSEINKPNFY	0.0194	-99.9	4.6935	LSEINPNFY	LSEINKPNFY	0.0168	-99.9	11.1892	0.0567
KSDVHLNFY	9	KSDVHLNFY	KSDVHLNFY	0.989	-99.9	0.0138	KSDVHLNFY	KSDVHLNFY	0.1045	-99.9	1.9422	KSDVHLNFY	KSDVHLNFY	0.0053	-99.9	9.2109	KSDVHLNFY	KSDVHLNFY	0.1218	-99.9	2.7261	0.0138
SSDTADFRDLY	11	SSDDFRDLY	SSDTADFRDLY	0.9852	-99.9	0.0185	STADFRDLY	SSDTADFRDLY	0.0045	-99.9	9.6667	SSDDFRDLY	SSDTADFRDLY	0.0003	-99.9	38.6471	SSDDFRDLY	SSDTADFRDLY	0.0162	-99.9	11.4386	0.0185
TSERTVLRY	9	TSERTVLRY	TSERTVLRY	0.9885	-99.9	0.015	TSERTVLRY	TSERTVLRY	0.0363	-99.9	3.5372	TSERTVLRY	TSERTVLRY	0.0023	-99.9	14.1429	TSERTVLRY	TSERTVLRY	0.032	-99.9	7.6002	0.015
YLDYHMEKY	9	YLDYHMEKY	YLDYHMEKY	0.9893	-99.9	0.013	YLDYHMEKY	YLDYHMEKY	0.0882	-99.9	2.1756	YLDYHMEKY	YLDYHMEKY	0.0056	-99.9	8.9067	YLDYHMEKY	YLDYHMEKY	0.3507	-99.9	0.7304	0.013
KEIEQGDVTA	10	KIEQGDVTA	KEIEQGDVTA	0.0022	-99.9	22.2994	KIEQGDVTA	KEIEQGDVTA	0.0004	-99.9	28.6471	KEIEQGVTA	KEIEQGDVTA	0.6555	-99.9	0.1728	KIEQGDVTA	KEIEQGDVTA	0.0029	-99.9	24.997	0.1728
YTDSSYEEKKY	11	YTDSSYEKY	YTDSSYEEKKY	0.9921	-99.9	0.0081	YTDSSYEEY	YTDSSYEEKKY	0.0007	-99.9	22.2329	YTDSSYEEY	YTDSSYEEKKY	0.0001	-99.9	48.5556	YTDSSYEEY	YTDSSYEEKKY	0.0237	-99.9	9.137	0.0081
ESDGKSRWFY	10	ESDGKSWFY	ESDGKSRWFY	0.9748	-99.9	0.0283	ESDGSRWFY	ESDGKSRWFY	0.0023	-99.9	13.2012	SDGKSRWFY	SDGKSRWFY	0.0005	-99.9	28.6512	ESDGSRWFY	ESDGKSRWFY	0.0177	-99.9	10.8528	0.0283
KEIEGIFHA	9	KEIEGIFHA	KEIEGIFHA	0.0035	-99.9	17.0091	KEIEGIFHA	KEIEGIFHA	0.0022	-99.9	13.3966	KEIEGIFHA	KEIEGIFHA	0.9021	-99.9	0.0118	KEIEGIFHA	KEIEGIFHA	0.0196	-99.9	10.2257	0.0118
REIDDYIVQA	10	RIDDYIVQA	REIDDYIVQA	0.0306	-99.9	4.7994	RIDDYIVQA	REIDDYIVQA	0.0031	-99.9	11.402	REIDYIVQA	REIDDYIVQA	0.779	-99.9	0.0776	RIDDYIVQA	REIDDYIVQA	0.1287	-99.9	2.5767	0.0776
AEQDELSQRLA	11	AEDELSQRL	AEQDELSQRL	0.0006	-99.9	42.8182	AEQDSQRLA	AEQDELSQRLA	0.0001	-99.9	63.5714	AEQDELRLA	AEQDELSQRLA	0.1319	-99.9	1.5184	AQDELSQRL	AEQDELSQRL	0.0002	-99.9	53.9691	1.5184
HEDVRLYTA	9	HEDVRLYTA	HEDVRLYTA	0.0116	-99.9	8.4518	HEDVRLYTA	HEDVRLYTA	0.0008	-99.9	21.0897	HEDVRLYTA	HEDVRLYTA	0.7779	-99.9	0.078	HEDVRLYTA	HEDVRLYTA	0.0029	-99.9	25.03	0.078
QTDDTWRTEY	10	QTDDTWTEY	QTDDTWRTEY	0.9938	-99.9	0.0064	QTDDTRTEY	QTDDTWRTEY	0.0207	-99.9	4.7076	QDDTWRTEY	QTDDTWRTEY	0.0014	-99.9	17.887	QTDDTRTEY	QTDDTWRTEY	0.0406	-99.9	6.4912	0.0064
PSDPRYHEVHY	11	PSDPHEVHY	PSDPRYHEVHY	0.7945	-99.9	0.1804	PSDPRYVHY	PSDPRYHEVHY	0.0005	-99.9	25.5435	SDRYHEVHY	SDPRYHEVHY	0.0001	-99.9	59.5833	PSDPHEVHY	PSDPRYHEVHY	0.0069	-99.9	17.5512	0.1804
MIEPRTLQY	9	MIEPRTLQY	MIEPRTLQY	0.9829	-99.9	0.0207	MIEPRTLQY	MIEPRTLQY	0.4016	-99.9	0.5561	MIEPRTLQY	MIEPRTLQY	0.0054	-99.9	9.1221	MIEPRTLQY	MIEPRTLQY	0.1843	-99.9	1.7883	0.0207
TEISTKEVP	9	TEISTKEVP	TEISTKEVP	0.0001	-99.9	73	TEISTKEVP	TEISTKEVP	0	-99.9	75	TEISTKEVP	TEISTKEVP	0.1705	-99.9	1.2423	TEISTKEVP	TEISTKEVP	0	-99.9	70.5263	1.2423
STDKAEYTFY	10	STDAEYTFY	STDKAEYTFY	0.9959	-99.9	0.0042	STKAEYTFY	STDKAEYTFY	0.0465	-99.9	3.1351	SDKAEYTFY	STDKAEYTFY	0.0049	-99.9	9.5431	STDAEYTFY	STDKAEYTFY	0.0426	-99.9	6.2863	0.0042
REEFPTLQA	9	REEFPTLQA	REEFPTLQA	0.0089	-99.9	9.8646	REEFPTLQA	REEFPTLQA	0.0018	-99.9	14.6469	REEFPTLQA	REEFPTLQA	0.7105	-99.9	0.1245	REEFPTLQA	REEFPTLQA	0.0029	-99.9	24.9428	0.1245
SEMRAPPAA	9	SEMRAPPAA	SEMRAPPAA	0.0013	-99.9	29.3049	SEMRAPPAA	SEMRAPPAA	0.0009	-99.9	20.5055	SEMRAPPAA	SEMRAPPAA	0.8719	-99.9	0.0207	SEMRAPPAA	SEMRAPPAA	0.0042	-99.9	21.6802	0.0207
REMPVKVEA	9	REMPVKVEA	REMPVKVEA	0.0017	-99.9	25.6325	REMPVKVEA	REMPVKVEA	0.0031	-99.9	11.4336	REMPVKVEA	REMPVKVEA	0.9141	-99.9	0.0093	REMPVKVEA	REMPVKVEA	0.0104	-99.9	14.5309	0.0093
FTEPNRHFY	9	FTEPNRHFY	FTEPNRHFY	0.997	-99.9	0.0031	FTEPNRHFY	FTEPNRHFY	0.0855	-99.9	2.2189	FTEPNRHFY	FTEPNRHFY	0.005	-99.9	9.4631	FTEPNRHFY	FTEPNRHFY	0.3506	-99.9	0.7309	0.0031
GELERALSA	9	GELERALSA	GELERALSA	0.0013	-99.9	29.8049	GELERALSA	GELERALSA	0.0007	-99.9	22.411	GELERALSA	GELERALSA	0.8128	-99.9	0.0602	GELERALSA	GELERALSA	0.0022	-99.9	27.6851	0.0602
IEHDVVMKA	9	IEHDVVMKA	IEHDVVMKA	0.0041	-99.9	15.5548	IEHDVVMKA	IEHDVVMKA	0.0019	-99.9	14.2238	IEHDVVMKA	IEHDVVMKA	0.8629	-99.9	0.0289	IEHDVVMKA	IEHDVVMKA	0.005	-99.9	20.2572	0.0289
EIDMNDIKAFY	11	EIDDIKAFY	EIDMNDIKAFY	0.8658	-99.9	0.1304	EMNDIKAFY	EIDMNDIKAFY	0.0024	-99.9	12.8984	EMNDIKAFY	EIDMNDIKAFY	0.0003	-99.9	35.2609	EIDDIKAFY	EIDMNDIKAFY	0.005	-99.9	20.2138	0.1304
FTDEEGYGRY	10	FTDEEGYRY	FTDEEGYGRY	0.9981	-99.9	0.0019	FTDEGYGRY	FTDEEGYGRY	0.0121	-99.9	6.0724	FDEEGYGRY	FTDEEGYGRY	0.0014	-99.9	18.2597	FTDEEGYRY	FTDEEGYGRY	0.1137	-99.9	2.9041	0.0019
IEELQNVQRVT	11	IEELQNVQT	IEELQNVQRVT	0.0001	-99.9	75.8621	IEELQNVQR	IEELQNVQR	0	-99.9	87	IEELQNVVT	IEELQNVQRVT	0.0085	-99.9	7.1314	ILQNVQRVT	IEELQNVQRVT	0	-99.9	76.6667	7.1314
SESRFFVSS	9	SESRFFVSS	SESRFFVSS	0.0009	-99.9	35.2115	SESRFFVSS	SESRFFVSS	0.0003	-99.9	30.7407	SESRFFVSS	SESRFFVSS	0.3662	-99.9	0.5487	SESRFFVSS	SESRFFVSS	0.0006	-99.9	41.3396	0.5487
LEEPKVISA	9	LEEPKVISA	LEEPKVISA	0.0058	-99.9	12.7014	LEEPKVISA	LEEPKVISA	0.0008	-99.9	21.3846	LEEPKVISA	LEEPKVISA	0.7259	-99.9	0.1134	LEEPKVISA	LEEPKVISA	0.0024	-99.9	26.6434	0.1134
DLDSRVLYY	9	DLDSRVLYY	DLDSRVLYY	0.9785	-99.9	0.0249	DLDSRVLYY	DLDSRVLYY	0.1401	-99.9	1.6047	DLDSRVLYY	DLDSRVLYY	0.0051	-99.9	9.3699	DLDSRVLYY	DLDSRVLYY	0.1052	-99.9	3.1163	0.0249
MIDVTKSYY	9	MIDVTKSYY	MIDVTKSYY	0.9829	-99.9	0.0207	MIDVTKSYY	MIDVTKSYY	0.1821	-99.9	1.3134	MIDVTKSYY	MIDVTKSYY	0.0018	-99.9	16.3081	MIDVTKSYY	MIDVTKSYY	0.1668	-99.9	2.0056	0.0207
SLDVGGPLRY	10	SLDVGGLRY	SLDVGGPLRY	0.9712	-99.9	0.0327	SLVGGPLRY	SLDVGGPLRY	0.5096	-99.9	0.364	SDVGGPLRY	SLDVGGPLRY	0.0037	-99.9	11.1075	SLDGGPLRY	SLDVGGPLRY	0.0719	-99.9	4.2824	0.0327
ETEEGIYWRY	10	ETEEGYWRY	ETEEGIYWRY	0.9671	-99.9	0.0391	ETEEGIYRY	ETEEGIYWRY	0.0024	-99.9	12.9052	EEEGIYWRY	ETEEGIYWRY	0.0097	-99.9	6.65	ETEEGIYRY	ETEEGIYWRY	0.0062	-99.9	18.3752	0.0391
KELEKTYSA	9	KELEKTYSA	KELEKTYSA	0.0011	-99.9	31.8143	KELEKTYSA	KELEKTYSA	0.0011	-99.9	18.6406	KELEKTYSA	KELEKTYSA	0.8178	-99.9	0.0571	KELEKTYSA	KELEKTYSA	0.0069	-99.9	17.5546	0.0571
FSDNDKLYLY	10	FSDNDKLLY	FSDNDKLYLY	0.9969	-99.9	0.0032	FSDNDKLYY	FSDNDKLYLY	0.0163	-99.9	5.2659	FDNDKLYLY	FSDNDKLYLY	0.0037	-99.9	10.9883	FSDDKLYLY	FSDNDKLYLY	0.1378	-99.9	2.4198	0.0032
QLDTRVSEFY	10	QLDTVSEFY	QLDTRVSEFY	0.9523	-99.9	0.0515	QLDTRVSFY	QLDTRVSEFY	0.0299	-99.9	3.9019	QLDTRVSEY	QLDTRVSEFY	0.0007	-99.9	26.2642	QLDTVSEFY	QLDTRVSEFY	0.018	-99.9	10.7714	0.0515
KESEMNVIAA	10	KSEMNVIAA	KESEMNVIAA	0.0059	-99.9	12.5424	KSEMNVIAA	KESEMNVIAA	0.0004	-99.9	30.037	KESEMVIAA	KESEMNVIAA	0.5307	-99.9	0.2769	KSEMNVIAA	KESEMNVIAA	0.0067	-99.9	17.7918	0.2769
ELEKSVYWDY	10	ELEKSVYDY	ELEKSVYWDY	0.5192	-99.9	0.4709	ELKSVYWDY	ELEKSVYWDY	0.0012	-99.9	17.7838	EEKSVYWDY	ELEKSVYWDY	0.0037	-99.9	11.0806	ELEKSVYWY	ELEKSVYWDY	0.0004	-99.9	46.6774	0.4709
NEDLRSWTA	9	NEDLRSWTA	NEDLRSWTA	0.0084	-99.9	10.2004	NEDLRSWTA	NEDLRSWTA	0.0004	-99.9	29.6562	NEDLRSWTA	NEDLRSWTA	0.5941	-99.9	0.2218	NEDLRSWTA	NEDLRSWTA	0.0009	-99.9	36.7738	0.2218
ITQGTPLKY	9	ITQGTPLKY	ITQGTPLKY	0.961	-99.9	0.0444	ITQGTPLKY	ITQGTPLKY	0.4494	-99.9	0.4623	ITQGTPLKY	ITQGTPLKY	0.0019	-99.9	15.8471	ITQGTPLKY	ITQGTPLKY	0.1267	-99.9	2.6203	0.0444
KEFEKEISA	9	KEFEKEISA	KEFEKEISA	0.0009	-99.9	35.0577	KEFEKEISA	KEFEKEISA	0.0014	-99.9	16.1793	KEFEKEISA	KEFEKEISA	0.8568	-99.9	0.0332	KEFEKEISA	KEFEKEISA	0.0054	-99.9	19.4953	0.0332
STDPSVLGKY	10	STDPSVLKY	STDPSVLGKY	0.9961	-99.9	0.004	STDPSVLGY	STDPSVLGKY	0.1803	-99.9	1.3238	STDPSVLKY	STDPSVLGKY	0.0014	-99.9	18.4286	STDPSVLGY	STDPSVLGKY	0.1059	-99.9	3.096	0.004
AEDRQVSITA	10	AEDQVSITA	AEDRQVSITA	0.004	-99.9	15.8662	AEDQVSITA	AEDRQVSITA	0.0004	-99.9	28.6176	AEDQVSITA	AEDRQVSITA	0.6871	-99.9	0.1426	AEDQVSITA	AEDRQVSITA	0.0007	-99.9	40.1897	0.1426
REQPPRFAQP	10	REQPPFAQP	REQPPRFAQP	0.0002	-99.9	62.1818	REQPPRFQP	REQPPRFAQP	0.0003	-99.9	34.8333	REQPPRFAP	REQPPRFAQP	0.1184	-99.9	1.6507	RQPPRFAQP	REQPPRFAQP	0.0001	-99.9	58.6154	1.6507
AEEIPLKILA	10	AEEPLKILA	AEEIPLKILA	0.0027	-99.9	19.8588	AEIPLKILA	AEEIPLKILA	0.0003	-99.9	33.5789	AEIPLKILA	AEEIPLKILA	0.5927	-99.9	0.2228	AEIPLKILA	AEEIPLKILA	0.0008	-99.9	37.9872	0.2228
GEFSITYKP	9	GEFSITYKP	GEFSITYKP	0.0007	-99.9	40.4722	GEFSITYKP	GEFSITYKP	0.0002	-99.9	39.6667	GEFSITYKP	GEFSITYKP	0.4995	-99.9	0.3128	GEFSITYKP	GEFSITYKP	0.0004	-99.9	46.5806	0.3128
AGLQFPVGR	9	AGLQFPVGR	AGLQFPVGR	0.0009	-99.9	35.5192	AGLQFPVGR	AGLQFPVGR	0.083	-99.9	2.2598	AGLQFPVGR	AGLQFPVGR	0.0011	-99.9	20.6964	AGLQFPVGR	AGLQFPVGR	0.0022	-99.9	27.4426	2.2598
GTVYEDLRY	9	GTVYEDLRY	GTVYEDLRY	0.7938	-99.9	0.181	GTVYEDLRY	GTVYEDLRY	0.0583	-99.9	2.7725	GTVYEDLRY	GTVYEDLRY	0.0003	-99.9	35.6957	GTVYEDLRY	GTVYEDLRY	0.0241	-99.9	9.0453	0.181
FLDPRPLTV	9	FLDPRPLTV	FLDPRPLTV	0.7164	-99.9	0.2546	FLDPRPLTV	FLDPRPLTV	0.0294	-99.9	3.9311	FLDPRPLTV	FLDPRPLTV	0.0464	-99.9	2.9246	FLDPRPLTV	FLDPRPLTV	0.9596	-99.9	0.0035	0.0035
KEAIETIVAA	10	KAIETIVAA	KEAIETIVAA	0.001	-99.9	32.7761	KAIETIVAA	KEAIETIVAA	0.001	-99.9	19.1681	KEIETIVAA	KEAIETIVAA	0.6822	-99.9	0.1465	KAIETIVAA	KEAIETIVAA	0.0257	-99.9	8.6932	0.1465
YEVEKTLGI	9	YEVEKTLGI	YEVEKTLGI	0.0115	-99.9	8.4783	YEVEKTLGI	YEVEKTLGI	0.0012	-99.9	17.9324	YEVEKTLGI	YEVEKTLGI	0.7577	-99.9	0.0912	YEVEKTLGI	YEVEKTLGI	0.1081	-99.9	3.035	0.0912
AEEIAGKWLQA	11	AEEIAGLQA	AEEIAGKWLQA	0.0007	-99.9	38.9048	AIAGKWLQA	AEEIAGKWLQA	0.0002	-99.9	40.9091	AEEIAGLQA	AEEIAGKWLQA	0.1025	-99.9	1.8226	AIAGKWLQA	AEEIAGKWLQA	0.0004	-99.9	44.641	1.8226
VEEPSRPSA	9	VEEPSRPSA	VEEPSRPSA	0.0028	-99.9	19.1804	VEEPSRPSA	VEEPSRPSA	0.0009	-99.9	20.2857	VEEPSRPSA	VEEPSRPSA	0.6269	-99.9	0.1965	VEEPSRPSA	VEEPSRPSA	0.0017	-99.9	30.3605	0.1965
TDEKIVLSA	9	TDEKIVLSA	TDEKIVLSA	0.0132	-99.9	7.8363	TDEKIVLSA	TDEKIVLSA	0.0006	-99.9	24.1538	TDEKIVLSA	TDEKIVLSA	0.1059	-99.9	1.7839	TDEKIVLSA	TDEKIVLSA	0.0013	-99.9	32.4444	1.7839
YSEIKDFLSY	10	YSEIKDFLY	YSEIKDFLSY	0.9865	-99.9	0.0171	YSIKDFLSY	YSEIKDFLSY	0.0101	-99.9	6.6031	YEIKDFLSY	YSEIKDFLSY	0.1136	-99.9	1.7014	YSIKDFLSY	YSEIKDFLSY	0.0327	-99.9	7.4838	0.0171
IEEDIRDLAA	10	IEEDIRLAA	IEEDIRDLAA	0.0029	-99.9	18.8639	IEEDIRLAA	IEEDIRDLAA	0.0002	-99.9	40	IEEDIRLAA	IEEDIRDLAA	0.3652	-99.9	0.5508	IEEDIRLAA	IEEDIRDLAA	0.0003	-99.9	50.3608	0.5508
DTDYRSMEY	9	DTDYRSMEY	DTDYRSMEY	0.9961	-99.9	0.004	DTDYRSMEY	DTDYRSMEY	0.0378	-99.9	3.4653	DTDYRSMEY	DTDYRSMEY	0.0013	-99.9	18.9286	DTDYRSMEY	DTDYRSMEY	0.0499	-99.9	5.6327	0.004
VIDPVAPRY	9	VIDPVAPRY	VIDPVAPRY	0.9881	-99.9	0.0155	VIDPVAPRY	VIDPVAPRY	0.3335	-99.9	0.744	VIDPVAPRY	VIDPVAPRY	0.0048	-99.9	9.6482	VIDPVAPRY	VIDPVAPRY	0.4214	-99.9	0.4903	0.0155
VGLQVVAVK	9	VGLQVVAVK	VGLQVVAVK	0.0008	-99.9	37.7391	VGLQVVAVK	VGLQVVAVK	0.1	-99.9	1.9889	VGLQVVAVK	VGLQVVAVK	0.0005	-99.9	30.8056	VGLQVVAVK	VGLQVVAVK	0.0031	-99.9	24.5602	1.9889
AEEFKVPAA	9	AEEFKVPAA	AEEFKVPAA	0.0029	-99.9	18.8299	AEEFKVPAA	AEEFKVPAA	0.0004	-99.9	27.8	AEEFKVPAA	AEEFKVPAA	0.8267	-99.9	0.0516	AEEFKVPAA	AEEFKVPAA	0.0006	-99.9	40.7414	0.0516
QTETKTITY	9	QTETKTITY	QTETKTITY	0.9801	-99.9	0.0234	QTETKTITY	QTETKTITY	0.0562	-99.9	2.8304	QTETKTITY	QTETKTITY	0.0035	-99.9	11.3423	QTETKTITY	QTETKTITY	0.0469	-99.9	5.8809	0.0234
ETEREYFNRY	10	ETEEYFNRY	ETEREYFNRY	0.9355	-99.9	0.0672	ETREYFNRY	ETEREYFNRY	0.0022	-99.9	13.5259	EEREYFNRY	ETEREYFNRY	0.0186	-99.9	4.7993	ETEEYFNRY	ETEREYFNRY	0.0016	-99.9	30.9244	0.0672
FTDKSAEDY	9	FTDKSAEDY	FTDKSAEDY	0.9979	-99.9	0.0022	FTDKSAEDY	FTDKSAEDY	0.0102	-99.9	6.5707	FTDKSAEDY	FTDKSAEDY	0.0015	-99.9	17.7514	FTDKSAEDY	FTDKSAEDY	0.0999	-99.9	3.2651	0.0022
NTDPWAGYRY	10	NTDPWGYRY	NTDPWAGYRY	0.9963	-99.9	0.0038	NTDPAGYRY	NTDPWAGYRY	0.0184	-99.9	4.9574	NTDPAGYRY	NTDPWAGYRY	0.0011	-99.9	20.5446	NTDPAGYRY	NTDPWAGYRY	0.0612	-99.9	4.8558	0.0038
VEEKPPPAP	9	VEEKPPPAP	VEEKPPPAP	0.0005	-99.9	45.2	VEEKPPPAP	VEEKPPPAP	0.0001	-99.9	54.375	VEEKPPPAP	VEEKPPPAP	0.1646	-99.9	1.2785	VEEKPPPAP	VEEKPPPAP	0.0001	-99.9	64.1463	1.2785
VTDGAILGKLY	11	VTDGAILLY	VTDGAILGKLY	0.9896	-99.9	0.0121	VTDGAILLY	VTDGAILGKLY	0.0169	-99.9	5.1667	VTDGAILLY	VTDGAILGKLY	0.0001	-99.9	48.3333	VTDGAILGY	VTDGAILGKLY	0.0426	-99.9	6.2884	0.0121
AEIKDGERLP	10	AEIKDGERL	AEIKDGERL	0.0002	-99.9	63.5455	AIKDGERLP	AEIKDGERLP	0.0001	-99.9	60	AEIDGERLP	AEIKDGERLP	0.0873	-99.9	2.0335	AEIKDGERL	AEIKDGERL	0	-99.9	72.1053	2.0335
ASDKETYELRY	11	ASDKETLRY	ASDKETYELRY	0.9644	-99.9	0.0417	ASDKETLRY	ASDKETYELRY	0.0036	-99.9	10.7624	ASDKETLRY	ASDKETYELRY	0.0003	-99.9	35.4348	ASDKETLRY	ASDKETYELRY	0.0113	-99.9	13.9022	0.0417
RTDYGQVFTY	10	RTDYGQVFY	RTDYGQVFTY	0.9868	-99.9	0.0168	RTYGQVFTY	RTDYGQVFTY	0.6809	-99.9	0.1689	RDYGQVFTY	RTDYGQVFTY	0.0144	-99.9	5.4495	RTDYGVFTY	RTDYGQVFTY	0.1167	-99.9	2.8394	0.0168
SAVTRLLIL	9	SAVTRLLIL	SAVTRLLIL	0.0026	-99.9	20.0636	SAVTRLLIL	SAVTRLLIL	0.0008	-99.9	21.0769	SAVTRLLIL	SAVTRLLIL	0.0035	-99.9	11.4659	SAVTRLLIL	SAVTRLLIL	0.2754	-99.9	1.0948	1.0948
AENPKLISA	9	AENPKLISA	AENPKLISA	0.0053	-99.9	13.3576	AENPKLISA	AENPKLISA	0.0038	-99.9	10.507	AENPKLISA	AENPKLISA	0.8923	-99.9	0.0149	AENPKLISA	AENPKLISA	0.0088	-99.9	15.7214	0.0149
MTDKFAQFDEY	11	MTDKFAQEY	MTDKFAQFDEY	0.9877	-99.9	0.0159	MTDKFAQFY	MTDKFAQFDEY	0.0017	-99.9	15.0617	TDFAQFDEY	TDKFAQFDEY	0.0002	-99.9	47.4444	MTDKFAQEY	MTDKFAQFDEY	0.0192	-99.9	10.3787	0.0159
ATDYHVRVY	9	ATDYHVRVY	ATDYHVRVY	0.9863	-99.9	0.0173	ATDYHVRVY	ATDYHVRVY	0.1948	-99.9	1.2477	ATDYHVRVY	ATDYHVRVY	0.0079	-99.9	7.4319	ATDYHVRVY	ATDYHVRVY	0.1907	-99.9	1.7275	0.0173
AEQFRLEQI	9	AEQFRLEQI	AEQFRLEQI	0.0023	-99.9	21.3604	AEQFRLEQI	AEQFRLEQI	0.0002	-99.9	40.3636	AEQFRLEQI	AEQFRLEQI	0.6387	-99.9	0.1869	AEQFRLEQI	AEQFRLEQI	0.0018	-99.9	29.4389	0.1869
VTEFEDIKSGY	11	VTEDIKSGY	VTEFEDIKSGY	0.9312	-99.9	0.0715	VTEDIKSGY	VTEFEDIKSGY	0.0015	-99.9	15.8987	TEFEDIKSY	TEFEDIKSGY	0.0055	-99.9	8.9824	VTEDIKSGY	VTEFEDIKSGY	0.0111	-99.9	14.0734	0.0715
AEQAERYDEM	10	AEAERYDEM	AEQAERYDEM	0.0046	-99.9	14.5788	AEQAERYEM	AEQAERYDEM	0.0002	-99.9	40.0909	AEQAERYEM	AEQAERYDEM	0.1947	-99.9	1.1107	AQAERYDEM	AEQAERYDEM	0.0031	-99.9	24.5181	1.1107
AEEVWARVA	9	AEEVWARVA	AEEVWARVA	0.0017	-99.9	25.3077	AEEVWARVA	AEEVWARVA	0.0001	-99.9	43.7778	AEEVWARVA	AEEVWARVA	0.7188	-99.9	0.1185	AEEVWARVA	AEEVWARVA	0.0002	-99.9	56.3077	0.1185
AEDVLSGKVSA	11	AEDSGKVSA	AEDVLSGKVSA	0.0007	-99.9	39.3077	AVLSGKVSA	AEDVLSGKVSA	0.0005	-99.9	26.7805	AELSGKVSA	AEDVLSGKVSA	0.3014	-99.9	0.717	AVLSGKVSA	AEDVLSGKVSA	0.0017	-99.9	30.25	0.717
EEDIRDLAA	9	EEDIRDLAA	EEDIRDLAA	0.0041	-99.9	15.4452	EEDIRDLAA	EEDIRDLAA	0.0003	-99.9	34.9444	EEDIRDLAA	EEDIRDLAA	0.2552	-99.9	0.8612	EEDIRDLAA	EEDIRDLAA	0.0004	-99.9	44.7949	0.8612
LLEKEILFY	9	LLEKEILFY	LLEKEILFY	0.9606	-99.9	0.0447	LLEKEILFY	LLEKEILFY	0.159	-99.9	1.4583	LLEKEILFY	LLEKEILFY	0.0018	-99.9	16.3223	LLEKEILFY	LLEKEILFY	0.0572	-99.9	5.1025	0.0447
LSDIVIEKY	9	LSDIVIEKY	LSDIVIEKY	0.9953	-99.9	0.0048	LSDIVIEKY	LSDIVIEKY	0.011	-99.9	6.3597	LSDIVIEKY	LSDIVIEKY	0.0025	-99.9	13.5706	LSDIVIEKY	LSDIVIEKY	0.1001	-99.9	3.2613	0.0048
AELATRAIP	9	AELATRAIP	AELATRAIP	0.0001	-99.9	72.2857	AELATRAIP	AELATRAIP	0.0001	-99.9	62.1429	AELATRAIP	AELATRAIP	0.2929	-99.9	0.7407	AELATRAIP	AELATRAIP	0.0001	-99.9	60.6098	0.7407
AELATRALP	9	AELATRALP	AELATRALP	0.0002	-99.9	60.5455	AELATRALP	AELATRALP	0.0001	-99.9	53.75	AELATRALP	AELATRALP	0.2858	-99.9	0.7607	AELATRALP	AELATRALP	0.0001	-99.9	60.2439	0.7607
YTDFDGTRVY	10	YTDFDGTRY	YTDFDGTRVY	0.9974	-99.9	0.0027	YTFDGTRVY	YTDFDGTRVY	0.1332	-99.9	1.6569	YDFDGTRVY	YTDFDGTRVY	0.0284	-99.9	3.8596	YTDDGTRVY	YTDFDGTRVY	0.1838	-99.9	1.7935	0.0027
KEIEYVETVTS	11	KEIEETVTS	KEIEYVETVTS	0.0001	-99.9	79.4828	KEIEETVTS	KEIEYVETVTS	0	-99.9	71.25	KEIEYVVTS	KEIEYVETVTS	0.0654	-99.9	2.4142	KEIEYVETV	KEIEYVETV	0.0002	-99.9	57.6154	2.4142
TTDLSFLDKY	10	TTDSFLDKY	TTDLSFLDKY	0.9913	-99.9	0.0089	TTDLSFLKY	TTDLSFLDKY	0.0089	-99.9	7.0201	TDLSFLDKY	TTDLSFLDKY	0.0011	-99.9	20.1786	TTDLSFLKY	TTDLSFLDKY	0.0178	-99.9	10.8311	0.0089
QADIARMLY	9	QADIARMLY	QADIARMLY	0.9852	-99.9	0.0184	QADIARMLY	QADIARMLY	0.0441	-99.9	3.2239	QADIARMLY	QADIARMLY	0.0066	-99.9	8.146	QADIARMLY	QADIARMLY	0.1343	-99.9	2.4693	0.0184
TSDHFETIMKY	11	TSDETIMKY	TSDHFETIMKY	0.9806	-99.9	0.0229	TSFETIMKY	TSDHFETIMKY	0.0123	-99.9	6.0095	THFETIMKY	TSDHFETIMKY	0.0006	-99.9	27.4375	TSDETIMKY	TSDHFETIMKY	0.0178	-99.9	10.8356	0.0229
LSDTKYLEMIY	11	LSDTKEMIY	LSDTKYLEMIY	0.8896	-99.9	0.1077	LSDTKYMIY	LSDTKYLEMIY	0.0009	-99.9	20.0659	LSDTKEMIY	LSDTKYLEMIY	0.0001	-99.9	56.25	LSDTLEMIY	LSDTKYLEMIY	0.0102	-99.9	14.671	0.1077
LEIPPPKPP	9	LEIPPPKPP	LEIPPPKPP	0.0001	-99.9	72.5714	LEIPPPKPP	LEIPPPKPP	0.0001	-99.9	60.3571	LEIPPPKPP	LEIPPPKPP	0.2127	-99.9	1.0166	LEIPPPKPP	LEIPPPKPP	0.0003	-99.9	50.7732	1.0166
LEAAKSIAA	9	LEAAKSIAA	LEAAKSIAA	0.002	-99.9	22.9548	LEAAKSIAA	LEAAKSIAA	0.0005	-99.9	26.6098	LEAAKSIAA	LEAAKSIAA	0.6578	-99.9	0.1704	LEAAKSIAA	LEAAKSIAA	0.003	-99.9	24.6386	0.1704
GSDDTELRY	9	GSDDTELRY	GSDDTELRY	0.9945	-99.9	0.0057	GSDDTELRY	GSDDTELRY	0.0722	-99.9	2.4354	GSDDTELRY	GSDDTELRY	0.0018	-99.9	15.9098	GSDDTELRY	GSDDTELRY	0.1121	-99.9	2.9387	0.0057
REIFLSQPILL	11	REISQPILL	REIFLSQPILL	0.0008	-99.9	37.8478	RFLSQPILL	REIFLSQPILL	0.0004	-99.9	27.8	REISQPILL	REIFLSQPILL	0.2359	-99.9	0.9307	RFLSQPILL	REIFLSQPILL	0.0111	-99.9	14.0211	0.9307
YSDMREANY	9	YSDMREANY	YSDMREANY	0.9969	-99.9	0.0032	YSDMREANY	YSDMREANY	0.0197	-99.9	4.8124	YSDMREANY	YSDMREANY	0.0026	-99.9	13.2576	YSDMREANY	YSDMREANY	0.1782	-99.9	1.861	0.0032
MTESYEQEKY	10	MTESYQEKY	MTESYEQEKY	0.9746	-99.9	0.0285	MTESYEQEY	MTESYEQEKY	0.0015	-99.9	15.8634	MESYEQEKY	MTESYEQEKY	0.0058	-99.9	8.7807	MTESYEQEY	MTESYEQEKY	0.0136	-99.9	12.5836	0.0285
AEPSRGPPLP	10	AEPSRGPLP	AEPSRGPPLP	0.0002	-99.9	68.3333	AEPSGPPLP	AEPSRGPPLP	0.0001	-99.9	60	AEPSGPPLP	AEPSRGPPLP	0.0149	-99.9	5.3677	AEPSRGPPL	AEPSRGPPL	0	-99.9	77.0833	5.3677
KEIEELQSQA	10	KIEELQSQA	KEIEELQSQA	0.0019	-99.9	23.9205	KIEELQSQA	KEIEELQSQA	0.0002	-99.9	37.5	KEIEELQSA	KEIEELQSQA	0.4174	-99.9	0.4449	KIEELQSQA	KEIEELQSQA	0.0015	-99.9	31.2465	0.4449
FSNPRALYL	9	FSNPRALYL	FSNPRALYL	0.4702	-99.9	0.5491	FSNPRALYL	FSNPRALYL	0.0122	-99.9	6.0521	FSNPRALYL	FSNPRALYL	0.004	-99.9	10.6554	FSNPRALYL	FSNPRALYL	0.9143	-99.9	0.0074	0.0074
ETEEDKFLLL	10	ETEDKFLLL	ETEEDKFLLL	0.1773	-99.9	1.4677	ETEDKFLLL	ETEEDKFLLL	0.0002	-99.9	35.9375	EEEDKFLLL	ETEEDKFLLL	0.0594	-99.9	2.5322	ETEDKFLLL	ETEEDKFLLL	0.0162	-99.9	11.4527	1.4677
FAIPLIEKL	9	FAIPLIEKL	FAIPLIEKL	0.0196	-99.9	6.1883	FAIPLIEKL	FAIPLIEKL	0.0006	-99.9	23.3051	FAIPLIEKL	FAIPLIEKL	0.0195	-99.9	4.6731	FAIPLIEKL	FAIPLIEKL	0.6342	-99.9	0.1416	0.1416
FMEKETPLRY	10	FMEETPLRY	FMEKETPLRY	0.9459	-99.9	0.0572	FMKETPLRY	FMEKETPLRY	0.099	-99.9	1.9995	FEKETPLRY	FMEKETPLRY	0.0393	-99.9	3.2226	FMEETPLRY	FMEKETPLRY	0.0609	-99.9	4.8698	0.0572
ISEQTGKELLY	11	ISEQTGLLY	ISEQTGKELLY	0.9603	-99.9	0.045	ISEQTGLLY	ISEQTGKELLY	0.0023	-99.9	13.2385	SEQTGKLLY	SEQTGKELLY	0.0023	-99.9	14.2334	ISEQTGLLY	ISEQTGKELLY	0.0144	-99.9	12.2128	0.045
KELAETIAA	9	KELAETIAA	KELAETIAA	0.0008	-99.9	36.6667	KELAETIAA	KELAETIAA	0.0006	-99.9	24.0577	KELAETIAA	KELAETIAA	0.8271	-99.9	0.0513	KELAETIAA	KELAETIAA	0.0023	-99.9	27.1787	0.0513
AEQDLIREL	9	AEQDLIREL	AEQDLIREL	0.01	-99.9	9.215	AEQDLIREL	AEQDLIREL	0.0017	-99.9	14.9196	AEQDLIREL	AEQDLIREL	0.9212	-99.9	0.0086	AEQDLIREL	AEQDLIREL	0.0184	-99.9	10.6449	0.0086
LSEAKLDEY	9	LSEAKLDEY	LSEAKLDEY	0.9779	-99.9	0.0255	LSEAKLDEY	LSEAKLDEY	0.0023	-99.9	13.2069	LSEAKLDEY	LSEAKLDEY	0.0011	-99.9	20.6339	LSEAKLDEY	LSEAKLDEY	0.0285	-99.9	8.1629	0.0255
HTDILKEKY	9	HTDILKEKY	HTDILKEKY	0.9945	-99.9	0.0057	HTDILKEKY	HTDILKEKY	0.0174	-99.9	5.0913	HTDILKEKY	HTDILKEKY	0.0014	-99.9	18.2922	HTDILKEKY	HTDILKEKY	0.0686	-99.9	4.4437	0.0057
TTDELEKLLY	10	TTDELELLY	TTDELEKLLY	0.9971	-99.9	0.003	TTDELKLLY	TTDELEKLLY	0.0284	-99.9	3.9869	TDELEKLLY	TTDELEKLLY	0.002	-99.9	15.3882	TTDELKLLY	TTDELEKLLY	0.048	-99.9	5.7934	0.003
ETDKNGFLQY	10	ETDKNGFLY	ETDKNGFLQY	0.9956	-99.9	0.0045	ETKNGFLQY	ETDKNGFLQY	0.0238	-99.9	4.3824	EDKNGFLQY	ETDKNGFLQY	0.0036	-99.9	11.2151	ETDKNGFLY	ETDKNGFLQY	0.0338	-99.9	7.3306	0.0045
LLEDKHFQSY	10	LLEDKHFQY	LLEDKHFQSY	0.878	-99.9	0.1199	LLDKHFQSY	LLEDKHFQSY	0.0305	-99.9	3.8691	LEDKHFQSY	LLEDKHFQSY	0.0549	-99.9	2.6677	LLDKHFQSY	LLEDKHFQSY	0.0208	-99.9	9.8747	0.1199
TTEESLRNYY	10	TTEESLNYY	TTEESLRNYY	0.9829	-99.9	0.0207	TTEESLNYY	TTEESLRNYY	0.0074	-99.9	7.6978	TEESLRNYY	TTEESLRNYY	0.0247	-99.9	4.1496	TTEESLNYY	TTEESLRNYY	0.0165	-99.9	11.332	0.0207
MMDPNSTQRY	10	MMDPSTQRY	MMDPNSTQRY	0.9859	-99.9	0.0177	MMDPNSTRY	MMDPNSTQRY	0.1328	-99.9	1.6596	MMDPNSTQY	MMDPNSTQRY	0.0053	-99.9	9.1459	MMDPNSTQY	MMDPNSTQRY	0.1738	-99.9	1.9153	0.0177
LSEKPTVTTVY	11	LSEKPTTVY	LSEKPTVTTVY	0.8414	-99.9	0.1482	LSEKPTVTY	LSEKPTVTTVY	0.001	-99.9	18.7734	SEKPTVTTY	SEKPTVTTVY	0.0098	-99.9	6.6052	LSEKPTVTY	LSEKPTVTTVY	0.0096	-99.9	15.0651	0.1482
VEQWPYRAVA	10	VEQPYRAVA	VEQWPYRAVA	0.0005	-99.9	45.92	VQWPYRAVA	VEQWPYRAVA	0.0001	-99.9	43.6667	VEWPYRAVA	VEQWPYRAVA	0.317	-99.9	0.6732	VQWPYRAVA	VEQWPYRAVA	0.0014	-99.9	31.8169	0.6732
LLLEPYNKY	9	LLLEPYNKY	LLLEPYNKY	0.4448	-99.9	0.5935	LLLEPYNKY	LLLEPYNKY	0.2438	-99.9	1.0324	LLLEPYNKY	LLLEPYNKY	0.0048	-99.9	9.6936	LLLEPYNKY	LLLEPYNKY	0.106	-99.9	3.0947	0.5935
DSDINNRLVY	10	DSDINNLVY	DSDINNRLVY	0.9671	-99.9	0.039	DSDNNRLVY	DSDINNRLVY	0.0051	-99.9	9.1388	SDINNRLVY	SDINNRLVY	0.0058	-99.9	8.7403	DSDNNRLVY	DSDINNRLVY	0.0087	-99.9	15.7746	0.039
YSEDRIGLADY	11	YSEDRIGLY	YSEDRIGLADY	0.9717	-99.9	0.0319	YSEDRIGLY	YSEDRIGLADY	0.0009	-99.9	19.9292	SEDRIGLAY	SEDRIGLADY	0.0054	-99.9	9.0703	YSEDRIGLY	YSEDRIGLADY	0.0126	-99.9	13.0834	0.0319
LTDPEAAKY	9	LTDPEAAKY	LTDPEAAKY	0.9987	-99.9	0.0013	LTDPEAAKY	LTDPEAAKY	0.0524	-99.9	2.9354	LTDPEAAKY	LTDPEAAKY	0.0028	-99.9	12.7212	LTDPEAAKY	LTDPEAAKY	0.2388	-99.9	1.3128	0.0013
VTDPEKLNNY	10	VTDPEKLNY	VTDPEKLNNY	0.9915	-99.9	0.0087	VTDPEKLNY	VTDPEKLNNY	0.031	-99.9	3.839	VDPEKLNNY	VTDPEKLNNY	0.0008	-99.9	23.3514	VTDPKLNNY	VTDPEKLNNY	0.0632	-99.9	4.7427	0.0087
KSDLFFHDY	9	KSDLFFHDY	KSDLFFHDY	0.974	-99.9	0.029	KSDLFFHDY	KSDLFFHDY	0.0332	-99.9	3.7145	KSDLFFHDY	KSDLFFHDY	0.0036	-99.9	11.1452	KSDLFFHDY	KSDLFFHDY	0.054	-99.9	5.324	0.029
YLDQVALSWRY	11	YLDQVALRY	YLDQVALSWRY	0.9126	-99.9	0.0868	YLDQVALRY	YLDQVALSWRY	0.0083	-99.9	7.264	YLDQVALSY	YLDQVALSWRY	0.0004	-99.9	34.5385	YLDQVALSY	YLDQVALSWRY	0.0208	-99.9	9.8714	0.0868
FVAEPDNKNVY	11	FVAEPDNKY	FVAEPDNKNVY	0.5082	-99.9	0.4862	FVAEPKNVY	FVAEPDNKNVY	0.0028	-99.9	11.9435	FEPDNKNVY	FVAEPDNKNVY	0.0089	-99.9	6.9646	FVAEPDNVY	FVAEPDNKNVY	0.0207	-99.9	9.9032	0.4862
YLDKEDTFFY	10	YLDEDTFFY	YLDKEDTFFY	0.9889	-99.9	0.0141	YLKEDTFFY	YLDKEDTFFY	0.0765	-99.9	2.3662	YDKEDTFFY	YLDKEDTFFY	0.0032	-99.9	11.9964	YLDEDTFFY	YLDKEDTFFY	0.1793	-99.9	1.8464	0.0141
LLDLDEELRY	10	LLDDEELRY	LLDLDEELRY	0.9676	-99.9	0.0383	LLLDEELRY	LLDLDEELRY	0.0351	-99.9	3.6034	LLDDEELRY	LLDLDEELRY	0.001	-99.9	21.8864	LLDDEELRY	LLDLDEELRY	0.0286	-99.9	8.1291	0.0383
LTDNGRHITY	10	LTDNGHITY	LTDNGRHITY	0.9939	-99.9	0.0063	LTNGRHITY	LTDNGRHITY	0.078	-99.9	2.3412	LDNGRHITY	LTDNGRHITY	0.0041	-99.9	10.4655	LTDNGHITY	LTDNGRHITY	0.0951	-99.9	3.4024	0.0063
ITDKNSLAY	9	ITDKNSLAY	ITDKNSLAY	0.9988	-99.9	0.0013	ITDKNSLAY	ITDKNSLAY	0.2773	-99.9	0.9168	ITDKNSLAY	ITDKNSLAY	0.0058	-99.9	8.7395	ITDKNSLAY	ITDKNSLAY	0.3289	-99.9	0.8234	0.0013
ETERIVTTY	9	ETERIVTTY	ETERIVTTY	0.9679	-99.9	0.0377	ETERIVTTY	ETERIVTTY	0.0202	-99.9	4.7569	ETERIVTTY	ETERIVTTY	0.0038	-99.9	10.8882	ETERIVTTY	ETERIVTTY	0.0354	-99.9	7.1093	0.0377
LLDVRDRDSY	10	LLDVRDDSY	LLDVRDRDSY	0.8687	-99.9	0.1283	LLDVRDRSY	LLDVRDRDSY	0.0065	-99.9	8.1512	LDVRDRDSY	LLDVRDRDSY	0.0007	-99.9	25.625	LLDVDRDSY	LLDVRDRDSY	0.0109	-99.9	14.1937	0.1283
VSSSDDKDAFY	11	VSDDKDAFY	VSSSDDKDAFY	0.9718	-99.9	0.0318	VSDDKDAFY	VSSSDDKDAFY	0.0019	-99.9	14.1888	VSDDKDAFY	VSSSDDKDAFY	0.0001	-99.9	53.9706	VSDDKDAFY	VSSSDDKDAFY	0.0126	-99.9	13.142	0.0318
LTDYFLKDEY	10	LTDYLKDEY	LTDYFLKDEY	0.9785	-99.9	0.0249	LTYFLKDEY	LTDYFLKDEY	0.0026	-99.9	12.4018	LDYFLKDEY	LTDYFLKDEY	0.0016	-99.9	17.2994	LTDYLKDEY	LTDYFLKDEY	0.0174	-99.9	10.9527	0.0249
YSDKEFAGSY	10	YSDEFAGSY	YSDKEFAGSY	0.9957	-99.9	0.0044	YSDEFAGSY	YSDKEFAGSY	0.0054	-99.9	8.9047	YDKEFAGSY	YSDKEFAGSY	0.0054	-99.9	9.0826	YSDEFAGSY	YSDKEFAGSY	0.0598	-99.9	4.9342	0.0044
IEDFEARIA	9	IEDFEARIA	IEDFEARIA	0.0053	-99.9	13.3472	IEDFEARIA	IEDFEARIA	0.0002	-99.9	40.1818	IEDFEARIA	IEDFEARIA	0.506	-99.9	0.3032	IEDFEARIA	IEDFEARIA	0.0004	-99.9	46.9032	0.3032
FLDKSGLQGY	10	FLDKSGLQY	FLDKSGLQGY	0.9816	-99.9	0.022	FLDKSGLQY	FLDKSGLQGY	0.0909	-99.9	2.1312	FDKSGLQGY	FLDKSGLQGY	0.0026	-99.9	13.2881	FLDKSGLQY	FLDKSGLQGY	0.1336	-99.9	2.4796	0.022
AEAPPPKIP	9	AEAPPPKIP	AEAPPPKIP	0.0003	-99.9	55.5634	AEAPPPKIP	AEAPPPKIP	0.0001	-99.9	43.6667	AEAPPPKIP	AEAPPPKIP	0.3308	-99.9	0.6343	AEAPPPKIP	AEAPPPKIP	0.0001	-99.9	61.5854	0.6343
HSERHVLLY	9	HSERHVLLY	HSERHVLLY	0.9939	-99.9	0.0062	HSERHVLLY	HSERHVLLY	0.0897	-99.9	2.1498	HSERHVLLY	HSERHVLLY	0.008	-99.9	7.3922	HSERHVLLY	HSERHVLLY	0.0767	-99.9	4.0498	0.0062
AEEEPNRIPS	10	AEEEPNIPS	AEEEPNRIPS	0.0003	-99.9	55.2113	AEEEPRIPS	AEEEPNRIPS	0.0001	-99.9	47.3333	AEEEPNIPS	AEEEPNRIPS	0.0555	-99.9	2.6498	AEEEPRIPS	AEEEPNRIPS	0	-99.9	70.7895	2.6498
AEIDNIKNQRA	11	AEIDNIQRA	AEIDNIKNQRA	0.0009	-99.9	34.6786	AIDNIKNQR	AEIDNIKNQR	0.0003	-99.9	33	AEIDNIQRA	AEIDNIKNQRA	0.3052	-99.9	0.7066	AEIDNIQRA	AEIDNIKNQRA	0.0003	-99.9	47.6897	0.7066
DSDFRKDDFY	10	DSDFKDDFY	DSDFRKDDFY	0.926	-99.9	0.0768	DSFRKDDFY	DSDFRKDDFY	0.0004	-99.9	30.3704	SDFRKDDFY	SDFRKDDFY	0.0009	-99.9	22.4938	DSDFKDDFY	DSDFRKDDFY	0.0019	-99.9	29.0944	0.0768
TEAVPRAPA	9	TEAVPRAPA	TEAVPRAPA	0.0009	-99.9	34.7857	TEAVPRAPA	TEAVPRAPA	0.0004	-99.9	30.1111	TEAVPRAPA	TEAVPRAPA	0.4342	-99.9	0.4131	TEAVPRAPA	TEAVPRAPA	0.0012	-99.9	33.2583	0.4131
KEIDAYIVQA	10	KIDAYIVQA	KEIDAYIVQA	0.0065	-99.9	11.8804	KIDAYIVQA	KEIDAYIVQA	0.0018	-99.9	14.7203	KEIDAIVQA	KEIDAYIVQA	0.734	-99.9	0.1075	KIDAYIVQA	KEIDAYIVQA	0.0359	-99.9	7.0467	0.1075
HEQSRIITV	9	HEQSRIITV	HEQSRIITV	0.0057	-99.9	12.837	HEQSRIITV	HEQSRIITV	0.0011	-99.9	18.2812	HEQSRIITV	HEQSRIITV	0.8979	-99.9	0.0131	HEQSRIITV	HEQSRIITV	0.0223	-99.9	9.4763	0.0131
ETEQTKFWDY	10	ETEQTKFDY	ETEQTKFWDY	0.854	-99.9	0.139	ETQTKFWDY	ETEQTKFWDY	0.0003	-99.9	31.56	EEQTKFWDY	ETEQTKFWDY	0.0041	-99.9	10.4785	ETEQTKFDY	ETEQTKFWDY	0.0027	-99.9	25.7233	0.139
SSDDSKLEY	9	SSDDSKLEY	SSDDSKLEY	0.9967	-99.9	0.0034	SSDDSKLEY	SSDDSKLEY	0.0894	-99.9	2.1558	SSDDSKLEY	SSDDSKLEY	0.0074	-99.9	7.7061	SSDDSKLEY	SSDDSKLEY	0.1606	-99.9	2.0951	0.0034
FSEPDFVAKFY	11	FSEPDFVFY	FSEPDFVAKFY	0.9611	-99.9	0.0443	FSEPDFVFY	FSEPDFVAKFY	0.0011	-99.9	18.3125	SEDFVAKFY	SEPDFVAKFY	0.0036	-99.9	11.2563	FSEPDFVAY	FSEPDFVAKFY	0.0196	-99.9	10.2254	0.0443
VTEKDLLLY	9	VTEKDLLLY	VTEKDLLLY	0.9964	-99.9	0.0037	VTEKDLLLY	VTEKDLLLY	0.0646	-99.9	2.6012	VTEKDLLLY	VTEKDLLLY	0.0011	-99.9	20.0893	VTEKDLLLY	VTEKDLLLY	0.0726	-99.9	4.2479	0.0037
YLDIPNPRY	9	YLDIPNPRY	YLDIPNPRY	0.9903	-99.9	0.0099	YLDIPNPRY	YLDIPNPRY	0.2394	-99.9	1.0499	YLDIPNPRY	YLDIPNPRY	0.0113	-99.9	6.1806	YLDIPNPRY	YLDIPNPRY	0.5285	-99.9	0.2747	0.0099
LTDPDGALAK	10	LTDPDGALK	LTDPDGALAK	0.4576	-99.9	0.5711	LTDPGALAK	LTDPDGALAK	0.2977	-99.9	0.8498	LDPDGALAK	LTDPDGALAK	0.0003	-99.9	38.4118	LTDPGALAK	LTDPDGALAK	0.019	-99.9	10.4484	0.5711
TEAGMFAIRA	10	TEAGFAIRA	TEAGMFAIRA	0.0017	-99.9	25.7521	TEAGFAIRA	TEAGMFAIRA	0.0002	-99.9	35.9375	TEAGFAIRA	TEAGMFAIRA	0.2882	-99.9	0.754	TAGMFAIRA	TEAGMFAIRA	0.0007	-99.9	39.2656	0.754
ALDGRETDFY	10	ALDGRTDFY	ALDGRETDFY	0.9374	-99.9	0.0653	ALDGRETFY	ALDGRETDFY	0.099	-99.9	1.999	ALDGRETFY	ALDGRETDFY	0.0006	-99.9	28.0698	ALDGRETFY	ALDGRETDFY	0.0238	-99.9	9.1234	0.0653
DTEFPNFKY	9	DTEFPNFKY	DTEFPNFKY	0.9826	-99.9	0.021	DTEFPNFKY	DTEFPNFKY	0.0082	-99.9	7.294	DTEFPNFKY	DTEFPNFKY	0.001	-99.9	21.0795	DTEFPNFKY	DTEFPNFKY	0.014	-99.9	12.413	0.021
YEKEGEFVA	9	YEKEGEFVA	YEKEGEFVA	0.0016	-99.9	26.4727	YEKEGEFVA	YEKEGEFVA	0.0002	-99.9	37.2143	YEKEGEFVA	YEKEGEFVA	0.8033	-99.9	0.0673	YEKEGEFVA	YEKEGEFVA	0.0045	-99.9	21.0486	0.0673
REYWNEQSA	9	REYWNEQSA	REYWNEQSA	0.0007	-99.9	39.5897	REYWNEQSA	REYWNEQSA	0.0005	-99.9	25.8261	REYWNEQSA	REYWNEQSA	0.7775	-99.9	0.0782	REYWNEQSA	REYWNEQSA	0.0028	-99.9	25.3433	0.0782
LTDRGVMSY	9	LTDRGVMSY	LTDRGVMSY	0.9981	-99.9	0.0019	LTDRGVMSY	LTDRGVMSY	0.2611	-99.9	0.9699	LTDRGVMSY	LTDRGVMSY	0.0034	-99.9	11.5771	LTDRGVMSY	LTDRGVMSY	0.2581	-99.9	1.1874	0.0019
TEQEFRIQLL	10	TEQEFRILL	TEQEFRIQLL	0.0055	-99.9	13.043	TEQEFRILL	TEQEFRIQLL	0.0002	-99.9	42.4444	TEQEFIQLL	TEQEFRIQLL	0.4567	-99.9	0.3768	TQEFRIQLL	TEQEFRIQLL	0.0029	-99.9	25.1933	0.3768
FVDKNNDLLY	10	FVDKNNLLY	FVDKNNDLLY	0.9938	-99.9	0.0064	FVDKNNLLY	FVDKNNDLLY	0.0439	-99.9	3.2316	FDKNNDLLY	FVDKNNDLLY	0.0016	-99.9	16.8768	FVDKNNLLY	FVDKNNDLLY	0.1763	-99.9	1.884	0.0064
VTDSIRDEY	9	VTDSIRDEY	VTDSIRDEY	0.9976	-99.9	0.0024	VTDSIRDEY	VTDSIRDEY	0.0479	-99.9	3.0808	VTDSIRDEY	VTDSIRDEY	0.0034	-99.9	11.5627	VTDSIRDEY	VTDSIRDEY	0.1912	-99.9	1.7224	0.0024
WEDDKVTEA	9	WEDDKVTEA	WEDDKVTEA	0.0301	-99.9	4.8423	WEDDKVTEA	WEDDKVTEA	0.0007	-99.9	22.726	WEDDKVTEA	WEDDKVTEA	0.6599	-99.9	0.1682	WEDDKVTEA	WEDDKVTEA	0.0196	-99.9	10.2468	0.1682
VTDRSDARLQY	11	VTDDARLQY	VTDRSDARLQY	0.9907	-99.9	0.0095	VTSDARLQY	VTDRSDARLQY	0.0142	-99.9	5.6032	VRSDARLQY	VTDRSDARLQY	0.0003	-99.9	35.8261	VTDDARLQY	VTDRSDARLQY	0.0291	-99.9	8.0406	0.0095
YSDVGRYIDHY	11	YSDVGIDHY	YSDVGRYIDHY	0.9783	-99.9	0.0251	YSDVGRYIY	YSDVGRYIDHY	0.0017	-99.9	15.1189	YSDVGRYHY	YSDVGRYIDHY	0.0004	-99.9	31.4375	YSDVGRYHY	YSDVGRYIDHY	0.0205	-99.9	9.9659	0.0251
LESELIKSA	9	LESELIKSA	LESELIKSA	0.0009	-99.9	36.1569	LESELIKSA	LESELIKSA	0.0001	-99.9	44	LESELIKSA	LESELIKSA	0.7271	-99.9	0.1125	LESELIKSA	LESELIKSA	0.0005	-99.9	42.7234	0.1125
VSDSKQFTYY	10	VSDSQFTYY	VSDSKQFTYY	0.9907	-99.9	0.0096	VSSKQFTYY	VSDSKQFTYY	0.0264	-99.9	4.1572	SDSKQFTYY	SDSKQFTYY	0.0052	-99.9	9.2364	VSDSKQFTY	VSDSKQFTYY	0.0453	-99.9	6.0177	0.0096
GEQGARIQSV	10	GEQGAIQSV	GEQGARIQSV	0.001	-99.9	33.6949	GEQGARISV	GEQGARIQSV	0.0002	-99.9	38.5385	GEQGAIQSV	GEQGARIQSV	0.5347	-99.9	0.2728	GQGARIQSV	GEQGARIQSV	0.0015	-99.9	31.6479	0.2728
YVDDPYQKY	9	YVDDPYQKY	YVDDPYQKY	0.9962	-99.9	0.0039	YVDDPYQKY	YVDDPYQKY	0.1108	-99.9	1.8762	YVDDPYQKY	YVDDPYQKY	0.0087	-99.9	7.0338	YVDDPYQKY	YVDDPYQKY	0.5403	-99.9	0.2558	0.0039
LEEQSRLIAA	10	LEEQSRLAA	LEEQSRLIAA	0.0007	-99.9	39.7179	LEEQSRIAA	LEEQSRLIAA	0.0001	-99.9	62.8571	LEEQSLIAA	LEEQSRLIAA	0.1677	-99.9	1.2593	LEEQSRLAA	LEEQSRLIAA	0.0001	-99.9	59.7692	1.2593
DTDISLIRY	9	DTDISLIRY	DTDISLIRY	0.9944	-99.9	0.0057	DTDISLIRY	DTDISLIRY	0.0142	-99.9	5.604	DTDISLIRY	DTDISLIRY	0.0016	-99.9	17.1695	DTDISLIRY	DTDISLIRY	0.0399	-99.9	6.5727	0.0057
QEDDRYYTA	9	QEDDRYYTA	QEDDRYYTA	0.0224	-99.9	5.7368	QEDDRYYTA	QEDDRYYTA	0.0009	-99.9	20.0549	QEDDRYYTA	QEDDRYYTA	0.7637	-99.9	0.0868	QEDDRYYTA	QEDDRYYTA	0.0038	-99.9	22.6173	0.0868
PTDSLNNDNKY	11	PTDSLNNKY	PTDSLNNDNKY	0.9222	-99.9	0.0804	PTDSLNNKY	PTDSLNNDNKY	0.0002	-99.9	42.5556	TDSLNNNKY	TDSLNNDNKY	0.0001	-99.9	65.3333	PTDSLNNKY	PTDSLNNDNKY	0.001	-99.9	35.8989	0.0804
VVEQLKDWLY	10	VVEQKDWLY	VVEQLKDWLY	0.9004	-99.9	0.0968	VVQLKDWLY	VVEQLKDWLY	0.0039	-99.9	10.3151	VEQLKDWLY	VVEQLKDWLY	0.0145	-99.9	5.4462	VVEQLKDLY	VVEQLKDWLY	0.0099	-99.9	14.8912	0.0968
ETERRMDFY	9	ETERRMDFY	ETERRMDFY	0.9709	-99.9	0.0331	ETERRMDFY	ETERRMDFY	0.0019	-99.9	14.3916	ETERRMDFY	ETERRMDFY	0.0004	-99.9	33.0741	ETERRMDFY	ETERRMDFY	0.0062	-99.9	18.4894	0.0331
NLDSQRLQY	9	NLDSQRLQY	NLDSQRLQY	0.9734	-99.9	0.0295	NLDSQRLQY	NLDSQRLQY	0.1675	-99.9	1.4005	NLDSQRLQY	NLDSQRLQY	0.003	-99.9	12.3364	NLDSQRLQY	NLDSQRLQY	0.0917	-99.9	3.4973	0.0295
ESDINSVRY	9	ESDINSVRY	ESDINSVRY	0.9938	-99.9	0.0064	ESDINSVRY	ESDINSVRY	0.0137	-99.9	5.7063	ESDINSVRY	ESDINSVRY	0.0018	-99.9	16.0569	ESDINSVRY	ESDINSVRY	0.0595	-99.9	4.9483	0.0064
ETDEQRLRDEY	11	ETDEQRLRY	ETDEQRLRDEY	0.9672	-99.9	0.0389	ETDEQRLRY	ETDEQRLRDEY	0.0009	-99.9	20.3846	EEQRLRDEY	ETDEQRLRDEY	0.0009	-99.9	22.1605	ETDEQRLEY	ETDEQRLRDEY	0.0072	-99.9	17.2884	0.0389
ETEKMIEKY	9	ETEKMIEKY	ETEKMIEKY	0.9691	-99.9	0.0359	ETEKMIEKY	ETEKMIEKY	0.0027	-99.9	12.2641	ETEKMIEKY	ETEKMIEKY	0.0015	-99.9	17.322	ETEKMIEKY	ETEKMIEKY	0.011	-99.9	14.0931	0.0359
ITDEQRQYY	9	ITDEQRQYY	ITDEQRQYY	0.9981	-99.9	0.002	ITDEQRQYY	ITDEQRQYY	0.1193	-99.9	1.7846	ITDEQRQYY	ITDEQRQYY	0.002	-99.9	15.3608	ITDEQRQYY	ITDEQRQYY	0.2716	-99.9	1.116	0.002
FSDGTHGGLRY	11	FSDGTGLRY	FSDGTHGGLRY	0.9955	-99.9	0.0046	FSDGGGLRY	FSDGTHGGLRY	0.0076	-99.9	7.5511	FSDGGGLRY	FSDGTHGGLRY	0.0005	-99.9	30.1389	FSDGGGLRY	FSDGTHGGLRY	0.0519	-99.9	5.476	0.0046
RSDPGGGGLAY	11	RSDPGGLAY	RSDPGGGGLAY	0.9595	-99.9	0.0456	RSDPGGLAY	RSDPGGGGLAY	0.0627	-99.9	2.6532	RSDPGGLAY	RSDPGGGGLAY	0.0019	-99.9	15.6078	RSDPGGLAY	RSDPGGGGLAY	0.0447	-99.9	6.0795	0.0456
AEQIKHILA	9	AEQIKHILA	AEQIKHILA	0.0023	-99.9	21.3249	AEQIKHILA	AEQIKHILA	0.0005	-99.9	26.7561	AEQIKHILA	AEQIKHILA	0.7123	-99.9	0.1232	AEQIKHILA	AEQIKHILA	0.0003	-99.9	49.5385	0.1232
MEVAVEKAVAA	11	MAVEKAVAA	MEVAVEKAVAA	0.0002	-99.9	60.2727	MAVEKAVAA	MEVAVEKAVAA	0	-99.9	76.4286	MEVEKAVAA	MEVAVEKAVAA	0.1189	-99.9	1.6452	MAVEKAVAA	MEVAVEKAVAA	0.0011	-99.9	34.3462	1.6452
MSEDKPQDY	9	MSEDKPQDY	MSEDKPQDY	0.9768	-99.9	0.0265	MSEDKPQDY	MSEDKPQDY	0.0071	-99.9	7.8183	MSEDKPQDY	MSEDKPQDY	0.0011	-99.9	20.6875	MSEDKPQDY	MSEDKPQDY	0.0366	-99.9	6.9573	0.0265
VTAQVVGTERY	11	VTAQGTERY	VTAQVVGTERY	0.7628	-99.9	0.2077	VTAQVVGTY	VTAQVVGTERY	0.0039	-99.9	10.2961	VQVVGTERY	VTAQVVGTERY	0.0004	-99.9	32.8	VTAQVVGTY	VTAQVVGTERY	0.0081	-99.9	16.3194	0.2077
SEIDMSVKA	9	SEIDMSVKA	SEIDMSVKA	0.0031	-99.9	18.3605	SEIDMSVKA	SEIDMSVKA	0.001	-99.9	18.7969	SEIDMSVKA	SEIDMSVKA	0.922	-99.9	0.0085	SEIDMSVKA	SEIDMSVKA	0.0062	-99.9	18.4298	0.0085
RTDPVVADY	9	RTDPVVADY	RTDPVVADY	0.995	-99.9	0.0051	RTDPVVADY	RTDPVVADY	0.3514	-99.9	0.6949	RTDPVVADY	RTDPVVADY	0.0072	-99.9	7.8152	RTDPVVADY	RTDPVVADY	0.371	-99.9	0.6582	0.0051
YTDSEPRATY	10	YTDSEPATY	YTDSEPRATY	0.9965	-99.9	0.0036	YTSEPRATY	YTDSEPRATY	0.0702	-99.9	2.4682	YDSEPRATY	YTDSEPRATY	0.0094	-99.9	6.778	YTDEPRATY	YTDSEPRATY	0.2405	-99.9	1.3007	0.0036
IEIQKAFAV	9	IEIQKAFAV	IEIQKAFAV	0.0034	-99.9	17.304	IEIQKAFAV	IEIQKAFAV	0.0005	-99.9	25.8043	IEIQKAFAV	IEIQKAFAV	0.8195	-99.9	0.056	IEIQKAFAV	IEIQKAFAV	0.0265	-99.9	8.5279	0.056
VSSTSEIGTRY	11	VTSEIGTRY	VSSTSEIGTRY	0.8364	-99.9	0.1517	VTSEIGTRY	VSSTSEIGTRY	0.011	-99.9	6.3526	VSSEIGTRY	VSSTSEIGTRY	0.0002	-99.9	46	VSSEIGTRY	VSSTSEIGTRY	0.0132	-99.9	12.7819	0.1517
AEQTGRWWIV	10	AEQTGRWIV	AEQTGRWWIV	0.0006	-99.9	41.5714	AEQTGRWIV	AEQTGRWWIV	0.0001	-99.9	58.8889	AEQTGRWIV	AEQTGRWWIV	0.3154	-99.9	0.6777	AQTGRWWIV	AEQTGRWWIV	0.0006	-99.9	41.0189	0.6777
YTDKIMTYL	9	YTDKIMTYL	YTDKIMTYL	0.9204	-99.9	0.0816	YTDKIMTYL	YTDKIMTYL	0.0072	-99.9	7.7661	YTDKIMTYL	YTDKIMTYL	0.0053	-99.9	9.1547	YTDKIMTYL	YTDKIMTYL	0.9618	-99.9	0.0033	0.0033
SSVATITRL	9	SSVATITRL	SSVATITRL	0.0208	-99.9	5.962	SSVATITRL	SSVATITRL	0.0047	-99.9	9.495	SSVATITRL	SSVATITRL	0.0041	-99.9	10.5215	SSVATITRL	SSVATITRL	0.3959	-99.9	0.5751	0.5751
LLDTAQKNLY	10	LLDTAQNLY	LLDTAQKNLY	0.9743	-99.9	0.0288	LLDTAQNLY	LLDTAQKNLY	0.027	-99.9	4.1028	LLDTAQNLY	LLDTAQKNLY	0.0004	-99.9	32.4333	LLDTAQNLY	LLDTAQKNLY	0.0393	-99.9	6.6447	0.0288
SEIGAITRSA	10	SEIGAITRA	SEIGAITRSA	0.0012	-99.9	30.3462	SEIGAITRA	SEIGAITRSA	0.0005	-99.9	25.7174	SEIGAITSA	SEIGAITRSA	0.6641	-99.9	0.1639	SEIGAITSA	SEIGAITRSA	0.0031	-99.9	24.503	0.1639
MTERQDLVY	9	MTERQDLVY	MTERQDLVY	0.9951	-99.9	0.005	MTERQDLVY	MTERQDLVY	0.0177	-99.9	5.0432	MTERQDLVY	MTERQDLVY	0.0015	-99.9	17.3955	MTERQDLVY	MTERQDLVY	0.0447	-99.9	6.0794	0.005
ASELKALGY	9	ASELKALGY	ASELKALGY	0.9636	-99.9	0.0423	ASELKALGY	ASELKALGY	0.0489	-99.9	3.0412	ASELKALGY	ASELKALGY	0.0039	-99.9	10.7919	ASELKALGY	ASELKALGY	0.0253	-99.9	8.7814	0.0423
TSEDISQTSKY	11	TSEDITSKY	TSEDISQTSKY	0.9639	-99.9	0.0421	TSISQTSKY	TSEDISQTSKY	0.0014	-99.9	16.2935	SEDISQTSY	SEDISQTSKY	0.0019	-99.9	15.7569	TSEDITSKY	TSEDISQTSKY	0.0112	-99.9	13.9726	0.0421
DSYSSSRSDLY	11	DSYSSSDLY	DSYSSSRSDLY	0.5707	-99.9	0.3997	DSYSSSRSY	DSYSSSRSDLY	0.0016	-99.9	15.5374	DSYSSSRSY	DSYSSSRSDLY	0.0001	-99.9	51.1765	DSYSSSRLY	DSYSSSRSDLY	0.0014	-99.9	32.0222	0.3997
AEIMKTLEV	9	AEIMKTLEV	AEIMKTLEV	0.0056	-99.9	12.9322	AEIMKTLEV	AEIMKTLEV	0.0012	-99.9	17.6689	AEIMKTLEV	AEIMKTLEV	0.8913	-99.9	0.0152	AEIMKTLEV	AEIMKTLEV	0.0282	-99.9	8.2116	0.0152
LTEQRALLY	9	LTEQRALLY	LTEQRALLY	0.9968	-99.9	0.0033	LTEQRALLY	LTEQRALLY	0.0944	-99.9	2.0735	LTEQRALLY	LTEQRALLY	0.0019	-99.9	15.6118	LTEQRALLY	LTEQRALLY	0.0609	-99.9	4.8693	0.0033
LEIKPPPSA	9	LEIKPPPSA	LEIKPPPSA	0.0011	-99.9	31.9714	LEIKPPPSA	LEIKPPPSA	0.0005	-99.9	25.2391	LEIKPPPSA	LEIKPPPSA	0.7835	-99.9	0.076	LEIKPPPSA	LEIKPPPSA	0.0036	-99.9	23.0654	0.076
YEKEEDWRNAA	11	YEEDWRNAA	YEKEEDWRNAA	0.0005	-99.9	46.36	YEKEERNAA	YEKEEDWRNAA	0	-99.9	73.125	YEEDWRNAA	YEKEEDWRNAA	0.1321	-99.9	1.5167	YEEDWRNAA	YEKEEDWRNAA	0.0002	-99.9	55.7692	1.5167
NTDFGDSGRLY	11	NTDFGDSLY	NTDFGDSGRLY	0.9902	-99.9	0.0102	NTDDSGRLY	NTDFGDSGRLY	0.0021	-99.9	13.5833	TDFDSGRLY	TDFGDSGRLY	0.0004	-99.9	31.625	NTDDSGRLY	NTDFGDSGRLY	0.0122	-99.9	13.3543	0.0102
MEVEAPSKPA	10	MVEAPSKPA	MEVEAPSKPA	0.0013	-99.9	28.8391	MVEAPSKPA	MEVEAPSKPA	0.0001	-99.9	45.625	MEVEAPSKA	MEVEAPSKPA	0.2516	-99.9	0.8747	MVEAPSKPA	MEVEAPSKPA	0.0017	-99.9	30.0523	0.8747
FEQGGARVV	9	FEQGGARVV	FEQGGARVV	0.0027	-99.9	19.5412	FEQGGARVV	FEQGGARVV	0.0002	-99.9	42.4444	FEQGGARVV	FEQGGARVV	0.7986	-99.9	0.0704	FEQGGARVV	FEQGGARVV	0.02	-99.9	10.1213	0.0704
FEIIDDHRA	9	FEIIDDHRA	FEIIDDHRA	0.0021	-99.9	22.7797	FEIIDDHRA	FEIIDDHRA	0.0001	-99.9	54.375	FEIIDDHRA	FEIIDDHRA	0.4618	-99.9	0.3691	FEIIDDHRA	FEIIDDHRA	0.0013	-99.9	33.0167	0.3691
YAFVRPVIL	9	YAFVRPVIL	YAFVRPVIL	0.0175	-99.9	6.639	YAFVRPVIL	YAFVRPVIL	0.0035	-99.9	10.9034	YAFVRPVIL	YAFVRPVIL	0.0222	-99.9	4.3749	YAFVRPVIL	YAFVRPVIL	0.6523	-99.9	0.1233	0.1233
LSDLLDWKY	9	LSDLLDWKY	LSDLLDWKY	0.9926	-99.9	0.0076	LSDLLDWKY	LSDLLDWKY	0.0047	-99.9	9.4741	LSDLLDWKY	LSDLLDWKY	0.0005	-99.9	29.8649	LSDLLDWKY	LSDLLDWKY	0.0416	-99.9	6.3876	0.0076
SEQETLVRP	9	SEQETLVRP	SEQETLVRP	0.0004	-99.9	48.3636	SEQETLVRP	SEQETLVRP	0.0001	-99.9	43.3333	SEQETLVRP	SEQETLVRP	0.3885	-99.9	0.4994	SEQETLVRP	SEQETLVRP	0.0002	-99.9	51.701	0.4994
LLDPKYGMFRY	11	LLDPGMFRY	LLDPKYGMFRY	0.8861	-99.9	0.1114	LLDPGMFRY	LLDPKYGMFRY	0.0156	-99.9	5.3605	LLDPGMFRY	LLDPKYGMFRY	0.0002	-99.9	45.6364	LLDPGMFRY	LLDPKYGMFRY	0.0193	-99.9	10.347	0.1114
RSEEGRLYY	9	RSEEGRLYY	RSEEGRLYY	0.9755	-99.9	0.0276	RSEEGRLYY	RSEEGRLYY	0.2334	-99.9	1.0737	RSEEGRLYY	RSEEGRLYY	0.0085	-99.9	7.1441	RSEEGRLYY	RSEEGRLYY	0.1402	-99.9	2.3855	0.0276
YSFDNLPEKY	10	YSDNLPEKY	YSFDNLPEKY	0.9896	-99.9	0.0119	YSFDNLPKY	YSFDNLPEKY	0.0473	-99.9	3.1038	YSFDNLPEY	YSFDNLPEKY	0.0024	-99.9	13.9307	YSFDNLPEY	YSFDNLPEKY	0.1604	-99.9	2.0968	0.0119
LTDYLKNTY	9	LTDYLKNTY	LTDYLKNTY	0.995	-99.9	0.0051	LTDYLKNTY	LTDYLKNTY	0.034	-99.9	3.6671	LTDYLKNTY	LTDYLKNTY	0.0016	-99.9	17.1864	LTDYLKNTY	LTDYLKNTY	0.1606	-99.9	2.0948	0.0051
IGGIGTVPVGR	11	IIGTVPVGR	IGGIGTVPVGR	0.0001	-99.9	69.3333	IIGTVPVGR	IGGIGTVPVGR	0.0049	-99.9	9.3018	IIGTVPVGR	IGGIGTVPVGR	0	-99.9	93.75	IIGTVPVGR	IGGIGTVPVGR	0.0001	-99.9	65.1786	9.3018
YSSSRSDLY	9	YSSSRSDLY	YSSSRSDLY	0.9881	-99.9	0.0155	YSSSRSDLY	YSSSRSDLY	0.0267	-99.9	4.1293	YSSSRSDLY	YSSSRSDLY	0.0021	-99.9	14.8118	YSSSRSDLY	YSSSRSDLY	0.0905	-99.9	3.5415	0.0155
AEDLNTRVA	9	AEDLNTRVA	AEDLNTRVA	0.0066	-99.9	11.7039	AEDLNTRVA	AEDLNTRVA	0.0003	-99.9	31.28	AEDLNTRVA	AEDLNTRVA	0.824	-99.9	0.0532	AEDLNTRVA	AEDLNTRVA	0.0009	-99.9	36.5833	0.0532
AIDEDVLRY	9	AIDEDVLRY	AIDEDVLRY	0.9883	-99.9	0.0153	AIDEDVLRY	AIDEDVLRY	0.2239	-99.9	1.1133	AIDEDVLRY	AIDEDVLRY	0.0059	-99.9	8.6538	AIDEDVLRY	AIDEDVLRY	0.2128	-99.9	1.523	0.0153
YVFPGVTRL	9	YVFPGVTRL	YVFPGVTRL	0.0802	-99.9	2.5746	YVFPGVTRL	YVFPGVTRL	0.0666	-99.9	2.5463	YVFPGVTRL	YVFPGVTRL	0.0315	-99.9	3.6492	YVFPGVTRL	YVFPGVTRL	0.934	-99.9	0.0057	0.0057
LLEKEILYY	9	LLEKEILYY	LLEKEILYY	0.9656	-99.9	0.0407	LLEKEILYY	LLEKEILYY	0.2112	-99.9	1.1692	LLEKEILYY	LLEKEILYY	0.0025	-99.9	13.482	LLEKEILYY	LLEKEILYY	0.0722	-99.9	4.2668	0.0407
LIDADPYLKY	10	LIDDPYLKY	LIDADPYLKY	0.9839	-99.9	0.0198	LIADPYLKY	LIDADPYLKY	0.1336	-99.9	1.6538	LDADPYLKY	LIDADPYLKY	0.0036	-99.9	11.2796	LIDDPYLKY	LIDADPYLKY	0.0753	-99.9	4.1185	0.0198
AELQRLVAA	9	AELQRLVAA	AELQRLVAA	0.0011	-99.9	32.5075	AELQRLVAA	AELQRLVAA	0.0007	-99.9	22.6712	AELQRLVAA	AELQRLVAA	0.8684	-99.9	0.0239	AELQRLVAA	AELQRLVAA	0.0015	-99.9	31.1549	0.0239
RTEEGPTLSY	10	RTEEGPTLY	RTEEGPTLSY	0.9818	-99.9	0.0217	RTEGPTLSY	RTEEGPTLSY	0.2363	-99.9	1.0624	REEGPTLSY	RTEEGPTLSY	0.0858	-99.9	2.0595	RTEEPTLSY	RTEEGPTLSY	0.0729	-99.9	4.2366	0.0217
QEDDRQLIA	9	QEDDRQLIA	QEDDRQLIA	0.0168	-99.9	6.7986	QEDDRQLIA	QEDDRQLIA	0.0009	-99.9	20.2967	QEDDRQLIA	QEDDRQLIA	0.541	-99.9	0.2664	QEDDRQLIA	QEDDRQLIA	0.0031	-99.9	24.2861	0.2664
VEVEGTVKA	9	VEVEGTVKA	VEVEGTVKA	0.0021	-99.9	22.4463	VEVEGTVKA	VEVEGTVKA	0.0006	-99.9	23.2034	VEVEGTVKA	VEVEGTVKA	0.8411	-99.9	0.0431	VEVEGTVKA	VEVEGTVKA	0.0041	-99.9	21.9069	0.0431
MEDIKILIA	9	MEDIKILIA	MEDIKILIA	0.0272	-99.9	5.1418	MEDIKILIA	MEDIKILIA	0.0007	-99.9	22.6027	MEDIKILIA	MEDIKILIA	0.7159	-99.9	0.1206	MEDIKILIA	MEDIKILIA	0.0047	-99.9	20.6812	0.1206
KEMLETQVA	9	KEMLETQVA	KEMLETQVA	0.0008	-99.9	37.8696	KEMLETQVA	KEMLETQVA	0.0002	-99.9	37.5	KEMLETQVA	KEMLETQVA	0.8573	-99.9	0.0328	KEMLETQVA	KEMLETQVA	0.0014	-99.9	31.8239	0.0328
AEQQALRLEV	10	AEQQARLEV	AEQQALRLEV	0.0014	-99.9	28.7126	AEQQARLEV	AEQQALRLEV	0.0002	-99.9	42.6667	AEQQALLEV	AEQQALRLEV	0.4806	-99.9	0.3412	AQQALRLEV	AEQQALRLEV	0.0022	-99.9	27.8043	0.3412
KEGKPPISVKF	11	KEPPISVKF	KEGKPPISVKF	0.0026	-99.9	20.0455	KGKPPISVK	KEGKPPISVK	0.0011	-99.9	18.4688	KEGPISVKF	KEGKPPISVKF	0.0476	-99.9	2.8869	KEPPISVKF	KEGKPPISVKF	0.0005	-99.9	42.383	2.8869
LEMLTGQERVA	11	LEMLTGQEA	LEMLTGQERVA	0.0001	-99.9	78.1034	LEMGQERVA	LEMLTGQERVA	0	-99.9	89	LEMLTGQVA	LEMLTGQERVA	0.0819	-99.9	2.1275	LLTGQERVA	LEMLTGQERVA	0	-99.9	72.8947	2.1275
AEEEAATRIPA	11	AEEEAATRA	AEEEAATRIPA	0.0003	-99.9	57.7465	AEEEAATRA	AEEEAATRIPA	0	-99.9	70.625	AEEEAAIPA	AEEEAATRIPA	0.1132	-99.9	1.7057	AEAATRIPA	AEEEAATRIPA	0	-99.9	74.7368	1.7057
TEINSQRIAA	10	TINSQRIAA	TEINSQRIAA	0.0015	-99.9	26.8909	TINSQRIAA	TEINSQRIAA	0.0005	-99.9	26.1463	TEINSQIAA	TEINSQRIAA	0.4004	-99.9	0.477	TINSQRIAA	TEINSQRIAA	0.0016	-99.9	30.8721	0.477
IEDGKVVTV	9	IEDGKVVTV	IEDGKVVTV	0.0345	-99.9	4.4507	IEDGKVVTV	IEDGKVVTV	0.0021	-99.9	13.592	IEDGKVVTV	IEDGKVVTV	0.861	-99.9	0.0304	IEDGKVVTV	IEDGKVVTV	0.1437	-99.9	2.3363	0.0304
VAITRVANL	9	VAITRVANL	VAITRVANL	0.0028	-99.9	19.2157	VAITRVANL	VAITRVANL	0.0019	-99.9	14.479	VAITRVANL	VAITRVANL	0.0054	-99.9	9.1169	VAITRVANL	VAITRVANL	0.329	-99.9	0.8231	0.8231
YTFGTKEPLY	10	YTFGTKELY	YTFGTKEPLY	0.798	-99.9	0.1776	YTFGTKPLY	YTFGTKEPLY	0.115	-99.9	1.8304	YTFGTKPLY	YTFGTKEPLY	0.0012	-99.9	19.5312	YTFGKEPLY	YTFGTKEPLY	0.0774	-99.9	4.0183	0.1776
VEYETYKEA	9	VEYETYKEA	VEYETYKEA	0.0014	-99.9	28.5517	VEYETYKEA	VEYETYKEA	0.0004	-99.9	28.4412	VEYETYKEA	VEYETYKEA	0.8298	-99.9	0.0496	VEYETYKEA	VEYETYKEA	0.0023	-99.9	27.3362	0.0496
LEESSPKLP	9	LEESSPKLP	LEESSPKLP	0.0003	-99.9	54.0761	LEESSPKLP	LEESSPKLP	0	-99.9	80	LEESSPKLP	LEESSPKLP	0.0262	-99.9	4.0188	LEESSPKLP	LEESSPKLP	0	-99.9	86	4.0188
AEEAARLSVAA	11	AEEAARLSA	AEEAARLSVAA	0.0004	-99.9	50.0543	AEEAARVAA	AEEAARLSVAA	0	-99.9	64.2857	AEEAASVAA	AEEAARLSVAA	0.2072	-99.9	1.0451	AAARLSVAA	AEEAARLSVAA	0.0005	-99.9	43.2683	1.0451
AEAEFYRQV	9	AEAEFYRQV	AEAEFYRQV	0.0085	-99.9	10.1608	AEAEFYRQV	AEAEFYRQV	0.0011	-99.9	18.6719	AEAEFYRQV	AEAEFYRQV	0.9347	-99.9	0.0071	AEAEFYRQV	AEAEFYRQV	0.0354	-99.9	7.1088	0.0071
YLEETSIRY	9	YLEETSIRY	YLEETSIRY	0.9859	-99.9	0.0177	YLEETSIRY	YLEETSIRY	0.1808	-99.9	1.3212	YLEETSIRY	YLEETSIRY	0.0079	-99.9	7.427	YLEETSIRY	YLEETSIRY	0.329	-99.9	0.8232	0.0177
SEEQYNKIVIP	11	SEEQNKIVI	SEEQYNKIVI	0.0001	-99.9	81.4583	SQYNKIVIP	SEEQYNKIVIP	0	-99.9	80.8333	SEYNKIVIP	SEEQYNKIVIP	0.0248	-99.9	4.1405	SQYNKIVIP	SEEQYNKIVIP	0.0001	-99.9	65.3571	4.1405
FSEIDLEKY	9	FSEIDLEKY	FSEIDLEKY	0.9829	-99.9	0.0207	FSEIDLEKY	FSEIDLEKY	0.0012	-99.9	17.6959	FSEIDLEKY	FSEIDLEKY	0.0013	-99.9	18.7662	FSEIDLEKY	FSEIDLEKY	0.0444	-99.9	6.1098	0.0207
FIDVDDERWHY	11	FVDDERWHY	FIDVDDERWHY	0.9415	-99.9	0.0613	FVDDERWHY	FIDVDDERWHY	0.0011	-99.9	17.9797	FVDDERWHY	FIDVDDERWHY	0.0002	-99.9	42.7143	FVDDERWHY	FIDVDDERWHY	0.0212	-99.9	9.7688	0.0613
GTDGQGGTFRY	11	GTDGGTFRY	GTDGQGGTFRY	0.9759	-99.9	0.0273	GTQGGTFRY	GTDGQGGTFRY	0.0279	-99.9	4.0255	GTDGGTFRY	GTDGQGGTFRY	0.0003	-99.9	39.375	GTDGGTFRY	GTDGQGGTFRY	0.0219	-99.9	9.5574	0.0273
TEQRNVYKDL	10	TEQRNVYKL	TEQRNVYKDL	0.001	-99.9	33.8644	TEQRNVYKL	TEQRNVYKDL	0.0001	-99.9	63.5714	TEQRNVYKL	TEQRNVYKDL	0.0875	-99.9	2.0313	TEQRNVYKL	TEQRNVYKDL	0.0002	-99.9	57.3077	2.0313
HEQFKATLP	9	HEQFKATLP	HEQFKATLP	0.0004	-99.9	48.0455	HEQFKATLP	HEQFKATLP	0.0001	-99.9	52.0833	HEQFKATLP	HEQFKATLP	0.1317	-99.9	1.5206	HEQFKATLP	HEQFKATLP	0	-99.9	77.0833	1.5206
YTFPNGAKY	9	YTFPNGAKY	YTFPNGAKY	0.9527	-99.9	0.0512	YTFPNGAKY	YTFPNGAKY	0.4732	-99.9	0.4195	YTFPNGAKY	YTFPNGAKY	0.0089	-99.9	6.9455	YTFPNGAKY	YTFPNGAKY	0.5023	-99.9	0.3188	0.0512
TTEERTQLY	9	TTEERTQLY	TTEERTQLY	0.996	-99.9	0.0041	TTEERTQLY	TTEERTQLY	0.0403	-99.9	3.3696	TTEERTQLY	TTEERTQLY	0.0017	-99.9	16.6019	TTEERTQLY	TTEERTQLY	0.0601	-99.9	4.9154	0.0041
DLEKEAPWEY	10	DLEEAPWEY	DLEKEAPWEY	0.6881	-99.9	0.2787	DLKEAPWEY	DLEKEAPWEY	0.0026	-99.9	12.5169	DEKEAPWEY	DLEKEAPWEY	0.0152	-99.9	5.3131	DLEEAPWEY	DLEKEAPWEY	0.0013	-99.9	33.175	0.2787
KEIEEYIHKP	10	KIEEYIHKP	KEIEEYIHKP	0.0003	-99.9	53.1522	KEIEEYIHK	KEIEEYIHK	0.0008	-99.9	21.3462	KEIEYIHKP	KEIEEYIHKP	0.1201	-99.9	1.6325	KIEEYIHKP	KEIEEYIHKP	0.0001	-99.9	58.2308	1.6325
VTDKSMVDKY	10	VTDSMVDKY	VTDKSMVDKY	0.9924	-99.9	0.0078	VTDKSMVKY	VTDKSMVDKY	0.0189	-99.9	4.8986	VDKSMVDKY	VTDKSMVDKY	0.0016	-99.9	17.113	VTDKSMVKY	VTDKSMVDKY	0.0303	-99.9	7.8602	0.0078
GEVFKTYNV	9	GEVFKTYNV	GEVFKTYNV	0.0018	-99.9	24.3286	GEVFKTYNV	GEVFKTYNV	0.0004	-99.9	29.7812	GEVFKTYNV	GEVFKTYNV	0.6184	-99.9	0.2033	GEVFKTYNV	GEVFKTYNV	0.0145	-99.9	12.1832	0.2033
NEEEIRANVA	10	NEEEIRNVA	NEEEIRANVA	0.0006	-99.9	43.4138	NEEEIRANA	NEEEIRANVA	0.0001	-99.9	59.4444	NEEEIANVA	NEEEIRANVA	0.2402	-99.9	0.9159	NEEEIRAVA	NEEEIRANVA	0.0001	-99.9	69.1071	0.9159
FTDEEGYGRYL	11	FTDEEGYRY	FTDEEGYGRY	0.9029	-99.9	0.0945	FTDEEGYYL	FTDEEGYGRYL	0.0002	-99.9	36.3333	FEEGYGRYL	FTDEEGYGRYL	0.0285	-99.9	3.8522	FTDEEGYYL	FTDEEGYGRYL	0.2811	-99.9	1.0567	0.0945
LLDTAQRALY	10	LLDTAQALY	LLDTAQRALY	0.9661	-99.9	0.0403	LLDTARALY	LLDTAQRALY	0.0472	-99.9	3.1084	LLDTAQALY	LLDTAQRALY	0.0007	-99.9	25.3036	LLDTAQALY	LLDTAQRALY	0.0505	-99.9	5.584	0.0403
REIQVQHPAA	10	REIQVQHAA	REIQVQHPAA	0.0006	-99.9	43.8966	RIQVQHPAA	REIQVQHPAA	0.0003	-99.9	34.0556	REIQVQHAA	REIQVQHPAA	0.5908	-99.9	0.2243	REIQVHPAA	REIQVQHPAA	0.0035	-99.9	23.1744	0.2243
LVDAFVEHRY	10	LVDAVEHRY	LVDAFVEHRY	0.9774	-99.9	0.0259	LVDAFVHRY	LVDAFVEHRY	0.0138	-99.9	5.6869	LDAFVEHRY	LVDAFVEHRY	0.0008	-99.9	23.4459	LVDAVEHRY	LVDAFVEHRY	0.0421	-99.9	6.3341	0.0259
RELEDDARVIA	11	REDDARVIA	RELEDDARVIA	0.0011	-99.9	32.3433	REDDARVIA	RELEDDARVIA	0.0001	-99.9	49.1667	RELDARVIA	RELEDDARVIA	0.3347	-99.9	0.6233	RELDARVIA	RELEDDARVIA	0.0004	-99.9	45.25	0.6233
LSEWQKELY	9	LSEWQKELY	LSEWQKELY	0.9712	-99.9	0.0326	LSEWQKELY	LSEWQKELY	0.0017	-99.9	15	LSEWQKELY	LSEWQKELY	0.0003	-99.9	37.5263	LSEWQKELY	LSEWQKELY	0.0207	-99.9	9.903	0.0326
AEYQRNIVS	9	AEYQRNIVS	AEYQRNIVS	0.0007	-99.9	39.9487	AEYQRNIVS	AEYQRNIVS	0.001	-99.9	18.8672	AEYQRNIVS	AEYQRNIVS	0.6744	-99.9	0.1533	AEYQRNIVS	AEYQRNIVS	0.0014	-99.9	32.037	0.1533
EIDKNDHLY	9	EIDKNDHLY	EIDKNDHLY	0.9845	-99.9	0.0192	EIDKNDHLY	EIDKNDHLY	0.0157	-99.9	5.349	EIDKNDHLY	EIDKNDHLY	0.0014	-99.9	18.4481	EIDKNDHLY	EIDKNDHLY	0.0715	-99.9	4.3005	0.0192
IEDGKAVIP	9	IEDGKAVIP	IEDGKAVIP	0.0012	-99.9	30.4872	IEDGKAVIP	IEDGKAVIP	0.0002	-99.9	39.0833	IEDGKAVIP	IEDGKAVIP	0.2177	-99.9	0.9936	IEDGKAVIP	IEDGKAVIP	0.0003	-99.9	47.5172	0.9936
ETDPDAQAKAY	11	ETDPDAQAY	ETDPDAQAKAY	0.9656	-99.9	0.0407	ETDPDAQAY	ETDPDAQAKAY	0.0006	-99.9	24.9615	ETDPDAQAY	ETDPDAQAKAY	0.0002	-99.9	42.8571	ETDPDAQAY	ETDPDAQAKAY	0.0066	-99.9	17.9154	0.0407
KESDIYIVA	9	KESDIYIVA	KESDIYIVA	0.003	-99.9	18.5408	KESDIYIVA	KESDIYIVA	0.0017	-99.9	14.9965	KESDIYIVA	KESDIYIVA	0.9215	-99.9	0.0085	KESDIYIVA	KESDIYIVA	0.0065	-99.9	18.1155	0.0085
HLDGQPFLRY	10	HLDQPFLRY	HLDGQPFLRY	0.9795	-99.9	0.024	HLDGPFLRY	HLDGQPFLRY	0.2894	-99.9	0.8771	HDGQPFLRY	HLDGQPFLRY	0.004	-99.9	10.5852	HLDGPFLRY	HLDGQPFLRY	0.095	-99.9	3.4037	0.024
VNLPINGNGKQ	11	VPINGNGKQ	VNLPINGNGKQ	0.0001	-99.9	81.4583	VLPINGNGK	VNLPINGNGK	0.0002	-99.9	37.8571	VPINGNGKQ	VNLPINGNGKQ	0	-99.9	85	VPINGNGKQ	VNLPINGNGKQ	0	-99.9	86	37.8571
TSERGSFSLY	10	TSERGSFLY	TSERGSFSLY	0.9753	-99.9	0.0278	TSRGSFSLY	TSERGSFSLY	0.0197	-99.9	4.8081	TERGSFSLY	TSERGSFSLY	0.0264	-99.9	4.0004	TSEGSFSLY	TSERGSFSLY	0.0132	-99.9	12.8037	0.0278
REYQELMSV	9	REYQELMSV	REYQELMSV	0.0039	-99.9	16.1031	REYQELMSV	REYQELMSV	0.003	-99.9	11.6279	REYQELMSV	REYQELMSV	0.9371	-99.9	0.0068	REYQELMSV	REYQELMSV	0.07	-99.9	4.3751	0.0068
LSDIGSGIRY	10	LSDIGGIRY	LSDIGSGIRY	0.9931	-99.9	0.0071	LSIGSGIRY	LSDIGSGIRY	0.0355	-99.9	3.5782	LDIGSGIRY	LSDIGSGIRY	0.003	-99.9	12.4101	LSDGSGIRY	LSDIGSGIRY	0.0411	-99.9	6.4429	0.0071
TAYWMKTPL	9	TAYWMKTPL	TAYWMKTPL	0.0008	-99.9	36.3529	TAYWMKTPL	TAYWMKTPL	0.0003	-99.9	31.92	TAYWMKTPL	TAYWMKTPL	0.0008	-99.9	24.6308	TAYWMKTPL	TAYWMKTPL	0.1762	-99.9	1.8853	1.8853
AESKVSVAV	9	AESKVSVAV	AESKVSVAV	0.005	-99.9	13.8501	AESKVSVAV	AESKVSVAV	0.0011	-99.9	18.5781	AESKVSVAV	AESKVSVAV	0.9399	-99.9	0.0065	AESKVSVAV	AESKVSVAV	0.0163	-99.9	11.4087	0.0065
REEDPYMDTTL	11	REEDPYMTL	REEDPYMDTTL	0.0029	-99.9	18.9252	REEDPYMTL	REEDPYMDTTL	0.0003	-99.9	32.7727	REEDPYMTL	REEDPYMDTTL	0.3958	-99.9	0.4858	REEDPYMTL	REEDPYMDTTL	0.0032	-99.9	24.1175	0.4858
LSDKNIEQY	9	LSDKNIEQY	LSDKNIEQY	0.9933	-99.9	0.0068	LSDKNIEQY	LSDKNIEQY	0.0137	-99.9	5.7138	LSDKNIEQY	LSDKNIEQY	0.0041	-99.9	10.5007	LSDKNIEQY	LSDKNIEQY	0.1292	-99.9	2.5649	0.0068
REMEENFAV	9	REMEENFAV	REMEENFAV	0.0044	-99.9	14.8776	REMEENFAV	REMEENFAV	0.0014	-99.9	16.3207	REMEENFAV	REMEENFAV	0.9492	-99.9	0.0055	REMEENFAV	REMEENFAV	0.0439	-99.9	6.1601	0.0055
NSDLSEKLEY	10	NSDLSELEY	NSDLSEKLEY	0.9801	-99.9	0.0234	NSLSEKLEY	NSDLSEKLEY	0.0035	-99.9	10.8983	NDLSEKLEY	NSDLSEKLEY	0.0013	-99.9	18.9545	NSDSEKLEY	NSDLSEKLEY	0.0165	-99.9	11.2946	0.0234
REIEDPEDRKP	11	RIEDPEDRK	REIEDPEDRK	0.0001	-99.9	74.5714	RIEDPEDRK	REIEDPEDRK	0.0001	-99.9	53.5417	REIEDPRKP	REIEDPEDRKP	0.0086	-99.9	7.0824	REIEDPRKP	REIEDPEDRKP	0	-99.9	89	7.0824
ETTFLVDKY	9	ETTFLVDKY	ETTFLVDKY	0.8217	-99.9	0.1614	ETTFLVDKY	ETTFLVDKY	0.0021	-99.9	13.7155	ETTFLVDKY	ETTFLVDKY	0.0005	-99.9	30.0278	ETTFLVDKY	ETTFLVDKY	0.0098	-99.9	14.9341	0.1614
KTETEPVFWYY	11	KTETEPWYY	KTETEPVFWYY	0.8973	-99.9	0.0997	KTEPVFWYY	KTETEPVFWYY	0.0101	-99.9	6.6192	TETEPVFYY	TETEPVFWYY	0.0008	-99.9	23.5946	KTEPVFWYY	KTETEPVFWYY	0.0122	-99.9	13.3873	0.0997
FTEKEVQQWY	10	FTEEVQQWY	FTEKEVQQWY	0.9806	-99.9	0.0229	FTKEVQQWY	FTEKEVQQWY	0.0018	-99.9	14.8182	FEKEVQQWY	FTEKEVQQWY	0.0181	-99.9	4.8648	FTEEVQQWY	FTEKEVQQWY	0.0203	-99.9	10.0019	0.0229
TLDENPGVRY	10	TLDEPGVRY	TLDENPGVRY	0.9717	-99.9	0.0319	TLDNPGVRY	TLDENPGVRY	0.1256	-99.9	1.7189	TDENPGVRY	TLDENPGVRY	0.0025	-99.9	13.5152	TLDENPVRY	TLDENPGVRY	0.1058	-99.9	3.0992	0.0319
QEQAQTTDWRA	11	QAQTTDWRA	QEQAQTTDWRA	0.0003	-99.9	59.0845	QEQAQTWRA	QEQAQTTDWRA	0	-99.9	79.2857	QEQAQTTRA	QEQAQTTDWRA	0.0117	-99.9	6.0766	QAQTTDWRA	QEQAQTTDWRA	0	-99.9	77.0833	6.0766
TEQQQRFHEI	10	TEQQRFHEI	TEQQQRFHEI	0.0019	-99.9	23.6755	TEQQQRFHI	TEQQQRFHEI	0.0001	-99.9	57.7778	TEQQQFHEI	TEQQQRFHEI	0.1608	-99.9	1.3017	TQQQRFHEI	TEQQQRFHEI	0.0011	-99.9	34.7692	1.3017
KMDDLNLHY	9	KMDDLNLHY	KMDDLNLHY	0.9673	-99.9	0.0387	KMDDLNLHY	KMDDLNLHY	0.6326	-99.9	0.2179	KMDDLNLHY	KMDDLNLHY	0.0123	-99.9	5.9214	KMDDLNLHY	KMDDLNLHY	0.3885	-99.9	0.6007	0.0387
FEISDADTKEV	11	FSDADTKEV	FEISDADTKEV	0.0274	-99.9	5.1178	FSDADTKEV	FEISDADTKEV	0	-99.9	74.375	FEISDADTV	FEISDADTKEV	0.0999	-99.9	1.8536	FSDADTKEV	FEISDADTKEV	0.0255	-99.9	8.7384	1.8536
SEYLRYEDTLL	11	SLRYEDTLL	SEYLRYEDTLL	0.0011	-99.9	32.0448	SLRYEDTLL	SEYLRYEDTLL	0.0001	-99.9	54.375	SEYLEDTLL	SEYLRYEDTLL	0.1479	-99.9	1.387	SLRYEDTLL	SEYLRYEDTLL	0.0022	-99.9	27.6596	1.387
ASEAEMRLFY	10	ASEAEMLFY	ASEAEMRLFY	0.9583	-99.9	0.0466	ASAEMRLFY	ASEAEMRLFY	0.0619	-99.9	2.6743	AEAEMRLFY	ASEAEMRLFY	0.0974	-99.9	1.8826	ASAEMRLFY	ASEAEMRLFY	0.0186	-99.9	10.5671	0.0466
QLDVAGRVMQY	11	QLDVAGMQY	QLDVAGRVMQY	0.8728	-99.9	0.1252	QLAGRVMQY	QLDVAGRVMQY	0.042	-99.9	3.3068	QLDVAGRVY	QLDVAGRVMQY	0.0004	-99.9	31.625	QLDVAGMQY	QLDVAGRVMQY	0.0059	-99.9	18.7689	0.1252
AAVPRAAFL	9	AAVPRAAFL	AAVPRAAFL	0.0069	-99.9	11.3858	AAVPRAAFL	AAVPRAAFL	0.0025	-99.9	12.7291	AAVPRAAFL	AAVPRAAFL	0.0065	-99.9	8.251	AAVPRAAFL	AAVPRAAFL	0.5477	-99.9	0.2454	0.2454
VEDAFVPVIKF	11	VEDAPVIKF	VEDAFVPVIKF	0.0102	-99.9	9.1585	VAFVPVIKF	VEDAFVPVIKF	0.0003	-99.9	32	VEDAPVIKF	VEDAFVPVIKF	0.0739	-99.9	2.2667	VAFVPVIKF	VEDAFVPVIKF	0.0058	-99.9	18.9093	2.2667
IESEAPPKA	9	IESEAPPKA	IESEAPPKA	0.002	-99.9	23.0662	IESEAPPKA	IESEAPPKA	0.0005	-99.9	26.5366	IESEAPPKA	IESEAPPKA	0.6311	-99.9	0.1932	IESEAPPKA	IESEAPPKA	0.0045	-99.9	21.1316	0.1932
YTERAVFRY	9	YTERAVFRY	YTERAVFRY	0.9968	-99.9	0.0032	YTERAVFRY	YTERAVFRY	0.0568	-99.9	2.8129	YTERAVFRY	YTERAVFRY	0.002	-99.9	15.2471	YTERAVFRY	YTERAVFRY	0.1246	-99.9	2.6654	0.0032
LEIIGNSKNVA	11	LEIIGNNVA	LEIIGNSKNVA	0.0001	-99.9	72.2857	LIGNSKNVA	LEIIGNSKNVA	0	-99.9	83.3333	LEIIGNNVA	LEIIGNSKNVA	0.1269	-99.9	1.5651	LEINSKNVA	LEIIGNSKNVA	0.0001	-99.9	68.2143	1.5651
NSELGSETRY	10	NSELGSTRY	NSELGSETRY	0.9328	-99.9	0.0698	NSLGSETRY	NSELGSETRY	0.0025	-99.9	12.7111	NELGSETRY	NSELGSETRY	0.0131	-99.9	5.7459	NSEGSETRY	NSELGSETRY	0.0065	-99.9	17.9967	0.0698
QEAVTRLEA	9	QEAVTRLEA	QEAVTRLEA	0.0015	-99.9	26.7182	QEAVTRLEA	QEAVTRLEA	0.0004	-99.9	29.875	QEAVTRLEA	QEAVTRLEA	0.529	-99.9	0.2787	QEAVTRLEA	QEAVTRLEA	0.0007	-99.9	39.2656	0.2787
EKAPPPPPP	9	EKAPPPPPP	EKAPPPPPP	0	-99.9	87.6316	EKAPPPPPP	EKAPPPPPP	0.0001	-99.9	49	EKAPPPPPP	EKAPPPPPP	0.0005	-99.9	30.4167	EKAPPPPPP	EKAPPPPPP	0	-99.9	70.5263	30.4167
REDFLSWKKL	10	REDFLSWKL	REDFLSWKKL	0.0032	-99.9	18.0306	REDFLSWKK	REDFLSWKK	0.0002	-99.9	38.6923	REDFLSKKL	REDFLSWKKL	0.2161	-99.9	0.9991	REDFLSWKL	REDFLSWKKL	0.0012	-99.9	33.975	0.9991
ETERFRELLLY	11	ETERELLLY	ETERFRELLLY	0.879	-99.9	0.1189	ETFRELLLY	ETERFRELLLY	0.0013	-99.9	17.2432	TEFRELLLY	TERFRELLLY	0.0002	-99.9	39.75	ETFRELLLY	ETERFRELLLY	0.0042	-99.9	21.6781	0.1189
VTEEPQRLFY	10	VTEEPQLFY	VTEEPQRLFY	0.9909	-99.9	0.0094	VTEEPRLFY	VTEEPQRLFY	0.0468	-99.9	3.1219	VEEPQRLFY	VTEEPQRLFY	0.0364	-99.9	3.3626	VTEEPQLFY	VTEEPQRLFY	0.0419	-99.9	6.3625	0.0094
FSEEQLNRY	9	FSEEQLNRY	FSEEQLNRY	0.9929	-99.9	0.0073	FSEEQLNRY	FSEEQLNRY	0.0041	-99.9	10.0635	FSEEQLNRY	FSEEQLNRY	0.0023	-99.9	14.2404	FSEEQLNRY	FSEEQLNRY	0.1186	-99.9	2.7968	0.0073
YTEAEEFFVKY	11	YTEAEEFKY	YTEAEEFFVKY	0.9751	-99.9	0.028	YTEEFFVKY	YTEAEEFFVKY	0.0007	-99.9	22.0548	TEAEEFVKY	TEAEEFFVKY	0.0027	-99.9	13.1607	YTEAEFVKY	YTEAEEFFVKY	0.0097	-99.9	15.0071	0.028
REEEEDFIRAA	11	REEDFIRAA	REEEEDFIRAA	0.0002	-99.9	67.6667	REEDFIRAA	REEEEDFIRAA	0	-99.9	73.125	REEDFIRAA	REEEEDFIRAA	0.2778	-99.9	0.7831	REEDFIRAA	REEEEDFIRAA	0	-99.9	71.5789	0.7831
REEEEKLLHLA	11	REEEEKLLA	REEEEKLLHLA	0.0003	-99.9	54.5652	REEEEKLLA	REEEEKLLHLA	0	-99.9	76.4286	REEELLHLA	REEEEKLLHLA	0.0994	-99.9	1.8595	REEELLHLA	REEEEKLLHLA	0.0001	-99.9	70	1.8595
FVDPYPVNKY	10	FVDPYPNKY	FVDPYPVNKY	0.9891	-99.9	0.0135	FVDPYPVNK	FVDPYPVNK	0.076	-99.9	2.3732	FDPYPVNKY	FVDPYPVNKY	0.0029	-99.9	12.6244	FVDPYPVNY	FVDPYPVNKY	0.2882	-99.9	1.0095	0.0135
HLDEAQRLLY	10	HLDEAQLLY	HLDEAQRLLY	0.9855	-99.9	0.0181	HLDEARLLY	HLDEAQRLLY	0.1759	-99.9	1.3503	HDEAQRLLY	HLDEAQRLLY	0.0029	-99.9	12.6843	HLDEAQLLY	HLDEAQRLLY	0.1396	-99.9	2.3939	0.0181
ISQSGDFLRY	10	ISQSGDFLY	ISQSGDFLRY	0.8843	-99.9	0.1133	ISQSGFLRY	ISQSGDFLRY	0.0406	-99.9	3.3578	IQSGDFLRY	ISQSGDFLRY	0.0022	-99.9	14.5296	ISQSGDFLY	ISQSGDFLRY	0.0224	-99.9	9.4407	0.1133
SELITKAVA	9	SELITKAVA	SELITKAVA	0.0005	-99.9	46.12	SELITKAVA	SELITKAVA	0.0001	-99.9	43.7778	SELITKAVA	SELITKAVA	0.7182	-99.9	0.1189	SELITKAVA	SELITKAVA	0.0006	-99.9	40.7586	0.1189
VEKIGEISA	9	VEKIGEISA	VEKIGEISA	0.0006	-99.9	43.3793	VEKIGEISA	VEKIGEISA	0.0003	-99.9	34.3889	VEKIGEISA	VEKIGEISA	0.6305	-99.9	0.1936	VEKIGEISA	VEKIGEISA	0.0004	-99.9	47.1724	0.1936
QEVEKVQPP	9	QEVEKVQPP	QEVEKVQPP	0.0001	-99.9	78.6207	QEVEKVQPP	QEVEKVQPP	0	-99.9	71.875	QEVEKVQPP	QEVEKVQPP	0.1234	-99.9	1.5987	QEVEKVQPP	QEVEKVQPP	0	-99.9	76.6667	1.5987
YEQELKDLAA	10	YQELKDLAA	YEQELKDLAA	0.0022	-99.9	21.9289	YEQEKDLAA	YEQELKDLAA	0.0001	-99.9	59.7222	YEQELKLAA	YEQELKDLAA	0.4389	-99.9	0.4042	YQELKDLAA	YEQELKDLAA	0.0041	-99.9	21.9899	0.4042
RSDFFTSFY	9	RSDFFTSFY	RSDFFTSFY	0.995	-99.9	0.0051	RSDFFTSFY	RSDFFTSFY	0.18	-99.9	1.326	RSDFFTSFY	RSDFFTSFY	0.0045	-99.9	9.9911	RSDFFTSFY	RSDFFTSFY	0.1765	-99.9	1.8809	0.0051
LEDVRNGIYP	10	LEDVRNGIY	LEDVRNGIY	0.0185	-99.9	6.4105	LEDVRNGIY	LEDVRNGIY	0.0001	-99.9	56.9444	LEDVNGIYP	LEDVRNGIYP	0.0159	-99.9	5.2049	LEDVNGIYP	LEDVRNGIYP	0.0001	-99.9	69.4643	5.2049
YTDATPLRV	9	YTDATPLRV	YTDATPLRV	0.9429	-99.9	0.0599	YTDATPLRV	YTDATPLRV	0.0106	-99.9	6.4684	YTDATPLRV	YTDATPLRV	0.0068	-99.9	8.0055	YTDATPLRV	YTDATPLRV	0.8724	-99.9	0.0128	0.0128
FSEPRAIFY	9	FSEPRAIFY	FSEPRAIFY	0.997	-99.9	0.0031	FSEPRAIFY	FSEPRAIFY	0.0753	-99.9	2.3853	FSEPRAIFY	FSEPRAIFY	0.0064	-99.9	8.2988	FSEPRAIFY	FSEPRAIFY	0.2535	-99.9	1.2144	0.0031
KEERPPELP	9	KEERPPELP	KEERPPELP	0.0006	-99.9	43.2759	KEERPPELP	KEERPPELP	0.0001	-99.9	61.4286	KEERPPELP	KEERPPELP	0.0321	-99.9	3.6028	KEERPPELP	KEERPPELP	0	-99.9	80	3.6028
ETDSFKLAY	9	ETDSFKLAY	ETDSFKLAY	0.9964	-99.9	0.0036	ETDSFKLAY	ETDSFKLAY	0.0501	-99.9	2.9978	ETDSFKLAY	ETDSFKLAY	0.0037	-99.9	10.9948	ETDSFKLAY	ETDSFKLAY	0.1	-99.9	3.2633	0.0036
KEMLPHVGV	9	KEMLPHVGV	KEMLPHVGV	0.0026	-99.9	20.0909	KEMLPHVGV	KEMLPHVGV	0.0032	-99.9	11.2874	KEMLPHVGV	KEMLPHVGV	0.8575	-99.9	0.0328	KEMLPHVGV	KEMLPHVGV	0.043	-99.9	6.2518	0.0328
YSQADALKY	9	YSQADALKY	YSQADALKY	0.9825	-99.9	0.021	YSQADALKY	YSQADALKY	0.0486	-99.9	3.0531	YSQADALKY	YSQADALKY	0.0033	-99.9	11.7599	YSQADALKY	YSQADALKY	0.0976	-99.9	3.3302	0.021
SEDIRIQLV	9	SEDIRIQLV	SEDIRIQLV	0.0449	-99.9	3.7763	SEDIRIQLV	SEDIRIQLV	0.0009	-99.9	20.5165	SEDIRIQLV	SEDIRIQLV	0.7811	-99.9	0.0769	SEDIRIQLV	SEDIRIQLV	0.0237	-99.9	9.136	0.0769
AEIISEIRA	9	AEIISEIRA	AEIISEIRA	0.001	-99.9	33	AEIISEIRA	AEIISEIRA	0.0005	-99.9	27.1429	AEIISEIRA	AEIISEIRA	0.7554	-99.9	0.0927	AEIISEIRA	AEIISEIRA	0.0006	-99.9	41.2642	0.0927
YVAPKAVWL	9	YVAPKAVWL	YVAPKAVWL	0.0602	-99.9	3.1045	YVAPKAVWL	YVAPKAVWL	0.0051	-99.9	9.148	YVAPKAVWL	YVAPKAVWL	0.0046	-99.9	9.8673	YVAPKAVWL	YVAPKAVWL	0.8434	-99.9	0.0205	0.0205
LTEKELLLY	9	LTEKELLLY	LTEKELLLY	0.9962	-99.9	0.0039	LTEKELLLY	LTEKELLLY	0.0328	-99.9	3.7369	LTEKELLLY	LTEKELLLY	0.0012	-99.9	19.6328	LTEKELLLY	LTEKELLLY	0.0514	-99.9	5.5088	0.0039
VEERITQVA	9	VEERITQVA	VEERITQVA	0.003	-99.9	18.5646	VEERITQVA	VEERITQVA	0.0002	-99.9	37.7143	VEERITQVA	VEERITQVA	0.6449	-99.9	0.1819	VEERITQVA	VEERITQVA	0.0005	-99.9	44.1026	0.1819
VTAPRTVLL	9	VTAPRTVLL	VTAPRTVLL	0.182	-99.9	1.4334	VTAPRTVLL	VTAPRTVLL	0.026	-99.9	4.1963	VTAPRTVLL	VTAPRTVLL	0.0041	-99.9	10.446	VTAPRTVLL	VTAPRTVLL	0.8132	-99.9	0.0274	0.0274
LTDRELEEY	9	LTDRELEEY	LTDRELEEY	0.9961	-99.9	0.004	LTDRELEEY	LTDRELEEY	0.0056	-99.9	8.7522	LTDRELEEY	LTDRELEEY	0.0011	-99.9	20.7411	LTDRELEEY	LTDRELEEY	0.0637	-99.9	4.7126	0.004
TSDVDLDKY	9	TSDVDLDKY	TSDVDLDKY	0.9885	-99.9	0.0151	TSDVDLDKY	TSDVDLDKY	0.0024	-99.9	12.9707	TSDVDLDKY	TSDVDLDKY	0.0011	-99.9	20.6696	TSDVDLDKY	TSDVDLDKY	0.0314	-99.9	7.6822	0.0151
SEADIRGFVA	10	SADIRGFVA	SEADIRGFVA	0.0148	-99.9	7.3243	SEADIGFVA	SEADIRGFVA	0.0004	-99.9	29.4062	SEADIGFVA	SEADIRGFVA	0.722	-99.9	0.1162	SADIRGFVA	SEADIRGFVA	0.0084	-99.9	16.0599	0.1162
FEIATKEDP	9	FEIATKEDP	FEIATKEDP	0.0001	-99.9	81.25	FEIATKEDP	FEIATKEDP	0	-99.9	90	FEIATKEDP	FEIATKEDP	0.057	-99.9	2.6039	FEIATKEDP	FEIATKEDP	0	-99.9	80	2.6039
KEYAVNEVV	9	KEYAVNEVV	KEYAVNEVV	0.0016	-99.9	26.2909	KEYAVNEVV	KEYAVNEVV	0.0009	-99.9	19.7788	KEYAVNEVV	KEYAVNEVV	0.9131	-99.9	0.0094	KEYAVNEVV	KEYAVNEVV	0.0141	-99.9	12.3577	0.0094
VTDPTGFLRM	10	VTDPTGFLM	VTDPTGFLRM	0.8864	-99.9	0.1111	VTDPTGFLR	VTDPTGFLR	0.0119	-99.9	6.1182	VDPTGFLRM	VTDPTGFLRM	0.0019	-99.9	15.8549	VTDPTGFLM	VTDPTGFLRM	0.4713	-99.9	0.3756	0.1111
KEENPEIAVSA	11	KEENPAVSA	KEENPEIAVSA	0.0004	-99.9	50.1087	KEENPAVSA	KEENPEIAVSA	0.0001	-99.9	53.9583	KEEEIAVSA	KEENPEIAVSA	0.2077	-99.9	1.0428	KNPEIAVSA	KEENPEIAVSA	0.0005	-99.9	44.4359	1.0428
LLDPAQRTLY	10	LLDPAQTLY	LLDPAQRTLY	0.9866	-99.9	0.017	LLDPARTLY	LLDPAQRTLY	0.1496	-99.9	1.5266	LLDPAQTLY	LLDPAQRTLY	0.0015	-99.9	17.6158	LLDPAQTLY	LLDPAQRTLY	0.1873	-99.9	1.76	0.017
SEAPKSWMV	9	SEAPKSWMV	SEAPKSWMV	0.0122	-99.9	8.1935	SEAPKSWMV	SEAPKSWMV	0.0016	-99.9	15.6256	SEAPKSWMV	SEAPKSWMV	0.7755	-99.9	0.0789	SEAPKSWMV	SEAPKSWMV	0.0664	-99.9	4.5577	0.0789
VAYKFPELL	9	VAYKFPELL	VAYKFPELL	0.0161	-99.9	6.9595	VAYKFPELL	VAYKFPELL	0.0048	-99.9	9.3679	VAYKFPELL	VAYKFPELL	0.0161	-99.9	5.1584	VAYKFPELL	VAYKFPELL	0.6321	-99.9	0.1436	0.1436
AEHDSILAEKA	11	AEHDSILKA	AEHDSILAEKA	0.0006	-99.9	43.7931	AEHDSILAK	AEHDSILAEK	0.0002	-99.9	42.5556	AEHDSILAA	AEHDSILAEKA	0.4304	-99.9	0.4204	AEHDSILAA	AEHDSILAEKA	0.0001	-99.9	58.8462	0.4204
DTDEYVLKY	9	DTDEYVLKY	DTDEYVLKY	0.9964	-99.9	0.0036	DTDEYVLKY	DTDEYVLKY	0.0396	-99.9	3.3968	DTDEYVLKY	DTDEYVLKY	0.0038	-99.9	10.8531	DTDEYVLKY	DTDEYVLKY	0.0907	-99.9	3.5354	0.0036
NLDEEKQLLY	10	NLDEEQLLY	NLDEEKQLLY	0.9712	-99.9	0.0326	NLDEKQLLY	NLDEEKQLLY	0.0324	-99.9	3.7604	NDEEKQLLY	NLDEEKQLLY	0.0015	-99.9	17.3446	NLDEKQLLY	NLDEEKQLLY	0.0264	-99.9	8.538	0.0326
AETEFFSKA	9	AETEFFSKA	AETEFFSKA	0.0033	-99.9	17.6717	AETEFFSKA	AETEFFSKA	0.0005	-99.9	26.7073	AETEFFSKA	AETEFFSKA	0.8538	-99.9	0.0352	AETEFFSKA	AETEFFSKA	0.002	-99.9	28.4335	0.0352
TTESFEDGLKY	11	TTEEDGLKY	TTESFEDGLKY	0.9818	-99.9	0.0218	TTFEDGLKY	TTESFEDGLKY	0.0219	-99.9	4.5673	TEFEDGLKY	TESFEDGLKY	0.0032	-99.9	11.9552	TTFEDGLKY	TTESFEDGLKY	0.0193	-99.9	10.3268	0.0218
AEQEPQPERLV	11	AEQEPQPLV	AEQEPQPERLV	0.0007	-99.9	38.4762	AEQEPQPLV	AEQEPQPERLV	0.0001	-99.9	46.4286	AEQEPQPEV	AEQEPQPERLV	0.2329	-99.9	0.941	AEQEPQPLV	AEQEPQPERLV	0.0003	-99.9	50.7216	0.941
YLDKGILKY	9	YLDKGILKY	YLDKGILKY	0.9936	-99.9	0.0066	YLDKGILKY	YLDKGILKY	0.4626	-99.9	0.4385	YLDKGILKY	YLDKGILKY	0.0176	-99.9	4.9203	YLDKGILKY	YLDKGILKY	0.4971	-99.9	0.3284	0.0066
AEQERNEFV	9	AEQERNEFV	AEQERNEFV	0.0038	-99.9	16.299	AEQERNEFV	AEQERNEFV	0.0003	-99.9	34.0556	AEQERNEFV	AEQERNEFV	0.663	-99.9	0.1651	AEQERNEFV	AEQERNEFV	0.002	-99.9	28.4039	0.1651
YAYRDAVFL	9	YAYRDAVFL	YAYRDAVFL	0.0203	-99.9	6.0462	YAYRDAVFL	YAYRDAVFL	0.0023	-99.9	13.1868	YAYRDAVFL	YAYRDAVFL	0.0073	-99.9	7.7604	YAYRDAVFL	YAYRDAVFL	0.72	-99.9	0.0678	0.0678
IAEKETLEY	9	IAEKETLEY	IAEKETLEY	0.9692	-99.9	0.0357	IAEKETLEY	IAEKETLEY	0.0249	-99.9	4.2933	IAEKETLEY	IAEKETLEY	0.0031	-99.9	12.0461	IAEKETLEY	IAEKETLEY	0.0635	-99.9	4.7236	0.0357
LLDENLKDEY	10	LLDELKDEY	LLDENLKDEY	0.9292	-99.9	0.0735	LLDENLKEY	LLDENLKDEY	0.008	-99.9	7.4038	LLDENLDEY	LLDENLKDEY	0.0006	-99.9	28.3023	LLDENLDEY	LLDENLKDEY	0.0451	-99.9	6.0347	0.0735
DTEKELQALY	10	DTEELQALY	DTEKELQALY	0.959	-99.9	0.046	DTKELQALY	DTEKELQALY	0.0022	-99.9	13.2816	DEKELQALY	DTEKELQALY	0.0102	-99.9	6.4702	DTEELQALY	DTEKELQALY	0.0041	-99.9	21.9109	0.046
YEERVQAVV	9	YEERVQAVV	YEERVQAVV	0.0161	-99.9	6.9461	YEERVQAVV	YEERVQAVV	0.0001	-99.9	46.7143	YEERVQAVV	YEERVQAVV	0.7588	-99.9	0.0905	YEERVQAVV	YEERVQAVV	0.0144	-99.9	12.2206	0.0905
IEDTRYTLP	9	IEDTRYTLP	IEDTRYTLP	0.0042	-99.9	15.4232	IEDTRYTLP	IEDTRYTLP	0.0001	-99.9	50.4167	IEDTRYTLP	IEDTRYTLP	0.1152	-99.9	1.6846	IEDTRYTLP	IEDTRYTLP	0.0001	-99.9	58.7692	1.6846
DSDRGLQEGY	10	DSDRGLQEY	DSDRGLQEGY	0.9436	-99.9	0.0592	DSDRGLQEY	DSDRGLQEGY	0.0009	-99.9	20.4066	DDRGLQEGY	DSDRGLQEGY	0.0006	-99.9	28	DSDGLQEGY	DSDRGLQEGY	0.0041	-99.9	21.8178	0.0592
HTEVPARNLY	10	HTEVPANLY	HTEVPARNLY	0.9807	-99.9	0.0228	HTVPARNLY	HTEVPARNLY	0.0417	-99.9	3.3172	HEVPARNLY	HTEVPARNLY	0.0843	-99.9	2.0865	HTEPARNLY	HTEVPARNLY	0.0284	-99.9	8.1737	0.0228
MADKNIQYY	9	MADKNIQYY	MADKNIQYY	0.9904	-99.9	0.0099	MADKNIQYY	MADKNIQYY	0.063	-99.9	2.6457	MADKNIQYY	MADKNIQYY	0.0103	-99.9	6.4377	MADKNIQYY	MADKNIQYY	0.2932	-99.9	0.9851	0.0099
AEELGNNVKP	10	AEELGNNVK	AEELGNNVK	0.0003	-99.9	55.9155	AEELGNNVK	AEELGNNVK	0.0001	-99.9	54.7917	AEELGNNVP	AEELGNNVKP	0.0709	-99.9	2.3193	AELGNNVKP	AEELGNNVKP	0	-99.9	78.3333	2.3193
FSEFTGVWKY	10	FSETGVWKY	FSEFTGVWKY	0.9719	-99.9	0.0316	FSFTGVWKY	FSEFTGVWKY	0.0111	-99.9	6.3334	FEFTGVWKY	FSEFTGVWKY	0.0767	-99.9	2.2191	FSFTGVWKY	FSEFTGVWKY	0.0308	-99.9	7.7808	0.0316
YSDGYGRVY	9	YSDGYGRVY	YSDGYGRVY	0.9937	-99.9	0.0065	YSDGYGRVY	YSDGYGRVY	0.0299	-99.9	3.9015	YSDGYGRVY	YSDGYGRVY	0.0087	-99.9	7.0402	YSDGYGRVY	YSDGYGRVY	0.3185	-99.9	0.8765	0.0065
AELQSRLAA	9	AELQSRLAA	AELQSRLAA	0.0011	-99.9	31.2857	AELQSRLAA	AELQSRLAA	0.0008	-99.9	21.0128	AELQSRLAA	AELQSRLAA	0.8409	-99.9	0.0433	AELQSRLAA	AELQSRLAA	0.0018	-99.9	29.6222	0.0433
GEDPTRPPPP	10	GEDPTPPPP	GEDPTRPPPP	0.0001	-99.9	74.7143	GEDPTRPPP	GEDPTRPPPP	0	-99.9	78.5714	GEDPTRPPP	GEDPTRPPPP	0.0264	-99.9	4.0001	GEDPTPPPP	GEDPTRPPPP	0	-99.9	82.2222	4.0001
VADKVHLMY	9	VADKVHLMY	VADKVHLMY	0.991	-99.9	0.0092	VADKVHLMY	VADKVHLMY	0.1076	-99.9	1.9103	VADKVHLMY	VADKVHLMY	0.005	-99.9	9.4525	VADKVHLMY	VADKVHLMY	0.2897	-99.9	0.9997	0.0092
VAYGKGTYF	9	VAYGKGTYF	VAYGKGTYF	0.05	-99.9	3.4974	VAYGKGTYF	VAYGKGTYF	0.0721	-99.9	2.4376	VAYGKGTYF	VAYGKGTYF	0.015	-99.9	5.3532	VAYGKGTYF	VAYGKGTYF	0.5449	-99.9	0.2488	0.2488
YTDPAGLRNY	10	YTDPAGLRY	YTDPAGLRNY	0.9988	-99.9	0.0012	YTDPAGLRY	YTDPAGLRNY	0.0994	-99.9	1.995	YTDPAGLRY	YTDPAGLRNY	0.0026	-99.9	13.4377	YTDPAGLRY	YTDPAGLRNY	0.2531	-99.9	1.2172	0.0012
YEERVQAVVA	10	YEERVAVVA	YEERVQAVVA	0.001	-99.9	33.5424	YEERQAVVA	YEERVQAVVA	0.0001	-99.9	63.5714	YEERVAVVA	YEERVQAVVA	0.3023	-99.9	0.7147	YERVQAVVA	YEERVQAVVA	0.0003	-99.9	48.0714	0.7147
YEQAARVAIE	10	YEAARVAIE	YEQAARVAIE	0.0003	-99.9	57.6056	YQAARVAIE	YEQAARVAIE	0.0001	-99.9	52.9167	YEQAARVAI	YEQAARVAI	0.1319	-99.9	1.5183	YEQAARVAI	YEQAARVAI	0.0002	-99.9	51.9588	1.5183
LEFLNRFEEA	10	LEFNRFEEA	LEFLNRFEEA	0.0004	-99.9	52.7174	LFLNRFEEA	LEFLNRFEEA	0	-99.9	71.25	LEFLNREEA	LEFLNRFEEA	0.1442	-99.9	1.4146	LFLNRFEEA	LEFLNRFEEA	0.0002	-99.9	55.0769	1.4146
GEIIDIFKP	9	GEIIDIFKP	GEIIDIFKP	0.0002	-99.9	62.7273	GEIIDIFKP	GEIIDIFKP	0.0001	-99.9	59.1667	GEIIDIFKP	GEIIDIFKP	0.2552	-99.9	0.8613	GEIIDIFKP	GEIIDIFKP	0.0001	-99.9	59.5385	0.8613
VSDYLRQSY	9	VSDYLRQSY	VSDYLRQSY	0.9879	-99.9	0.0157	VSDYLRQSY	VSDYLRQSY	0.0331	-99.9	3.7194	VSDYLRQSY	VSDYLRQSY	0.0053	-99.9	9.2065	VSDYLRQSY	VSDYLRQSY	0.1134	-99.9	2.9106	0.0157
YEQNDRLTP	9	YEQNDRLTP	YEQNDRLTP	0.0005	-99.9	46.64	YEQNDRLTP	YEQNDRLTP	0.0001	-99.9	54.1667	YEQNDRLTP	YEQNDRLTP	0.3209	-99.9	0.6623	YEQNDRLTP	YEQNDRLTP	0.0007	-99.9	40.3103	0.6623
LTDFQKAVY	9	LTDFQKAVY	LTDFQKAVY	0.9952	-99.9	0.0049	LTDFQKAVY	LTDFQKAVY	0.0304	-99.9	3.8709	LTDFQKAVY	LTDFQKAVY	0.0014	-99.9	18.3831	LTDFQKAVY	LTDFQKAVY	0.1055	-99.9	3.1076	0.0049
KEQEKAFFA	9	KEQEKAFFA	KEQEKAFFA	0.0021	-99.9	22.4915	KEQEKAFFA	KEQEKAFFA	0.0007	-99.9	22.0548	KEQEKAFFA	KEQEKAFFA	0.5741	-99.9	0.237	KEQEKAFFA	KEQEKAFFA	0.0016	-99.9	30.4302	0.237
AEQAERYDDMA	11	AAERYDDMA	AEQAERYDDMA	0.0003	-99.9	57.3944	AEQAERYMA	AEQAERYDDMA	0	-99.9	86	AEQAERYMA	AEQAERYDDMA	0.0582	-99.9	2.5702	AAERYDDMA	AEQAERYDDMA	0	-99.9	87	2.5702
WAYPRQVFI	9	WAYPRQVFI	WAYPRQVFI	0.0143	-99.9	7.4551	WAYPRQVFI	WAYPRQVFI	0.0029	-99.9	11.8638	WAYPRQVFI	WAYPRQVFI	0.0041	-99.9	10.4876	WAYPRQVFI	WAYPRQVFI	0.634	-99.9	0.1417	0.1417
TEEFLDQNKA	10	TEEFLQNKA	TEEFLDQNKA	0.0007	-99.9	40.0556	TEFLDQNKA	TEEFLDQNKA	0.0001	-99.9	63.5714	TEFLDQNKA	TEEFLDQNKA	0.1922	-99.9	1.1236	TEFLDQNKA	TEEFLDQNKA	0.0001	-99.9	69.6429	1.1236
REAPAGALAA	10	REAPAGALA	REAPAGALAA	0.0025	-99.9	20.7591	REAPGALAA	REAPAGALAA	0.0008	-99.9	21.641	REAPAGLAA	REAPAGALAA	0.6594	-99.9	0.1687	RAPAGALAA	REAPAGALAA	0.0113	-99.9	13.9271	0.1687
KESDVGFIP	9	KESDVGFIP	KESDVGFIP	0.0007	-99.9	38.7381	KESDVGFIP	KESDVGFIP	0.0003	-99.9	32.5	KESDVGFIP	KESDVGFIP	0.4338	-99.9	0.4138	KESDVGFIP	KESDVGFIP	0.0003	-99.9	48.9643	0.4138
KEPPLTPVP	9	KEPPLTPVP	KEPPLTPVP	0.0004	-99.9	52.2283	KEPPLTPVP	KEPPLTPVP	0.0004	-99.9	29.7188	KEPPLTPVP	KEPPLTPVP	0.2608	-99.9	0.8405	KEPPLTPVP	KEPPLTPVP	0.0003	-99.9	48.8571	0.8405
VTDQNKIVTY	10	VTDNKIVTY	VTDQNKIVTY	0.9834	-99.9	0.0202	VTQNKIVTY	VTDQNKIVTY	0.093	-99.9	2.0961	VDQNKIVTY	VTDQNKIVTY	0.0094	-99.9	6.7455	VTDQNIVTY	VTDQNKIVTY	0.0954	-99.9	3.3931	0.0202
GTEDELDKY	9	GTEDELDKY	GTEDELDKY	0.9701	-99.9	0.0344	GTEDELDKY	GTEDELDKY	0.0033	-99.9	11.1213	GTEDELDKY	GTEDELDKY	0.0005	-99.9	29.7838	GTEDELDKY	GTEDELDKY	0.0209	-99.9	9.8378	0.0344
KTDLDLDGY	9	KTDLDLDGY	KTDLDLDGY	0.9798	-99.9	0.0237	KTDLDLDGY	KTDLDLDGY	0.0139	-99.9	5.6624	KTDLDLDGY	KTDLDLDGY	0.0007	-99.9	25.4821	KTDLDLDGY	KTDLDLDGY	0.0591	-99.9	4.9727	0.0237
QEDFFQRVP	9	QEDFFQRVP	QEDFFQRVP	0.001	-99.9	33.6102	QEDFFQRVP	QEDFFQRVP	0	-99.9	65.9091	QEDFFQRVP	QEDFFQRVP	0.2038	-99.9	1.063	QEDFFQRVP	QEDFFQRVP	0.0001	-99.9	70.2632	1.063
SEEEISFRA	9	SEEEISFRA	SEEEISFRA	0.0151	-99.9	7.2203	SEEEISFRA	SEEEISFRA	0.0007	-99.9	22.2877	SEEEISFRA	SEEEISFRA	0.7299	-99.9	0.1105	SEEEISFRA	SEEEISFRA	0.0021	-99.9	28.1921	0.1105
GEIASFDKA	9	GEIASFDKA	GEIASFDKA	0.0012	-99.9	31.1	GEIASFDKA	GEIASFDKA	0.0002	-99.9	35.8125	GEIASFDKA	GEIASFDKA	0.7165	-99.9	0.1202	GEIASFDKA	GEIASFDKA	0.0006	-99.9	41.0189	0.1202
REVDPPMGP	9	REVDPPMGP	REVDPPMGP	0.0005	-99.9	47.12	REVDPPMGP	REVDPPMGP	0.0006	-99.9	24.4808	REVDPPMGP	REVDPPMGP	0.4374	-99.9	0.407	REVDPPMGP	REVDPPMGP	0.001	-99.9	35.6742	0.407
TEIVKILSA	9	TEIVKILSA	TEIVKILSA	0.0021	-99.9	22.4124	TEIVKILSA	TEIVKILSA	0.0007	-99.9	22.6849	TEIVKILSA	TEIVKILSA	0.8136	-99.9	0.0597	TEIVKILSA	TEIVKILSA	0.002	-99.9	28.5419	0.0597
LVSESSDVLPK	11	LVSESSDVK	LVSESSDVLPK	0.0014	-99.9	28.5402	LVSESVLPK	LVSESSDVLPK	0.0192	-99.9	4.8736	LESSDVLPK	LVSESSDVLPK	0.0001	-99.9	50	LVSEDVLPK	LVSESSDVLPK	0.0005	-99.9	44.1538	4.8736
LSELKPMSY	9	LSELKPMSY	LSELKPMSY	0.9794	-99.9	0.024	LSELKPMSY	LSELKPMSY	0.0306	-99.9	3.8609	LSELKPMSY	LSELKPMSY	0.0037	-99.9	11.086	LSELKPMSY	LSELKPMSY	0.0583	-99.9	5.0255	0.024
ISDLIRDSY	9	ISDLIRDSY	ISDLIRDSY	0.9919	-99.9	0.0084	ISDLIRDSY	ISDLIRDSY	0.0201	-99.9	4.7645	ISDLIRDSY	ISDLIRDSY	0.0041	-99.9	10.4629	ISDLIRDSY	ISDLIRDSY	0.1199	-99.9	2.7677	0.0084
RLRISPDRVY	10	RLRISPDRY	RLRISPDRVY	0.0622	-99.9	3.0268	RLRSPDRVY	RLRISPDRVY	0.2353	-99.9	1.0664	RLRSPDRVY	RLRISPDRVY	0.0025	-99.9	13.6122	RLISPDRVY	RLRISPDRVY	0.0086	-99.9	15.8437	1.0664
ITEDKTELY	9	ITEDKTELY	ITEDKTELY	0.9977	-99.9	0.0024	ITEDKTELY	ITEDKTELY	0.0307	-99.9	3.8534	ITEDKTELY	ITEDKTELY	0.0012	-99.9	19.4297	ITEDKTELY	ITEDKTELY	0.1192	-99.9	2.7848	0.0024
KEQVPPPAV	9	KEQVPPPAV	KEQVPPPAV	0.0017	-99.9	25.1538	KEQVPPPAV	KEQVPPPAV	0.0016	-99.9	15.4758	KEQVPPPAV	KEQVPPPAV	0.8784	-99.9	0.0185	KEQVPPPAV	KEQVPPPAV	0.0113	-99.9	13.9228	0.0185
GAYGKVFLV	9	GAYGKVFLV	GAYGKVFLV	0.0086	-99.9	10.0595	GAYGKVFLV	GAYGKVFLV	0.0227	-99.9	4.4855	GAYGKVFLV	GAYGKVFLV	0.0128	-99.9	5.8046	GAYGKVFLV	GAYGKVFLV	0.6154	-99.9	0.1599	0.1599
ESEEYQERY	9	ESEEYQERY	ESEEYQERY	0.9741	-99.9	0.0289	ESEEYQERY	ESEEYQERY	0.001	-99.9	19.5044	ESEEYQERY	ESEEYQERY	0.0005	-99.9	29.3514	ESEEYQERY	ESEEYQERY	0.0139	-99.9	12.4348	0.0289
SSDKGRLCYY	10	SSDKGRLYY	SSDKGRLCYY	0.9814	-99.9	0.0222	SSDKGRLYY	SSDKGRLCYY	0.0502	-99.9	2.9952	SSDKGRLYY	SSDKGRLCYY	0.0026	-99.9	13.3047	SSDKGRLYY	SSDKGRLCYY	0.0311	-99.9	7.7367	0.0222
ELDRFMHYY	9	ELDRFMHYY	ELDRFMHYY	0.9873	-99.9	0.0163	ELDRFMHYY	ELDRFMHYY	0.055	-99.9	2.8624	ELDRFMHYY	ELDRFMHYY	0.0032	-99.9	11.9892	ELDRFMHYY	ELDRFMHYY	0.1104	-99.9	2.9768	0.0163
LTDADAMKY	9	LTDADAMKY	LTDADAMKY	0.9987	-99.9	0.0013	LTDADAMKY	LTDADAMKY	0.0932	-99.9	2.0924	LTDADAMKY	LTDADAMKY	0.0016	-99.9	17.0339	LTDADAMKY	LTDADAMKY	0.1692	-99.9	1.9743	0.0013
QLDLAQRTLY	10	QLDLAQTLY	QLDLAQRTLY	0.9518	-99.9	0.052	QLLAQRTLY	QLDLAQRTLY	0.063	-99.9	2.6434	QDLAQRTLY	QLDLAQRTLY	0.0027	-99.9	12.9608	QLDAQRTLY	QLDLAQRTLY	0.025	-99.9	8.8435	0.052
FLDQNLQKY	9	FLDQNLQKY	FLDQNLQKY	0.9839	-99.9	0.0198	FLDQNLQKY	FLDQNLQKY	0.0758	-99.9	2.3766	FLDQNLQKY	FLDQNLQKY	0.0098	-99.9	6.616	FLDQNLQKY	FLDQNLQKY	0.4241	-99.9	0.4838	0.0198
TTDWRCYGY	9	TTDWRCYGY	TTDWRCYGY	0.9653	-99.9	0.0409	TTDWRCYGY	TTDWRCYGY	0.0109	-99.9	6.3842	TTDWRCYGY	TTDWRCYGY	0.0004	-99.9	33.7037	TTDWRCYGY	TTDWRCYGY	0.0447	-99.9	6.0778	0.0409
LSDPSGPKSY	10	LSDPSGPKY	LSDPSGPKSY	0.9865	-99.9	0.0171	LSDPSGPSY	LSDPSGPKSY	0.014	-99.9	5.6411	LSDPSGPSY	LSDPSGPKSY	0.0021	-99.9	14.9024	LSDPSGPSY	LSDPSGPKSY	0.0708	-99.9	4.339	0.0171
ETALLVDRY	9	ETALLVDRY	ETALLVDRY	0.9099	-99.9	0.0886	ETALLVDRY	ETALLVDRY	0.0054	-99.9	8.9267	ETALLVDRY	ETALLVDRY	0.0011	-99.9	20.7054	ETALLVDRY	ETALLVDRY	0.0123	-99.9	13.3014	0.0886
GTDDGRLLEY	10	GTDDGRLLY	GTDDGRLLEY	0.9934	-99.9	0.0067	GTDDGRLLY	GTDDGRLLEY	0.1385	-99.9	1.6171	GDDGRLLEY	GTDDGRLLEY	0.0021	-99.9	14.7875	GTDDGRLLY	GTDDGRLLEY	0.0939	-99.9	3.4366	0.0067
LSEERVWEY	9	LSEERVWEY	LSEERVWEY	0.9879	-99.9	0.0157	LSEERVWEY	LSEERVWEY	0.015	-99.9	5.4577	LSEERVWEY	LSEERVWEY	0.0024	-99.9	13.8587	LSEERVWEY	LSEERVWEY	0.0609	-99.9	4.8685	0.0157
LLYESPERY	9	LLYESPERY	LLYESPERY	0.6043	-99.9	0.3635	LLYESPERY	LLYESPERY	0.5019	-99.9	0.3748	LLYESPERY	LLYESPERY	0.0056	-99.9	8.9143	LLYESPERY	LLYESPERY	0.2086	-99.9	1.5624	0.3635
GESDRVFAT	9	GESDRVFAT	GESDRVFAT	0.0009	-99.9	34.8571	GESDRVFAT	GESDRVFAT	0.0006	-99.9	23.7797	GESDRVFAT	GESDRVFAT	0.5423	-99.9	0.2651	GESDRVFAT	GESDRVFAT	0.0012	-99.9	33.65	0.2651
ISDSYFPRY	9	ISDSYFPRY	ISDSYFPRY	0.9945	-99.9	0.0057	ISDSYFPRY	ISDSYFPRY	0.0629	-99.9	2.6475	ISDSYFPRY	ISDSYFPRY	0.0053	-99.9	9.1801	ISDSYFPRY	ISDSYFPRY	0.222	-99.9	1.4432	0.0057
AEENIEVARAA	11	AEENIEVAA	AEENIEVARAA	0.0003	-99.9	57.9577	AEIEVARAA	AEENIEVARAA	0	-99.9	64.2857	AEIEVARAA	AEENIEVARAA	0.4512	-99.9	0.385	AEIEVARAA	AEENIEVARAA	0.0003	-99.9	51.2887	0.385
LSDIGSGIRYL	11	LSDGSGIRY	LSDIGSGIRY	0.6123	-99.9	0.3548	LSIGSGIRY	LSDIGSGIRY	0.0003	-99.9	33.6842	SDIGSGIYL	SDIGSGIRYL	0.001	-99.9	21.7614	LSDSGIRYL	LSDIGSGIRYL	0.0353	-99.9	7.1295	0.3548
DIDTRSEFY	9	DIDTRSEFY	DIDTRSEFY	0.9497	-99.9	0.0538	DIDTRSEFY	DIDTRSEFY	0.0073	-99.9	7.7102	DIDTRSEFY	DIDTRSEFY	0.0007	-99.9	25.9464	DIDTRSEFY	DIDTRSEFY	0.0149	-99.9	11.9942	0.0538
EADEYLDKY	9	EADEYLDKY	EADEYLDKY	0.9509	-99.9	0.0528	EADEYLDKY	EADEYLDKY	0.0019	-99.9	14.2413	EADEYLDKY	EADEYLDKY	0.0014	-99.9	18.3506	EADEYLDKY	EADEYLDKY	0.0397	-99.9	6.5955	0.0528
LTEVSQKENY	10	LTEVSQENY	LTEVSQKENY	0.9035	-99.9	0.094	LTVSQKENY	LTEVSQKENY	0.001	-99.9	19.115	LEVSQKENY	LTEVSQKENY	0.0052	-99.9	9.2452	LTEVSQKEY	LTEVSQKENY	0.005	-99.9	20.096	0.094
YSEYPPFSHRY	11	YSEPFSHRY	YSEYPPFSHRY	0.9847	-99.9	0.0189	YSYPPFSHR	YSEYPPFSHR	0.0042	-99.9	10.0051	SEYPPFHRY	SEYPPFSHRY	0.0262	-99.9	4.0137	YSEPFSHRY	YSEYPPFSHRY	0.0337	-99.9	7.3462	0.0189
KEIEYVETV	9	KEIEYVETV	KEIEYVETV	0.0031	-99.9	18.102	KEIEYVETV	KEIEYVETV	0.0013	-99.9	17.1216	KEIEYVETV	KEIEYVETV	0.9614	-99.9	0.0042	KEIEYVETV	KEIEYVETV	0.0587	-99.9	4.9951	0.0042
LVDNSIRELQY	11	LVDNSELQY	LVDNSIRELQY	0.9427	-99.9	0.0601	LVDNSILQY	LVDNSIRELQY	0.0068	-99.9	8.0194	LVDNSILQY	LVDNSIRELQY	0.0001	-99.9	52.9412	LVDNSILQY	LVDNSIRELQY	0.016	-99.9	11.5112	0.0601
TVDARVYSY	9	TVDARVYSY	TVDARVYSY	0.9841	-99.9	0.0196	TVDARVYSY	TVDARVYSY	0.2495	-99.9	1.0095	TVDARVYSY	TVDARVYSY	0.0055	-99.9	9.0316	TVDARVYSY	TVDARVYSY	0.2214	-99.9	1.4479	0.0196
QTALPGNDRY	10	QTAPGNDRY	QTALPGNDRY	0.8876	-99.9	0.1098	QTALPGNRY	QTALPGNDRY	0.0186	-99.9	4.9387	QTALPGNRY	QTALPGNDRY	0.0003	-99.9	38	QTLPGNDRY	QTALPGNDRY	0.0186	-99.9	10.5577	0.1098
MTEVLPNQRY	10	MTELPNQRY	MTEVLPNQRY	0.9836	-99.9	0.0201	MTVLPNQRY	MTEVLPNQRY	0.012	-99.9	6.0889	MEVLPNQRY	MTEVLPNQRY	0.0388	-99.9	3.2471	MTEVLPNQY	MTEVLPNQRY	0.0206	-99.9	9.9362	0.0201
TEADVNPKAYP	11	TADVNPKAY	TEADVNPKAY	0.0167	-99.9	6.8185	TEADNPKAY	TEADVNPKAY	0.0001	-99.9	52.9167	TEADVNAYP	TEADVNPKAYP	0.0171	-99.9	4.9976	TADVNPKAY	TEADVNPKAY	0.0001	-99.9	64.6341	4.9976
RSLQPPAPV	9	RSLQPPAPV	RSLQPPAPV	0.0044	-99.9	14.8571	RSLQPPAPV	RSLQPPAPV	0.0083	-99.9	7.2574	RSLQPPAPV	RSLQPPAPV	0.0037	-99.9	11.0735	RSLQPPAPV	RSLQPPAPV	0.3454	-99.9	0.7517	0.7517
QTDERLAQY	9	QTDERLAQY	QTDERLAQY	0.9961	-99.9	0.004	QTDERLAQY	QTDERLAQY	0.0726	-99.9	2.4297	QTDERLAQY	QTDERLAQY	0.0026	-99.9	13.3407	QTDERLAQY	QTDERLAQY	0.1583	-99.9	2.1276	0.004
AEDRPSEQL	9	AEDRPSEQL	AEDRPSEQL	0.0186	-99.9	6.4014	AEDRPSEQL	AEDRPSEQL	0.0008	-99.9	20.7253	AEDRPSEQL	AEDRPSEQL	0.5793	-99.9	0.233	AEDRPSEQL	AEDRPSEQL	0.0116	-99.9	13.726	0.233
SEEKLVISA	9	SEEKLVISA	SEEKLVISA	0.0041	-99.9	15.4847	SEEKLVISA	SEEKLVISA	0.0007	-99.9	23.1356	SEEKLVISA	SEEKLVISA	0.8739	-99.9	0.0197	SEEKLVISA	SEEKLVISA	0.0014	-99.9	32.4222	0.0197
YLEQLILKY	9	YLEQLILKY	YLEQLILKY	0.9617	-99.9	0.0438	YLEQLILKY	YLEQLILKY	0.1456	-99.9	1.5602	YLEQLILKY	YLEQLILKY	0.0059	-99.9	8.6437	YLEQLILKY	YLEQLILKY	0.1332	-99.9	2.4856	0.0438
TELDAKTVTA	10	TLDAKTVTA	TELDAKTVTA	0.0277	-99.9	5.0861	TLDAKTVTA	TELDAKTVTA	0.001	-99.9	19.115	TELDATVTA	TELDAKTVTA	0.6226	-99.9	0.2001	TLDAKTVTA	TELDAKTVTA	0.0401	-99.9	6.5507	0.2001
YEVRLTQTV	9	YEVRLTQTV	YEVRLTQTV	0.0029	-99.9	18.8946	YEVRLTQTV	YEVRLTQTV	0.0001	-99.9	49	YEVRLTQTV	YEVRLTQTV	0.8456	-99.9	0.0406	YEVRLTQTV	YEVRLTQTV	0.0228	-99.9	9.36	0.0406
AEFAERTVA	9	AEFAERTVA	AEFAERTVA	0.0011	-99.9	31.5571	AEFAERTVA	AEFAERTVA	0.0007	-99.9	21.9231	AEFAERTVA	AEFAERTVA	0.9141	-99.9	0.0093	AEFAERTVA	AEFAERTVA	0.0026	-99.9	25.95	0.0093
RADPEAGLLLY	11	RADPEALLY	RADPEAGLLLY	0.942	-99.9	0.0608	RADPGLLLY	RADPEAGLLLY	0.0301	-99.9	3.8899	RADPGLLLY	RADPEAGLLLY	0.0008	-99.9	23.3784	RADPGLLLY	RADPEAGLLLY	0.068	-99.9	4.471	0.0608
KEYAVNEVVA	10	KEYAVNVVA	KEYAVNEVVA	0.0004	-99.9	50.8696	KEYAVNVVA	KEYAVNEVVA	0.0002	-99.9	36.2667	KEYAVNVVA	KEYAVNEVVA	0.5238	-99.9	0.284	KEYAVNVVA	KEYAVNEVVA	0.0008	-99.9	38.0781	0.284
LSDSGVTQRY	10	LSDSVTQRY	LSDSGVTQRY	0.994	-99.9	0.0061	LSDSGVTQY	LSDSGVTQRY	0.0148	-99.9	5.485	LDSGVTQRY	LSDSGVTQRY	0.0016	-99.9	16.9953	LSDSGVTQY	LSDSGVTQRY	0.0439	-99.9	6.1597	0.0061
LTDFDIRFY	9	LTDFDIRFY	LTDFDIRFY	0.9953	-99.9	0.0049	LTDFDIRFY	LTDFDIRFY	0.0285	-99.9	3.9804	LTDFDIRFY	LTDFDIRFY	0.0006	-99.9	27.4583	LTDFDIRFY	LTDFDIRFY	0.1063	-99.9	3.0844	0.0049
QPKYPAGATA	10	QPYPAGATA	QPKYPAGATA	0.0009	-99.9	34.4643	QPYPAGATA	QPKYPAGATA	0.0007	-99.9	23.0169	QKYPAGATA	QPKYPAGATA	0.0042	-99.9	10.3914	QPYPAGATA	QPKYPAGATA	0.0036	-99.9	22.9476	10.3914
LSELRSELY	9	LSELRSELY	LSELRSELY	0.988	-99.9	0.0156	LSELRSELY	LSELRSELY	0.004	-99.9	10.2363	LSELRSELY	LSELRSELY	0.0012	-99.9	19.5156	LSELRSELY	LSELRSELY	0.018	-99.9	10.7545	0.0156
ISYGPDWKDFY	11	ISYGPDDFY	ISYGPDWKDFY	0.6073	-99.9	0.3603	ISYGPDWFY	ISYGPDWKDFY	0.0114	-99.9	6.2613	ISYGPDWKY	ISYGPDWKDFY	0.0002	-99.9	43.9167	ISYGPKDFY	ISYGPDWKDFY	0.0229	-99.9	9.3236	0.3603
ATDMPVKNQY	10	ATDPVKNQY	ATDMPVKNQY	0.989	-99.9	0.0137	ATMPVKNQY	ATDMPVKNQY	0.2293	-99.9	1.0904	ADMPVKNQY	ATDMPVKNQY	0.0171	-99.9	4.9968	ATDPVKNQY	ATDMPVKNQY	0.0582	-99.9	5.0285	0.0137
YEEPPQKPP	9	YEEPPQKPP	YEEPPQKPP	0.0006	-99.9	43.6897	YEEPPQKPP	YEEPPQKPP	0.0001	-99.9	58.0556	YEEPPQKPP	YEEPPQKPP	0.1833	-99.9	1.1697	YEEPPQKPP	YEEPPQKPP	0.0001	-99.9	68.3929	1.1697
TDEELSFRA	9	TDEELSFRA	TDEELSFRA	0.0129	-99.9	7.9437	TDEELSFRA	TDEELSFRA	0.0003	-99.9	34.0556	TDEELSFRA	TDEELSFRA	0.0325	-99.9	3.5749	TDEELSFRA	TDEELSFRA	0.0004	-99.9	45.6667	3.5749
STDSETLRY	9	STDSETLRY	STDSETLRY	0.9989	-99.9	0.0011	STDSETLRY	STDSETLRY	0.1823	-99.9	1.3122	STDSETLRY	STDSETLRY	0.003	-99.9	12.4608	STDSETLRY	STDSETLRY	0.1653	-99.9	2.0278	0.0011
GTDWGEKGYY	10	GTDWGEGYY	GTDWGEKGYY	0.966	-99.9	0.0404	GTWGEKGYY	GTDWGEKGYY	0.0722	-99.9	2.4355	GDWGEKGYY	GTDWGEKGYY	0.0011	-99.9	20.1161	GTDWGKGYY	GTDWGEKGYY	0.0311	-99.9	7.7303	0.0404
LTETIYKNYY	10	LTETIYNYY	LTETIYKNYY	0.9605	-99.9	0.0448	LTETIKNYY	LTETIYKNYY	0.0035	-99.9	10.8513	LETIYKNYY	LTETIYKNYY	0.0063	-99.9	8.3513	LTETIKNYY	LTETIYKNYY	0.014	-99.9	12.4057	0.0448
REASDLQIAA	10	RASDLQIAA	REASDLQIAA	0.0017	-99.9	25.4701	RASDLQIAA	REASDLQIAA	0.0006	-99.9	23.6102	READLQIAA	REASDLQIAA	0.6351	-99.9	0.1898	RASDLQIAA	REASDLQIAA	0.0197	-99.9	10.1926	0.1898
AEAAPPLRP	9	AEAAPPLRP	AEAAPPLRP	0.0009	-99.9	35.5385	AEAAPPLRP	AEAAPPLRP	0.0004	-99.9	29.6562	AEAAPPLRP	AEAAPPLRP	0.2859	-99.9	0.7604	AEAAPPLRP	AEAAPPLRP	0.0002	-99.9	54.5876	0.7604
KEIDYILST	9	KEIDYILST	KEIDYILST	0.0017	-99.9	25.5641	KEIDYILST	KEIDYILST	0.0015	-99.9	15.8326	KEIDYILST	KEIDYILST	0.7876	-99.9	0.0745	KEIDYILST	KEIDYILST	0.0142	-99.9	12.3349	0.0745
TLDDESLKY	9	TLDDESLKY	TLDDESLKY	0.994	-99.9	0.0062	TLDDESLKY	TLDDESLKY	0.1798	-99.9	1.3268	TLDDESLKY	TLDDESLKY	0.0063	-99.9	8.3588	TLDDESLKY	TLDDESLKY	0.2131	-99.9	1.5205	0.0062
LSDFESGLKY	10	LSDESGLKY	LSDFESGLKY	0.9952	-99.9	0.0049	LSFESGLKY	LSDFESGLKY	0.0612	-99.9	2.6947	LDFESGLKY	LSDFESGLKY	0.0053	-99.9	9.1749	LSDESGLKY	LSDFESGLKY	0.0399	-99.9	6.5737	0.0049
YSDPYVKTY	9	YSDPYVKTY	YSDPYVKTY	0.9969	-99.9	0.0032	YSDPYVKTY	YSDPYVKTY	0.0512	-99.9	2.9664	YSDPYVKTY	YSDPYVKTY	0.0161	-99.9	5.1587	YSDPYVKTY	YSDPYVKTY	0.4931	-99.9	0.3357	0.0032
GSSGGVIRL	9	GSSGGVIRL	GSSGGVIRL	0.0226	-99.9	5.7001	GSSGGVIRL	GSSGGVIRL	0.0091	-99.9	6.9411	GSSGGVIRL	GSSGGVIRL	0.0022	-99.9	14.6585	GSSGGVIRL	GSSGGVIRL	0.409	-99.9	0.5294	0.5294
GEPPKDYRIP	10	GEPPKDYRI	GEPPKDYRI	0.0001	-99.9	77.2414	GEPPKDYRI	GEPPKDYRI	0	-99.9	79.2857	GEPPKDYIP	GEPPKDYRIP	0.0062	-99.9	8.4181	GEPPKDYRI	GEPPKDYRI	0	-99.9	80.5556	8.4181
KELFQTPVC	9	KELFQTPVC	KELFQTPVC	0.0002	-99.9	66.4444	KELFQTPVC	KELFQTPVC	0.0001	-99.9	46.5714	KELFQTPVC	KELFQTPVC	0.3836	-99.9	0.5102	KELFQTPVC	KELFQTPVC	0.0009	-99.9	37.1026	0.5102
NLDQATRVAY	10	NLDQATVAY	NLDQATRVAY	0.891	-99.9	0.1062	NLDATRVAY	NLDQATRVAY	0.0234	-99.9	4.4239	NDQATRVAY	NLDQATRVAY	0.0035	-99.9	11.4086	NLDQATVAY	NLDQATRVAY	0.0214	-99.9	9.7004	0.1062
LVDQRVAEY	9	LVDQRVAEY	LVDQRVAEY	0.9896	-99.9	0.0119	LVDQRVAEY	LVDQRVAEY	0.1125	-99.9	1.8569	LVDQRVAEY	LVDQRVAEY	0.0035	-99.9	11.4086	LVDQRVAEY	LVDQRVAEY	0.2364	-99.9	1.3308	0.0119
AEALREVSA	9	AEALREVSA	AEALREVSA	0.0013	-99.9	29.3171	AEALREVSA	AEALREVSA	0.0004	-99.9	30.1852	AEALREVSA	AEALREVSA	0.7683	-99.9	0.0833	AEALREVSA	AEALREVSA	0.0005	-99.9	43.9756	0.0833
KENEGFTVTA	10	KEEGFTVTA	KENEGFTVTA	0.0014	-99.9	28.1609	KENEGTVTA	KENEGFTVTA	0.0006	-99.9	23.7627	KENEGFVTA	KENEGFTVTA	0.754	-99.9	0.0936	KENEGTVTA	KENEGFTVTA	0.0026	-99.9	26.1654	0.0936
AEQKSNYFEV	10	AEQKSNYFV	AEQKSNYFEV	0.0015	-99.9	27.4272	AEQKSNFEV	AEQKSNYFEV	0.0001	-99.9	49.5	AEQKSNYEV	AEQKSNYFEV	0.3875	-99.9	0.5017	AQKSNYFEV	AEQKSNYFEV	0.0013	-99.9	32.637	0.5017
LLDEAQRLLY	10	LLDEAQLLY	LLDEAQRLLY	0.9845	-99.9	0.0191	LLDEARLLY	LLDEAQRLLY	0.1055	-99.9	1.9321	LDEAQRLLY	LLDEAQRLLY	0.0013	-99.9	19.125	LLDEAQLLY	LLDEAQRLLY	0.1093	-99.9	3.0012	0.0191
AEQLRGFNA	9	AEQLRGFNA	AEQLRGFNA	0.0022	-99.9	22.2881	AEQLRGFNA	AEQLRGFNA	0.0005	-99.9	25.2826	AEQLRGFNA	AEQLRGFNA	0.6522	-99.9	0.1759	AEQLRGFNA	AEQLRGFNA	0.0002	-99.9	54.8969	0.1759
KTDLLLEPY	9	KTDLLLEPY	KTDLLLEPY	0.9473	-99.9	0.056	KTDLLLEPY	KTDLLLEPY	0.0251	-99.9	4.2725	KTDLLLEPY	KTDLLLEPY	0.0011	-99.9	20.7232	KTDLLLEPY	KTDLLLEPY	0.0385	-99.9	6.7344	0.056
MVDPLLTKY	9	MVDPLLTKY	MVDPLLTKY	0.9945	-99.9	0.0056	MVDPLLTKY	MVDPLLTKY	0.2399	-99.9	1.0477	MVDPLLTKY	MVDPLLTKY	0.0055	-99.9	9.0044	MVDPLLTKY	MVDPLLTKY	0.4378	-99.9	0.4499	0.0056
SADPDNLKY	9	SADPDNLKY	SADPDNLKY	0.9897	-99.9	0.0117	SADPDNLKY	SADPDNLKY	0.0548	-99.9	2.868	SADPDNLKY	SADPDNLKY	0.0056	-99.9	8.8773	SADPDNLKY	SADPDNLKY	0.2094	-99.9	1.5549	0.0117
LTDDKLSQY	9	LTDDKLSQY	LTDDKLSQY	0.9981	-99.9	0.0019	LTDDKLSQY	LTDDKLSQY	0.0732	-99.9	2.42	LTDDKLSQY	LTDDKLSQY	0.0023	-99.9	14.0767	LTDDKLSQY	LTDDKLSQY	0.2752	-99.9	1.0961	0.0019
YIDSKFEDY	9	YIDSKFEDY	YIDSKFEDY	0.9812	-99.9	0.0223	YIDSKFEDY	YIDSKFEDY	0.0222	-99.9	4.5359	YIDSKFEDY	YIDSKFEDY	0.0028	-99.9	12.9263	YIDSKFEDY	YIDSKFEDY	0.158	-99.9	2.1322	0.0223
NVKVDPEIQ	9	NVKVDPEIQ	NVKVDPEIQ	0.0005	-99.9	47.12	NVKVDPEIQ	NVKVDPEIQ	0.0003	-99.9	33.3684	NVKVDPEIQ	NVKVDPEIQ	0	-99.9	68.3333	NVKVDPEIQ	NVKVDPEIQ	0	-99.9	79.5833	33.3684
AEIDLFRAA	9	AEIDLFRAA	AEIDLFRAA	0.0028	-99.9	19.3333	AEIDLFRAA	AEIDLFRAA	0.0013	-99.9	16.8261	AEIDLFRAA	AEIDLFRAA	0.9586	-99.9	0.0045	AEIDLFRAA	AEIDLFRAA	0.0063	-99.9	18.2745	0.0045
IEDFRQATA	9	IEDFRQATA	IEDFRQATA	0.0147	-99.9	7.3341	IEDFRQATA	IEDFRQATA	0.0005	-99.9	25.5435	IEDFRQATA	IEDFRQATA	0.6006	-99.9	0.2168	IEDFRQATA	IEDFRQATA	0.003	-99.9	24.6958	0.2168
KDSPSVWAA	9	KDSPSVWAA	KDSPSVWAA	0.0046	-99.9	14.4657	KDSPSVWAA	KDSPSVWAA	0.0022	-99.9	13.3506	KDSPSVWAA	KDSPSVWAA	0.196	-99.9	1.1041	KDSPSVWAA	KDSPSVWAA	0.0028	-99.9	25.5167	1.1041
AQYEDIAQK	9	AQYEDIAQK	AQYEDIAQK	0.0053	-99.9	13.4659	AQYEDIAQK	AQYEDIAQK	0.661	-99.9	0.1871	AQYEDIAQK	AQYEDIAQK	0.0301	-99.9	3.746	AQYEDIAQK	AQYEDIAQK	0.023	-99.9	9.314	0.1871
KEEDYIRYA	9	KEEDYIRYA	KEEDYIRYA	0.0039	-99.9	16.018	KEEDYIRYA	KEEDYIRYA	0.0008	-99.9	21.2564	KEEDYIRYA	KEEDYIRYA	0.7445	-99.9	0.1	KEEDYIRYA	KEEDYIRYA	0.0033	-99.9	23.812	0.1
VTESPAKFALY	11	VTESPAALY	VTESPAKFALY	0.9736	-99.9	0.0294	VTESPAALY	VTESPAKFALY	0.006	-99.9	8.4824	VESPAKFAL	VTESPAKFAL	0.0039	-99.9	10.7776	VTESPAALY	VTESPAKFALY	0.014	-99.9	12.4198	0.0294
SSDSVGGFRY	10	SSDSGGFRY	SSDSVGGFRY	0.9944	-99.9	0.0058	SSDSGGFRY	SSDSVGGFRY	0.0455	-99.9	3.1702	SDSVGGFRY	SSDSVGGFRY	0.0026	-99.9	13.2632	SSDSGGFRY	SSDSVGGFRY	0.0445	-99.9	6.0999	0.0058
LEDKPPAPP	9	LEDKPPAPP	LEDKPPAPP	0.0007	-99.9	39.6667	LEDKPPAPP	LEDKPPAPP	0.0001	-99.9	53.9583	LEDKPPAPP	LEDKPPAPP	0.1113	-99.9	1.7264	LEDKPPAPP	LEDKPPAPP	0.0003	-99.9	50.9794	1.7264
TTESQELSRY	10	TTESQELRY	TTESQELSRY	0.9802	-99.9	0.0233	TTSQELSRY	TTESQELSRY	0.005	-99.9	9.2174	TESQELSRY	TTESQELSRY	0.0072	-99.9	7.7862	TTESQELSY	TTESQELSRY	0.0126	-99.9	13.0915	0.0233
ETDSSEEISRY	11	ETDSSISRY	ETDSSEEISRY	0.9784	-99.9	0.025	ETDSSISRY	ETDSSEEISRY	0.0008	-99.9	21.3974	ETDEEISRY	ETDSSEEISRY	0.0001	-99.9	51.1765	ETDSSISRY	ETDSSEEISRY	0.005	-99.9	20.1377	0.025
AELWKNPTA	9	AELWKNPTA	AELWKNPTA	0.0005	-99.9	46.24	AELWKNPTA	AELWKNPTA	0.0003	-99.9	31	AELWKNPTA	AELWKNPTA	0.8117	-99.9	0.0611	AELWKNPTA	AELWKNPTA	0.0012	-99.9	33.3333	0.0611
LEEERTPTP	9	LEEERTPTP	LEEERTPTP	0.0003	-99.9	53.4239	LEEERTPTP	LEEERTPTP	0.0001	-99.9	61.4286	LEEERTPTP	LEEERTPTP	0.1617	-99.9	1.2959	LEEERTPTP	LEEERTPTP	0.0002	-99.9	57.4615	1.2959
KEVEYDELSAA	11	EVEDELSAA	EVEYDELSAA	0.0003	-99.9	54.1848	KEYDELSAA	KEVEYDELSAA	0.0001	-99.9	56.3889	KEYDELSAA	KEVEYDELSAA	0.2334	-99.9	0.9392	KEYDELSAA	KEVEYDELSAA	0.0003	-99.9	50.8763	0.9392
ISESIKELQFY	11	ISESIKELY	ISESIKELQFY	0.8838	-99.9	0.1139	ISESIKQFY	ISESIKELQFY	0.0006	-99.9	23.4407	SEIKELQFY	SESIKELQFY	0.001	-99.9	21.0227	ISESIKQFY	ISESIKELQFY	0.0109	-99.9	14.2019	0.1139
ITIFEKQEY	9	ITIFEKQEY	ITIFEKQEY	0.6526	-99.9	0.3114	ITIFEKQEY	ITIFEKQEY	0.042	-99.9	3.3071	ITIFEKQEY	ITIFEKQEY	0.001	-99.9	21.9432	ITIFEKQEY	ITIFEKQEY	0.0343	-99.9	7.2722	0.3114
TTESEVMKY	9	TTESEVMKY	TTESEVMKY	0.9937	-99.9	0.0065	TTESEVMKY	TTESEVMKY	0.0469	-99.9	3.1175	TTESEVMKY	TTESEVMKY	0.0017	-99.9	16.6588	TTESEVMKY	TTESEVMKY	0.0451	-99.9	6.0334	0.0065
WEEERNFGA	9	WEEERNFGA	WEEERNFGA	0.0044	-99.9	14.8757	WEEERNFGA	WEEERNFGA	0.0001	-99.9	48	WEEERNFGA	WEEERNFGA	0.3205	-99.9	0.6633	WEEERNFGA	WEEERNFGA	0.0011	-99.9	34.5288	0.6633
ATDRFRSLY	9	ATDRFRSLY	ATDRFRSLY	0.9969	-99.9	0.0032	ATDRFRSLY	ATDRFRSLY	0.2475	-99.9	1.0176	ATDRFRSLY	ATDRFRSLY	0.004	-99.9	10.5969	ATDRFRSLY	ATDRFRSLY	0.1458	-99.9	2.3057	0.0032
VMAPRTLIL	9	VMAPRTLIL	VMAPRTLIL	0.035	-99.9	4.4116	VMAPRTLIL	VMAPRTLIL	0.0315	-99.9	3.8106	VMAPRTLIL	VMAPRTLIL	0.0109	-99.9	6.2756	VMAPRTLIL	VMAPRTLIL	0.7479	-99.9	0.0534	0.0534
VMAPRTLLL	9	VMAPRTLLL	VMAPRTLLL	0.0923	-99.9	2.3702	VMAPRTLLL	VMAPRTLLL	0.0676	-99.9	2.5189	VMAPRTLLL	VMAPRTLLL	0.0085	-99.9	7.1196	VMAPRTLLL	VMAPRTLLL	0.843	-99.9	0.0206	0.0206
SGFSGVIRL	9	SGFSGVIRL	SGFSGVIRL	0.0034	-99.9	17.2736	SGFSGVIRL	SGFSGVIRL	0.0079	-99.9	7.4248	SGFSGVIRL	SGFSGVIRL	0.0165	-99.9	5.1011	SGFSGVIRL	SGFSGVIRL	0.3604	-99.9	0.6929	0.6929
LTEAGDYTAKY	11	LTEDYTAKY	LTEAGDYTAKY	0.9766	-99.9	0.0267	LTGDYTAKY	LTEAGDYTAKY	0.0016	-99.9	15.3568	TEAGDYTAY	TEAGDYTAKY	0.0022	-99.9	14.662	LTEAGDYTY	LTEAGDYTAKY	0.0115	-99.9	13.7777	0.0267
RVDPIGPLSY	10	RVDPIGLSY	RVDPIGPLSY	0.9778	-99.9	0.0256	RVDPIGLSY	RVDPIGPLSY	0.5933	-99.9	0.2627	RVDPIGPLY	RVDPIGPLSY	0.0084	-99.9	7.1819	RVDPIGPLY	RVDPIGPLSY	0.2856	-99.9	1.027	0.0256
TEEDTPLKP	9	TEEDTPLKP	TEEDTPLKP	0.0012	-99.9	30.3974	TEEDTPLKP	TEEDTPLKP	0.0001	-99.9	48.3333	TEEDTPLKP	TEEDTPLKP	0.0865	-99.9	2.0473	TEEDTPLKP	TEEDTPLKP	0.0001	-99.9	59.0769	2.0473
NLDIERPTY	9	NLDIERPTY	NLDIERPTY	0.8871	-99.9	0.1104	NLDIERPTY	NLDIERPTY	0.0321	-99.9	3.7732	NLDIERPTY	NLDIERPTY	0.0064	-99.9	8.3056	NLDIERPTY	NLDIERPTY	0.1033	-99.9	3.1685	0.1104
IAAPFTSKL	9	IAAPFTSKL	IAAPFTSKL	0.0307	-99.9	4.7845	IAAPFTSKL	IAAPFTSKL	0.0039	-99.9	10.3482	IAAPFTSKL	IAAPFTSKL	0.0069	-99.9	7.9803	IAAPFTSKL	IAAPFTSKL	0.7709	-99.9	0.0433	0.0433
AGFAGDDAPR	10	AGFAGDDAR	AGFAGDDAPR	0.0004	-99.9	48.9091	AGFAGDAPR	AGFAGDDAPR	0.0061	-99.9	8.4141	AGFAGDDAR	AGFAGDDAPR	0	-99.9	69.3333	AGFAGDAPR	AGFAGDDAPR	0.0002	-99.9	52.6804	8.4141
ELEDSTLRY	9	ELEDSTLRY	ELEDSTLRY	0.9833	-99.9	0.0203	ELEDSTLRY	ELEDSTLRY	0.0617	-99.9	2.6807	ELEDSTLRY	ELEDSTLRY	0.0019	-99.9	15.5137	ELEDSTLRY	ELEDSTLRY	0.0387	-99.9	6.7164	0.0203
SEAPGQRALP	10	SEAPGQRAL	SEAPGQRAL	0.0004	-99.9	48.6364	SEAPGQRAL	SEAPGQRAL	0.0001	-99.9	52.7083	SEAPGQRAL	SEAPGQRAL	0.114	-99.9	1.6975	SEAPGQRAL	SEAPGQRAL	0.0002	-99.9	55.1538	1.6975
REQEAREPVL	10	REQEAREVL	REQEAREPVL	0.0015	-99.9	27.0874	REQEARPVL	REQEAREPVL	0.0002	-99.9	37.7143	REQEARPVL	REQEAREPVL	0.5421	-99.9	0.2653	RQEAREPVL	REQEAREPVL	0.003	-99.9	24.7169	0.2653
VADGYPVRL	9	VADGYPVRL	VADGYPVRL	0.3487	-99.9	0.78	VADGYPVRL	VADGYPVRL	0.0044	-99.9	9.7419	VADGYPVRL	VADGYPVRL	0.007	-99.9	7.9123	VADGYPVRL	VADGYPVRL	0.84	-99.9	0.0212	0.0212
DTDSQRLAY	9	DTDSQRLAY	DTDSQRLAY	0.9912	-99.9	0.0091	DTDSQRLAY	DTDSQRLAY	0.0217	-99.9	4.5865	DTDSQRLAY	DTDSQRLAY	0.0013	-99.9	19.0469	DTDSQRLAY	DTDSQRLAY	0.0432	-99.9	6.2227	0.0091
HEDFEKSLSA	10	HEDEKSLSA	HEDFEKSLSA	0.0053	-99.9	13.3887	HEDEKSLSA	HEDFEKSLSA	0.0004	-99.9	28.3824	HEFEKSLSA	HEDFEKSLSA	0.5354	-99.9	0.2721	HEFEKSLSA	HEDFEKSLSA	0.0019	-99.9	29.2778	0.2721
LEDVSKPPA	9	LEDVSKPPA	LEDVSKPPA	0.0012	-99.9	30.8333	LEDVSKPPA	LEDVSKPPA	0.0001	-99.9	49	LEDVSKPPA	LEDVSKPPA	0.2789	-99.9	0.7798	LEDVSKPPA	LEDVSKPPA	0.0009	-99.9	37.1667	0.7798
MEADLKAAA	9	MEADLKAAA	MEADLKAAA	0.0026	-99.9	20.3091	MEADLKAAA	MEADLKAAA	0.0005	-99.9	26.4146	MEADLKAAA	MEADLKAAA	0.7547	-99.9	0.0932	MEADLKAAA	MEADLKAAA	0.0043	-99.9	21.4798	0.0932
REEFPTLQAA	10	REEFPTLQA	REEFPTLQAA	0.0016	-99.9	25.8889	REEFPTLAA	REEFPTLQAA	0.0004	-99.9	28.2059	REFPTLQAA	REEFPTLQAA	0.6273	-99.9	0.1962	REFPTLQAA	REEFPTLQAA	0.0009	-99.9	36.8333	0.1962
VLDQGKITEY	10	VLDQGITEY	VLDQGKITEY	0.9443	-99.9	0.0586	VLQGKITEY	VLDQGKITEY	0.1888	-99.9	1.2775	VDQGKITEY	VLDQGKITEY	0.004	-99.9	10.6177	VLDQGITEY	VLDQGKITEY	0.0839	-99.9	3.7772	0.0586
TEDLKTLSA	9	TEDLKTLSA	TEDLKTLSA	0.0173	-99.9	6.6704	TEDLKTLSA	TEDLKTLSA	0.001	-99.9	19.5841	TEDLKTLSA	TEDLKTLSA	0.6405	-99.9	0.1855	TEDLKTLSA	TEDLKTLSA	0.0028	-99.9	25.21	0.1855
LLDISQKNLY	10	LLDISQNLY	LLDISQKNLY	0.9644	-99.9	0.0416	LLISQKNLY	LLDISQKNLY	0.0313	-99.9	3.8204	LDISQKNLY	LLDISQKNLY	0.0011	-99.9	20.4732	LLDSQKNLY	LLDISQKNLY	0.0274	-99.9	8.3592	0.0416
YTDKVVIGM	9	YTDKVVIGM	YTDKVVIGM	0.9309	-99.9	0.0718	YTDKVVIGM	YTDKVVIGM	0.013	-99.9	5.8553	YTDKVVIGM	YTDKVVIGM	0.0035	-99.9	11.4409	YTDKVVIGM	YTDKVVIGM	0.8193	-99.9	0.0249	0.0249
IRKLPFQRL	9	IRKLPFQRL	IRKLPFQRL	0.0026	-99.9	19.9961	IRKLPFQRL	IRKLPFQRL	0.0013	-99.9	17.1419	IRKLPFQRL	IRKLPFQRL	0.0049	-99.9	9.5476	IRKLPFQRL	IRKLPFQRL	0.0127	-99.9	13.0778	9.5476
LRKLPFQRL	9	LRKLPFQRL	LRKLPFQRL	0.0024	-99.9	20.8955	LRKLPFQRL	LRKLPFQRL	0.0008	-99.9	21.3077	LRKLPFQRL	LRKLPFQRL	0.0039	-99.9	10.7971	LRKLPFQRL	LRKLPFQRL	0.0062	-99.9	18.4646	10.7971
NTDDTIGDLK	10	NTDDIGDLK	NTDDTIGDLK	0.3569	-99.9	0.7621	NTDDTIGLK	NTDDTIGDLK	0.0506	-99.9	2.9824	NDDTIGDLK	NTDDTIGDLK	0.0001	-99.9	48.4444	NTDDIGDLK	NTDDTIGDLK	0.0103	-99.9	14.5724	0.7621
TNAENEFVTIK	11	TENEFVTIK	TNAENEFVTIK	0.0013	-99.9	28.931	TNAEFVTIK	TNAENEFVTIK	0.0013	-99.9	16.8478	TENEFVTIK	TNAENEFVTIK	0.0022	-99.9	14.4878	TENEFVTIK	TNAENEFVTIK	0.0002	-99.9	54.7938	14.4878
VLDEADLSRY	10	VLDEADLRY	VLDEADLSRY	0.9801	-99.9	0.0234	VLDEADLSY	VLDEADLSRY	0.0802	-99.9	2.3062	VLDEADLSY	VLDEADLSRY	0.0012	-99.9	19.8828	VLDEADLSY	VLDEADLSRY	0.0857	-99.9	3.7127	0.0234
REEGPYEVEV	10	REEGPYVEV	REEGPYEVEV	0.002	-99.9	23.3576	REEGPYVEV	REEGPYEVEV	0.0004	-99.9	30.0741	REEGPYVEV	REEGPYEVEV	0.5067	-99.9	0.3021	REEGPYVEV	REEGPYEVEV	0.0021	-99.9	28.2118	0.3021
SSDRTITEY	9	SSDRTITEY	SSDRTITEY	0.9939	-99.9	0.0063	SSDRTITEY	SSDRTITEY	0.0885	-99.9	2.1701	SSDRTITEY	SSDRTITEY	0.0123	-99.9	5.9201	SSDRTITEY	SSDRTITEY	0.1237	-99.9	2.6845	0.0063
IENIQRVAA	9	IENIQRVAA	IENIQRVAA	0.0021	-99.9	22.774	IENIQRVAA	IENIQRVAA	0.0006	-99.9	24.7308	IENIQRVAA	IENIQRVAA	0.6787	-99.9	0.1491	IENIQRVAA	IENIQRVAA	0.0012	-99.9	33.6417	0.1491
LLEKEREDLY	10	LLEEREDLY	LLEKEREDLY	0.8473	-99.9	0.1439	LLKEREDLY	LLEKEREDLY	0.0042	-99.9	9.9451	LEKEREDLY	LLEKEREDLY	0.0044	-99.9	10.0871	LLEEREDLY	LLEKEREDLY	0.0027	-99.9	25.6533	0.1439
DIDIRPGLY	9	DIDIRPGLY	DIDIRPGLY	0.9499	-99.9	0.0537	DIDIRPGLY	DIDIRPGLY	0.0172	-99.9	5.1272	DIDIRPGLY	DIDIRPGLY	0.0009	-99.9	22.6667	DIDIRPGLY	DIDIRPGLY	0.023	-99.9	9.3136	0.0537
FADQEVRSL	9	FADQEVRSL	FADQEVRSL	0.1482	-99.9	1.6759	FADQEVRSL	FADQEVRSL	0.0005	-99.9	26.4634	FADQEVRSL	FADQEVRSL	0.0116	-99.9	6.1015	FADQEVRSL	FADQEVRSL	0.6846	-99.9	0.0893	0.0893
MEVKPSSVTA	10	MVKPSSVTA	MEVKPSSVTA	0.0022	-99.9	22.0734	MVKPSSVTA	MEVKPSSVTA	0.0019	-99.9	14.2762	MEVPSSVTA	MEVKPSSVTA	0.538	-99.9	0.2695	MVKPSSVTA	MEVKPSSVTA	0.009	-99.9	15.5881	0.2695
KEYDVAVQA	9	KEYDVAVQA	KEYDVAVQA	0.0029	-99.9	19.1333	KEYDVAVQA	KEYDVAVQA	0.0046	-99.9	9.5874	KEYDVAVQA	KEYDVAVQA	0.922	-99.9	0.0085	KEYDVAVQA	KEYDVAVQA	0.0244	-99.9	8.9828	0.0085
TEMNGRIVAT	10	TMNGRIVAT	TEMNGRIVAT	0.0007	-99.9	38.8095	TMNGRIVAT	TEMNGRIVAT	0.0003	-99.9	31.84	TEMNGIVAT	TEMNGRIVAT	0.3478	-99.9	0.5893	TMNGRIVAT	TEMNGRIVAT	0.0033	-99.9	23.8038	0.5893
IEDSPTKRLP	10	IEDSPTKRL	IEDSPTKRL	0.0009	-99.9	35.8077	IEDSPTKRL	IEDSPTKRL	0.0001	-99.9	58.3333	IEDSPTKRL	IEDSPTKRL	0.0297	-99.9	3.7668	IEDSPTKRL	IEDSPTKRL	0.0002	-99.9	52.3711	3.7668
YEEMGIKPP	9	YEEMGIKPP	YEEMGIKPP	0.0002	-99.9	68.6667	YEEMGIKPP	YEEMGIKPP	0	-99.9	71.875	YEEMGIKPP	YEEMGIKPP	0.201	-99.9	1.0775	YEEMGIKPP	YEEMGIKPP	0	-99.9	74.4737	1.0775
GEYGKFFVT	9	GEYGKFFVT	GEYGKFFVT	0.0011	-99.9	32.5522	GEYGKFFVT	GEYGKFFVT	0.0016	-99.9	15.5242	GEYGKFFVT	GEYGKFFVT	0.6518	-99.9	0.1762	GEYGKFFVT	GEYGKFFVT	0.0049	-99.9	20.3043	0.1762
KEEEGMLSP	9	KEEEGMLSP	KEEEGMLSP	0.0005	-99.9	45.08	KEEEGMLSP	KEEEGMLSP	0.0002	-99.9	37	KEEEGMLSP	KEEEGMLSP	0.2604	-99.9	0.842	KEEEGMLSP	KEEEGMLSP	0.0002	-99.9	53.5052	0.842
QTEERVQPEY	10	QTEEVQPEY	QTEERVQPEY	0.9563	-99.9	0.0482	QTEERVPEY	QTEERVQPEY	0.003	-99.9	11.6977	QEERVQPEY	QTEERVQPEY	0.0161	-99.9	5.1653	QTEEVQPEY	QTEERVQPEY	0.0169	-99.9	11.1485	0.0482
KEMELPAKEA	10	KMELPAKEA	KEMELPAKEA	0.0008	-99.9	37.0652	KEMEPAKEA	KEMELPAKEA	0.0003	-99.9	31.72	KEMELPAEA	KEMELPAKEA	0.5443	-99.9	0.2631	KEMELPAEA	KEMELPAKEA	0.0008	-99.9	37.4744	0.2631
IADMGHLKY	9	IADMGHLKY	IADMGHLKY	0.9907	-99.9	0.0095	IADMGHLKY	IADMGHLKY	0.0801	-99.9	2.3075	IADMGHLKY	IADMGHLKY	0.0048	-99.9	9.6704	IADMGHLKY	IADMGHLKY	0.2549	-99.9	1.2051	0.0095
IRLENEIQTY	10	ILENEIQTY	IRLENEIQTY	0.5819	-99.9	0.3876	ILENEIQTY	IRLENEIQTY	0.0186	-99.9	4.9336	IRLENIQTY	IRLENEIQTY	0.0029	-99.9	12.4885	ILENEIQTY	IRLENEIQTY	0.0103	-99.9	14.6166	0.3876
IELAYEQVAKA	11	IAYEQVAKA	IELAYEQVAKA	0.0004	-99.9	50.5978	ILAYEQVAK	IELAYEQVAK	0.0005	-99.9	25.1304	IEYEQVAKA	IELAYEQVAKA	0.0814	-99.9	2.1366	IAYEQVAKA	IELAYEQVAKA	0.0036	-99.9	23.1635	2.1366
LEDSRLFTA	9	LEDSRLFTA	LEDSRLFTA	0.0173	-99.9	6.688	LEDSRLFTA	LEDSRLFTA	0.0006	-99.9	23.6271	LEDSRLFTA	LEDSRLFTA	0.6067	-99.9	0.2122	LEDSRLFTA	LEDSRLFTA	0.0055	-99.9	19.3727	0.2122
FTDVRAAVY	9	FTDVRAAVY	FTDVRAAVY	0.9981	-99.9	0.002	FTDVRAAVY	FTDVRAAVY	0.0616	-99.9	2.6835	FTDVRAAVY	FTDVRAAVY	0.0054	-99.9	9.0888	FTDVRAAVY	FTDVRAAVY	0.3316	-99.9	0.8096	0.002
TEQDVLTVKP	10	TEQDVLTVK	TEQDVLTVK	0.0006	-99.9	41.8286	TEQDVLTVK	TEQDVLTVK	0.0004	-99.9	29.8125	TEQDVLTVP	TEQDVLTVKP	0.1016	-99.9	1.8336	TQDVLTVKP	TEQDVLTVKP	0.0001	-99.9	60.6098	1.8336
SEIEARIAA	9	SEIEARIAA	SEIEARIAA	0.0019	-99.9	23.6755	SEIEARIAA	SEIEARIAA	0.0015	-99.9	15.8811	SEIEARIAA	SEIEARIAA	0.9362	-99.9	0.0069	SEIEARIAA	SEIEARIAA	0.0072	-99.9	17.2528	0.0069
TTDENKVPY	9	TTDENKVPY	TTDENKVPY	0.9882	-99.9	0.0154	TTDENKVPY	TTDENKVPY	0.0499	-99.9	3.0039	TTDENKVPY	TTDENKVPY	0.0022	-99.9	14.4878	TTDENKVPY	TTDENKVPY	0.1191	-99.9	2.7853	0.0154
AEEIPSRIQA	10	AEEIPSIQA	AEEIPSRIQA	0.0017	-99.9	25.3333	AEIPSRIQA	AEEIPSRIQA	0.0005	-99.9	25.6957	AEIPSRIQA	AEEIPSRIQA	0.5845	-99.9	0.2291	AEIPSRIQA	AEEIPSRIQA	0.0007	-99.9	39.9375	0.2291
YEEFDEKIA	9	YEEFDEKIA	YEEFDEKIA	0.0007	-99.9	38.8571	YEEFDEKIA	YEEFDEKIA	0.0001	-99.9	63.5714	YEEFDEKIA	YEEFDEKIA	0.3187	-99.9	0.6684	YEEFDEKIA	YEEFDEKIA	0.0002	-99.9	51.8041	0.6684
ASEYDQIRY	9	ASEYDQIRY	ASEYDQIRY	0.9807	-99.9	0.0228	ASEYDQIRY	ASEYDQIRY	0.0225	-99.9	4.5037	ASEYDQIRY	ASEYDQIRY	0.0011	-99.9	20.5446	ASEYDQIRY	ASEYDQIRY	0.03	-99.9	7.8953	0.0228
VTDAVALRV	9	VTDAVALRV	VTDAVALRV	0.84	-99.9	0.1492	VTDAVALRV	VTDAVALRV	0.0099	-99.9	6.6906	VTDAVALRV	VTDAVALRV	0.0029	-99.9	12.6935	VTDAVALRV	VTDAVALRV	0.705	-99.9	0.076	0.076
EESNYELEGK	10	ESNYELEGK	EESNYELEGK	0.0023	-99.9	21.4772	ESNYELEGK	EESNYELEGK	0.0011	-99.9	18.2344	EESNYELEK	EESNYELEGK	0.0006	-99.9	26.4151	ESNYELEGK	EESNYELEGK	0.0001	-99.9	68.9286	18.2344
KELEPLKEMTA	11	KELEPLMTA	KELEPLKEMTA	0.0003	-99.9	55.8451	KELEPLMTA	KELEPLKEMTA	0.0001	-99.9	49.8333	KELEPLMTA	KELEPLKEMTA	0.3158	-99.9	0.6766	KELEPLMTA	KELEPLKEMTA	0.0005	-99.9	42.7447	0.6766
EVDSGRQIEY	10	EVDSGQIEY	EVDSGRQIEY	0.9349	-99.9	0.0678	EVDSGRIEY	EVDSGRQIEY	0.0131	-99.9	5.8363	EDSGRQIEY	EVDSGRQIEY	0.0008	-99.9	23.4459	EVDSGQIEY	EVDSGRQIEY	0.014	-99.9	12.4334	0.0678
ETDNMFNRY	9	ETDNMFNRY	ETDNMFNRY	0.9967	-99.9	0.0034	ETDNMFNRY	ETDNMFNRY	0.0182	-99.9	4.9791	ETDNMFNRY	ETDNMFNRY	0.0034	-99.9	11.6165	ETDNMFNRY	ETDNMFNRY	0.0644	-99.9	4.674	0.0034
LSDDLHVERY	10	LSDDLHVRY	LSDDLHVERY	0.9944	-99.9	0.0057	LSDDLHVRY	LSDDLHVERY	0.0061	-99.9	8.3794	LDDLHVERY	LSDDLHVERY	0.0019	-99.9	15.6196	LSDDLHVEY	LSDDLHVERY	0.0512	-99.9	5.5264	0.0057
TIAPALVSK	9	TIAPALVSK	TIAPALVSK	0.0113	-99.9	8.5841	TIAPALVSK	TIAPALVSK	0.8928	-99.9	0.03	TIAPALVSK	TIAPALVSK	0.0008	-99.9	24.3231	TIAPALVSK	TIAPALVSK	0.0242	-99.9	9.0164	0.03
YLSERYAELY	10	YSERYAELY	YLSERYAELY	0.976	-99.9	0.0272	YLSERYALY	YLSERYAELY	0.0397	-99.9	3.392	YLSERYAEY	YLSERYAELY	0.001	-99.9	21.625	YLSERYAEL	YLSERYAEL	0.0679	-99.9	4.4795	0.0272
KESEVFYELA	10	KSEVFYELA	KESEVFYELA	0.0025	-99.9	20.4455	KESEVFYLA	KESEVFYELA	0.0001	-99.9	51.6667	KESEVFYEA	KESEVFYELA	0.314	-99.9	0.6817	KESEVFYEL	KESEVFYEL	0.0006	-99.9	41.4717	0.6817
MELERIVSA	9	MELERIVSA	MELERIVSA	0.0024	-99.9	21.0406	MELERIVSA	MELERIVSA	0.0012	-99.9	17.7297	MELERIVSA	MELERIVSA	0.8786	-99.9	0.0184	MELERIVSA	MELERIVSA	0.0063	-99.9	18.3031	0.0184
REAEHLYHTL	10	REAEHYHTL	REAEHLYHTL	0.0049	-99.9	14.0575	REAEHLHTL	REAEHLYHTL	0.0003	-99.9	31.48	REAELYHTL	REAEHLYHTL	0.6852	-99.9	0.1441	RAEHLYHTL	REAEHLYHTL	0.029	-99.9	8.0707	0.1441
LLDPAQKCLY	10	LLDPAQKLY	LLDPAQKCLY	0.9588	-99.9	0.0462	LLDPAQKLY	LLDPAQKCLY	0.0393	-99.9	3.4083	LLDPAQKLY	LLDPAQKCLY	0.0005	-99.9	30.1389	LLDPAQKLY	LLDPAQKCLY	0.0501	-99.9	5.62	0.0462
LLDPTQKALY	10	LLDPTQALY	LLDPTQKALY	0.9819	-99.9	0.0216	LLDPTQALY	LLDPTQKALY	0.1049	-99.9	1.9375	LLDPTQALY	LLDPTQKALY	0.0013	-99.9	18.6558	LLDPTQALY	LLDPTQKALY	0.1254	-99.9	2.6482	0.0216
IQRTPKIQVYS	11	IQTPKIQVY	IQRTPKIQVY	0.0013	-99.9	29.8781	IQRTPKIQY	IQRTPKIQVY	0.0003	-99.9	33.6842	IQRPKIQVY	IQRTPKIQVY	0.0003	-99.9	39.5625	ITPKIQVYS	IQRTPKIQVYS	0.0003	-99.9	49.6538	29.8781
KEIADYLAA	9	KEIADYLAA	KEIADYLAA	0.0011	-99.9	31.5286	KEIADYLAA	KEIADYLAA	0.0006	-99.9	24.5192	KEIADYLAA	KEIADYLAA	0.7943	-99.9	0.072	KEIADYLAA	KEIADYLAA	0.0032	-99.9	24.25	0.072
QVDNSLITKY	10	QVDNSITKY	QVDNSLITKY	0.9387	-99.9	0.064	QVNSLITKY	QVDNSLITKY	0.0722	-99.9	2.4367	QDNSLITKY	QVDNSLITKY	0.0024	-99.9	13.8975	QVDNSLITY	QVDNSLITKY	0.0299	-99.9	7.9132	0.064
ALEEQLQQIR	10	ALEELQQIR	ALEEQLQQIR	0.0053	-99.9	13.3383	ALEEQLQQR	ALEEQLQQIR	0.012	-99.9	6.0987	AEEQLQQIR	ALEEQLQQIR	0.0019	-99.9	15.6078	ALEEQLQQI	ALEEQLQQI	0.0046	-99.9	20.8967	6.0987
SGPPVSELITK	11	SGPPVSITK	SGPPVSELITK	0.0011	-99.9	32.6119	SGPPVLITK	SGPPVSELITK	0.0079	-99.9	7.4157	SGPPVSITK	SGPPVSELITK	0.0001	-99.9	61.8421	SPVSELITK	SGPPVSELITK	0.0004	-99.9	44.9231	7.4157
EAAAGGRAGAP	11	EAAAGGGAP	EAAAGGRAGAP	0.0001	-99.9	83.3333	EAAAGGRAP	EAAAGGRAGAP	0	-99.9	91.25	EAAAGGRAP	EAAAGGRAGAP	0	-99.9	84.2857	EAAAGGAGA	EAAAGGRAGA	0	-99.9	88	83.3333
LEDDKISLP	9	LEDDKISLP	LEDDKISLP	0.0026	-99.9	20.2864	LEDDKISLP	LEDDKISLP	0.0001	-99.9	45.75	LEDDKISLP	LEDDKISLP	0.1457	-99.9	1.4019	LEDDKISLP	LEDDKISLP	0.0007	-99.9	40.2586	1.4019
VFSEPRAVFY	10	VSEPRAVFY	VFSEPRAVFY	0.9416	-99.9	0.0611	VFSEPAVFY	VFSEPRAVFY	0.045	-99.9	3.1918	VSEPRAVFY	VFSEPRAVFY	0.0008	-99.9	23.8649	VSEPRAVFY	VFSEPRAVFY	0.0259	-99.9	8.6391	0.0611
LLDTPVKTQY	10	LLDPVKTQY	LLDTPVKTQY	0.9524	-99.9	0.0514	LLDPVKTQY	LLDTPVKTQY	0.1168	-99.9	1.8104	LDTPVKTQY	LLDTPVKTQY	0.0023	-99.9	14.223	LLDPVKTQY	LLDTPVKTQY	0.089	-99.9	3.5959	0.0514
LLDTHRGLLY	10	LLDTHGLLY	LLDTHRGLLY	0.9813	-99.9	0.0222	LLDTHGLLY	LLDTHRGLLY	0.1346	-99.9	1.6464	LDTHRGLLY	LLDTHRGLLY	0.0013	-99.9	19.0547	LLDTHGLLY	LLDTHRGLLY	0.0595	-99.9	4.947	0.0222
QEDVRLIGL	9	QEDVRLIGL	QEDVRLIGL	0.0136	-99.9	7.7088	QEDVRLIGL	QEDVRLIGL	0.0007	-99.9	23	QEDVRLIGL	QEDVRLIGL	0.4885	-99.9	0.3293	QEDVRLIGL	QEDVRLIGL	0.0139	-99.9	12.4586	0.3293
LSDMPLKSFY	10	LSDPLKSFY	LSDMPLKSFY	0.9848	-99.9	0.0188	LSMPLKSFY	LSDMPLKSFY	0.0124	-99.9	5.9968	SDMPLKSFY	SDMPLKSFY	0.0034	-99.9	11.5986	LSDPLKSFY	LSDMPLKSFY	0.0312	-99.9	7.71	0.0188
HEIDRYTAIA	10	HIDRYTAIA	HEIDRYTAIA	0.0068	-99.9	11.4955	HEIDRYTAA	HEIDRYTAIA	0.0002	-99.9	35.875	HEIDYTAIA	HEIDRYTAIA	0.5278	-99.9	0.2799	HIDRYTAIA	HEIDRYTAIA	0.0039	-99.9	22.2506	0.2799
KALELDSNLY	10	KAELDSNLY	KALELDSNLY	0.7281	-99.9	0.2434	KLELDSNLY	KALELDSNLY	0.0279	-99.9	4.0247	KALELSNLY	KALELDSNLY	0.0016	-99.9	17.1469	KALEDSNLY	KALELDSNLY	0.0174	-99.9	10.954	0.2434
MIDETRNSLY	10	MIDETNSLY	MIDETRNSLY	0.9885	-99.9	0.015	MIDETRSLY	MIDETRNSLY	0.0555	-99.9	2.8503	MDETRNSLY	MIDETRNSLY	0.002	-99.9	15.2941	MIDETNSLY	MIDETRNSLY	0.109	-99.9	3.0073	0.015
PSEKPSSTLQY	11	PSESSTLQY	PSEKPSSTLQY	0.6884	-99.9	0.2785	PSEKPTLQY	PSEKPSSTLQY	0.0004	-99.9	27.9714	SEKPSSTLY	SEKPSSTLQY	0.003	-99.9	12.2581	PSESSTLQY	PSEKPSSTLQY	0.0008	-99.9	37.8718	0.2785
AEDFTIFKA	9	AEDFTIFKA	AEDFTIFKA	0.0259	-99.9	5.286	AEDFTIFKA	AEDFTIFKA	0.0015	-99.9	15.9648	AEDFTIFKA	AEDFTIFKA	0.7783	-99.9	0.0779	AEDFTIFKA	AEDFTIFKA	0.0059	-99.9	18.7925	0.0779
FADDGVKYL	9	FADDGVKYL	FADDGVKYL	0.4524	-99.9	0.5803	FADDGVKYL	FADDGVKYL	0.0019	-99.9	14.2483	FADDGVKYL	FADDGVKYL	0.0151	-99.9	5.3418	FADDGVKYL	FADDGVKYL	0.9236	-99.9	0.0066	0.0066
FIDASRLVY	9	FIDASRLVY	FIDASRLVY	0.9891	-99.9	0.0135	FIDASRLVY	FIDASRLVY	0.2029	-99.9	1.2069	FIDASRLVY	FIDASRLVY	0.0026	-99.9	13.2853	FIDASRLVY	FIDASRLVY	0.3756	-99.9	0.643	0.0135
YEAADKWVA	9	YEAADKWVA	YEAADKWVA	0.002	-99.9	23.1391	YEAADKWVA	YEAADKWVA	0.0001	-99.9	44.25	YEAADKWVA	YEAADKWVA	0.7223	-99.9	0.116	YEAADKWVA	YEAADKWVA	0.0036	-99.9	22.9408	0.116
KTDHFIFTY	9	KTDHFIFTY	KTDHFIFTY	0.9931	-99.9	0.0071	KTDHFIFTY	KTDHFIFTY	0.4635	-99.9	0.4369	KTDHFIFTY	KTDHFIFTY	0.0052	-99.9	9.2988	KTDHFIFTY	KTDHFIFTY	0.2996	-99.9	0.9588	0.0071
MEQLRLLVC	9	MEQLRLLVC	MEQLRLLVC	0.0004	-99.9	51.3587	MEQLRLLVC	MEQLRLLVC	0	-99.9	76.4286	MEQLRLLVC	MEQLRLLVC	0.2566	-99.9	0.8563	MEQLRLLVC	MEQLRLLVC	0.0004	-99.9	46.7097	0.8563
REDTLRVLAA	10	REDTLRVLA	REDTLRVLAA	0.0032	-99.9	17.9757	REDTRVLAA	REDTLRVLAA	0.0003	-99.9	34.4444	REDTLRVAA	REDTLRVLAA	0.459	-99.9	0.3734	REDTLVLAA	REDTLRVLAA	0.0006	-99.9	40.8448	0.3734
ITDVKPGNY	9	ITDVKPGNY	ITDVKPGNY	0.9948	-99.9	0.0053	ITDVKPGNY	ITDVKPGNY	0.0773	-99.9	2.3526	ITDVKPGNY	ITDVKPGNY	0.0007	-99.9	25.5	ITDVKPGNY	ITDVKPGNY	0.1278	-99.9	2.5957	0.0053
LTEEKMELY	9	LTEEKMELY	LTEEKMELY	0.9957	-99.9	0.0044	LTEEKMELY	LTEEKMELY	0.0109	-99.9	6.3932	LTEEKMELY	LTEEKMELY	0.0009	-99.9	22.284	LTEEKMELY	LTEEKMELY	0.0698	-99.9	4.3843	0.0044
YTEFTPTEKDE	11	YTEFTPTEE	YTEFTPTEKDE	0.0071	-99.9	11.2393	YTEFTPTEK	YTEFTPTEK	0.0002	-99.9	42.4444	TEFTPTEKE	TEFTPTEKDE	0.0001	-99.9	63.9474	YTEFTPTEE	YTEFTPTEKDE	0.0002	-99.9	55.1538	11.2393
FENERAVTP	9	FENERAVTP	FENERAVTP	0.0008	-99.9	37.4783	FENERAVTP	FENERAVTP	0.0002	-99.9	42.8889	FENERAVTP	FENERAVTP	0.4667	-99.9	0.3618	FENERAVTP	FENERAVTP	0.0014	-99.9	32.2444	0.3618
PLDHLKPLEY	10	PLDHLPLEY	PLDHLKPLEY	0.7751	-99.9	0.1961	PLDHLPLEY	PLDHLKPLEY	0.0064	-99.9	8.2324	LDHLKPLEY	LDHLKPLEY	0.001	-99.9	21.8864	PLDHLPLEY	PLDHLKPLEY	0.0015	-99.9	31.1268	0.1961
GSHSMRYFFT	10	GSHSMRYFF	GSHSMRYFF	0.0005	-99.9	47.68	GSHSMYFFT	GSHSMRYFFT	0.0001	-99.9	48.1667	GSHSMRYFF	GSHSMRYFF	0.0001	-99.9	64.2105	GSHSMRYFF	GSHSMRYFF	0.0002	-99.9	53.299	47.68
GTDLSIFKY	9	GTDLSIFKY	GTDLSIFKY	0.9935	-99.9	0.0066	GTDLSIFKY	GTDLSIFKY	0.1623	-99.9	1.4359	GTDLSIFKY	GTDLSIFKY	0.0024	-99.9	13.9751	GTDLSIFKY	GTDLSIFKY	0.1204	-99.9	2.7578	0.0066
TEEAAVAIKA	10	TEEAVAIKA	TEEAAVAIKA	0.0013	-99.9	29.5732	TEAAVAIKA	TEEAAVAIKA	0.0002	-99.9	42.5556	TEAAVAIKA	TEEAAVAIKA	0.2893	-99.9	0.7509	TEAAVAIKA	TEEAAVAIKA	0.0002	-99.9	54.2784	0.7509
REVDPLRIPP	10	RVDPLRIPP	REVDPLRIPP	0.0007	-99.9	39.4359	RVDPLRIPP	REVDPLRIPP	0.0002	-99.9	38.9231	REVDPLIPP	REVDPLRIPP	0.1339	-99.9	1.4995	RVDPLRIPP	REVDPLRIPP	0.0021	-99.9	27.817	1.4995
DLDDAQRTLY	10	DLDDAQTLY	DLDDAQRTLY	0.9599	-99.9	0.0453	DLDDARTLY	DLDDAQRTLY	0.0103	-99.9	6.5399	DLDDAQTLY	DLDDAQRTLY	0.0014	-99.9	18.4481	DLDDAQTLY	DLDDAQRTLY	0.021	-99.9	9.8202	0.0453
AEEAARLSVA	10	AEEAARLSA	AEEAARLSVA	0.0012	-99.9	30.8718	AEEAARLSA	AEEAARLSVA	0.0001	-99.9	46.2857	AEEAARLVA	AEEAARLSVA	0.3801	-99.9	0.5178	AEAARLSVA	AEEAARLSVA	0.0001	-99.9	58	0.5178
LSDIASALRY	10	LSDASALRY	LSDIASALRY	0.9938	-99.9	0.0064	LSIASALRY	LSDIASALRY	0.0173	-99.9	5.1074	SDIASALRY	SDIASALRY	0.0014	-99.9	18.3377	LSDASALRY	LSDIASALRY	0.0259	-99.9	8.6454	0.0064
KEVEQFTQVA	10	KVEQFTQVA	KEVEQFTQVA	0.0026	-99.9	19.9961	KVEQFTQVA	KEVEQFTQVA	0.0003	-99.9	34.2778	KEVEFTQVA	KEVEQFTQVA	0.5673	-99.9	0.2422	KVEQFTQVA	KEVEQFTQVA	0.0026	-99.9	25.9933	0.2422
AVDFAERHGY	10	AVDFAEHGY	AVDFAERHGY	0.9242	-99.9	0.0785	AVFAERHGY	AVDFAERHGY	0.1962	-99.9	1.2407	ADFAERHGY	AVDFAERHGY	0.008	-99.9	7.3799	AVDFARHGY	AVDFAERHGY	0.0281	-99.9	8.2294	0.0785
IDMNDIKAFY	10	IMNDIKAFY	IDMNDIKAFY	0.5079	-99.9	0.4865	IMNDIKAFY	IDMNDIKAFY	0.1869	-99.9	1.2872	IDMNDIKAY	IDMNDIKAFY	0.0081	-99.9	7.327	IMNDIKAFY	IDMNDIKAFY	0.0236	-99.9	9.163	0.4865
SLVNLGGSK	9	SLVNLGGSK	SLVNLGGSK	0.0022	-99.9	22.339	SLVNLGGSK	SLVNLGGSK	0.68	-99.9	0.1697	SLVNLGGSK	SLVNLGGSK	0.0026	-99.9	13.4349	SLVNLGGSK	SLVNLGGSK	0.0043	-99.9	21.5466	0.1697
ASDFITKMDY	10	ASDFITMDY	ASDFITKMDY	0.9695	-99.9	0.0353	ASFITKMDY	ASDFITKMDY	0.0301	-99.9	3.8896	ADFITKMDY	ASDFITKMDY	0.0037	-99.9	10.9688	ASDFITMDY	ASDFITKMDY	0.0243	-99.9	8.9963	0.0353
ASYPGKITSN	10	ASYPGITSN	ASYPGKITSN	0.0012	-99.9	31.0714	ASYPGITSN	ASYPGKITSN	0.0064	-99.9	8.2135	ASYPGITSN	ASYPGKITSN	0.0002	-99.9	40.2857	ASYPGITSN	ASYPGKITSN	0.0019	-99.9	29.1444	8.2135
ITDEFVKQKY	10	ITDEFVQKY	ITDEFVKQKY	0.9932	-99.9	0.007	ITDEFVQKY	ITDEFVKQKY	0.0172	-99.9	5.1227	IDEFVKQKY	ITDEFVKQKY	0.0012	-99.9	19.2734	ITDEFVQKY	ITDEFVKQKY	0.0557	-99.9	5.2093	0.007
FTSDLQDKNEY	11	FTSDLQNEY	FTSDLQDKNEY	0.9208	-99.9	0.0813	FTSDLKNEY	FTSDLQDKNEY	0.0009	-99.9	20.5824	FDLQDKNEY	FTSDLQDKNEY	0.0005	-99.9	30.6667	FTSDLQNEY	FTSDLQDKNEY	0.0159	-99.9	11.5606	0.0813
KEAPAPPKA	9	KEAPAPPKA	KEAPAPPKA	0.0019	-99.9	24.0929	KEAPAPPKA	KEAPAPPKA	0.0017	-99.9	14.951	KEAPAPPKA	KEAPAPPKA	0.7441	-99.9	0.1002	KEAPAPPKA	KEAPAPPKA	0.007	-99.9	17.4967	0.1002
LLDEMQRLLY	10	LLDEQRLLY	LLDEMQRLLY	0.9723	-99.9	0.031	LLDEQRLLY	LLDEMQRLLY	0.0708	-99.9	2.4593	LDEMQRLLY	LLDEMQRLLY	0.0016	-99.9	17.1751	LLDEMQLLY	LLDEMQRLLY	0.0765	-99.9	4.0602	0.031
GTDDGKVGLY	10	GTDDGVGLY	GTDDGKVGLY	0.9899	-99.9	0.0109	GTDDGKVLY	GTDDGKVGLY	0.0832	-99.9	2.2565	GDDGKVGLY	GTDDGKVGLY	0.0014	-99.9	17.9266	GTDDGKVLY	GTDDGKVGLY	0.0716	-99.9	4.298	0.0109
FELLDRILP	9	FELLDRILP	FELLDRILP	0.0002	-99.9	61	FELLDRILP	FELLDRILP	0	-99.9	75.7143	FELLDRILP	FELLDRILP	0.2497	-99.9	0.8818	FELLDRILP	FELLDRILP	0.0002	-99.9	57.0769	0.8818
QEQMNEFRA	9	QEQMNEFRA	QEQMNEFRA	0.0012	-99.9	31.0857	QEQMNEFRA	QEQMNEFRA	0.0001	-99.9	53.125	QEQMNEFRA	QEQMNEFRA	0.3044	-99.9	0.7086	QEQMNEFRA	QEQMNEFRA	0.0001	-99.9	70	0.7086
FENGNRSWFY	10	FENGNSWFY	FENGNRSWFY	0.2984	-99.9	0.9095	FENGNRSFY	FENGNRSWFY	0.0013	-99.9	16.7337	FENGNSWFY	FENGNRSWFY	0.0353	-99.9	3.419	FENGNSWFY	FENGNRSWFY	0.0059	-99.9	18.7677	0.9095
ATELVKPGVY	10	ATELVPGVY	ATELVKPGVY	0.9076	-99.9	0.0902	ATLVKPGVY	ATELVKPGVY	0.0266	-99.9	4.1398	AELVKPGVY	ATELVKPGVY	0.0292	-99.9	3.8014	ATELVPGVY	ATELVKPGVY	0.0137	-99.9	12.555	0.0902
FAYDGKDYIAL	11	FAYDGKDYL	FAYDGKDYIAL	0.0053	-99.9	13.4421	FAYDGKIAL	FAYDGKDYIAL	0.0003	-99.9	32.5455	FDGKDYIAL	FAYDGKDYIAL	0.0024	-99.9	13.8781	FAYDGKIAL	FAYDGKDYIAL	0.3112	-99.9	0.911	0.911
KDMWASLLSA	10	KDMWASLLA	KDMWASLLSA	0.0006	-99.9	43.3103	KMWASLLSA	KDMWASLLSA	0.0037	-99.9	10.6213	KDMASLLSA	KDMWASLLSA	0.014	-99.9	5.5428	KMWASLLSA	KDMWASLLSA	0.0028	-99.9	25.4533	5.5428
YEDGGKPPVP	10	YEDGGPPVP	YEDGGKPPVP	0.0009	-99.9	35.3462	YEDGGKPPV	YEDGGKPPV	0	-99.9	64.6429	YEDGGPPVP	YEDGGKPPVP	0.1115	-99.9	1.7235	YEDGGKPPV	YEDGGKPPV	0.0005	-99.9	42.2766	1.7235
RVDPAKGLFY	10	RVDPAGLFY	RVDPAKGLFY	0.9831	-99.9	0.0205	RVDPKGLFY	RVDPAKGLFY	0.5268	-99.9	0.3399	RDPAKGLFY	RVDPAKGLFY	0.0034	-99.9	11.5663	RVDPAGLFY	RVDPAKGLFY	0.1825	-99.9	1.8071	0.0205
YTEDSPGLKV	10	YTDSPGLKV	YTEDSPGLKV	0.6977	-99.9	0.2706	YTEDSPGLK	YTEDSPGLK	0.0033	-99.9	11.1163	YEDSPGLKV	YTEDSPGLKV	0.4196	-99.9	0.4406	YTDSPGLKV	YTEDSPGLKV	0.4212	-99.9	0.4908	0.2706
QEDAQRLYQA	10	QEDAQRLYA	QEDAQRLYQA	0.0041	-99.9	15.6316	QEDAQRLYA	QEDAQRLYQA	0.0002	-99.9	40.5455	QEDAQRYQA	QEDAQRLYQA	0.1435	-99.9	1.42	QEDAQRLYA	QEDAQRLYQA	0.0001	-99.9	63.2927	1.42
FSELAEDKENY	11	FSELAEDKY	FSELAEDKENY	0.8413	-99.9	0.1483	FLAEDKENY	FSELAEDKENY	0.0005	-99.9	25.8043	SELEDKENY	SELAEDKENY	0.0008	-99.9	23.7297	FLAEDKENY	FSELAEDKENY	0.0049	-99.9	20.3533	0.1483
RMDNIYFEY	9	RMDNIYFEY	RMDNIYFEY	0.9563	-99.9	0.0482	RMDNIYFEY	RMDNIYFEY	0.595	-99.9	0.261	RMDNIYFEY	RMDNIYFEY	0.019	-99.9	4.7416	RMDNIYFEY	RMDNIYFEY	0.3782	-99.9	0.6344	0.0482
ISDRLIGIY	9	ISDRLIGIY	ISDRLIGIY	0.99	-99.9	0.0109	ISDRLIGIY	ISDRLIGIY	0.0276	-99.9	4.0525	ISDRLIGIY	ISDRLIGIY	0.003	-99.9	12.394	ISDRLIGIY	ISDRLIGIY	0.0685	-99.9	4.4474	0.0109
VSCRITDLY	9	VSCRITDLY	VSCRITDLY	0.728	-99.9	0.2436	VSCRITDLY	VSCRITDLY	0.0152	-99.9	5.4196	VSCRITDLY	VSCRITDLY	0.0003	-99.9	36.7143	VSCRITDLY	VSCRITDLY	0.0139	-99.9	12.4367	0.2436
LADSDARALY	10	LADDARALY	LADSDARALY	0.9768	-99.9	0.0264	LASDARALY	LADSDARALY	0.0091	-99.9	6.9496	LDSDARALY	LADSDARALY	0.0019	-99.9	15.7176	LADDARALY	LADSDARALY	0.0656	-99.9	4.6044	0.0264
NSELLNDRY	9	NSELLNDRY	NSELLNDRY	0.9802	-99.9	0.0232	NSELLNDRY	NSELLNDRY	0.001	-99.9	18.8594	NSELLNDRY	NSELLNDRY	0.0005	-99.9	30.6944	NSELLNDRY	NSELLNDRY	0.0118	-99.9	13.6295	0.0232
AATKVTTVL	9	AATKVTTVL	AATKVTTVL	0.0051	-99.9	13.7285	AATKVTTVL	AATKVTTVL	0.0014	-99.9	16.2772	AATKVTTVL	AATKVTTVL	0.0081	-99.9	7.3397	AATKVTTVL	AATKVTTVL	0.3851	-99.9	0.6117	0.6117
AATKILTEL	9	AATKILTEL	AATKILTEL	0.0045	-99.9	14.7829	AATKILTEL	AATKILTEL	0.0012	-99.9	17.8514	AATKILTEL	AATKILTEL	0.0068	-99.9	8.0512	AATKILTEL	AATKILTEL	0.4337	-99.9	0.46	0.46
RLDTDHLRY	9	RLDTDHLRY	RLDTDHLRY	0.9714	-99.9	0.0323	RLDTDHLRY	RLDTDHLRY	0.5012	-99.9	0.3759	RLDTDHLRY	RLDTDHLRY	0.0055	-99.9	8.9983	RLDTDHLRY	RLDTDHLRY	0.2195	-99.9	1.4638	0.0323
YLDPVQRDLY	10	YLDPVQDLY	YLDPVQRDLY	0.9923	-99.9	0.0079	YLDPVQRLY	YLDPVQRDLY	0.0929	-99.9	2.0979	YLDPVQDLY	YLDPVQRDLY	0.0026	-99.9	13.3102	YLDPVQRLY	YLDPVQRDLY	0.2598	-99.9	1.1785	0.0079
GEVREDLRLP	10	GVREDLRLP	GEVREDLRLP	0.0001	-99.9	72.4286	GVREDLRLP	GEVREDLRLP	0	-99.9	69.5455	GEVEDLRLP	GEVREDLRLP	0.015	-99.9	5.36	GVREDLRLP	GEVREDLRLP	0	-99.9	75	5.36
EEANADLEVK	10	EANADLEVK	EEANADLEVK	0.0022	-99.9	22	EANADLEVK	EEANADLEVK	0.0012	-99.9	17.8986	EEANADLEV	EEANADLEV	0.0067	-99.9	8.0662	EANADLEVK	EEANADLEVK	0.0001	-99.9	60.8537	8.0662
YSDDGQKWTVY	11	YSDDGQTVY	YSDDGQKWTVY	0.9925	-99.9	0.0077	YSDDGQTVY	YSDDGQKWTVY	0.0051	-99.9	9.1229	YSDDGQTVY	YSDDGQKWTVY	0.0013	-99.9	19.1172	YSDDGQTVY	YSDDGQKWTVY	0.0731	-99.9	4.2274	0.0077
QSEREYIRY	9	QSEREYIRY	QSEREYIRY	0.9665	-99.9	0.04	QSEREYIRY	QSEREYIRY	0.005	-99.9	9.2207	QSEREYIRY	QSEREYIRY	0.0014	-99.9	17.9266	QSEREYIRY	QSEREYIRY	0.0153	-99.9	11.7954	0.04
EKVLSTSTG	9	EKVLSTSTG	EKVLSTSTG	0	-99.9	92.1875	EKVLSTSTG	EKVLSTSTG	0	-99.9	77.1429	EKVLSTSTG	EKVLSTSTG	0.0002	-99.9	42.5	EKVLSTSTG	EKVLSTSTG	0	-99.9	85	42.5
LLDPAQRNLY	10	LLDPAQNLY	LLDPAQRNLY	0.9859	-99.9	0.0177	LLDPARNLY	LLDPAQRNLY	0.0887	-99.9	2.1672	LLDPAQNLY	LLDPAQRNLY	0.001	-99.9	20.875	LLDPAQNLY	LLDPAQRNLY	0.1287	-99.9	2.5768	0.0177
AEQDIREASP	10	AQDIREASP	AEQDIREASP	0.0003	-99.9	57.9577	AEQDIRASP	AEQDIREASP	0.0001	-99.9	58.8889	AEQDIRASP	AEQDIREASP	0.1442	-99.9	1.4146	AQDIREASP	AEQDIREASP	0	-99.9	77.5	1.4146
ISGLIYEETR	10	ISGLIEETR	ISGLIYEETR	0.0007	-99.9	39.0769	ISGLIYETR	ISGLIYEETR	0.001	-99.9	19.4248	ISLIYEETR	ISGLIYEETR	0	-99.9	78.8889	ISLIYEETR	ISGLIYEETR	0.0001	-99.9	59.5385	19.4248
VTDRDIDRY	9	VTDRDIDRY	VTDRDIDRY	0.9958	-99.9	0.0043	VTDRDIDRY	VTDRDIDRY	0.0102	-99.9	6.5727	VTDRDIDRY	VTDRDIDRY	0.001	-99.9	21.1364	VTDRDIDRY	VTDRDIDRY	0.066	-99.9	4.58	0.0043
PTDENLLKY	9	PTDENLLKY	PTDENLLKY	0.9944	-99.9	0.0058	PTDENLLKY	PTDENLLKY	0.0206	-99.9	4.71	PTDENLLKY	PTDENLLKY	0.0007	-99.9	25.1786	PTDENLLKY	PTDENLLKY	0.0489	-99.9	5.7133	0.0058
LQIDNARLA	9	LQIDNARLA	LQIDNARLA	0.0016	-99.9	26.0727	LQIDNARLA	LQIDNARLA	0.0003	-99.9	30.5556	LQIDNARLA	LQIDNARLA	0.0626	-99.9	2.4628	LQIDNARLA	LQIDNARLA	0.0272	-99.9	8.3948	2.4628
FTETELKTTDY	11	FTETETTDY	FTETELKTTDY	0.9328	-99.9	0.0698	FTETKTTDY	FTETELKTTDY	0.0001	-99.9	45.25	TETELKTTY	TETELKTTDY	0.0011	-99.9	20.4464	FTETKTTDY	FTETELKTTDY	0.0075	-99.9	16.983	0.0698
YLDWAYRSGGY	11	YLDWASGGY	YLDWAYRSGGY	0.6972	-99.9	0.271	YLDYRSGGY	YLDWAYRSGGY	0.0021	-99.9	13.819	YLDWAYRSY	YLDWAYRSGGY	0.0001	-99.9	60.7895	YLDWAYRSY	YLDWAYRSGGY	0.0089	-99.9	15.6119	0.271
MTELYDYPKY	10	MTEYDYPKY	MTELYDYPKY	0.9635	-99.9	0.0423	MTLYDYPKY	MTELYDYPKY	0.004	-99.9	10.2402	MELYDYPKY	MTELYDYPKY	0.0226	-99.9	4.3416	MTELYDYKY	MTELYDYPKY	0.0142	-99.9	12.3359	0.0423
AEEEDFLRLP	10	AEEEDFLRL	AEEEDFLRL	0.0005	-99.9	44.4286	AEEEDFLRL	AEEEDFLRL	0	-99.9	73.75	AEEEDFLRL	AEEEDFLRL	0.0745	-99.9	2.2571	AEEEDFLRL	AEEEDFLRL	0.0002	-99.9	56.1538	2.2571
YAYDGKDYLAL	11	YAYDGKDYL	YAYDGKDYLAL	0.0093	-99.9	9.6445	YAYDGKLAL	YAYDGKDYLAL	0.0006	-99.9	23.2712	YDGKDYLAL	YAYDGKDYLAL	0.0027	-99.9	12.9862	YAYDGKLAL	YAYDGKDYLAL	0.3639	-99.9	0.6814	0.6814
YAYDGKDYIAL	11	YAYDGKDYL	YAYDGKDYIAL	0.008	-99.9	10.4861	YAYDGKIAL	YAYDGKDYIAL	0.0006	-99.9	24.9231	YDGKDYIAL	YAYDGKDYIAL	0.0038	-99.9	10.8999	YAYDGKIAL	YAYDGKDYIAL	0.3469	-99.9	0.7457	0.7457
LEIEKSLLV	9	LEIEKSLLV	LEIEKSLLV	0.009	-99.9	9.8329	LEIEKSLLV	LEIEKSLLV	0.0006	-99.9	24.3269	LEIEKSLLV	LEIEKSLLV	0.7281	-99.9	0.1118	LEIEKSLLV	LEIEKSLLV	0.0473	-99.9	5.8498	0.1118
LAEYDLDKY	9	LAEYDLDKY	LAEYDLDKY	0.8872	-99.9	0.1102	LAEYDLDKY	LAEYDLDKY	0.0007	-99.9	22.5068	LAEYDLDKY	LAEYDLDKY	0.0004	-99.9	34	LAEYDLDKY	LAEYDLDKY	0.0158	-99.9	11.5913	0.1102
FTELAEDKENY	11	FTELAEDKY	FTELAEDKENY	0.9309	-99.9	0.0718	FLAEDKENY	FTELAEDKENY	0.0005	-99.9	25.413	TELEDKENY	TELAEDKENY	0.0004	-99.9	31.4375	FLAEDKENY	FTELAEDKENY	0.0054	-99.9	19.5093	0.0718
DTDGKCLEY	9	DTDGKCLEY	DTDGKCLEY	0.9847	-99.9	0.0189	DTDGKCLEY	DTDGKCLEY	0.0138	-99.9	5.6871	DTDGKCLEY	DTDGKCLEY	0.0009	-99.9	23.1486	DTDGKCLEY	DTDGKCLEY	0.0286	-99.9	8.1428	0.0189
ISDGKEYLFY	10	ISDGEYLFY	ISDGKEYLFY	0.9926	-99.9	0.0076	ISDGKYLFY	ISDGKEYLFY	0.025	-99.9	4.2797	IDGKEYLFY	ISDGKEYLFY	0.0009	-99.9	22.6296	ISDGEYLFY	ISDGKEYLFY	0.0495	-99.9	5.6659	0.0076
SEYLRYEDT	9	SEYLRYEDT	SEYLRYEDT	0.0003	-99.9	57.3239	SEYLRYEDT	SEYLRYEDT	0.0001	-99.9	59.1667	SEYLRYEDT	SEYLRYEDT	0.2138	-99.9	1.0108	SEYLRYEDT	SEYLRYEDT	0.0001	-99.9	64.6341	1.0108
SEESARLVAA	10	SEESARLAA	SEESARLVAA	0.0016	-99.9	26.5545	SEESARLAA	SEESARLVAA	0.0002	-99.9	37.3571	SEESALVAA	SEESARLVAA	0.4312	-99.9	0.4189	SESARLVAA	SEESARLVAA	0.0003	-99.9	48.25	0.4189
YQSKYEELQIT	11	YQYEELQIT	YQSKYEELQIT	0.0001	-99.9	72.8571	YQYEELQIT	YQSKYEELQIT	0	-99.9	91.25	YQYEELQIT	YQSKYEELQIT	0.0005	-99.9	29.5676	YQYEELQIT	YQSKYEELQIT	0.0004	-99.9	46.2258	29.5676
AEEGTAKLIEF	11	AEEGTAIEF	AEEGTAKLIEF	0.0082	-99.9	10.3891	AEEGTAIEF	AEEGTAKLIEF	0.0001	-99.9	50.4167	AEEGTAIEF	AEEGTAKLIEF	0.0831	-99.9	2.1077	AEEGTLIEF	AEEGTAKLIEF	0.0006	-99.9	41.0755	2.1077
YTFSSIEREEY	11	YTFSSIERY	YTFSSIEREEY	0.7101	-99.9	0.2599	YTFSSIERY	YTFSSIEREEY	0.0047	-99.9	9.4273	YTFSSIERY	YTFSSIEREEY	0.0002	-99.9	40.9286	YTFSSIEEY	YTFSSIEREEY	0.024	-99.9	9.0654	0.2599
RLDTPLYFSY	10	RLDTPLYFY	RLDTPLYFSY	0.8655	-99.9	0.1306	RLDTPLFSY	RLDTPLYFSY	0.294	-99.9	0.8621	RDTPLYFSY	RLDTPLYFSY	0.0051	-99.9	9.3603	RLDPLYFSY	RLDTPLYFSY	0.0753	-99.9	4.1168	0.1306
LLDQRPAWY	9	LLDQRPAWY	LLDQRPAWY	0.9664	-99.9	0.0401	LLDQRPAWY	LLDQRPAWY	0.0906	-99.9	2.1352	LLDQRPAWY	LLDQRPAWY	0.0032	-99.9	11.9444	LLDQRPAWY	LLDQRPAWY	0.1855	-99.9	1.7773	0.0401
LVVYPWTQRF	10	LVYPWTQRF	LVVYPWTQRF	0.0129	-99.9	7.9406	LVYPWTQRF	LVVYPWTQRF	0.0048	-99.9	9.3595	LVYPWTQRF	LVVYPWTQRF	0.0002	-99.9	42.9286	LVYPWTQRF	LVVYPWTQRF	0.0656	-99.9	4.6054	4.6054
LSDLGRLSY	9	LSDLGRLSY	LSDLGRLSY	0.9939	-99.9	0.0063	LSDLGRLSY	LSDLGRLSY	0.0718	-99.9	2.4432	LSDLGRLSY	LSDLGRLSY	0.0064	-99.9	8.2769	LSDLGRLSY	LSDLGRLSY	0.1552	-99.9	2.1719	0.0063
AEQLRMEET	9	AEQLRMEET	AEQLRMEET	0.0003	-99.9	54.2935	AEQLRMEET	AEQLRMEET	0.0001	-99.9	59.4444	AEQLRMEET	AEQLRMEET	0.2479	-99.9	0.8884	AEQLRMEET	AEQLRMEET	0	-99.9	73.9474	0.8884
WTDILSHGRY	10	WTDILSHRY	WTDILSHGRY	0.9864	-99.9	0.0172	WTDILSHRY	WTDILSHGRY	0.0018	-99.9	14.7727	WDILSHGRY	WTDILSHGRY	0.0005	-99.9	30.8056	WTDILSHRY	WTDILSHGRY	0.0186	-99.9	10.56	0.0172
NIDLVSKLLY	10	NIDVSKLLY	NIDLVSKLLY	0.9302	-99.9	0.0725	NIDVSKLLY	NIDLVSKLLY	0.013	-99.9	5.8687	NDLVSKLLY	NIDLVSKLLY	0.0027	-99.9	13.1579	NIDLVSLLY	NIDLVSKLLY	0.0129	-99.9	12.9578	0.0725
DTDDEIAKY	9	DTDDEIAKY	DTDDEIAKY	0.9897	-99.9	0.0118	DTDDEIAKY	DTDDEIAKY	0.0123	-99.9	6.0253	DTDDEIAKY	DTDDEIAKY	0.0016	-99.9	16.8483	DTDDEIAKY	DTDDEIAKY	0.0388	-99.9	6.6944	0.0118
AAYLRALSL	9	AAYLRALSL	AAYLRALSL	0.0089	-99.9	9.897	AAYLRALSL	AAYLRALSL	0.0164	-99.9	5.2436	AAYLRALSL	AAYLRALSL	0.0288	-99.9	3.8331	AAYLRALSL	AAYLRALSL	0.4982	-99.9	0.3263	0.3263
DTEENKLIY	9	DTEENKLIY	DTEENKLIY	0.9625	-99.9	0.0432	DTEENKLIY	DTEENKLIY	0.0062	-99.9	8.33	DTEENKLIY	DTEENKLIY	0.0008	-99.9	24.1231	DTEENKLIY	DTEENKLIY	0.0155	-99.9	11.7311	0.0432
RTDTGEITSY	10	RTDTGITSY	RTDTGEITSY	0.978	-99.9	0.0254	RTDTGITSY	RTDTGEITSY	0.1993	-99.9	1.225	RDTGEITSY	RTDTGEITSY	0.003	-99.9	12.4147	RTDTGITSY	RTDTGEITSY	0.0866	-99.9	3.6826	0.0254
VSEQELLRY	9	VSEQELLRY	VSEQELLRY	0.9877	-99.9	0.0159	VSEQELLRY	VSEQELLRY	0.0128	-99.9	5.9045	VSEQELLRY	VSEQELLRY	0.0023	-99.9	14.3484	VSEQELLRY	VSEQELLRY	0.0358	-99.9	7.056	0.0159
VLDPKVGFY	9	VLDPKVGFY	VLDPKVGFY	0.9868	-99.9	0.0168	VLDPKVGFY	VLDPKVGFY	0.4751	-99.9	0.416	VLDPKVGFY	VLDPKVGFY	0.0059	-99.9	8.6689	VLDPKVGFY	VLDPKVGFY	0.3488	-99.9	0.7381	0.0168
SLDGDLAGRYY	11	SLDGDLAYY	SLDGDLAGRYY	0.8727	-99.9	0.1253	SLDGAGRYY	SLDGDLAGRYY	0.0279	-99.9	4.0221	SLDGDLAYY	SLDGDLAGRYY	0.0003	-99.9	37.0526	SLDGDLAYY	SLDGDLAGRYY	0.0187	-99.9	10.5298	0.1253
KEIEEIPAYLP	11	KEIEEIPAY	KEIEEIPAY	0.0006	-99.9	41.6571	KEIEEIPAY	KEIEEIPAY	0.0001	-99.9	59.4444	KEIEEIPAP	KEIEEIPAYLP	0.0468	-99.9	2.9117	KIEEIPAYL	KEIEEIPAYL	0.0021	-99.9	28.266	2.9117
ITDPEILESRY	11	ITDPEISRY	ITDPEILESRY	0.9939	-99.9	0.0063	ITDPEILRY	ITDPEILESRY	0.0128	-99.9	5.9158	ITDPEILEY	ITDPEILESRY	0.0003	-99.9	37.8421	ITDPEILEY	ITDPEILESRY	0.0409	-99.9	6.4567	0.0063
ELDPSNTKALY	11	ELDPSNTLY	ELDPSNTKALY	0.9638	-99.9	0.0421	ELDPSNTLY	ELDPSNTKALY	0.0063	-99.9	8.2665	ELDPSNALY	ELDPSNTKALY	0.0003	-99.9	34.6923	ELDPSNALY	ELDPSNTKALY	0.0188	-99.9	10.5081	0.0421
STEERTFQY	9	STEERTFQY	STEERTFQY	0.9942	-99.9	0.006	STEERTFQY	STEERTFQY	0.1511	-99.9	1.5141	STEERTFQY	STEERTFQY	0.0028	-99.9	12.7811	STEERTFQY	STEERTFQY	0.1048	-99.9	3.128	0.006
MEEKYIVSA	9	MEEKYIVSA	MEEKYIVSA	0.0051	-99.9	13.7463	MEEKYIVSA	MEEKYIVSA	0.0005	-99.9	26.9756	MEEKYIVSA	MEEKYIVSA	0.8292	-99.9	0.05	MEEKYIVSA	MEEKYIVSA	0.0014	-99.9	32.3926	0.05
LSDLGKLSY	9	LSDLGKLSY	LSDLGKLSY	0.9941	-99.9	0.006	LSDLGKLSY	LSDLGKLSY	0.0589	-99.9	2.7562	LSDLGKLSY	LSDLGKLSY	0.0044	-99.9	10.0442	LSDLGKLSY	LSDLGKLSY	0.1335	-99.9	2.482	0.006
SSEVIKDANLY	11	SSEVDANLY	SSEVIKDANLY	0.9372	-99.9	0.0655	SVIKDANLY	SSEVIKDANLY	0.0043	-99.9	9.8923	SEIKDANLY	SEVIKDANLY	0.0022	-99.9	14.6551	SSEVIANLY	SSEVIKDANLY	0.0111	-99.9	14.0204	0.0655
LSDILRFIY	9	LSDILRFIY	LSDILRFIY	0.9749	-99.9	0.0282	LSDILRFIY	LSDILRFIY	0.0133	-99.9	5.8061	LSDILRFIY	LSDILRFIY	0.0015	-99.9	17.6384	LSDILRFIY	LSDILRFIY	0.0602	-99.9	4.9117	0.0282
TNQELQEINR	10	TNELQEINR	TNQELQEINR	0.0016	-99.9	26.1455	TNQELQINR	TNQELQEINR	0.0007	-99.9	21.8333	TNQELQINR	TNQELQEINR	0.0001	-99.9	61.8421	TQELQEINR	TNQELQEINR	0.0001	-99.9	68.9286	21.8333
TTETETIAKY	10	TTEETIAKY	TTETETIAKY	0.9771	-99.9	0.0262	TTTETIAKY	TTETETIAKY	0.0124	-99.9	5.9891	TETETIAKY	TTETETIAKY	0.034	-99.9	3.4831	TTEETIAKY	TTETETIAKY	0.0155	-99.9	11.7183	0.0262
EEQLQQIRAE	10	EEQLQQIRE	EEQLQQIRAE	0.0001	-99.9	73.8571	EELQQIRAE	EEQLQQIRAE	0	-99.9	69.0909	EEQLQQIRA	EEQLQQIRA	0.0032	-99.9	11.9892	EQLQQIRAE	EEQLQQIRAE	0	-99.9	91.25	11.9892
ATQLAADLLKY	11	ATQLAADLY	ATQLAADLLKY	0.7878	-99.9	0.1858	ALAADLLKY	ATQLAADLLKY	0.0294	-99.9	3.9321	ALAADLLKY	ATQLAADLLKY	0.0002	-99.9	44.8182	ATAADLLKY	ATQLAADLLKY	0.0066	-99.9	17.951	0.1858
VLDEAFQRY	9	VLDEAFQRY	VLDEAFQRY	0.9901	-99.9	0.0106	VLDEAFQRY	VLDEAFQRY	0.255	-99.9	0.9899	VLDEAFQRY	VLDEAFQRY	0.0085	-99.9	7.1475	VLDEAFQRY	VLDEAFQRY	0.3772	-99.9	0.6379	0.0106
FLDHKTLYY	9	FLDHKTLYY	FLDHKTLYY	0.995	-99.9	0.0051	FLDHKTLYY	FLDHKTLYY	0.4384	-99.9	0.482	FLDHKTLYY	FLDHKTLYY	0.01	-99.9	6.5437	FLDHKTLYY	FLDHKTLYY	0.5153	-99.9	0.2956	0.0051
ELDAVQREY	9	ELDAVQREY	ELDAVQREY	0.9555	-99.9	0.0488	ELDAVQREY	ELDAVQREY	0.0329	-99.9	3.7293	ELDAVQREY	ELDAVQREY	0.0022	-99.9	14.3868	ELDAVQREY	ELDAVQREY	0.0776	-99.9	4.0071	0.0488
TEELNREVATN	11	TLNREVATN	TEELNREVATN	0.0001	-99.9	85.7895	TLNREVATN	TEELNREVATN	0	-99.9	87	TEELNREVA	TEELNREVA	0.0005	-99.9	30.9444	TLNREVATN	TEELNREVATN	0	-99.9	92.5	30.9444
KIDENQLMY	9	KIDENQLMY	KIDENQLMY	0.9839	-99.9	0.0198	KIDENQLMY	KIDENQLMY	0.4556	-99.9	0.451	KIDENQLMY	KIDENQLMY	0.0033	-99.9	11.733	KIDENQLMY	KIDENQLMY	0.3209	-99.9	0.864	0.0198
LEQLRPVTV	9	LEQLRPVTV	LEQLRPVTV	0.0032	-99.9	18.0102	LEQLRPVTV	LEQLRPVTV	0.0003	-99.9	30.7037	LEQLRPVTV	LEQLRPVTV	0.7665	-99.9	0.0846	LEQLRPVTV	LEQLRPVTV	0.0082	-99.9	16.2525	0.0846
TTDNEISRTEY	11	TTDNEISEY	TTDNEISRTEY	0.9895	-99.9	0.0122	TTDNSRTEY	TTDNEISRTEY	0.003	-99.9	11.6196	TDNEISRTY	TDNEISRTEY	0.0003	-99.9	34.8462	TTDNSRTEY	TTDNEISRTEY	0.0156	-99.9	11.6772	0.0122
DQVANSAFVER	11	DANSAFVER	DQVANSAFVER	0.0005	-99.9	44.1429	QVNSAFVER	QVANSAFVER	0.0004	-99.9	27.7714	DQNSAFVER	DQVANSAFVER	0.0001	-99.9	66.3333	DANSAFVER	DQVANSAFVER	0.0001	-99.9	64.6341	27.7714
YLDESKQLY	9	YLDESKQLY	YLDESKQLY	0.9942	-99.9	0.006	YLDESKQLY	YLDESKQLY	0.1956	-99.9	1.2436	YLDESKQLY	YLDESKQLY	0.012	-99.9	5.9785	YLDESKQLY	YLDESKQLY	0.4987	-99.9	0.3254	0.006
HPGSFDVVHVK	11	HSFDVVHVK	HPGSFDVVHVK	0.0044	-99.9	14.8182	HSFDVVHVK	HPGSFDVVHVK	0.089	-99.9	2.162	HPFDVVHVK	HPGSFDVVHVK	0.0005	-99.9	30.6944	HSFDVVHVK	HPGSFDVVHVK	0.0081	-99.9	16.2984	2.162
KEETPLFLAA	10	KEETPLFLA	KEETPLFLAA	0.0011	-99.9	32.6418	KEETPLLAA	KEETPLFLAA	0.0002	-99.9	39.5	KEEPLFLAA	KEETPLFLAA	0.3895	-99.9	0.4977	KEETPFLAA	KEETPLFLAA	0.0003	-99.9	48	0.4977
YESERVYVA	9	YESERVYVA	YESERVYVA	0.0066	-99.9	11.7717	YESERVYVA	YESERVYVA	0.0005	-99.9	26.1707	YESERVYVA	YESERVYVA	0.8621	-99.9	0.0295	YESERVYVA	YESERVYVA	0.0096	-99.9	15.0706	0.0295
LEEELGRDWQA	11	LEEELGWQA	LEEELGRDWQA	0.0002	-99.9	63	LEEGRDWQA	LEEELGRDWQA	0	-99.9	89	LEEELGRQA	LEEELGRDWQA	0.0284	-99.9	3.8592	LELGRDWQA	LEEELGRDWQA	0	-99.9	80	3.8592
APELLFFAK	9	APELLFFAK	APELLFFAK	0.0072	-99.9	11.1835	APELLFFAK	APELLFFAK	0.0052	-99.9	9.0301	APELLFFAK	APELLFFAK	0.0007	-99.9	24.9077	APELLFFAK	APELLFFAK	0.0021	-99.9	28.1872	9.0301
RNVSTGDVNVE	11	RSTGDVNVE	RNVSTGDVNVE	0.0001	-99.9	79.4828	RSTGDVNVE	RNVSTGDVNVE	0	-99.9	63.9286	RNVSTGNVE	RNVSTGDVNVE	0	-99.9	76.6667	RVSTGDVNV	RNVSTGDVNV	0.0001	-99.9	60.122	60.122
QVEEADDWLRY	11	QVEEADLRY	QVEEADDWLRY	0.8853	-99.9	0.1123	QVADDWLRY	QVEEADDWLRY	0.0047	-99.9	9.4841	QEADDWLRY	QVEEADDWLRY	0.0084	-99.9	7.1794	QVEEADLRY	QVEEADDWLRY	0.0033	-99.9	23.7847	0.1123
IEVFPTKSA	9	IEVFPTKSA	IEVFPTKSA	0.0009	-99.9	34.6607	IEVFPTKSA	IEVFPTKSA	0.0004	-99.9	30.2222	IEVFPTKSA	IEVFPTKSA	0.6923	-99.9	0.1386	IEVFPTKSA	IEVFPTKSA	0.0015	-99.9	31.2676	0.1386
KEYLQGLEA	9	KEYLQGLEA	KEYLQGLEA	0.0022	-99.9	22.2203	KEYLQGLEA	KEYLQGLEA	0.0019	-99.9	14.3636	KEYLQGLEA	KEYLQGLEA	0.8517	-99.9	0.0366	KEYLQGLEA	KEYLQGLEA	0.0045	-99.9	21.0162	0.0366
TEDDFQRELF	10	TEDDFRELF	TEDDFQRELF	0.1069	-99.9	2.1598	TEDDFQREF	TEDDFQRELF	0.0005	-99.9	27.1143	TEDDFRELF	TEDDFQRELF	0.2076	-99.9	1.0431	TEDDFQELF	TEDDFQRELF	0.0029	-99.9	24.9789	1.0431
VIDEIRDLLY	10	VIDEIDLLY	VIDEIRDLLY	0.9881	-99.9	0.0155	VIDEIRLLY	VIDEIRDLLY	0.122	-99.9	1.7558	VDEIRDLLY	VIDEIRDLLY	0.0011	-99.9	20.4375	VIDEIDLLY	VIDEIRDLLY	0.0939	-99.9	3.435	0.0155
LIDEVIEDTRY	11	LIDEVDTRY	LIDEVIEDTRY	0.9475	-99.9	0.0558	LIDEVITRY	LIDEVIEDTRY	0.0032	-99.9	11.2276	LEVIEDTRY	LIDEVIEDTRY	0.0017	-99.9	16.7156	LIDEVITRY	LIDEVIEDTRY	0.0134	-99.9	12.7232	0.0558
GEEWKGYVV	9	GEEWKGYVV	GEEWKGYVV	0.0055	-99.9	13.1365	GEEWKGYVV	GEEWKGYVV	0.0002	-99.9	39.4167	GEEWKGYVV	GEEWKGYVV	0.7286	-99.9	0.1114	GEEWKGYVV	GEEWKGYVV	0.0027	-99.9	25.7233	0.1114
WSDYSDNLKY	10	WSDSDNLKY	WSDYSDNLKY	0.9918	-99.9	0.0084	WSYSDNLKY	WSDYSDNLKY	0.012	-99.9	6.0958	WDYSDNLKY	WSDYSDNLKY	0.003	-99.9	12.4677	WSDSDNLKY	WSDYSDNLKY	0.0307	-99.9	7.7939	0.0084
FAARIFTTL	9	FAARIFTTL	FAARIFTTL	0.0141	-99.9	7.5403	FAARIFTTL	FAARIFTTL	0.0005	-99.9	25.5435	FAARIFTTL	FAARIFTTL	0.0078	-99.9	7.4505	FAARIFTTL	FAARIFTTL	0.6595	-99.9	0.1138	0.1138
HEDEVDRVP	9	HEDEVDRVP	HEDEVDRVP	0.0008	-99.9	38.1429	HEDEVDRVP	HEDEVDRVP	0	-99.9	66.8182	HEDEVDRVP	HEDEVDRVP	0.2331	-99.9	0.9403	HEDEVDRVP	HEDEVDRVP	0.0002	-99.9	53.4021	0.9403
YEIKQFLECA	10	YEIKQFLEA	YEIKQFLECA	0.0006	-99.9	42.3636	YEIKQFLEA	YEIKQFLECA	0	-99.9	70	YEIKQFLEA	YEIKQFLECA	0.2129	-99.9	1.0152	YEIKQFLEA	YEIKQFLECA	0.0007	-99.9	39.9844	1.0152
TEISEMNRNIS	11	TSEMNRNIS	TEISEMNRNIS	0.0002	-99.9	61.9091	TEISEMNRS	TEISEMNRNIS	0	-99.9	87	TEISERNIS	TEISEMNRNIS	0.0046	-99.9	9.8794	TEIEMNRNI	TEISEMNRNI	0	-99.9	81.6667	9.8794
TSDFSRFTNY	10	TSDSRFTNY	TSDFSRFTNY	0.9724	-99.9	0.0309	TSFSRFTNY	TSDFSRFTNY	0.0326	-99.9	3.7474	TDFSRFTNY	TSDFSRFTNY	0.0097	-99.9	6.6515	TSDFSRFTY	TSDFSRFTNY	0.0221	-99.9	9.5157	0.0309
KSENINKDNY	10	KSENINDNY	KSENINKDNY	0.7662	-99.9	0.2042	KSENINKNY	KSENINKDNY	0.0062	-99.9	8.3488	KENINKDNY	KSENINKDNY	0.0063	-99.9	8.3465	KSENIKDNY	KSENINKDNY	0.0105	-99.9	14.4929	0.2042
RTEEVKHVDFY	11	RTEEVVDFY	RTEEVKHVDFY	0.9525	-99.9	0.0514	RTEEVKHFY	RTEEVKHVDFY	0.0056	-99.9	8.7669	REVKHVDFY	RTEEVKHVDFY	0.0072	-99.9	7.7736	RTEEVKHFY	RTEEVKHVDFY	0.0142	-99.9	12.3039	0.0514
FEMDEKDFAA	10	FMDEKDFAA	FEMDEKDFAA	0.0543	-99.9	3.3345	FMDEKDFAA	FEMDEKDFAA	0.0002	-99.9	37.6429	FEMDEKFAA	FEMDEKDFAA	0.429	-99.9	0.4229	FMDEKDFAA	FEMDEKDFAA	0.1011	-99.9	3.2326	0.4229
GEVLKTYNV	9	GEVLKTYNV	GEVLKTYNV	0.0015	-99.9	27.1748	GEVLKTYNV	GEVLKTYNV	0.0003	-99.9	32.8182	GEVLKTYNV	GEVLKTYNV	0.6759	-99.9	0.1517	GEVLKTYNV	GEVLKTYNV	0.0079	-99.9	16.503	0.1517
REQVTATPRIA	11	RVTATPRIA	REQVTATPRIA	0.0002	-99.9	68.7778	RVTATPRIA	REQVTATPRIA	0.0001	-99.9	62.1429	REQVTATIA	REQVTATPRIA	0.0707	-99.9	2.3228	RVTATPRIA	REQVTATPRIA	0.0001	-99.9	59.6923	2.3228
EAQAIKADLA	10	EAQAIADLA	EAQAIKADLA	0.0016	-99.9	26.6818	EAQAIKALA	EAQAIKADLA	0	-99.9	64.6429	EQAIKADLA	EAQAIKADLA	0.0005	-99.9	28.6512	EAQAIADLA	EAQAIKADLA	0.0003	-99.9	50	26.6818
EVLIKNGADI	10	EVIKNGADI	EVLIKNGADI	0.0008	-99.9	36.8824	EVIKNGADI	EVLIKNGADI	0.0001	-99.9	61.4286	ELIKNGADI	EVLIKNGADI	0.0001	-99.9	48	ELIKNGADI	EVLIKNGADI	0.0035	-99.9	23.2207	23.2207
HSDLLEDSKY	10	HSDLLDSKY	HSDLLEDSKY	0.9782	-99.9	0.0252	HSDLLDSKY	HSDLLEDSKY	0.0011	-99.9	18.0547	HDLLEDSKY	HSDLLEDSKY	0.0009	-99.9	23.2027	HSDLLDSKY	HSDLLEDSKY	0.0149	-99.9	11.9776	0.0252
SSDGKPFEY	9	SSDGKPFEY	SSDGKPFEY	0.9936	-99.9	0.0066	SSDGKPFEY	SSDGKPFEY	0.15	-99.9	1.5237	SSDGKPFEY	SSDGKPFEY	0.0055	-99.9	9.0035	SSDGKPFEY	SSDGKPFEY	0.2142	-99.9	1.5105	0.0066
LEDSVIRQA	9	LEDSVIRQA	LEDSVIRQA	0.0088	-99.9	9.9482	LEDSVIRQA	LEDSVIRQA	0.0006	-99.9	24.9808	LEDSVIRQA	LEDSVIRQA	0.6943	-99.9	0.137	LEDSVIRQA	LEDSVIRQA	0.002	-99.9	28.7586	0.137
AEQVQPPRSP	10	AEQQPPRSP	AEQVQPPRSP	0.0001	-99.9	78.4483	AQVQPPRSP	AEQVQPPRSP	0.0001	-99.9	58.0556	AEVQPPRSP	AEQVQPPRSP	0.0514	-99.9	2.7732	AQVQPPRSP	AEQVQPPRSP	0	-99.9	73.6842	2.7732
VSEEDVSSRY	10	VSEDVSSRY	VSEEDVSSRY	0.9752	-99.9	0.028	VSEDVSSRY	VSEEDVSSRY	0.0049	-99.9	9.2717	VEEDVSSRY	VSEEDVSSRY	0.0266	-99.9	3.9825	VSEDVSSRY	VSEEDVSSRY	0.0148	-99.9	12.033	0.028
LEEVTGKLQVA	11	LEEVTGQVA	LEEVTGKLQVA	0.0002	-99.9	68.2222	LVTGKLQVA	LEEVTGKLQVA	0	-99.9	86	LEEVTGQVA	LEEVTGKLQVA	0.036	-99.9	3.3855	LVTGKLQVA	LEEVTGKLQVA	0.0001	-99.9	62.561	3.3855
VEQVPDRAMEA	11	VVPDRAMEA	VEQVPDRAMEA	0.001	-99.9	33.678	VVPDRAMEA	VEQVPDRAMEA	0.0001	-99.9	46.8571	VEQVPAMEA	VEQVPDRAMEA	0.0833	-99.9	2.1032	VVPDRAMEA	VEQVPDRAMEA	0.0051	-99.9	19.9876	2.1032
AEIPAGPGREP	11	AEIPAGPEP	AEIPAGPGREP	0.0001	-99.9	72.4286	AEIPAGPGR	AEIPAGPGR	0.0001	-99.9	56.6667	AEIPPGREP	AEIPAGPGREP	0.0819	-99.9	2.1282	AEIPAGPEP	AEIPAGPGREP	0	-99.9	72.8947	2.1282
KEMPVKVEA	9	KEMPVKVEA	KEMPVKVEA	0.0015	-99.9	27.1456	KEMPVKVEA	KEMPVKVEA	0.003	-99.9	11.6329	KEMPVKVEA	KEMPVKVEA	0.8737	-99.9	0.0197	KEMPVKVEA	KEMPVKVEA	0.0089	-99.9	15.6683	0.0197
AQYEEIAQRS	10	AQEEIAQRS	AQYEEIAQRS	0.0008	-99.9	37.6087	AQYEEIAQR	AQYEEIAQR	0.0059	-99.9	8.5315	AQYEEIQRS	AQYEEIAQRS	0.0077	-99.9	7.5477	AQYEEIAQS	AQYEEIAQRS	0.0023	-99.9	27.1319	7.5477
WRPGGPGAVA	10	WRPGPGAVA	WRPGGPGAVA	0.0006	-99.9	43	WRGGPGAVA	WRPGGPGAVA	0.0002	-99.9	36.8667	WRGGPGAVA	WRPGGPGAVA	0.0018	-99.9	16.237	WPGGPGAVA	WRPGGPGAVA	0.0007	-99.9	38.9688	16.237
MTERQALSY	9	MTERQALSY	MTERQALSY	0.9955	-99.9	0.0046	MTERQALSY	MTERQALSY	0.073	-99.9	2.4231	MTERQALSY	MTERQALSY	0.0036	-99.9	11.1165	MTERQALSY	MTERQALSY	0.0481	-99.9	5.7782	0.0046
KEYILVEEA	9	KEYILVEEA	KEYILVEEA	0.001	-99.9	33.9492	KEYILVEEA	KEYILVEEA	0.0004	-99.9	29.0312	KEYILVEEA	KEYILVEEA	0.8303	-99.9	0.0494	KEYILVEEA	KEYILVEEA	0.0018	-99.9	29.8111	0.0494
QSDYFRALY	9	QSDYFRALY	QSDYFRALY	0.996	-99.9	0.0041	QSDYFRALY	QSDYFRALY	0.0374	-99.9	3.4823	QSDYFRALY	QSDYFRALY	0.004	-99.9	10.6437	QSDYFRALY	QSDYFRALY	0.1072	-99.9	3.0584	0.0041
LIDQDARDLY	10	LIDDARDLY	LIDQDARDLY	0.9781	-99.9	0.0253	LIDDARDLY	LIDQDARDLY	0.0073	-99.9	7.7366	LDQDARDLY	LIDQDARDLY	0.0009	-99.9	23.0135	LIDDARDLY	LIDQDARDLY	0.0359	-99.9	7.0468	0.0253
GSHSMRYFF	9	GSHSMRYFF	GSHSMRYFF	0.0276	-99.9	5.0923	GSHSMRYFF	GSHSMRYFF	0.0059	-99.9	8.5572	GSHSMRYFF	GSHSMRYFF	0.0025	-99.9	13.5457	GSHSMRYFF	GSHSMRYFF	0.0633	-99.9	4.7334	4.7334
RTDDYLDQPCY	11	RTDDYLDQY	RTDDYLDQPCY	0.9483	-99.9	0.0551	RTYLDQPCY	RTDDYLDQPCY	0.0051	-99.9	9.1129	RDYLDQPCY	RTDDYLDQPCY	0.0011	-99.9	20.7768	RTDDYLDQY	RTDDYLDQPCY	0.0172	-99.9	11.0071	0.0551
FTAERSSYY	9	FTAERSSYY	FTAERSSYY	0.988	-99.9	0.0156	FTAERSSYY	FTAERSSYY	0.2633	-99.9	0.9626	FTAERSSYY	FTAERSSYY	0.0036	-99.9	11.138	FTAERSSYY	FTAERSSYY	0.3476	-99.9	0.7431	0.0156
PRKIEEIKDF	10	PRKIEEIKF	PRKIEEIKDF	0.0003	-99.9	56.338	PRKIEEIKF	PRKIEEIKDF	0	-99.9	64.6429	RKIEEIKDF	RKIEEIKDF	0.0001	-99.9	50.2941	PRIEEIKDF	PRKIEEIKDF	0.0001	-99.9	63.0488	50.2941
KADGVPVYL	9	KADGVPVYL	KADGVPVYL	0.2821	-99.9	0.9696	KADGVPVYL	KADGVPVYL	0.014	-99.9	5.6549	KADGVPVYL	KADGVPVYL	0.0109	-99.9	6.2767	KADGVPVYL	KADGVPVYL	0.9177	-99.9	0.0071	0.0071
FSDPFTGGGRY	11	FSDPFGGRY	FSDPFTGGGRY	0.9936	-99.9	0.0066	FSDPGGGRY	FSDPFTGGGRY	0.0053	-99.9	8.9919	FSDPGGGRY	FSDPFTGGGRY	0.001	-99.9	21.5795	FSDPGGGRY	FSDPFTGGGRY	0.0491	-99.9	5.6976	0.0066
KEQEWTPIT	9	KEQEWTPIT	KEQEWTPIT	0.0007	-99.9	40.4444	KEQEWTPIT	KEQEWTPIT	0.0002	-99.9	39.75	KEQEWTPIT	KEQEWTPIT	0.4111	-99.9	0.4567	KEQEWTPIT	KEQEWTPIT	0.0013	-99.9	32.8889	0.4567
AEAPQLRPA	9	AEAPQLRPA	AEAPQLRPA	0.001	-99.9	32.8955	AEAPQLRPA	AEAPQLRPA	0.0005	-99.9	25.2609	AEAPQLRPA	AEAPQLRPA	0.7053	-99.9	0.1285	AEAPQLRPA	AEAPQLRPA	0.0009	-99.9	36.131	0.1285
VTDKNPAGDY	10	VTDKNPAGY	VTDKNPAGDY	0.9865	-99.9	0.0171	VTDKNPAGY	VTDKNPAGDY	0.0235	-99.9	4.4115	VDKNPAGDY	VTDKNPAGDY	0.0004	-99.9	31.875	VTDKNPAGY	VTDKNPAGDY	0.0408	-99.9	6.4722	0.0171
KEMEKSFEV	9	KEMEKSFEV	KEMEKSFEV	0.0057	-99.9	12.7679	KEMEKSFEV	KEMEKSFEV	0.0022	-99.9	13.3161	KEMEKSFEV	KEMEKSFEV	0.8595	-99.9	0.0314	KEMEKSFEV	KEMEKSFEV	0.104	-99.9	3.1508	0.0314
LTEIKGSVY	9	LTEIKGSVY	LTEIKGSVY	0.9784	-99.9	0.025	LTEIKGSVY	LTEIKGSVY	0.019	-99.9	4.892	LTEIKGSVY	LTEIKGSVY	0.0025	-99.9	13.5291	LTEIKGSVY	LTEIKGSVY	0.0372	-99.9	6.8821	0.025
KEDDTFAAP	9	KEDDTFAAP	KEDDTFAAP	0.002	-99.9	23.0927	KEDDTFAAP	KEDDTFAAP	0.0003	-99.9	31.96	KEDDTFAAP	KEDDTFAAP	0.5424	-99.9	0.265	KEDDTFAAP	KEDDTFAAP	0.0006	-99.9	40.569	0.265
YTMKEVLFY	9	YTMKEVLFY	YTMKEVLFY	0.9701	-99.9	0.0344	YTMKEVLFY	YTMKEVLFY	0.4915	-99.9	0.3896	YTMKEVLFY	YTMKEVLFY	0.0049	-99.9	9.5232	YTMKEVLFY	YTMKEVLFY	0.2224	-99.9	1.4394	0.0344
YEMESRSVTQA	11	YEMESVTQA	YEMESRSVTQA	0.0004	-99.9	49	YEMESRTQA	YEMESRSVTQA	0	-99.9	64.2857	YEMESVTQA	YEMESRSVTQA	0.3428	-99.9	0.6004	YEMESVTQA	YEMESRSVTQA	0.0007	-99.9	38.8594	0.6004
AEIDEEPVSKA	11	AIDEEPVSK	AEIDEEPVSK	0.0012	-99.9	30.4744	AIDEEPVSK	AEIDEEPVSK	0.0015	-99.9	15.6784	AEIDPVSKA	AEIDEEPVSKA	0.4456	-99.9	0.3934	AEIDPVSKA	AEIDEEPVSKA	0.0004	-99.9	44.8974	0.3934
LADIYRELY	9	LADIYRELY	LADIYRELY	0.9841	-99.9	0.0195	LADIYRELY	LADIYRELY	0.0073	-99.9	7.7194	LADIYRELY	LADIYRELY	0.0028	-99.9	12.8479	LADIYRELY	LADIYRELY	0.1256	-99.9	2.6436	0.0195
LTDEQIRFLY	10	LTDEQRFLY	LTDEQIRFLY	0.9959	-99.9	0.0042	LTDEIRFLY	LTDEQIRFLY	0.0204	-99.9	4.7327	LDEQIRFLY	LTDEQIRFLY	0.0012	-99.9	19.8672	LTDEIRFLY	LTDEQIRFLY	0.0647	-99.9	4.6575	0.0042
VLDRLTFDY	9	VLDRLTFDY	VLDRLTFDY	0.9655	-99.9	0.0408	VLDRLTFDY	VLDRLTFDY	0.1348	-99.9	1.6447	VLDRLTFDY	VLDRLTFDY	0.0012	-99.9	19.6875	VLDRLTFDY	VLDRLTFDY	0.0841	-99.9	3.7707	0.0408
FEELDRPAA	9	FEELDRPAA	FEELDRPAA	0.0025	-99.9	20.5227	FEELDRPAA	FEELDRPAA	0.0001	-99.9	54.375	FEELDRPAA	FEELDRPAA	0.5753	-99.9	0.2361	FEELDRPAA	FEELDRPAA	0.0011	-99.9	34.4904	0.2361
RTDDITSGY	9	RTDDITSGY	RTDDITSGY	0.9974	-99.9	0.0026	RTDDITSGY	RTDDITSGY	0.4002	-99.9	0.559	RTDDITSGY	RTDDITSGY	0.0058	-99.9	8.7529	RTDDITSGY	RTDDITSGY	0.4184	-99.9	0.4978	0.0026
AEDIDKGEVSA	11	AIDKGEVSA	AEDIDKGEVSA	0.0038	-99.9	16.1804	AIDKGEVSA	AEDIDKGEVSA	0.0002	-99.9	41.8	AEDIGEVSA	AEDIDKGEVSA	0.1405	-99.9	1.4452	AIDKGEVSA	AEDIDKGEVSA	0.0011	-99.9	34.2692	1.4452
TEDQFIRTP	9	TEDQFIRTP	TEDQFIRTP	0.0014	-99.9	27.7184	TEDQFIRTP	TEDQFIRTP	0.0001	-99.9	48.3333	TEDQFIRTP	TEDQFIRTP	0.4479	-99.9	0.39	TEDQFIRTP	TEDQFIRTP	0.0003	-99.9	50.4639	0.39
SEQGLAKAVA	10	SEQGLAAVA	SEQGLAKAVA	0.0004	-99.9	50.2174	SEQGAKAVA	SEQGLAKAVA	0.0001	-99.9	49.8333	SEQGLAAVA	SEQGLAKAVA	0.3752	-99.9	0.5288	SEQGAKAVA	SEQGLAKAVA	0.0003	-99.9	47.8621	0.5288
SSEELLSLKY	10	SSEELSLKY	SSEELLSLKY	0.9755	-99.9	0.0276	SSEELSLKY	SSEELLSLKY	0.0065	-99.9	8.1976	SEELLSLKY	SSEELLSLKY	0.0349	-99.9	3.4365	SSEELSLKY	SSEELLSLKY	0.015	-99.9	11.9552	0.0276
SEGFAVIKEA	10	SEFAVIKEA	SEGFAVIKEA	0.0005	-99.9	44.4286	SGFAVIKEA	SEGFAVIKEA	0.0002	-99.9	41.9	SEFAVIKEA	SEGFAVIKEA	0.4688	-99.9	0.3587	SGFAVIKEA	SEGFAVIKEA	0.0009	-99.9	36.1905	0.3587
AETVFTPKT	9	AETVFTPKT	AETVFTPKT	0.0004	-99.9	50.8152	AETVFTPKT	AETVFTPKT	0.0001	-99.9	50	AETVFTPKT	AETVFTPKT	0.4121	-99.9	0.4549	AETVFTPKT	AETVFTPKT	0.0003	-99.9	49.9231	0.4549
AVDPRFLAY	9	AVDPRFLAY	AVDPRFLAY	0.9914	-99.9	0.0088	AVDPRFLAY	AVDPRFLAY	0.652	-99.9	0.1955	AVDPRFLAY	AVDPRFLAY	0.0196	-99.9	4.6674	AVDPRFLAY	AVDPRFLAY	0.444	-99.9	0.4347	0.0088
STESMDFLKY	10	STESMDLKY	STESMDFLKY	0.9881	-99.9	0.0154	STSMDFLKY	STESMDFLKY	0.033	-99.9	3.7264	SESMDFLKY	STESMDFLKY	0.0411	-99.9	3.1376	STESMDFLY	STESMDFLKY	0.0197	-99.9	10.1975	0.0154
AEFQVKITA	9	AEFQVKITA	AEFQVKITA	0.0019	-99.9	23.9735	AEFQVKITA	AEFQVKITA	0.0017	-99.9	14.8706	AEFQVKITA	AEFQVKITA	0.9453	-99.9	0.0059	AEFQVKITA	AEFQVKITA	0.0068	-99.9	17.7004	0.0059
ELDVVREIY	9	ELDVVREIY	ELDVVREIY	0.9214	-99.9	0.0809	ELDVVREIY	ELDVVREIY	0.0096	-99.9	6.7901	ELDVVREIY	ELDVVREIY	0.0029	-99.9	12.6129	ELDVVREIY	ELDVVREIY	0.0451	-99.9	6.0359	0.0809
FMDPGPEGKLY	11	FMDPGPELY	FMDPGPEGKLY	0.9599	-99.9	0.0452	FMDPGPELY	FMDPGPEGKLY	0.0139	-99.9	5.6684	FMDPGPELY	FMDPGPEGKLY	0.0016	-99.9	17.2034	FMDPGPELY	FMDPGPEGKLY	0.1388	-99.9	2.4052	0.0452
DTDAQQAFKY	10	DTDAQQAFY	DTDAQQAFKY	0.9885	-99.9	0.015	DTDAQQAFY	DTDAQQAFKY	0.0025	-99.9	12.7336	DDAQQAFKY	DTDAQQAFKY	0.0008	-99.9	23.7838	DTDAQQAFY	DTDAQQAFKY	0.0118	-99.9	13.5959	0.015
VSAEEALKY	9	VSAEEALKY	VSAEEALKY	0.959	-99.9	0.046	VSAEEALKY	VSAEEALKY	0.0899	-99.9	2.1464	VSAEEALKY	VSAEEALKY	0.0018	-99.9	16.1754	VSAEEALKY	VSAEEALKY	0.0701	-99.9	4.3727	0.046
SEDVAKIVA	9	SEDVAKIVA	SEDVAKIVA	0.0067	-99.9	11.6132	SEDVAKIVA	SEDVAKIVA	0.0007	-99.9	22.3014	SEDVAKIVA	SEDVAKIVA	0.8234	-99.9	0.0536	SEDVAKIVA	SEDVAKIVA	0.0016	-99.9	30.436	0.0536
TVSRTTSPP	9	TVSRTTSPP	TVSRTTSPP	0.0003	-99.9	58.8732	TVSRTTSPP	TVSRTTSPP	0.0001	-99.9	43.7778	TVSRTTSPP	TVSRTTSPP	0	-99.9	70.9091	TVSRTTSPP	TVSRTTSPP	0.0002	-99.9	53.299	43.7778
ITDTTRDVY	9	ITDTTRDVY	ITDTTRDVY	0.9947	-99.9	0.0055	ITDTTRDVY	ITDTTRDVY	0.0279	-99.9	4.0224	ITDTTRDVY	ITDTTRDVY	0.0018	-99.9	16.1659	ITDTTRDVY	ITDTTRDVY	0.1541	-99.9	2.1875	0.0055
HEVKDNYIP	9	HEVKDNYIP	HEVKDNYIP	0.0002	-99.9	68.7778	HEVKDNYIP	HEVKDNYIP	0	-99.9	76.4286	HEVKDNYIP	HEVKDNYIP	0.1741	-99.9	1.2208	HEVKDNYIP	HEVKDNYIP	0	-99.9	78.3333	1.2208
EFQLLLANKAH	11	ELLLANKAH	EFQLLLANKAH	0.0001	-99.9	75	ELLLANKAH	EFQLLLANKAH	0	-99.9	82.5	EQLLLANKA	EFQLLLANKA	0	-99.9	87	ELLLANKAH	EFQLLLANKAH	0	-99.9	95	75
SEYMRNGDFLP	11	SEYNGDFLP	SEYMRNGDFLP	0.0002	-99.9	67.5556	SMRNGDFLP	SEYMRNGDFLP	0	-99.9	75.7143	SEYNGDFLP	SEYMRNGDFLP	0.0201	-99.9	4.589	SEYMNGDFL	SEYMRNGDFL	0	-99.9	71.5789	4.589
RFQSSAVMAL	10	RFSSAVMAL	RFQSSAVMAL	0.0017	-99.9	25.6752	RFSSAVMAL	RFQSSAVMAL	0.0018	-99.9	14.6923	RQSSAVMAL	RFQSSAVMAL	0.0114	-99.9	6.1427	RFSSAVMAL	RFQSSAVMAL	0.0504	-99.9	5.593	5.593
KEPEYVPWTA	10	KPEYVPWTA	KEPEYVPWTA	0.0018	-99.9	24.6643	KEPEVPWTA	KEPEYVPWTA	0.0003	-99.9	34.3889	KEPEYVPTA	KEPEYVPWTA	0.3769	-99.9	0.525	KPEYVPWTA	KEPEYVPWTA	0.0017	-99.9	29.8778	0.525
LTDRLASLY	9	LTDRLASLY	LTDRLASLY	0.9988	-99.9	0.0012	LTDRLASLY	LTDRLASLY	0.0678	-99.9	2.5126	LTDRLASLY	LTDRLASLY	0.0013	-99.9	18.7013	LTDRLASLY	LTDRLASLY	0.1324	-99.9	2.497	0.0012
ELSPKNLLSP	10	ELSPKNLLP	ELSPKNLLSP	0.0008	-99.9	36.9608	ELSPKNLLP	ELSPKNLLSP	0.0001	-99.9	57.7778	ELSPKLLSP	ELSPKNLLSP	0.0001	-99.9	63.1579	ELSPNLLSP	ELSPKNLLSP	0.0003	-99.9	51.134	36.9608
KEGEFTLSA	9	KEGEFTLSA	KEGEFTLSA	0.0017	-99.9	25.7778	KEGEFTLSA	KEGEFTLSA	0.0012	-99.9	17.8378	KEGEFTLSA	KEGEFTLSA	0.8126	-99.9	0.0603	KEGEFTLSA	KEGEFTLSA	0.0039	-99.9	22.2825	0.0603
AEHFSIIRA	9	AEHFSIIRA	AEHFSIIRA	0.0027	-99.9	19.9098	AEHFSIIRA	AEHFSIIRA	0.0016	-99.9	15.6388	AEHFSIIRA	AEHFSIIRA	0.8816	-99.9	0.0177	AEHFSIIRA	AEHFSIIRA	0.0021	-99.9	27.9404	0.0177
KEGSSIPELA	10	KESSIPELA	KEGSSIPELA	0.0008	-99.9	36.6078	KGSSIPELA	KEGSSIPELA	0.0001	-99.9	43.2222	KESSIPELA	KEGSSIPELA	0.1537	-99.9	1.3489	KGSSIPELA	KEGSSIPELA	0.0007	-99.9	39.5312	1.3489
TIDINKDPY	9	TIDINKDPY	TIDINKDPY	0.8653	-99.9	0.1307	TIDINKDPY	TIDINKDPY	0.008	-99.9	7.403	TIDINKDPY	TIDINKDPY	0.0008	-99.9	24.4154	TIDINKDPY	TIDINKDPY	0.0281	-99.9	8.2211	0.1307
YLDYDDTRY	9	YLDYDDTRY	YLDYDDTRY	0.9887	-99.9	0.0146	YLDYDDTRY	YLDYDDTRY	0.0707	-99.9	2.4602	YLDYDDTRY	YLDYDDTRY	0.0044	-99.9	10.0715	YLDYDDTRY	YLDYDDTRY	0.3034	-99.9	0.9429	0.0146
WESPSPPKP	9	WESPSPPKP	WESPSPPKP	0.0003	-99.9	53.8587	WESPSPPKP	WESPSPPKP	0.0001	-99.9	60.7143	WESPSPPKP	WESPSPPKP	0.1389	-99.9	1.4586	WESPSPPKP	WESPSPPKP	0.0002	-99.9	56.7692	1.4586
KEQIDIYEA	9	KEQIDIYEA	KEQIDIYEA	0.001	-99.9	34.2679	KEQIDIYEA	KEQIDIYEA	0.0003	-99.9	31.08	KEQIDIYEA	KEQIDIYEA	0.7123	-99.9	0.1232	KEQIDIYEA	KEQIDIYEA	0.0008	-99.9	37.5128	0.1232
MEEDSIRLP	9	MEEDSIRLP	MEEDSIRLP	0.0011	-99.9	31.2429	MEEDSIRLP	MEEDSIRLP	0.0001	-99.9	58.0556	MEEDSIRLP	MEEDSIRLP	0.1978	-99.9	1.0948	MEEDSIRLP	MEEDSIRLP	0.0001	-99.9	61.8293	1.0948
LENLKAEVA	9	LENLKAEVA	LENLKAEVA	0.0012	-99.9	30.859	LENLKAEVA	LENLKAEVA	0.0001	-99.9	53.5417	LENLKAEVA	LENLKAEVA	0.4956	-99.9	0.3187	LENLKAEVA	LENLKAEVA	0.0003	-99.9	48.2857	0.3187
MSEERTLLY	9	MSEERTLLY	MSEERTLLY	0.9981	-99.9	0.002	MSEERTLLY	MSEERTLLY	0.1243	-99.9	1.7319	MSEERTLLY	MSEERTLLY	0.0064	-99.9	8.3035	MSEERTLLY	MSEERTLLY	0.1412	-99.9	2.3708	0.002
FTEEKWSQY	9	FTEEKWSQY	FTEEKWSQY	0.9953	-99.9	0.0049	FTEEKWSQY	FTEEKWSQY	0.021	-99.9	4.6733	FTEEKWSQY	FTEEKWSQY	0.002	-99.9	15.4275	FTEEKWSQY	FTEEKWSQY	0.1566	-99.9	2.1515	0.0049
LERDPIPAA	9	LERDPIPAA	LERDPIPAA	0.0013	-99.9	29.439	LERDPIPAA	LERDPIPAA	0.001	-99.9	19.4336	LERDPIPAA	LERDPIPAA	0.7977	-99.9	0.0707	LERDPIPAA	LERDPIPAA	0.0042	-99.9	21.7328	0.0707
DSEKVIAGLY	10	DSEKVIALY	DSEKVIAGLY	0.9065	-99.9	0.0912	DSEKVIALY	DSEKVIAGLY	0.0014	-99.9	16.5489	SEKVIAGLY	SEKVIAGLY	0.0052	-99.9	9.2548	DSEKVIALY	DSEKVIAGLY	0.0015	-99.9	31.0845	0.0912
