# Supplementary material for: Alterations in HLA Class I-Presented Immunopeptidome and Class I-Interactome upon Osimertinib Resistance in EGFR Mutant Lung Adenocarcinoma
Source: Cancers (Basel). 2021 Oct 4;13(19):4977. doi: 10.3390/cancers13194977 (PMC8507780; doi:10.3390/cancers13194977)
Supplement: Supplementary file 1 [file cancers-13-04977-s001.zip › Suppl Table S3.xlsx]

## Sheet: HLA_Interactome_PC9-OsiR & PC9
Protein IDs	Majority protein IDs	Protein names	Gene names	Lead gene name	Peptides	Razor + unique peptides	Unique peptides	Sequence coverage [%]	Unique + razor sequence coverage [%]	Unique sequence coverage [%]	Mol. weight [kDa]	Score	Log2 (Mean Normalized Ratio H/L)	Log2 (Ratio H/L normalized_BioRep1)	Log2 (Ratio H/L normalized_BioRep2)	Log2 (Ratio H/L normalized_BioRep3)
Q15019;B5MCX3;C9J938;C9JB25;C9J2Q4;C9IY94;C9IZU3;C9JQJ4;H7C310;A0A1B0GXJ2;C9JFT1;F8WB65;B5MD47;C9JZI2;H7C2Y0;C9JT15;C9JSE7	Q15019;B5MCX3;C9J938;C9JB25;C9J2Q4;C9IY94;C9IZU3	Septin-2	43345	43345	7	7	7	29.9	29.9	29.9	41.487	18.666	0.343465	0.126841	0.39605	NaN
E7ES33;E7EPK1;Q16181;G3V1Q4;A0A0U1RRH9;A0A0U1RRE1;A0A0U1RQK0;A0A0U1RRD1;A0A0U1RRM2;Q6ZU15	E7ES33;E7EPK1;Q16181;G3V1Q4;A0A0U1RRH9;A0A0U1RRE1	Septin-7	43350	43350	6	6	6	20.9	20.9	20.9	48.715	16.808	0.478817	0.361881	0.67726	NaN
Q9UHD8;K7EL40;K7EK18;K7ERG1;K7EIR4;K7EKN4;K7EN52;K7ENQ5;K7EJ51;K7EJZ2;K7ELJ9;K7ER52;K7EIE4;K7ER14;K7EQD7	Q9UHD8;K7EL40;K7EK18	Septin-9	43352	43352	4	4	4	7.3	7.3	7.3	65.401	18.258	0.601506	0.759241	0.640066	NaN
P49588;H3BPK7	P49588	Alanine--tRNA ligase, cytoplasmic	AARS	AARS	8	8	8	12	12	12	106.81	18.566	-0.0649326	-0.0288519	-0.137727	NaN
P61221;D6R9I9;H0Y990;D6RGF4	P61221;D6R9I9;H0Y990;D6RGF4	ATP-binding cassette sub-family E member 1	ABCE1	ABCE1	7	7	7	13	13	13	67.314	16.582	0.0756011	0.0756011	NaN	NaN
Q8NE71;H0YGW7;Q5STZ8;F5GYK6	Q8NE71;H0YGW7	ATP-binding cassette sub-family F member 1	ABCF1	ABCF1	5	5	5	8	8	8	95.925	24.18	-0.41423	-0.479432	-0.131203	NaN
Q96IU4;B4DQI4;F8W9U3	Q96IU4;B4DQI4;F8W9U3	Alpha/beta hydrolase domain-containing protein 14B	ABHD14B	ABHD14B	3	3	3	23.3	23.3	23.3	22.345	4.2943	-0.641289	NaN	NaN	NaN
A0A0B4J2A4;P42765	A0A0B4J2A4;P42765	3-ketoacyl-CoA thiolase, mitochondrial	ACAA2	ACAA2	2	2	2	9.9	9.9	9.9	41.601	10.177	0.0727232	0.0655723	NaN	NaN
P49748;G3V1M7;K7EQP4;J3QRJ8;J3KS89;J3QKU9;K7EJW8;J3KSR4;K7EMF8	P49748	Very long-chain specific acyl-CoA dehydrogenase, mitochondrial	ACADVL	ACADVL	18	18	18	38.9	38.9	38.9	70.389	232.46	1.21425	0.896853	1.42648	1.1107
P24752;E9PRQ6	P24752;E9PRQ6	Acetyl-CoA acetyltransferase, mitochondrial	ACAT1	ACAT1	2	2	2	7	7	7	45.199	5.7821	NaN	NaN	NaN	NaN
P53396;K7ESG8	P53396	ATP-citrate synthase	ACLY	ACLY	14	14	14	19.1	19.1	19.1	120.84	30.148	0.31545	-0.0424717	0.361656	NaN
P21399	P21399	Cytoplasmic aconitate hydratase	ACO1	ACO1	5	5	5	9.6	9.6	9.6	98.398	12.008	-0.80672	-0.946944	-0.493398	NaN
A2A274;Q99798	A2A274;Q99798	Aconitate hydratase, mitochondrial	ACO2	ACO2	9	9	9	17.9	17.9	17.9	87.819	29.194	0.105678	-0.0135963	0.310689	NaN
H7C5Q2;Q9Y305	H7C5Q2;Q9Y305	Acyl-coenzyme A thioesterase 9, mitochondrial	ACOT9	ACOT9	2	2	2	13.3	13.3	13.3	30.047	2.6075	-0.559069	NaN	NaN	NaN
E9PF16;Q96CM8	E9PF16;Q96CM8	Acyl-CoA synthetase family member 2, mitochondrial	ACSF2	ACSF2	2	2	2	5.6	5.6	5.6	63.652	5.4643	NaN	NaN	NaN	NaN
O95573;F5GWH2	O95573	Long-chain-fatty-acid--CoA ligase 3	ACSL3	ACSL3	7	7	5	13.3	13.3	9.3	80.419	27.419	-1.23773	-1.18361	0.127897	NaN
P60709;P63261;I3L3I0;I3L1U9;I3L4N8;G5E9R0;E7EVS6;C9JZR7;K7EM38;I3L3R2;J3KT65;C9JUM1;C9JTX5;F8WCH0;Q9BYX7	P60709;P63261;I3L3I0;I3L1U9;I3L4N8	Actin, cytoplasmic 1;Actin, cytoplasmic 1, N-terminally processed;Actin, cytoplasmic 2;Actin, cytoplasmic 2, N-terminally processed	ACTB;ACTG1	ACTB	24	24	8	76.8	76.8	37.6	41.736	323.31	0.341758	0.727877	0.174023	-0.625311
O96019;C9JQT2;H7C5S0	O96019	Actin-like protein 6A	ACTL6A	ACTL6A	3	3	3	12.6	12.6	12.6	47.46	17.531	-0.62231	-0.357918	-0.886726	NaN
P12814;H9KV75;G3V2N5;G3V2W4;H7C5W8;H0YJW3;H0YJ11;G3V5M4;P35609;G3V2X9;G3V2E8;G3V380;F6THM6	P12814;H9KV75	Alpha-actinin-1	ACTN1	ACTN1	27	16	16	41.6	26.7	26.7	103.06	112.84	0.87688	0.612871	1.13198	NaN
O43707;F5GXS2;H7C144;K7EJH8;Q08043;K7EP19;A0A087WSZ2;M0QZQ3;C9JY79;Q9H254	O43707	Alpha-actinin-4	ACTN4	ACTN4	34	34	23	48.1	48.1	33.5	104.85	263.11	1.14652	0.970044	1.39999	0.527671
P61163;R4GMT0;A0A1B0GVS3;P42025	P61163;R4GMT0	Alpha-centractin	ACTR1A	ACTR1A	3	3	3	15.2	15.2	15.2	42.613	16.851	1.72465	1.72465	1.62821	NaN
P61160;F5H6T1;A0A1B0GWD0;A0A1B0GWH0	P61160;F5H6T1	Actin-related protein 2	ACTR2	ACTR2	7	7	7	24.4	24.4	24.4	44.76	17.955	-0.145988	-0.256166	-0.035801	NaN
B4DXW1;P61158;F8WDR7;Q9P1U1;A0A0A0MTI9;H7C4J1;C9IZN3;Q9C0K3	B4DXW1;P61158	Actin-related protein 3	ACTR3	ACTR3	6	6	6	19.6	19.6	19.6	42.003	28.052	0.134221	-0.107617	0.160275	NaN
A0A1B0GWJ0;A0A1B0GTJ7;A0A0A6YY92;P30566;A0A096LNY6;A0A096LNT0;A0A096LP76;B4DEP1;A0A096LP72;A0A096LNY4;A0A096LNY5;A0A1B0GTG9;A0A1B0GWF8	A0A1B0GWJ0;A0A1B0GTJ7;A0A0A6YY92;P30566;A0A096LNY6	Adenylosuccinate lyase	ADSL	ADSL	3	3	3	10.4	10.4	10.4	54.465	14.949	0.634965	0.615134	0.562474	NaN
Q9Y4W6	Q9Y4W6	AFG3-like protein 2	AFG3L2	AFG3L2	2	2	2	2.1	2.1	2.1	88.583	3.0952	NaN	NaN	NaN	NaN
P35573;A0A1C7CYW1	P35573	Glycogen debranching enzyme;4-alpha-glucanotransferase;Amylo-alpha-1,6-glucosidase	AGL	AGL	31	31	31	28	28	28	174.76	144.51	0.0890913	0.0877344	0.151859	NaN
Q9UL18;Q5TA58;A0A0U1RQZ8	Q9UL18;Q5TA58	Protein argonaute-1;Protein argonaute	AGO1	AGO1	29	29	18	46.4	46.4	32.7	97.213	165.56	0.0673634	-0.102248	0.221939	0.235237
Q9UKV8	Q9UKV8	Protein argonaute-2	AGO2	AGO2	28	22	21	41.6	34.1	32.1	97.207	169.61	-0.129339	-0.219488	-0.0821635	0.0657102
Q9H9G7;Q5TA56;A0A0U1RR19	Q9H9G7	Protein argonaute-3	AGO3	AGO3	24	15	14	36.6	25.5	24.1	97.359	128.96	0.496309	0.395173	0.540424	0.148088
O00116;A0A1B0GWA2;B8ZZ81	O00116;A0A1B0GWA2	Alkyldihydroxyacetonephosphate synthase, peroxisomal	AGPS	AGPS	11	11	11	25.7	25.7	25.7	72.911	54.034	0.171207	0.171207	0.443713	NaN
A0A087X208;O00468;H0Y5U1	A0A087X208;O00468	Agrin;Agrin N-terminal 110 kDa subunit;Agrin C-terminal 110 kDa subunit;Agrin C-terminal 90 kDa fragment;Agrin C-terminal 22 kDa fragment	AGRN	AGRN	6	6	6	3.8	3.8	3.8	202.29	14.544	-1.29142	-1.25615	NaN	NaN
P23526	P23526	Adenosylhomocysteinase	AHCY	AHCY	13	13	13	32.6	32.6	32.6	47.716	46.854	0.285461	0.259303	0.255561	NaN
Q09666;E9PQE3;E9PJZ0;E9PKR9;E9PJC6;E9PLK4;P48552	Q09666	Neuroblast differentiation-associated protein AHNAK	AHNAK	AHNAK	149	149	149	50.3	50.3	50.3	629.09	323.31	-0.834082	-0.940063	-0.300022	-0.72652
Q8IVF2	Q8IVF2	Protein AHNAK2	AHNAK2	AHNAK2	61	61	61	30.5	30.5	30.5	616.62	300.41	-0.08804	-0.0871509	NaN	0.757535
O95433;G3V438;H0YJG7;H0YJU2;H0YJ63;G3V3W9	O95433;G3V438;H0YJG7	Activator of 90 kDa heat shock protein ATPase homolog 1	AHSA1	AHSA1	14	14	14	47.6	47.6	47.6	38.274	102.32	-0.807326	-0.885553	-0.748505	NaN
O95831;E9PMA0	O95831	Apoptosis-inducing factor 1, mitochondrial	AIFM1	AIFM1	12	12	12	24.5	24.5	24.5	66.9	33.586	-0.368607	-0.656217	-0.100206	NaN
Q12904;D6R937	Q12904	Aminoacyl tRNA synthase complex-interacting multifunctional protein 1;Endothelial monocyte-activating polypeptide 2	AIMP1	AIMP1	6	6	6	30.8	30.8	30.8	34.352	42.588	-0.0882701	-0.064329	-0.207261	NaN
Q13155;A8MU58;F8W950	Q13155;A8MU58;F8W950	Aminoacyl tRNA synthase complex-interacting multifunctional protein 2	AIMP2	AIMP2	2	2	2	10.6	10.6	10.6	35.348	9.9652	-0.0952654	-0.109328	-0.06252	NaN
O00170;E9PMH2	O00170;E9PMH2	AH receptor-interacting protein	AIP	AIP	2	2	2	8.8	8.8	8.8	37.636	5.1189	0.38659	0.38659	NaN	NaN
Q5T9B7;P00568;H0YID2;H0Y4J6	Q5T9B7;P00568;H0YID2	Adenylate kinase isoenzyme 1	AK1	AK1	3	3	3	17.1	17.1	17.1	23.411	9.9052	-0.54981	-0.430742	-0.415461	NaN
Q9UIJ7	Q9UIJ7	GTP:AMP phosphotransferase AK3, mitochondrial	AK3	AK3	2	2	2	10.6	10.6	10.6	25.565	2.7695	NaN	NaN	NaN	NaN
A0A0A0MSS8;P42330;S4R3Z2;A6NHU4;H0Y804;S4R3D5;P17516	A0A0A0MSS8;P42330;S4R3Z2	Aldo-keto reductase family 1 member C3	AKR1C3	AKR1C3	10	10	5	41.8	41.8	26.9	36.867	93.26	-0.944194	-1.41716	-0.805585	NaN
Q8IZ83;F5H4B6;M0QY06	Q8IZ83;F5H4B6	Aldehyde dehydrogenase family 16 member A1	ALDH16A1	ALDH16A1	14	14	14	28.6	28.6	28.6	85.126	107.37	-0.374075	-0.37443	-0.352916	NaN
P47895;H0Y2X5;H0YNQ3;H0YKF9	P47895;H0Y2X5	Aldehyde dehydrogenase family 1 member A3	ALDH1A3	ALDH1A3	17	17	16	39.3	39.3	37.1	56.108	90.6	0.778377	0.874364	0.786094	NaN
C9JMC5;E9PNN6;P30838;A8MYB8;I3L3I9;I3L4E5;I3L1H6;C9JKT2;I3L3W9	C9JMC5;E9PNN6;P30838;A8MYB8;I3L3I9;I3L4E5;I3L1H6;C9JKT2	Aldehyde dehydrogenase, dimeric NADP-preferring	ALDH3A1	ALDH3A1	6	5	5	20.4	17.2	17.2	41.647	20.874	NaN	NaN	NaN	NaN
J3QRD1;P51648;I3L1M4;J3QS00;J3QKK9;J3KTG1;C9JGJ2;I3L0X1;J3KTD9;I3L2W1;K7EN73;E9PJV0;P48448;P43353	J3QRD1;P51648	Fatty aldehyde dehydrogenase	ALDH3A2	ALDH3A2	9	9	8	28.5	28.5	25.4	44.648	48.27	-0.568773	-0.621866	-0.577078	NaN
A0A1B0GV49;A0A1B0GTY9;A0A1B0GTJ4;A0A140T9V3;A0A1B0GUA1;A0A1B0GTG2;A0A1B0GW82;A0A1B0GW77;P49419;A0A0J9YWF7;A0A1B0GUY0;A0A1B0GVU0;F8VVF2;H0YHM6	A0A1B0GV49;A0A1B0GTY9;A0A1B0GTJ4;A0A140T9V3;A0A1B0GUA1;A0A1B0GTG2;A0A1B0GW82;A0A1B0GW77;P49419;A0A0J9YWF7;A0A1B0GUY0	Alpha-aminoadipic semialdehyde dehydrogenase	ALDH7A1	ALDH7A1	3	3	3	7.4	7.4	7.4	50.971	8.1848	0.572502	0.572502	NaN	NaN
J3KPS3;P04075;H3BQN4;H3BPS8;H3BR68;H3BUH7;H3BR04;H3BMQ8;H3BU78;A0A087WXX2;P05062	J3KPS3;P04075;H3BQN4;H3BPS8	Fructose-bisphosphate aldolase;Fructose-bisphosphate aldolase A	ALDOA	ALDOA	10	10	9	38.6	38.6	36.7	39.817	103.45	-0.286023	-0.257614	-0.314428	NaN
P09972;K7EKH5;C9J8F3;J3KSV6;J3QKP5;A8MVZ9	P09972;K7EKH5;C9J8F3;J3KSV6;J3QKP5;A8MVZ9	Fructose-bisphosphate aldolase C;Fructose-bisphosphate aldolase	ALDOC	ALDOC	3	2	2	9.1	7.1	7.1	39.455	15.237	-0.226122	-0.272071	-0.0673038	NaN
P04083;Q5T3N1;Q5T3N0	P04083;Q5T3N1	Annexin A1;Annexin	ANXA1	ANXA1	14	14	14	50.9	50.9	50.9	38.714	79.24	0.11703	-1.11313	0.16337	NaN
P50995;H0Y6E1;E5RIN3;P27216	P50995	Annexin A11	ANXA11	ANXA11	20	20	20	38.2	38.2	38.2	54.389	117.62	0.118227	0.0227584	0.082975	0.282618
P07355;H0YN42;H0YMD0;H0YMU9;H0YM50;A6NMY6;H0YNP5;H0YN28;H0YL33;H0YKS4;H0YMM1;H0YNA0;H0YKZ7;H0YLV6;H0YMT9;H0YKX9;H0YN52;H0YKL9;H0YMW4;H0YKV8;H0YMD9;H0YNB8;H0YKN4;H0YLE2	P07355;H0YN42;H0YMD0;H0YMU9;H0YM50;A6NMY6;H0YNP5;H0YN28;H0YL33;H0YKS4	Annexin A2;Annexin;Putative annexin A2-like protein	ANXA2;ANXA2P2	ANXA2	32	32	32	65.8	65.8	65.8	38.604	323.31	0.0497702	-0.0372807	0.305095	0.375067
P12429;D6RA82;D6RFG5;D6RCA8;D6RFJ9;D6RAZ8	P12429;D6RA82;D6RFG5	Annexin A3;Annexin	ANXA3	ANXA3	10	10	10	33.7	33.7	33.7	36.375	35.061	0.570366	NaN	0.570366	NaN
P08758;E9PHT9;D6RBE9;D6RBL5	P08758;E9PHT9;D6RBE9;D6RBL5	Annexin A5;Annexin	ANXA5	ANXA5	2	2	2	7.5	7.5	7.5	35.936	4.5186	-1.33759	-1.33759	NaN	NaN
P20073	P20073	Annexin A7	ANXA7	ANXA7	16	16	16	33	33	33	52.739	125.25	0.486972	0.390007	0.517427	0.917623
Q5VT79;A0A075B752;P13928;A0A087WUP0;B4DTF2;A0A087WTN9;A0A075B765	Q5VT79;A0A075B752;P13928;A0A087WUP0;B4DTF2;A0A087WTN9	Annexin A8-like protein 2;Annexin;Annexin A8	ANXA8L2;ANXA8L1;ANXA8	ANXA8L2	9	9	9	41	41	41	36.879	30.905	1.45191	1.3048	1.44604	NaN
O95782;O94973;A0A0G2JQM1;A0A0G2JS82;M0R2D9;E9PR62	O95782;O94973	AP-2 complex subunit alpha-1;AP-2 complex subunit alpha-2	AP2A1;AP2A2	AP2A1	7	7	7	11.5	11.5	11.5	107.54	15.023	-0.227101	-0.295553	0.569102	NaN
A0A087X253;P63010;A0A087WYD1;A0A087WU93;A0A087WZQ6;Q10567;C9J1E7	A0A087X253;P63010;A0A087WYD1;A0A087WU93;A0A087WZQ6	AP-2 complex subunit beta	AP2B1	AP2B1	10	10	10	13.7	13.7	13.7	101.33	22.262	-0.0745778	-0.0829731	-0.33388	NaN
A0A087WY71;E9PFW3;Q96CW1;C9JTK4;C9JGT8;C9JJ47;C9JJD3;C9JPV8	A0A087WY71;E9PFW3;Q96CW1;C9JTK4;C9JGT8;C9JJ47	AP-2 complex subunit mu	AP2M1	AP2M1	3	3	3	10.8	10.8	10.8	49.526	5.0738	-0.204516	-0.230888	NaN	NaN
G3V1C3;Q9BZZ5	G3V1C3;Q9BZZ5	Apoptosis inhibitor 5	API5	API5	2	2	2	6.1	6.1	6.1	57.56	6.3508	-0.28065	-0.307698	-0.730129	NaN
H0Y512;Q9HDC9	H0Y512;Q9HDC9	Adipocyte plasma membrane-associated protein	APMAP	APMAP	4	4	4	13.4	13.4	13.4	45.294	11.535	-0.0362891	-0.109094	0.323543	NaN
B0QYD3;Q9UH17;P31941	B0QYD3;Q9UH17	DNA dC->dU-editing enzyme APOBEC-3B	APOBEC3B	APOBEC3B	14	14	10	32.4	32.4	24.9	57.208	143.3	0.617863	0.570463	0.932893	0.0467006
Q9NRW3	Q9NRW3	DNA dC->dU-editing enzyme APOBEC-3C	APOBEC3C	APOBEC3C	3	2	2	20	13.7	13.7	22.826	16.479	0.3744	0.432959	0.309875	NaN
Q8IUX4;Q9HC16	Q8IUX4	DNA dC->dU-editing enzyme APOBEC-3F	APOBEC3F	APOBEC3F	7	6	5	22.8	20.9	17.7	45.02	20.247	-0.164836	0.386701	0.259303	NaN
H3BQF1;P07741;H3BSW3;H3BQZ9;H3BQB1	H3BQF1;P07741;H3BSW3;H3BQZ9;H3BQB1	Adenine phosphoribosyltransferase	APRT	APRT	4	4	4	31.8	31.8	31.8	16.323	32.739	0.425889	0.432532	NaN	NaN
B0YIW6;P48444;Q6P1Q5;E9PK34	B0YIW6;P48444;Q6P1Q5	Coatomer subunit delta	ARCN1	ARCN1	6	6	6	15.6	15.6	15.6	61.626	11.899	-0.0941716	0.140255	-0.267826	NaN
P84077;P61204;F5H423;F5H0C7;C9J1Z8;H0YGG7;F5H1V1;F5H6T5;F8WDB3	P84077;P61204;F5H423	ADP-ribosylation factor 1;ADP-ribosylation factor 3	ARF1;ARF3	ARF1	10	10	6	64.1	64.1	35.4	20.697	58.519	0.63914	0.49057	0.903193	NaN
P18085;C9JPM4;C9JAK5;U3KQF2	P18085;C9JPM4;C9JAK5	ADP-ribosylation factor 4	ARF4	ARF4	6	3	3	42.8	13.9	13.9	20.511	8.4071	-0.186607	-0.196277	-0.186459	NaN
Q9NWB6	Q9NWB6	Arginine and glutamate-rich protein 1	ARGLU1	ARGLU1	2	2	2	5.9	5.9	5.9	33.216	4.5237	-0.523566	-0.523566	NaN	NaN
Q07960;H0YE29	Q07960;H0YE29	Rho GTPase-activating protein 1	ARHGAP1	ARHGAP1	5	5	5	16.9	16.9	16.9	50.435	10.325	0.0831112	0.230695	NaN	NaN
O14497;H0Y488;A0A1B0GTU5;A0A087WUV6;H0YEW5;H0YCU6	O14497;H0Y488;A0A1B0GTU5	AT-rich interactive domain-containing protein 1A	ARID1A	ARID1A	44	44	41	31.3	31.3	29.6	242.04	323.31	-0.45506	-0.482472	-0.373103	-0.46544
A0A1B0GWJ2;A0A1B0GTJ8;A0A1B0GVK1;H0Y7H8;Q8NFD5;A0A1B0GV63;H0Y3S9;H0Y2R3;A0A1B0GTI6	A0A1B0GWJ2;A0A1B0GTJ8;A0A1B0GVK1;H0Y7H8;Q8NFD5;A0A1B0GV63;H0Y3S9;H0Y2R3	AT-rich interactive domain-containing protein 1B	ARID1B	ARID1B	6	3	3	6.8	4.1	4.1	161.54	10.018	0.31313	NaN	0.31313	NaN
Q9NVJ2;Q96BM9	Q9NVJ2;Q96BM9	ADP-ribosylation factor-like protein 8B;ADP-ribosylation factor-like protein 8A	ARL8B;ARL8A	ARL8B	2	2	2	9.7	9.7	9.7	21.539	3.2397	0.236829	NaN	0.290778	NaN
O15143;C9JBJ7;C9K057;C9J4Z7;F8VXW2;C9JEY1;C9JQM8;C9JFG9;C9J6C8;E9PF58;Q92747	O15143	Actin-related protein 2/3 complex subunit 1B	ARPC1B	ARPC1B	4	4	4	17.2	17.2	17.2	40.949	12.921	0.165944	NaN	0.171975	NaN
O15144;G5E9S7;C9JTV5;G5E9J0;H7C3F9	O15144	Actin-related protein 2/3 complex subunit 2	ARPC2	ARPC2	6	6	6	26.7	26.7	26.7	34.333	19.832	0.298658	0.18574	0.335941	NaN
C9JZD1;O15145;F8VR50	C9JZD1;O15145;F8VR50	Actin-related protein 2/3 complex subunit 3	ARPC3	ARPC3	3	3	3	40.4	40.4	40.4	11.546	9.4211	-0.102357	-0.234228	-0.102357	NaN
F8WCF6;P59998;F8WDD7;A0A0A6YYG9;R4GN08;H7C0A3;F8WDW3;F8WE39	F8WCF6;P59998;F8WDD7;A0A0A6YYG9;R4GN08;H7C0A3	Actin-related protein 2/3 complex subunit 4	ARPC4-TTLL3;ARPC4	ARPC4-TTLL3	4	4	4	21.5	21.5	21.5	21.058	17.599	-0.0827898	-0.0843644	-0.0799354	NaN
Q12797;E5RHJ2;E5RHK2;G3XAN5;E5RG29;A0A0A0MSK8;E5RG56	Q12797	Aspartyl/asparaginyl beta-hydroxylase	ASPH	ASPH	3	3	3	7	7	7	85.862	18.285	-0.588639	-0.588639	NaN	NaN
P00966;Q5T6L5;Q5T6L6	P00966	Argininosuccinate synthase	ASS1	ASS1	5	5	5	13.8	13.8	13.8	46.53	17.773	-1.62082	-1.69797	-1.68761	NaN
Q5T2N8;Q5T9A4;H0Y2W2;Q9NVI7	Q5T2N8;Q5T9A4;H0Y2W2;Q9NVI7	ATPase family AAA domain-containing protein 3C;ATPase family AAA domain-containing protein 3B;ATPase family AAA domain-containing protein 3A	ATAD3C;ATAD3B;ATAD3A	ATAD3C	2	2	2	3.6	3.6	3.6	46.379	3.3243	NaN	NaN	NaN	NaN
P31939;C9JLK0;H7C1S2;F8WEF0	P31939	Bifunctional purine biosynthesis protein PURH;Phosphoribosylaminoimidazolecarboxamide formyltransferase;IMP cyclohydrolase	ATIC	ATIC	9	9	9	23.8	23.8	23.8	64.615	23.166	0.068602	0.068602	NaN	NaN
Q6DD88;F5H6I7;F5GWF8	Q6DD88;F5H6I7;F5GWF8	Atlastin-3	ATL3	ATL3	8	8	8	26.8	26.8	26.8	60.541	20.933	1.02084	1.13809	0.98863	NaN
P05023;M0R116;A0A0A0MT26;P13637;M0QXF2;B1AKY9;P50993;P20648	P05023	Sodium/potassium-transporting ATPase subunit alpha-1	ATP1A1	ATP1A1	5	5	5	6.5	6.5	6.5	112.89	15.223	-0.446581	-0.585042	NaN	NaN
P16615;H7C5W9;O14983;Q93084	P16615;H7C5W9	Sarcoplasmic/endoplasmic reticulum calcium ATPase 2	ATP2A2	ATP2A2	6	6	6	7.4	7.4	7.4	114.76	14.871	-0.481525	-0.824571	0.18409	NaN
P25705;K7EK77;K7ERX7;K7ENJ4;K7EJP1;K7EQH4;K7ESA0	P25705	ATP synthase subunit alpha, mitochondrial	ATP5A1	ATP5A1	17	17	17	38.7	38.7	38.7	59.75	151.84	0.0973411	-0.051758	0.295488	0.865285
P06576;H0YH81;F8W079;F8W0P7;H0YI37	P06576;H0YH81;F8W079	ATP synthase subunit beta, mitochondrial;ATP synthase subunit beta	ATP5B	ATP5B	22	22	22	66	66	66	56.559	187.98	-0.00584029	-0.100005	0.147958	0.198494
P36542	P36542	ATP synthase subunit gamma, mitochondrial	ATP5C1	ATP5C1	6	6	6	27.9	27.9	27.9	32.996	8.4121	-0.360416	-0.140762	-0.830999	NaN
F5H608;O75947	F5H608;O75947	ATP synthase subunit d, mitochondrial	ATP5H	ATP5H	2	2	2	32.1	32.1	32.1	8.9153	5.324	-0.337029	-0.337029	NaN	NaN
G3V325;C9JJT5;C9JU26;P56134;O75127	G3V325;C9JJT5;C9JU26;P56134	ATP synthase subunit f, mitochondrial	ATP5J2-PTCD1;ATP5J2	ATP5J2-PTCD1	3	3	3	4.9	4.9	4.9	84.109	6.6742	-0.590376	NaN	-0.845961	NaN
E9PN17;O75964	E9PN17;O75964	ATP synthase subunit g, mitochondrial	ATP5L	ATP5L	3	3	3	43.4	43.4	43.4	8.4518	8.2075	-0.341336	-0.341336	NaN	NaN
P48047;H7C068;H7C0C1	P48047;H7C068;H7C0C1	ATP synthase subunit O, mitochondrial	ATP5O	ATP5O	2	2	2	9.9	9.9	9.9	23.277	5.5419	-0.110449	-0.208294	-0.140969	NaN
P38606;C9JA17;C9JVW8	P38606	V-type proton ATPase catalytic subunit A	ATP6V1A	ATP6V1A	5	5	5	13.1	13.1	13.1	68.303	20.97	0.591584	0.591584	NaN	NaN
Q9UBB4;B1AHE3;B1AHE4	Q9UBB4	Ataxin-10	ATXN10	ATXN10	4	4	4	10.3	10.3	10.3	53.488	11.141	0.434988	0.70832	0.521754	NaN
H0YH87;V9GY86;Q99700;F8WB06;F8VQP2;F8W0B5;F8VRK6;F8VVY6;F8WB05	H0YH87;V9GY86;Q99700;F8WB06;F8VQP2;F8W0B5	Ataxin-2	ATXN2	ATXN2	14	14	14	26.2	26.2	26.2	98.004	64.712	-0.404305	-0.510724	-0.231735	NaN
Q8WWM7;H3BUF6;H3BSK9;H3BUE3;H3BSQ5;H3BRB0;A0A0C4DGL7	Q8WWM7;H3BUF6	Ataxin-2-like protein	ATXN2L	ATXN2L	17	17	17	21.8	21.8	21.8	113.37	56.334	-0.444282	-0.569543	-0.381047	NaN
H0YLF3;F5H6I0;P61769	H0YLF3;F5H6I0;P61769	Beta-2-microglobulin;Beta-2-microglobulin form pI 5.3	B2M	B2M	3	3	3	32.4	32.4	32.4	8.4984	40.72	1.85834	1.18479	2.23704	2.05949
O95816	O95816	BAG family molecular chaperone regulator 2	BAG2	BAG2	5	5	5	33.6	33.6	33.6	23.772	23.426	-0.0751856	0.110898	0.283685	NaN
O95429;H0YBT1	O95429	BAG family molecular chaperone regulator 4	BAG4	BAG4	8	8	8	31.9	31.9	31.9	49.593	47.884	0.0443242	-0.110059	0.0443242	0.320196
O75531	O75531	Barrier-to-autointegration factor;Barrier-to-autointegration factor, N-terminally processed	BANF1	BANF1	3	3	3	42.7	42.7	42.7	10.058	14.812	0.780562	0.780562	NaN	NaN
P51572;C9JSP1;C9JQ75;C9J0M4;C9JMD7	P51572;C9JSP1;C9JQ75;C9J0M4	B-cell receptor-associated protein 31	BCAP31	BCAP31	3	3	3	11.8	11.8	11.8	27.991	11.008	0.186754	0.186754	NaN	NaN
Q9P287	Q9P287	BRCA2 and CDKN1A-interacting protein	BCCIP	BCCIP	2	2	2	9.6	9.6	9.6	35.979	6.4725	-0.577035	-0.0834775	-1.06758	NaN
O14874;H3BTL2;H3BS02;H3BNP3;H3BUV3	O14874;H3BTL2;H3BS02	[3-methyl-2-oxobutanoate dehydrogenase [lipoamide]] kinase, mitochondrial	BCKDK	BCKDK	5	5	5	19.4	19.4	19.4	46.36	38.943	0.836732	0.836732	NaN	NaN
E9PJA7;E9PK09;E9PQN2;E9PKI6;E9PK91;Q9NYF8;H0YF00	E9PJA7;E9PK09;E9PQN2;E9PKI6;E9PK91;Q9NYF8	Bcl-2-associated transcription factor 1	BCLAF1	BCLAF1	3	3	3	9	9	9	52.917	7.0272	0.0856966	0.0856966	NaN	NaN
Q9Y276;C9J8G3;H7C492;C9J1S9;C9JAS4;C9J4Q9;H7BZF6	Q9Y276;C9J8G3	Mitochondrial chaperone BCS1	BCS1L	BCS1L	16	16	16	48	48	48	47.534	65.154	-0.270504	-0.362214	-0.108845	NaN
P55957;B2ZP78	P55957	BH3-interacting domain death agonist;BH3-interacting domain death agonist p15;BH3-interacting domain death agonist p13;BH3-interacting domain death agonist p11	BID	BID	3	3	3	28.7	28.7	28.7	21.994	11.703	-0.41729	-0.41729	NaN	NaN
Q9H3K6;H3BV85;H3BTW0;A0A0B4J295;A0A087WZT3;H3BVE0	Q9H3K6;H3BV85;H3BTW0;A0A0B4J295;A0A087WZT3;H3BVE0	BolA-like protein 2	BOLA2;BOLA2B	BOLA2	2	2	2	29.1	29.1	29.1	10.116	21.544	0.384381	NaN	0.440208	NaN
Q8TDN6	Q8TDN6	Ribosome biogenesis protein BRX1 homolog	BRIX1	BRIX1	6	6	6	25.5	25.5	25.5	41.401	15.31	-0.487925	-0.45036	-1.10563	NaN
J3QT28;O43684;J3QSX4	J3QT28;O43684;J3QSX4	Mitotic checkpoint protein BUB3	BUB3	BUB3	10	10	10	45	45	45	31.703	56.898	-0.115394	-0.155341	-0.0596453	NaN
Q7L1Q6;C9IZ80;C9JFN4;C9JV57;C9J188;C9JWF5;E9PFD4;B5MCE7;B5MCH7	Q7L1Q6;C9IZ80;C9JFN4	Basic leucine zipper and W2 domain-containing protein 1	BZW1	BZW1	4	4	3	11.9	11.9	10.3	48.043	10.144	-0.83439	-0.436627	-1.15072	NaN
Q07021;I3L3Q7;I3L3B0	Q07021	Complement component 1 Q subcomponent-binding protein, mitochondrial	C1QBP	C1QBP	3	3	3	9.6	9.6	9.6	31.362	7.3136	-0.069997	-0.353506	0.0953168	-0.125951
C9JQV0;Q9BRJ6;H7C0T1;H7C2R9	C9JQV0;Q9BRJ6;H7C0T1;H7C2R9	Uncharacterized protein C7orf50	C7orf50	C7orf50	3	3	3	23.4	23.4	23.4	21.883	6.7661	-0.148017	-0.365723	0.0253123	NaN
Q9HB71;B2ZWH1	Q9HB71	Calcyclin-binding protein	CACYBP	CACYBP	4	4	4	23.7	23.7	23.7	26.21	20.363	0.065848	0.188654	NaN	NaN
F8VPD4;P27708;H7C3Z5;H7BZB3	F8VPD4;P27708	CAD protein;Glutamine-dependent carbamoyl-phosphate synthase;Aspartate carbamoyltransferase;Dihydroorotase	CAD	CAD	9	9	9	5.6	5.6	5.6	236.02	25.216	-0.379245	-0.166535	-0.379245	NaN
E9PGZ1;E7EX44;Q05682;C9J813;C9JEK3	E9PGZ1;E7EX44;Q05682;C9J813	Caldesmon	CALD1	CALD1	4	4	4	11.8	11.8	11.8	61.705	34.689	0.358059	0.357045	NaN	NaN
Q9NZT1	Q9NZT1	Calmodulin-like protein 5	CALML5	CALML5	6	6	6	47.3	47.3	47.3	15.892	36.729	NaN	NaN	NaN	NaN
H0Y6G2;Q8WU40;Q5SWX3;A0A0A0MS52;A0A0A0MT11;Q13555;Q13554;H7C394;H0Y9C2;H7BXS4;D6R938;E9PBG7;E9PF82;Q9UQM7;Q13557	H0Y6G2;Q8WU40;Q5SWX3;A0A0A0MS52;A0A0A0MT11;Q13555;Q13554;H7C394;H0Y9C2;H7BXS4;D6R938;E9PBG7;E9PF82;Q9UQM7;Q13557	Calcium/calmodulin-dependent protein kinase type II subunit gamma;Calcium/calmodulin-dependent protein kinase type II subunit beta;Calcium/calmodulin-dependent protein kinase type II subunit alpha;Calcium/calmodulin-dependent protein kinase type II subunit delta	CAMK2G;CAMK2B;CAMK2D;CAMK2A	CAMK2G	2	2	2	9.3	9.3	9.3	36.939	4.6691	-0.37372	-0.37372	NaN	NaN
Q86VP6;A0A0C4DGH5;H0YH27;F5H6I6	Q86VP6;A0A0C4DGH5	Cullin-associated NEDD8-dissociated protein 1	CAND1	CAND1	12	12	12	14.4	14.4	14.4	136.37	34.54	0.0336521	0.168642	-0.202107	NaN
P27824;D6RAU8;D6RB85;D6RDP7;H0Y9Q7;D6RAQ8;D6RHJ3;D6RD16;D6RFL1;D6RGY2	P27824;D6RAU8;D6RB85;D6RDP7;H0Y9Q7	Calnexin	CANX	CANX	5	5	5	10.5	10.5	10.5	67.567	21.272	0.463204	0.188021	0.473215	NaN
P40121;E7ENU9;H7C0X8;B8ZZL6	P40121;E7ENU9	Macrophage-capping protein	CAPG	CAPG	7	7	7	26.4	26.4	26.4	38.498	22.77	0.531269	0.368824	0.678973	NaN
P07384;E9PRM1;E9PJJ3;E9PLC9;E9PMC6;E9PJA6;E9PSA6;E9PQB3;E9PLX0;E9PL37;E9PIA9	P07384	Calpain-1 catalytic subunit	CAPN1	CAPN1	22	22	22	41.9	41.9	41.9	81.889	119.6	0.794769	0.598651	0.958731	NaN
P17655	P17655	Calpain-2 catalytic subunit	CAPN2	CAPN2	13	13	13	27.3	27.3	27.3	79.994	57.365	0.374288	0.331247	0.45133	NaN
G3V153;Q14444;E9PLA9	G3V153;Q14444;E9PLA9	Caprin-1	CAPRIN1	CAPRIN1	10	10	10	19.3	19.3	19.3	70.353	66.366	-0.442203	-1.66401	-0.339856	NaN
Q86X55;K7EQA8;K7EPK1;K7EK20;K7EQB9;K7EIQ8	Q86X55;K7EQA8	Histone-arginine methyltransferase CARM1	CARM1	CARM1	13	13	13	30.9	30.9	30.9	65.853	124.36	-0.505267	-0.500279	-0.383718	-0.925495
P31944	P31944	Caspase-14;Caspase-14 subunit p17, mature form;Caspase-14 subunit p10, mature form;Caspase-14 subunit p20, intermediate form;Caspase-14 subunit p8, intermediate form	CASP14	CASP14	6	6	6	24.8	24.8	24.8	27.679	14.368	NaN	NaN	NaN	NaN
E7ES10;E9PCH5;B7Z574;A0A0C4DGB5;P20810;E7EVY3;H0Y7F0;E9PDE4;E7EQ12;E7EQA0;H0Y9H6;A0A0A0MR45;H0YD33;F8W7E0;A0A0C4DGD1;H0Y944;E9PSG1;D6RAA8;D6RC54;E7EQK6;H0YA91	E7ES10;E9PCH5;B7Z574;A0A0C4DGB5;P20810;E7EVY3;H0Y7F0;E9PDE4;E7EQ12;E7EQA0;H0Y9H6;A0A0A0MR45;H0YD33	Calpastatin	CAST	CAST	10	10	10	26.9	26.9	26.9	69.749	50.191	-0.489686	-0.599506	NaN	NaN
P16152;E9PQ63;A8MTM1	P16152;E9PQ63;A8MTM1	Carbonyl reductase [NADPH] 1	CBR1	CBR1	8	8	6	40.1	40.1	29.6	30.375	80.854	0.365357	0.0531113	0.677621	NaN
Q13185;C9JMM0;B8ZZ43;S4R2Y4;K7ELA4;B5MD17;J3KS05;P83916	Q13185;C9JMM0;B8ZZ43;S4R2Y4;K7ELA4;B5MD17;J3KS05;P83916	Chromobox protein homolog 3;Chromobox protein homolog 1	CBX3;CBX1	CBX3	2	2	2	16.4	16.4	16.4	20.811	3.3481	NaN	NaN	NaN	NaN
Q8N163;E5RHJ4;G3V119;H0YB24	Q8N163;E5RHJ4;G3V119;H0YB24	Cell cycle and apoptosis regulator protein 2	CCAR2	CCAR2	2	2	2	2.5	2.5	2.5	102.9	4.2308	NaN	NaN	NaN	NaN
H7C5K4;Q76M96	H7C5K4;Q76M96	Coiled-coil domain-containing protein 80	CCDC80	CCDC80	2	2	2	8.8	8.8	8.8	30.444	7.1739	0.242572	-0.0561912	1.08066	NaN
P78371;F5GWF6;F8VQ14	P78371;F5GWF6;F8VQ14	T-complex protein 1 subunit beta	CCT2	CCT2	21	21	21	55.1	55.1	55.1	57.488	201.93	0.233029	0.265797	0.185359	-0.554189
B4DUR8;P49368;Q5SZX6;E9PRC8;E9PQ35;Q5SZW8;E9PM09;Q5SZX9	B4DUR8;P49368	T-complex protein 1 subunit gamma	CCT3	CCT3	17	17	17	43	43	43	55.674	106.51	0.156914	0.119821	0.202637	NaN
P50991	P50991	T-complex protein 1 subunit delta	CCT4	CCT4	18	18	18	46.8	46.8	46.8	57.924	109.67	0.158337	0.108089	0.145221	NaN
P48643;E7ENZ3;B7ZAR1;E9PCA1;D6RIZ7	P48643;E7ENZ3;B7ZAR1;E9PCA1	T-complex protein 1 subunit epsilon	CCT5	CCT5	20	20	20	53.6	53.6	53.6	59.67	96.611	0.0501882	0.0486547	0.240375	NaN
P40227	P40227	T-complex protein 1 subunit zeta	CCT6A	CCT6A	16	16	13	42.7	42.7	37.1	58.024	65.751	0.163499	0.179638	0.163499	-0.37202
Q99832;F8WAM2	Q99832	T-complex protein 1 subunit eta	CCT7	CCT7	16	16	16	37.2	37.2	37.2	59.366	74.388	0.154583	0.194717	0.154583	NaN
P50990;H7C4C8;H7C2U0	P50990;H7C4C8	T-complex protein 1 subunit theta	CCT8	CCT8	15	15	15	33.2	33.2	33.2	59.62	63.044	0.419215	0.419215	0.499374	NaN
Q16543;K7EQA9;K7EIU0;K7EL68;K7EKQ2	Q16543;K7EQA9	Hsp90 co-chaperone Cdc37;Hsp90 co-chaperone Cdc37, N-terminally processed	CDC37	CDC37	3	3	3	13.8	13.8	13.8	44.468	16.729	-1.30038	-1.30038	-0.890252	NaN
P60953;Q5JYX0	P60953	Cell division control protein 42 homolog	CDC42	CDC42	3	3	3	25.1	25.1	25.1	21.258	10.47	0.13829	-0.628965	0.263635	NaN
Q99459	Q99459	Cell division cycle 5-like protein	CDC5L	CDC5L	8	8	8	13.7	13.7	13.7	92.25	16.227	-0.0781372	-0.0691491	NaN	NaN
E5RIU6;A0A087WZZ9;A0A024QZP7;P06493;F8VXD2;K7ELV5;F8VYH9;F8VZZ0;F8VTV8;F8VWX7;F8VZ51;K7EJ83;E7ESI2;H0YAZ9;Q9BVE2;E7EUK8;G3V5T9;E5RGN0;A0A087X209;A0A087WZU2;F5H6Z0;J3QSD7;P24941;P11802;Q00526;Q00534;Q96Q40;O94921;Q07002;Q00536;Q00537;Q9NYV4;Q14004	E5RIU6;A0A087WZZ9;A0A024QZP7;P06493	Cyclin-dependent kinase 1	CDK1;CDC2	CDK1	3	2	2	13.2	9	9	21.738	3.5356	0.36446	NaN	-1.63509	NaN
Q00535	Q00535	Cyclin-dependent-like kinase 5	CDK5	CDK5	4	4	3	13	13	10.3	33.304	6.177	0.114767	-0.0944334	NaN	NaN
H7BZW2;Q6P2H3	H7BZW2;Q6P2H3	Centrosomal protein of 85 kDa	CEP85	CEP85	2	2	2	6.4	6.4	6.4	50.232	8.0232	0.405012	NaN	0.405012	NaN
P23528;G3V1A4;E9PP50;E9PK25;E9PQB7;E9PLJ3;E9PS23;Q9Y281	P23528;G3V1A4;E9PP50;E9PK25;E9PQB7	Cofilin-1	CFL1	CFL1	14	14	13	73.5	73.5	69.3	18.502	269.95	1.17012	1.013	1.31615	1.04558
J3QK89;Q8IWX8	J3QK89;Q8IWX8	Calcium homeostasis endoplasmic reticulum protein	CHERP	CHERP	23	23	23	34.1	34.1	34.1	104.93	211	-0.130176	-0.30406	-0.091141	0.0150693
Q9H444	Q9H444	Charged multivesicular body protein 4b	CHMP4B	CHMP4B	2	2	2	11.2	11.2	11.2	24.95	6.0366	0.44615	0.44615	NaN	NaN
E9PPQ5;Q9UHD1;E9PIZ4;E9PSD5	E9PPQ5;Q9UHD1;E9PIZ4;E9PSD5	Cysteine and histidine-rich domain-containing protein 1	CHORDC1	CHORDC1	2	2	2	16.3	16.3	16.3	20.723	5.0615	-1.81061	-0.400492	NaN	NaN
X6R700;Q9Y3Y2;A0A087X1B7;Q5T7Y7	X6R700;Q9Y3Y2;A0A087X1B7	Chromatin target of PRMT1 protein	CHTOP	CHTOP	3	3	3	18.8	18.8	18.8	23.661	8.7318	-0.440185	-0.250955	NaN	NaN
Q14011;K7EQX4;K7ENN6;K7EIF7;K7EQL0;K7ENX8;K7ELV6;K7EJV5;K7ELT6;K7EJV1;K7EMY9;K7EPM4;K7ER40;K7EQR7;D6W5Y5	Q14011;K7EQX4;K7ENN6;K7EIF7;K7EQL0;K7ENX8;K7ELV6;K7EJV5;K7ELT6;K7EJV1;K7EMY9;K7EPM4;K7ER40;K7EQR7;D6W5Y5	Cold-inducible RNA-binding protein	CIRBP	CIRBP	2	2	2	18.6	18.6	18.6	18.648	46.21	1.84201	NaN	NaN	NaN
Q9NZ45	Q9NZ45	CDGSH iron-sulfur domain-containing protein 1	CISD1	CISD1	3	3	3	34.3	34.3	34.3	12.199	11.632	0.998629	0.641361	1.22848	NaN
Q07065	Q07065	Cytoskeleton-associated protein 4	CKAP4	CKAP4	16	16	16	34.7	34.7	34.7	66.022	171.93	0.317651	0.293959	0.462785	NaN
O00299	O00299	Chloride intracellular channel protein 1	CLIC1	CLIC1	11	11	11	60.6	60.6	60.6	26.922	122.82	-0.235552	-0.416828	-0.0443003	1.06399
Q9Y696	Q9Y696	Chloride intracellular channel protein 4	CLIC4	CLIC4	4	4	4	26.1	26.1	26.1	28.772	10.279	-0.136395	-0.280089	-0.0556813	NaN
Q14677	Q14677	Clathrin interactor 1	CLINT1	CLINT1	3	3	3	6.1	6.1	6.1	68.259	5.892	NaN	NaN	NaN	NaN
H0YGM0;Q9H078;F5H392;F5H7A5;F5GX99	H0YGM0;Q9H078;F5H392;F5H7A5;F5GX99	Caseinolytic peptidase B protein homolog	CLPB	CLPB	2	2	2	3.1	3.1	3.1	80.124	3.4325	NaN	NaN	NaN	NaN
P09497;D6RJD1;H0Y9Q6	P09497;D6RJD1	Clathrin light chain B	CLTB	CLTB	3	3	3	12.7	12.7	12.7	25.19	6.8841	-0.0222292	0.142479	-0.172522	NaN
A0A087WVQ6;Q00610;J3KS13;P53675;A0A087WX41;K7EJJ5;J3KSQ2;J3QL20;J3KRF5;A0A087WV74;A0A087WXH4;F5H5N6	A0A087WVQ6;Q00610	Clathrin heavy chain;Clathrin heavy chain 1	CLTC	CLTC	79	79	79	57.7	57.7	57.7	192.06	323.31	0.23952	0.310689	0.140124	0.18612
Q8NFW8;F5H296;F5GYM0	Q8NFW8	N-acylneuraminate cytidylyltransferase	CMAS	CMAS	5	5	5	17.1	17.1	17.1	48.379	17.137	0.0255958	0.0311128	0.552967	NaN
Q96DG6	Q96DG6	Carboxymethylenebutenolidase homolog	CMBL	CMBL	2	2	2	6.5	6.5	6.5	28.048	2.2878	NaN	NaN	NaN	NaN
P30085;Q5T0D2	P30085;Q5T0D2	UMP-CMP kinase	CMPK1	CMPK1	2	2	2	12.8	12.8	12.8	22.222	5.411	-0.242533	-0.242533	NaN	NaN
Q96KP4;J3KSV5;A0A087WYZ1;J3QKT2;J3QQN6;J3QR27;J3QLU1;A0A087WVS2;J3QKQ0;J3QRD0;J3QL02;J3KRD5;J3QRA8;J3KSS4;J3QRP4;J3QRH4	Q96KP4	Cytosolic non-specific dipeptidase	CNDP2	CNDP2	11	11	11	35.2	35.2	35.2	52.878	35.873	-0.275524	-0.328218	-0.178845	NaN
K7ES69;A0A087X271;B4DDF4;B4DUT8;Q99439	K7ES69;A0A087X271;B4DDF4;B4DUT8;Q99439	Calponin;Calponin-2	CNN2	CNN2	2	2	2	18.2	18.2	18.2	16.498	12.478	-0.180724	-0.177082	NaN	NaN
E9PDU6;Q15417	E9PDU6;Q15417	Calponin;Calponin-3	CNN3	CNN3	2	2	2	14.6	14.6	14.6	20.208	6.8384	NaN	NaN	NaN	NaN
A5YKK6;H3BMZ2;H3BR89;H3BMH0	A5YKK6	CCR4-NOT transcription complex subunit 1	CNOT1	CNOT1	7	7	7	3.7	3.7	3.7	266.94	16.433	0.204516	0.240986	NaN	NaN
F8VRS8;F8VV52;Q9NZN8;F8VQF4;H0YI11;H0YH84;F8W145;F8VP97	F8VRS8;F8VV52;Q9NZN8;F8VQF4;H0YI11;H0YH84;F8W145;F8VP97	CCR4-NOT transcription complex subunit 2	CNOT2	CNOT2	2	2	2	17.8	17.8	17.8	29.925	6.5422	-0.253722	-0.253722	NaN	NaN
Q9UIV1;H0YAV9;H0YBT3;E5RGH2	Q9UIV1;H0YAV9	CCR4-NOT transcription complex subunit 7	CNOT7	CNOT7	4	4	4	19.3	19.3	19.3	32.745	12.403	0.296076	0.296076	0.276675	NaN
Q13057	Q13057	Bifunctional coenzyme A synthase;Phosphopantetheine adenylyltransferase;Dephospho-CoA kinase	COASY	COASY	2	2	2	4.1	4.1	4.1	62.328	5.7586	0.435735	0.308128	NaN	NaN
D6RGG3;Q99715;H0Y4P7;A0A087X0A8	D6RGG3;Q99715	Collagen alpha-1(XII) chain	COL12A1	COL12A1	5	5	5	1.9	1.9	1.9	333.2	9.6117	0.766298	0.741747	0.73786	NaN
P39060;H7BXV5;H7C457	P39060;H7BXV5	Collagen alpha-1(XVIII) chain;Endostatin	COL18A1	COL18A1	7	7	7	8.4	8.4	8.4	178.19	30.682	-0.774306	-0.78707	NaN	NaN
Q02388	Q02388	Collagen alpha-1(VII) chain	COL7A1	COL7A1	27	27	27	14.5	14.5	14.5	295.22	133.84	-0.95915	-1.18233	-0.761678	NaN
Q8NBJ5;M0QX72;M0QYH0	Q8NBJ5	Procollagen galactosyltransferase 1	COLGALT1	COLGALT1	13	13	13	24.8	24.8	24.8	71.635	29.605	-1.33763	-1.37139	-1.2868	NaN
P53621	P53621	Coatomer subunit alpha;Xenin;Proxenin	COPA	COPA	6	6	6	7.1	7.1	7.1	138.34	16.316	-0.065944	-0.065944	NaN	NaN
P53618;E9PP73	P53618;E9PP73	Coatomer subunit beta	COPB1	COPB1	4	4	4	6.7	6.7	6.7	107.14	7.3275	-0.337175	-0.337175	NaN	NaN
P35606;H0Y938;D6R997;D6RBZ7;D6RCL6;D6RBG7;D6RBT6	P35606	Coatomer subunit beta	COPB2	COPB2	7	7	7	14.1	14.1	14.1	102.49	27.298	-0.0266312	-0.0429769	0.0427844	NaN
Q9Y678;Q9UBF2	Q9Y678;Q9UBF2	Coatomer subunit gamma-1;Coatomer subunit gamma-2	COPG1;COPG2	COPG1	2	2	2	2.5	2.5	2.5	97.717	10.241	-0.422714	-0.212517	-0.53366	NaN
F8W651;F8VVA7;P61923;F8VYK5;F8VXB1;F8VUC5;F8W156;F8VYZ4	F8W651;F8VVA7;P61923;F8VYK5;F8VXB1;F8VUC5;F8W156;F8VYZ4	Coatomer subunit zeta-1	COPZ1	COPZ1	2	2	2	31.1	31.1	31.1	13.393	5.6892	NaN	NaN	NaN	NaN
Q9BR76;A0A087WW53;F5H390;A9Z1Z3	Q9BR76	Coronin-1B	CORO1B	CORO1B	6	6	6	16.4	16.4	16.4	54.234	13.515	1.89937	1.59975	2.8442	NaN
B4E3S0;Q9ULV4;H0YHL7;F8VV53;F8W1H8;F8VUX3;F8VSA4;F8VRE9;F8VTT6;F8VVB7	B4E3S0;Q9ULV4	Coronin;Coronin-1C	CORO1C	CORO1C	5	5	5	18.7	18.7	18.7	41.603	18.579	1.55719	1.37167	1.5726	NaN
Q14019;H3BT58	Q14019;H3BT58	Coactosin-like protein	COTL1	COTL1	6	6	6	47.2	47.2	47.2	15.945	22.989	0.397365	0.195474	0.527271	NaN
A6PVH9;F2Z2V0;B0QZ18;Q99829;E7ENH5;Q5JX55;Q5JX56;Q5JX58;Q5JX59;Q5JX60;Q5JX44;Q5JX54;H0Y524;Q5JX45	A6PVH9;F2Z2V0;B0QZ18;Q99829;E7ENH5;Q5JX55;Q5JX56;Q5JX58;Q5JX59;Q5JX60;Q5JX44	Copine-1	CPNE1	CPNE1	4	4	4	11.6	11.6	11.6	53.046	14.194	0.116897	0.116897	NaN	NaN
Q96FN4;H3BPR8;H3BQQ3;H3BUC8	Q96FN4	Copine-2	CPNE2	CPNE2	10	9	9	25.4	23.7	23.7	61.189	76.135	0.843662	0.312897	1.1003	1.86975
O75131;A0A087WYQ3;E5RHZ0;A0A087WXR6;A0A087WUS8;H0YB26;E5RFT7;Q8IYJ1;Q96A23;O95741;Q9HCH3;Q9UBL6	O75131;A0A087WYQ3	Copine-3	CPNE3	CPNE3	14	14	13	30.5	30.5	30.5	60.13	67.536	0.304511	0.307778	0.373175	NaN
Q10570;A0A087X101;E9PIM1;A0A087WTV4	Q10570	Cleavage and polyadenylation specificity factor subunit 1	CPSF1	CPSF1	34	34	34	32	32	32	160.88	238.25	-0.41473	-0.477402	-0.235603	0.171463
Q9P2I0;H0YJF4	Q9P2I0	Cleavage and polyadenylation specificity factor subunit 2	CPSF2	CPSF2	14	14	14	26.3	26.3	26.3	88.486	57.965	-0.065159	-0.140253	-0.042026	NaN
C9JEV9;O95639;B7Z7B0	C9JEV9;O95639;B7Z7B0	Cleavage and polyadenylation specificity factor subunit 4	CPSF4	CPSF4	2	2	2	10	10	10	23.653	4.6526	0.0223323	0.0223323	NaN	NaN
F8WJN3;Q16630;F8W084	F8WJN3;Q16630	Cleavage and polyadenylation specificity factor subunit 6	CPSF6	CPSF6	7	7	7	21.3	21.3	21.3	52.269	27.152	0.156785	0.156785	0.390668	NaN
F5H669;Q8N684;F5H5B7;F5H1W4;F5H2K8;F5H6P5;F5H6A8;F5GXA3;C9JM38;C9J286;C9J323;J3QT54;F5H6M0;F5H047	F5H669;Q8N684;F5H5B7;F5H1W4;F5H2K8;F5H6P5;F5H6A8;F5GXA3;C9JM38;C9J286;C9J323;J3QT54;F5H6M0;F5H047	Cleavage and polyadenylation specificity factor subunit 7	CPSF7	CPSF7	2	2	2	9.9	9.9	9.9	41.265	20.894	0.185359	0.185359	NaN	NaN
A0A0C4DGI3;B4DJV2;O75390;H0YIC4;F8W642;F8VZK9;F8VX07;F8VRP1;F8VX68;F8VPF9;F8VPA1;F8VTT8;F8W1S4;F8W4S1;H0YH82	A0A0C4DGI3;B4DJV2;O75390;H0YIC4	Citrate synthase;Citrate synthase, mitochondrial	CS	CS	4	4	4	12.2	12.2	12.2	44.703	14.26	-0.0582927	-0.248416	-0.0567913	NaN
E9PLT0;O75534;E9PNG3	E9PLT0;O75534	Cold shock domain-containing protein E1	CSDE1	CSDE1	7	7	7	13.6	13.6	13.6	74.583	35.832	0.262553	0.25882	0.24245	NaN
P55060	P55060	Exportin-2	CSE1L	CSE1L	11	11	11	13.1	13.1	13.1	110.42	53.305	-0.312312	-0.209045	-0.865148	NaN
P48729;D6REM4;E7ETM0;Q8N752;E5RG27;D6RGE5;H0Y9X2;U3KQK7	P48729;D6REM4;E7ETM0;Q8N752	Casein kinase I isoform alpha;Casein kinase I isoform alpha-like	CSNK1A1;CSNK1A1L	CSNK1A1	6	6	6	21.4	21.4	21.4	38.914	13.014	-0.165823	0.0224743	-0.583701	NaN
H7BYT1;P48730;J3KRM8;H0Y2N6;J3QQI9;B0QY36;H0Y645;B0QY35;B0QY34;P49674	H7BYT1;P48730;J3KRM8;H0Y2N6;J3QQI9;B0QY36;H0Y645;B0QY35;B0QY34;P49674	Casein kinase I isoform delta;Casein kinase I isoform epsilon	CSNK1D;CSNK1E	CSNK1D	2	2	2	6.3	6.3	6.3	49.064	4.8887	-1.19169	NaN	-1.19169	NaN
E9PP21;P21291;E9PND2;E9PS42	E9PP21;P21291;E9PND2	Cysteine and glycine-rich protein 1	CSRP1	CSRP1	3	3	3	33.8	33.8	33.8	16.94	10.338	1.23143	NaN	1.23143	NaN
Q05048;A0A0A0MSZ9;A3KFI9	Q05048;A0A0A0MSZ9	Cleavage stimulation factor subunit 1	CSTF1	CSTF1	4	4	4	13.7	13.7	13.7	48.357	15.145	0.221692	0.221692	-0.203419	NaN
Q12996;E9PJ06	Q12996	Cleavage stimulation factor subunit 3	CSTF3	CSTF3	3	3	3	6.3	6.3	6.3	82.921	10.583	0.639788	0.639788	NaN	NaN
C9JZR2;O60716;E9PRE2;H0YC95;E9PKY0;E9PKL1	C9JZR2;O60716	Catenin delta-1	CTNND1	CTNND1	13	13	13	22.2	22.2	22.2	104.85	53.969	-0.17236	-0.249085	-0.0669411	NaN
P17812	P17812	CTP synthase 1	CTPS1	CTPS1	9	9	9	20	20	20	66.69	21.573	-0.0639821	0.0773797	-0.138219	NaN
H7C469;A0A1B0GW44;A0A1B0GV23;A0A1B0GVD5;A0A1B0GWE8;A0A1B0GU92;A0A1B0GU03;P07339;A0A1B0GVP3;F8WD96;C9JH19;H7C1V0;F8W787;A0A1B0GVF1	H7C469;A0A1B0GW44;A0A1B0GV23;A0A1B0GVD5;A0A1B0GWE8;A0A1B0GU92;A0A1B0GU03;P07339;A0A1B0GVP3;F8WD96;C9JH19	Cathepsin D;Cathepsin D light chain;Cathepsin D heavy chain	CTSD	CTSD	6	6	6	23.2	23.2	23.2	35.785	13.232	-1.6287	NaN	-1.6287	NaN
Q14247;H0YCD9;H0YEV2	Q14247	Src substrate cortactin	CTTN	CTTN	19	19	19	39.5	39.5	39.5	61.585	110.73	0.874364	0.524666	1.02786	NaN
Q13618;A0A087WTG3;H7C399;H7C1L6	Q13618	Cullin-3	CUL3	CUL3	7	7	7	12.1	12.1	12.1	88.929	21.293	-0.407746	-0.406732	NaN	NaN
K4DI93;Q13620;A0A0A0MR50;Q13619;A6NE76;A0A087WWN2	K4DI93;Q13620;A0A0A0MR50;Q13619	Cullin-4B;Cullin-4A	CUL4B;CUL4A	CUL4B	8	8	8	10	10	10	102.75	17.657	0.316609	0.177216	0.959325	NaN
P00387;B1AHF3	P00387;B1AHF3	NADH-cytochrome b5 reductase 3;NADH-cytochrome b5 reductase 3 membrane-bound form;NADH-cytochrome b5 reductase 3 soluble form	CYB5R3	CYB5R3	6	6	6	30.2	30.2	30.2	34.234	43.387	0.331476	0.221939	0.523562	NaN
Q7L576;A0A0G2JR96;A0A0G2JQT1;E7EVJ5;Q96F07;E7EW33;H7C229;H0YL50;A0A0G2JQH3;A0A087WVZ5;A0A087WVE1;A0A087WTQ3;A0A087WWZ1	Q7L576;A0A0G2JR96;A0A0G2JQT1;E7EVJ5;Q96F07	Cytoplasmic FMR1-interacting protein 1;Cytoplasmic FMR1-interacting protein 2	CYFIP1;CYFIP2	CYFIP1	7	7	7	6.2	6.2	6.2	145.18	19.966	0.371615	0.356707	0.452806	NaN
O00622	O00622	Protein CYR61	CYR61	CYR61	3	3	3	8.4	8.4	8.4	42.026	5.5797	1.70297	NaN	NaN	NaN
Q3LXA3;I3L252;H0YCY6	Q3LXA3;I3L252;H0YCY6	Bifunctional ATP-dependent dihydroxyacetone kinase/FAD-AMP lyase (cyclizing);ATP-dependent dihydroxyacetone kinase;FAD-AMP lyase (cyclizing)	DAK;TKFC	DAK	3	3	3	8.5	8.5	8.5	58.946	8.4925	-0.47706	-0.47706	NaN	NaN
P51398;V9GZ03;V9GYL9;V9GYJ9;V9GYA7;V9GYC9;V9GZ61;V9GYW1;V9GY11;V9GYJ3;V9GYF7	P51398;V9GZ03;V9GYL9;V9GYJ9	28S ribosomal protein S29, mitochondrial	DAP3	DAP3	17	17	17	50.3	50.3	50.3	45.566	133.93	-1.20926	-1.02128	-1.41481	-1.01841
P14868;C9J7S3;C9JLC1;H7BZ35;H7C278;C9JQM9	P14868	Aspartate--tRNA ligase, cytoplasmic	DARS	DARS	19	19	19	45.9	45.9	45.9	57.136	89.357	0.14952	-0.0813848	0.245252	NaN
K7EQ02;K7EQ55;K7EK33;Q96EP5	K7EQ02;K7EQ55;K7EK33;Q96EP5	DAZ-associated protein 1	DAZAP1	DAZAP1	8	8	8	37.3	37.3	37.3	35.02	86.12	-0.447269	-0.494211	-0.532449	-0.405108
P61962;A0A087WWI6	P61962	DDB1- and CUL4-associated factor 7	DCAF7	DCAF7	3	3	3	11.7	11.7	11.7	38.926	5.2452	0.535953	NaN	0.630499	NaN
P81605	P81605	Dermcidin;Survival-promoting peptide;DCD-1	DCD	DCD	3	3	3	22.7	22.7	22.7	11.284	4.5445	NaN	NaN	NaN	NaN
Q16531;F5GY55	Q16531;F5GY55	DNA damage-binding protein 1	DDB1	DDB1	7	7	7	8.8	8.8	8.8	126.97	42.287	0.674641	0.674641	0.730749	NaN
A0A0C4DGS1;P39656;U3KQ84	A0A0C4DGS1;P39656;U3KQ84	Dolichyl-diphosphooligosaccharide--protein glycosyltransferase 48 kDa subunit	DDOST	DDOST	4	4	4	9.6	9.6	9.6	48.799	10.002	-0.0222731	-0.151458	0.662935	NaN
I3L0H8;F6QDS0;H3BQK0;Q9NUU7;Q9UMR2;H3BTB3;H3BMQ5;H3BN59;I3L352	I3L0H8;F6QDS0;H3BQK0;Q9NUU7;Q9UMR2;H3BTB3;H3BMQ5;H3BN59;I3L352	ATP-dependent RNA helicase DDX19A;ATP-dependent RNA helicase DDX19B	DDX19A;DDX19B	DDX19A	2	2	2	5.8	5.8	5.8	50.519	8.1545	0.427499	0.427499	NaN	NaN
Q9NR30	Q9NR30	Nucleolar RNA helicase 2	DDX21	DDX21	10	10	9	17.4	17.4	15.5	87.343	42.805	-0.402073	-0.273622	-0.818961	NaN
Q9BUQ8;F8VVA2	Q9BUQ8;F8VVA2	Probable ATP-dependent RNA helicase DDX23	DDX23	DDX23	2	2	2	2.6	2.6	2.6	95.581	3.5831	0.226878	NaN	NaN	NaN
A0A0D9SFB3;A0A0D9SG12;A0A0D9SF53;O00571;O15523;A0A0J9YVQ7;A0A087WVZ1;B4DLA0;A0A087WX09;A0A0J9YYH6;C9J8G5;C9J081;D6RCM4;Q9NQI0	A0A0D9SFB3;A0A0D9SG12;A0A0D9SF53;O00571;O15523	ATP-dependent RNA helicase DDX3X;ATP-dependent RNA helicase DDX3Y	DDX3X;DDX3Y	DDX3X	25	24	24	48.9	47.2	47.2	70.839	188.6	-0.432416	-0.250886	-1.13901	-2.01549
A0A0C4DG89;Q7L014;D6RJA6	A0A0C4DG89;Q7L014;D6RJA6	Probable ATP-dependent RNA helicase DDX46	DDX46	DDX46	5	5	5	4.9	4.9	4.9	117.46	9.577	0.445727	0.35682	0.461214	NaN
P26196;Q8IV96	P26196	Probable ATP-dependent RNA helicase DDX6	DDX6	DDX6	7	7	7	24.8	24.8	24.8	54.416	33.092	-0.45914	-0.371609	-0.461839	NaN
Q4VXZ8;Q9NUI1;A0A0J9YWI0;G3V0I9;A0A0J9YXZ6;A0A0J9YY83	Q4VXZ8;Q9NUI1;A0A0J9YWI0	Peroxisomal 2,4-dienoyl-CoA reductase	DECR2	DECR2	3	3	3	13.6	13.6	13.6	29.484	9.0006	-0.922648	-0.936469	NaN	NaN
P35659;B4DFG0;D6R9L5;D6RDA2;H0Y993	P35659;B4DFG0;D6R9L5	Protein DEK	DEK	DEK	5	5	5	16.3	16.3	16.3	42.674	17.4	0.206768	0.203514	NaN	NaN
F8VVL1;O43583	F8VVL1;O43583	Density-regulated protein	DENR	DENR	2	2	2	19.4	19.4	19.4	17.77	4.9585	NaN	NaN	NaN	NaN
Q9Y315;E9PPM8;G3V158;E9PML7;E9PJ44;E9PJB9;E9PMH9;E9PPK3	Q9Y315;E9PPM8;G3V158;E9PML7	Deoxyribose-phosphate aldolase	DERA	DERA	9	9	9	37.4	37.4	37.4	35.23	79.652	-0.312366	-0.352547	-0.298194	NaN
Q02127;I3NI32	Q02127;I3NI32	Dihydroorotate dehydrogenase (quinone), mitochondrial	DHODH	DHODH	2	2	2	8.1	8.1	8.1	42.867	4.2946	NaN	NaN	NaN	NaN
Q9Y394;H0YJE4;A0A087X0Z7;H0YJ66	Q9Y394;H0YJE4;A0A087X0Z7;H0YJ66	Dehydrogenase/reductase SDR family member 7	DHRS7	DHRS7	3	3	3	12.1	12.1	12.1	38.298	6.6502	0.668845	0.513086	NaN	NaN
O43143;A0A140T947;O60231	O43143	Pre-mRNA-splicing factor ATP-dependent RNA helicase DHX15	DHX15	DHX15	33	33	32	43.5	43.5	42.4	90.932	245.03	-0.1955	-0.190437	-0.18508	-0.46343
E7EWK3;Q9H2U1;A0A0G2JRP3;A0A0G2JQU7;H7C5F5	E7EWK3;Q9H2U1	ATP-dependent RNA helicase DHX36	DHX36	DHX36	8	8	8	13.8	13.8	13.8	91.43	27.211	-0.216233	-0.155229	-0.732308	NaN
Q08211	Q08211	ATP-dependent RNA helicase A	DHX9	DHX9	49	49	49	45.3	45.3	45.3	140.96	323.31	0.442227	0.734482	-0.434949	-1.83892
O60832;C9IYT0;H7C0M1;H7C2Q9;H7BZF2;H7C2Q2	O60832;C9IYT0	H/ACA ribonucleoprotein complex subunit 4	DKC1	DKC1	11	11	11	25.3	25.3	25.3	57.673	48.101	-0.0623844	-0.519177	0.307895	NaN
E9PEX6;P09622	E9PEX6;P09622	Dihydrolipoyl dehydrogenase;Dihydrolipoyl dehydrogenase, mitochondrial	DLD	DLD	7	7	7	16.3	16.3	16.3	51.815	16.604	0.367259	0.200504	0.385044	NaN
P36957;Q86SW4;H0YJF9;G3V3F0;G3V5M3	P36957;Q86SW4	Dihydrolipoyllysine-residue succinyltransferase component of 2-oxoglutarate dehydrogenase complex, mitochondrial	DLST	DLST	6	6	6	12.6	12.6	12.6	48.755	16.113	-0.0375472	-0.190092	-0.0483525	NaN
P31689	P31689	DnaJ homolog subfamily A member 1	DNAJA1	DNAJA1	3	3	3	12.8	12.8	12.8	44.868	8.2915	0.0554733	-0.228334	0.339365	NaN
O60884	O60884	DnaJ homolog subfamily A member 2	DNAJA2	DNAJA2	2	2	2	7.8	7.8	7.8	45.745	2.8081	0.0405418	0.0405418	NaN	NaN
Q96EY1	Q96EY1	DnaJ homolog subfamily A member 3, mitochondrial	DNAJA3	DNAJA3	5	5	5	11	11	11	52.488	10.746	-0.152548	-0.168804	-0.715083	NaN
P25685;M0R1D6;M0QZD0;M0QYT3;M0QXK0;M0R080;M0R128;A0A1B0GX60;Q9UDY4	P25685	DnaJ homolog subfamily B member 1	DNAJB1	DNAJB1	5	5	5	14.7	14.7	14.7	38.044	11.473	-1.12406	-1.12406	-0.90977	NaN
Q9UBS4;H7C2Y5	Q9UBS4;H7C2Y5	DnaJ homolog subfamily B member 11	DNAJB11	DNAJB11	4	4	4	19.6	19.6	19.6	40.513	20.881	-0.518515	-0.793682	NaN	NaN
Q8IXB1	Q8IXB1	DnaJ homolog subfamily C member 10	DNAJC10	DNAJC10	2	2	2	2.5	2.5	2.5	91.079	5.2265	0.0966667	0.390558	-0.349603	NaN
G8JLD5;O00429;F8VZ52;B4DDQ3;B4DPZ9;F8VUJ9;F8VR28;F8VYL3;F8W1W3;H0YHY4	G8JLD5;O00429;F8VZ52	Dynamin-1-like protein	DNM1L	DNM1L	12	12	12	27	27	27	79.621	33.436	0.0326651	0.0326651	0.38405	NaN
P50570;K7EMQ3;A0A1B0GUX5;A0A1B0GU67;A0A0D9SFB1;A0A0U1RQP1;A0A0D9SFE4;Q05193	P50570	Dynamin-2	DNM2	DNM2	5	5	5	8	8	8	98.063	10.728	0.0227584	0.0227584	NaN	NaN
Q96N67;A0A1B0GWE0;A0A1B0GUE9;A0A0U1RQG7;A0A0U1RQT6;A0A0U1RRC1;A0A0U1RQJ5;K7ESB7;Q96HP0	Q96N67;A0A1B0GWE0	Dedicator of cytokinesis protein 7	DOCK7	DOCK7	7	7	7	4.1	4.1	4.1	242.56	27.925	1.01621	1.01621	NaN	NaN
J3KMZ8;Q92785;E9PN04	J3KMZ8;Q92785	Zinc finger protein ubi-d4	DPF2	DPF2	6	6	6	19.3	19.3	19.3	45.78	46.566	-0.678926	-0.531636	-0.680798	-0.311703
A0A1C7CYX9;Q16555	A0A1C7CYX9;Q16555	Dihydropyrimidinase-related protein 2	DPYSL2	DPYSL2	3	3	3	8.4	8.4	8.4	73.502	7.3365	NaN	NaN	NaN	NaN
Q9Y295	Q9Y295	Developmentally-regulated GTP-binding protein 1	DRG1	DRG1	2	2	2	6.8	6.8	6.8	40.542	4.3969	-0.169015	NaN	NaN	NaN
Q08554	Q08554	Desmocollin-1	DSC1	DSC1	2	2	2	3.2	3.2	3.2	99.986	3.3882	NaN	NaN	NaN	NaN
F6RFD5;P60981	F6RFD5;P60981	Destrin	DSTN	DSTN	4	3	3	34.8	29.6	29.6	15.397	24.092	0.358846	0.0206267	0.390888	NaN
Q14204;H0YJ21	Q14204	Cytoplasmic dynein 1 heavy chain 1	DYNC1H1	DYNC1H1	53	53	53	16.1	16.1	16.1	532.4	201.5	-1.49269	-1.50279	-1.41012	NaN
Q13409;E7EQL5;E9PGG1;E7EUM4;E7ERR6;E7ERH4;E7ET01;E7ETL8;E7EQU2;E7ESD3;E7EMU4;E7EV09;E7EU01	Q13409;E7EQL5	Cytoplasmic dynein 1 intermediate chain 2	DYNC1I2	DYNC1I2	6	6	6	18.8	18.8	18.8	71.456	25.626	-0.920079	-0.949199	-1.00217	NaN
O43237;J3KRZ2;J3KRI4;H3BUM4	O43237;J3KRZ2;J3KRI4;H3BUM4	Cytoplasmic dynein 1 light intermediate chain 2	DYNC1LI2	DYNC1LI2	2	2	2	5.7	5.7	5.7	54.099	8.0024	-0.317013	-0.317013	NaN	NaN
F8VXL2;F8VRV5;P63167;F8VXI7	F8VXL2;F8VRV5;P63167;F8VXI7	Dynein light chain 1, cytoplasmic	DYNLL1	DYNLL1	2	2	2	72.3	72.3	72.3	5.4262	4.189	0.554049	NaN	0.475292	NaN
Q13627;Q9Y463;E7EMI5;M0R2X3;M0R131	Q13627	Dual specificity tyrosine-phosphorylation-regulated kinase 1A	DYRK1A	DYRK1A	5	5	5	8.3	8.3	8.3	85.583	14.841	1.01842	NaN	1.01842	NaN
H7C2Q8;Q99848	H7C2Q8;Q99848	Probable rRNA-processing protein EBP2	EBNA1BP2	EBNA1BP2	5	5	5	21.1	21.1	21.1	40.684	34.029	-0.73135	-0.73135	-0.328906	NaN
P30084	P30084	Enoyl-CoA hydratase, mitochondrial	ECHS1	ECHS1	2	2	2	13.4	13.4	13.4	31.387	5.6241	-0.32164	NaN	NaN	NaN
P24534	P24534	Elongation factor 1-beta	EEF1B2	EEF1B2	2	2	2	9.8	9.8	9.8	24.763	4.9649	-0.0444789	0.0422241	NaN	NaN
E9PK01;P29692;A0A087X1X7;E9PRY8;E9PMW7;E9PPR1;E9PL12;E9PQ49;E9PI39;E9PN91;E9PIZ1;E9PL71;H0YCK7;E9PQZ1;E9PQC9;H0YE58;H0YE72;E9PNW6;E9PKK3;E9PK72;E9PJD0;E9PK06	E9PK01;P29692;A0A087X1X7;E9PRY8;E9PMW7;E9PPR1;E9PL12;E9PQ49;E9PI39;E9PN91;E9PIZ1;E9PL71;H0YCK7;E9PQZ1	Elongation factor 1-delta	EEF1D	EEF1D	6	6	6	30.3	30.3	30.3	28.821	101.53	-0.010861	-0.238783	-0.0524161	0.118493
D6RBD7;C9J1V9;O43324;D6RCQ0;H0YAL7	D6RBD7;C9J1V9;O43324;D6RCQ0;H0YAL7	Eukaryotic translation elongation factor 1 epsilon-1	EEF1E1;EEF1E1-BLOC1S5	EEF1E1	2	2	2	17.3	17.3	17.3	16.686	9.9874	-0.169631	-0.148273	-0.19899	NaN
P26641	P26641	Elongation factor 1-gamma	EEF1G	EEF1G	13	13	13	32.5	32.5	32.5	50.118	148.07	0.245739	0.269033	0.266637	0.0943712
P13639	P13639	Elongation factor 2	EEF2	EEF2	31	31	30	39.3	39.3	38.1	95.337	162.74	0.172488	0.219215	0.121546	NaN
Q15029;K7EP67;K7EJ74	Q15029	116 kDa U5 small nuclear ribonucleoprotein component	EFTUD2	EFTUD2	22	21	21	32	31	31	109.43	83.891	0.194591	0.198997	0.190931	NaN
E9PFD7;P00533;Q504U8;C9JYS6;J3KTI5;H3BLT0;B4DTR1;J3QLU9;A0A0A0MSE1;P04626;Q15303	E9PFD7;P00533;Q504U8	Receptor protein-tyrosine kinase;Epidermal growth factor receptor	EGFR	EGFR	8	8	8	8.5	8.5	8.5	129.17	21.342	0.578794	0.816723	0.458172	NaN
A0A024R571;Q9H4M9;C9JC03;C9JIJ3;C9IZH1;C9J2Z4;Q9NZN4	A0A024R571;Q9H4M9;C9JC03	EH domain-containing protein 1	EHD1	EHD1	5	5	4	19	19	17.3	61.927	11.613	-0.725208	-0.454882	-0.945027	NaN
Q9H223	Q9H223	EH domain-containing protein 4	EHD4	EHD4	3	3	2	7.6	7.6	5.5	61.174	10.737	-0.324202	-0.324202	NaN	NaN
F8WAE5;Q9BY44;C9IZE1;H7C5R5	F8WAE5;Q9BY44	Eukaryotic translation initiation factor 2A;Eukaryotic translation initiation factor 2A, N-terminally processed	EIF2A	EIF2A	5	5	5	14.1	14.1	14.1	64.449	14.8	-1.0582	NaN	-1.1771	NaN
P19525;F8WBH4;C9JZT2	P19525	Interferon-induced, double-stranded RNA-activated protein kinase	EIF2AK2	EIF2AK2	5	5	5	11.3	11.3	11.3	62.094	11.916	-0.335008	-0.254221	0.146264	NaN
P05198;H0YJS4;G3V4T5	P05198;H0YJS4;G3V4T5	Eukaryotic translation initiation factor 2 subunit 1	EIF2S1	EIF2S1	11	11	11	45.7	45.7	45.7	36.112	65.846	0.283685	0.362778	0.119024	NaN
P20042	P20042	Eukaryotic translation initiation factor 2 subunit 2	EIF2S2	EIF2S2	9	9	9	29.7	29.7	29.7	38.388	26.381	0.32964	0.346872	0.380397	NaN
P41091;Q2VIR3;F8W810;H7BZU1	P41091;Q2VIR3;F8W810	Eukaryotic translation initiation factor 2 subunit 3;Putative eukaryotic translation initiation factor 2 subunit 3-like protein	EIF2S3;EIF2S3L	EIF2S3	12	12	12	33.3	33.3	33.3	51.109	100.49	0.143263	0.107554	0.180403	NaN
Q14152	Q14152	Eukaryotic translation initiation factor 3 subunit A	EIF3A	EIF3A	11	11	11	9.4	9.4	9.4	166.57	30.393	-0.0582476	0.00360224	-0.151843	NaN
P55884;C9JZG1;C9JQN7	P55884	Eukaryotic translation initiation factor 3 subunit B	EIF3B	EIF3B	13	13	13	26.5	26.5	26.5	92.48	30.116	-0.101227	-0.0579622	-0.101227	NaN
Q99613;B5ME19	Q99613;B5ME19	Eukaryotic translation initiation factor 3 subunit C;Eukaryotic translation initiation factor 3 subunit C-like protein	EIF3C;EIF3CL	EIF3C	3	3	3	4.4	4.4	4.4	105.34	14.182	-0.131677	-0.145925	-0.130855	NaN
O15371;B0QYA5;B0QYA4;B0QYA8;B0QYA6	O15371;B0QYA5	Eukaryotic translation initiation factor 3 subunit D	EIF3D	EIF3D	3	3	3	10	10	10	63.972	5.2586	0.227741	0.227741	NaN	NaN
P60228;E5RIT4;H0YBR5;E5RGA2;H0YAW4	P60228;E5RIT4;H0YBR5;E5RGA2	Eukaryotic translation initiation factor 3 subunit E	EIF3E	EIF3E	7	7	7	17.3	17.3	17.3	52.22	21.514	-0.0501439	-0.0501439	NaN	NaN
O00303;H0YDT6;E9PQV8	O00303;H0YDT6	Eukaryotic translation initiation factor 3 subunit F	EIF3F	EIF3F	4	4	4	16.5	16.5	16.5	37.563	25.804	0.0813396	0.0832474	0.0207689	NaN
O75821;K7ER90;K7EL20;K7EP16;K7ENA8	O75821;K7ER90;K7EL20;K7EP16	Eukaryotic translation initiation factor 3 subunit G	EIF3G	EIF3G	6	6	6	16.9	16.9	16.9	35.611	22.753	-0.566784	-0.566784	NaN	NaN
Q13347	Q13347	Eukaryotic translation initiation factor 3 subunit I	EIF3I	EIF3I	8	8	8	35.4	35.4	35.4	36.501	31.243	0.136454	-0.0397997	0.0850167	NaN
B0QY89;Q9Y262;B0QY90;C9JHP4;C9K0Q7;H7C3A0;H0Y7E6	B0QY89;Q9Y262;B0QY90	Eukaryotic translation initiation factor 3 subunit L	EIF3L	EIF3L	14	14	14	29.2	29.2	29.2	70.901	91.065	0.132906	0.207768	0.088413	NaN
E7EX17;P23588;F8VX11;F8VP89;F8W0K0;F8VRU1;F8VYE9;F8VSC7	E7EX17;P23588;F8VX11;F8VP89	Eukaryotic translation initiation factor 4B	EIF4B	EIF4B	9	9	9	15.7	15.7	15.7	69.697	18.755	0.0747794	0.0927487	-0.0558762	NaN
C9JEL3;B9A044;B8ZZ50;O60573	C9JEL3;B9A044;B8ZZ50;O60573	Eukaryotic translation initiation factor 4E type 2	EIF4E2	EIF4E2	2	2	2	16	16	16	24.602	2.9258	NaN	NaN	NaN	NaN
E7EX73;E9PGM1;E7EUU4;Q04637;H7C044;C9J6B6;C9J2Z7;C9K073;C9JF13	E7EX73;E9PGM1;E7EUU4;Q04637;H7C044	Eukaryotic translation initiation factor 4 gamma 1	EIF4G1	EIF4G1	6	6	6	6.5	6.5	6.5	158.64	23.185	-0.411848	-0.411848	-0.505165	NaN
Q15056	Q15056	Eukaryotic translation initiation factor 4H	EIF4H	EIF4H	7	7	7	38.7	38.7	38.7	27.385	52.729	0.128689	0.11929	0.136585	NaN
P55010	P55010	Eukaryotic translation initiation factor 5	EIF5	EIF5	2	2	2	4.4	4.4	4.4	49.222	3.2574	-0.278986	NaN	NaN	NaN
I3L397;I3L504;P63241;Q6IS14;F8WCJ1;C9J7B5;C9J4W5;Q9GZV4	I3L397;I3L504;P63241	Eukaryotic translation initiation factor 5A;Eukaryotic translation initiation factor 5A-1	EIF5A	EIF5A	5	5	5	36.3	36.3	36.3	16.019	37.944	0.159887	0.207268	0.166715	NaN
A0A087WUT6;O60841	A0A087WUT6;O60841	Eukaryotic translation initiation factor 5B	EIF5B	EIF5B	4	4	4	4.8	4.8	4.8	138.68	9.5586	-0.267948	-0.267948	NaN	NaN
A0A0U1RQV5;P56537	A0A0U1RQV5;P56537	Eukaryotic translation initiation factor 6	EIF6	EIF6	2	2	2	34.5	34.5	34.5	11.832	3.1875	-0.402722	NaN	NaN	NaN
Q5HY57;P50402;F8WEQ1	Q5HY57;P50402	Emerin	EMD	EMD	3	3	3	20.1	20.1	20.1	24.938	18.901	-0.323949	-0.340696	NaN	NaN
Q92979;V9GYP5;A0A087WWQ2	Q92979;V9GYP5;A0A087WWQ2	Ribosomal RNA small subunit methyltransferase NEP1	EMG1	EMG1	2	2	2	12.3	12.3	12.3	26.72	7.2033	0.488104	NaN	0.488104	NaN
P06733;K7EM90;F5H1C3;E5RI09;E5RG95;K7EPM1;K7EKN2;E5RGZ4;F5H0C8;P13929;P09104	P06733	Alpha-enolase	ENO1	ENO1	11	11	11	32.7	32.7	32.7	47.168	72.029	0.323889	0.404358	0.304511	0.60046
E9PII3;E9PK52;E9PHY5;O43491;E9PPC9;Q6ZSX4;Q6R5J7	E9PII3;E9PK52;E9PHY5;O43491;E9PPC9;Q6ZSX4;Q6R5J7	Band 4.1-like protein 2	EPB41L2	EPB41L2	2	2	2	5.1	5.1	5.1	79.256	7.3164	0.399445	0.399445	NaN	NaN
P07099;B1AQP8;B1AQP9	P07099	Epoxide hydrolase 1	EPHX1	EPHX1	8	8	8	17.4	17.4	17.4	52.948	24.237	-0.631109	-0.675212	NaN	NaN
P58107;A0A075B730;A0A087X1U6	P58107;A0A075B730;A0A087X1U6	Epiplakin	EPPK1	EPPK1	10	6	6	18.2	12.4	12.4	555.61	78.691	-0.891188	-1.2724	-0.35067	NaN
P07814;V9GYZ6;V9GZ76	P07814;V9GYZ6	Bifunctional glutamate/proline--tRNA ligase;Glutamate--tRNA ligase;Proline--tRNA ligase	EPRS	EPRS	16	16	16	14.4	14.4	14.4	170.59	66.273	0.159112	0.142348	0.184725	NaN
Q12929;F5H1B5;F5H2B8;H0YFG1;F5GYM8;F5H3Q6;F5H0R8	Q12929	Epidermal growth factor receptor kinase substrate 8	EPS8	EPS8	5	5	5	9.6	9.6	9.6	91.88	30.705	0.553066	0.390117	0.928806	NaN
Q9H6S3	Q9H6S3	Epidermal growth factor receptor kinase substrate 8-like protein 2	EPS8L2	EPS8L2	2	2	2	5.3	5.3	5.3	80.62	3.297	NaN	NaN	NaN	NaN
Q969X5	Q969X5	Endoplasmic reticulum-Golgi intermediate compartment protein 1	ERGIC1	ERGIC1	3	3	3	15.9	15.9	15.9	32.592	5.3615	0.0214797	-0.0348696	0.388245	NaN
P84090;G3V279	P84090;G3V279	Enhancer of rudimentary homolog	ERH	ERH	2	2	2	21.2	21.2	21.2	12.259	56.884	0.272143	0.0340748	0.293959	NaN
P30040;F8VY02	P30040;F8VY02	Endoplasmic reticulum resident protein 29	ERP29	ERP29	2	2	2	8.4	8.4	8.4	28.993	4.4428	-0.186213	-0.186213	NaN	NaN
Q9BS26	Q9BS26	Endoplasmic reticulum resident protein 44	ERP44	ERP44	4	4	4	8.9	8.9	8.9	46.971	8.2579	0.536053	0.61155	0.53067	NaN
X6RA14;P10768;H7BZT7;U3KQT1	X6RA14;P10768;H7BZT7	S-formylglutathione hydrolase	ESD	ESD	4	4	4	33.2	33.2	33.2	28.226	8.0113	0.179511	NaN	0.179511	NaN
Q6NXG1;H0YBR2;H0YBB3;E5RI26;Q9H6T0	Q6NXG1;H0YBR2;H0YBB3	Epithelial splicing regulatory protein 1	ESRP1	ESRP1	5	5	5	9.8	9.8	9.8	75.585	24.693	-0.492464	-0.697617	-0.492464	NaN
Q9BSJ8	Q9BSJ8	Extended synaptotagmin-1	ESYT1	ESYT1	3	3	3	4.7	4.7	4.7	122.85	7.9978	0.222434	0.222434	NaN	NaN
B7Z7P8;P62495;I3L492;D6RJE8;D6RCB3	B7Z7P8;P62495;I3L492	Eukaryotic peptide chain release factor subunit 1	ETF1	ETF1	6	6	6	18.2	18.2	18.2	47.475	14.787	-0.0350469	0.0554733	-0.0611647	NaN
P13804;H0YK49;H0YL12;H0YNX6;H0YLU7;H0YKF0;H0YL83	P13804;H0YK49;H0YL12;H0YNX6;H0YLU7	Electron transfer flavoprotein subunit alpha, mitochondrial	ETFA	ETFA	7	7	7	36	36	36	35.079	32.279	-0.605903	-0.848193	-0.109405	NaN
P38117;M0QY67	P38117	Electron transfer flavoprotein subunit beta	ETFB	ETFB	5	5	5	20.4	20.4	20.4	27.843	19.55	-0.344135	-0.558368	-0.366411	NaN
M0QXB5;O95571;M0QY80;M0QX80	M0QXB5;O95571;M0QY80	Persulfide dioxygenase ETHE1, mitochondrial	ETHE1	ETHE1	3	3	3	15.8	15.8	15.8	28.444	10.179	-0.640276	-0.640276	NaN	NaN
K7EKI0;Q92817;K7EQ87	K7EKI0;Q92817	Envoplakin	EVPL	EVPL	12	12	12	9.6	9.6	9.6	233.83	67.824	-0.456069	-0.540296	-0.0750944	NaN
B0QYK0;Q01844;A0A0D9SFL3;C9JGE3;H7BY36	B0QYK0;Q01844;A0A0D9SFL3;C9JGE3;H7BY36	RNA-binding protein EWS	EWSR1	EWSR1	8	8	8	17	17	17	64.929	195.79	-0.158961	-0.317031	0.00216242	0.00446544
E7EQR4;P15311	E7EQR4;P15311	Ezrin	EZR	EZR	9	4	4	13.8	7.8	7.8	69.371	8.0977	-0.718165	-0.808109	-0.172279	NaN
Q96CS3	Q96CS3	FAS-associated factor 2	FAF2	FAF2	2	2	2	6.7	6.7	6.7	52.623	4.9509	0.119423	0.121148	0.199751	NaN
Q9BTL3	Q9BTL3	RNMT-activating mini protein	FAM103A1	FAM103A1	2	2	2	23.7	23.7	23.7	14.381	5.3458	0.510861	0.808344	0.974529	NaN
Q9NZB2;A0A0C4DG79;A0A0C4DH52	Q9NZB2;A0A0C4DG79	Constitutive coactivator of PPAR-gamma-like protein 1	FAM120A	FAM120A	10	10	10	13.1	13.1	13.1	121.89	36.406	-0.382438	-0.509984	-1.03186	NaN
Q96TA1	Q96TA1	Niban-like protein 1	FAM129B	FAM129B	6	6	6	12.7	12.7	12.7	84.137	13.046	-1.05388	-1.05388	NaN	NaN
I3L2L5;I3L4Q0;C9JLW8;I3L317	I3L2L5;I3L4Q0;C9JLW8;I3L317	Protein FAM195B	FAM195B	FAM195B	2	2	2	21.7	21.7	21.7	10.463	3.77	0.00187429	NaN	NaN	NaN
Q92520;C9JP35;C9JMN4	Q92520;C9JP35;C9JMN4	Protein FAM3C	FAM3C	FAM3C	2	2	2	12.3	12.3	12.3	24.68	6.4303	NaN	NaN	NaN	NaN
Q9NUQ9;E5RK61;E5RFS4;E5RHU5;E5RGI7;E5RJE1;E5RIR8;E5RJL8;E5RI16	Q9NUQ9	Protein FAM49B	FAM49B	FAM49B	3	3	3	15.4	15.4	15.4	36.748	30.18	-0.0411647	-0.0988609	NaN	NaN
B0S8I6;Q14320;Q9Y247	B0S8I6;Q14320;Q9Y247	Protein FAM50A;Protein FAM50B	FAM50A;FAM50B	FAM50A	2	2	2	10.4	10.4	10.4	30.693	3.0422	NaN	NaN	NaN	NaN
Q8NCA5;E9PH82;C9J3G8	Q8NCA5;E9PH82	Protein FAM98A	FAM98A	FAM98A	10	8	8	25	22.4	22.4	55.4	148.65	-0.383379	-0.141223	-0.611645	-0.0911871
Q52LJ0;H0YNA1	Q52LJ0	Protein FAM98B	FAM98B	FAM98B	13	13	11	46.7	46.7	42.4	37.19	89.821	-0.0121844	-0.0129411	0.168642	0.638769
Q9Y285;K7ER00;K7ER16;K7EK06;K7EPH2;K7ERS0	Q9Y285;K7ER00;K7ER16	Phenylalanine--tRNA ligase alpha subunit	FARSA	FARSA	6	6	6	15.9	15.9	15.9	57.563	27.76	-0.684851	-0.565054	-0.747415	NaN
Q9NSD9	Q9NSD9	Phenylalanine--tRNA ligase beta subunit	FARSB	FARSB	10	10	10	17.5	17.5	17.5	66.115	26.901	-0.611711	-0.643383	-0.531365	NaN
P49327;A0A0U1RQF0;A0A0U1RRG3;A0A1B0GTR5	P49327;A0A0U1RQF0	Fatty acid synthase;[Acyl-carrier-protein] S-acetyltransferase;[Acyl-carrier-protein] S-malonyltransferase;3-oxoacyl-[acyl-carrier-protein] synthase;3-oxoacyl-[acyl-carrier-protein] reductase;3-hydroxyacyl-[acyl-carrier-protein] dehydratase;Enoyl-[acyl-carrier-protein] reductase;Oleoyl-[acyl-carrier-protein] hydrolase	FASN	FASN	69	69	69	38.6	38.6	38.6	273.42	323.31	-1.547	-1.81132	-1.18636	NaN
E9PR30;P62861	E9PR30;P62861	40S ribosomal protein S30	FAU	FAU	3	3	3	12.2	12.2	12.2	10.905	16.958	-0.203735	-0.0962984	-0.252999	NaN
P22087;M0R299;M0QXL5;M0R2Q4;M0R0P1;M0R2U2;M0R1H0;M0R2B0;A6NHQ2	P22087;M0R299;M0QXL5;M0R2Q4;M0R0P1	rRNA 2-O-methyltransferase fibrillarin	FBL	FBL	9	9	9	42.4	42.4	42.4	33.784	23.853	-0.422424	-0.412539	-0.408876	NaN
P39748;F5H1Y3;I3L3E9	P39748;F5H1Y3	Flap endonuclease 1	FEN1	FEN1	3	3	3	12.4	12.4	12.4	42.592	24.415	-0.273273	0.0962619	-0.601409	NaN
D6REL8;P02675	D6REL8;P02675	Fibrinogen beta chain;Fibrinopeptide B;Fibrinogen beta chain	FGB	FGB	2	2	2	15.4	15.4	15.4	31.18	5.2447	NaN	NaN	NaN	NaN
C9JEU5;C9JC84;P02679;C9JPQ9;C9JU00	C9JEU5;C9JC84;P02679;C9JPQ9;C9JU00	Fibrinogen gamma chain	FGG	FGG	2	2	2	5.2	5.2	5.2	50.322	3.7699	NaN	NaN	NaN	NaN
P07954	P07954	Fumarate hydratase, mitochondrial	FH	FH	9	9	9	30	30	30	54.636	72.87	0.233275	0.157561	0.510557	NaN
J3KNW4;A0A0A0MSG2;Q14192	J3KNW4;A0A0A0MSG2;Q14192	Four and a half LIM domains protein 2	FHL2	FHL2	3	3	3	8.7	8.7	8.7	44.205	6.643	0.699552	0.178109	0.812046	NaN
A0A0B4J203;Q6UN15	A0A0B4J203;Q6UN15	Pre-mRNA 3-end-processing factor FIP1	FIP1L1	FIP1L1	3	3	3	5.2	5.2	5.2	94.702	7.5083	-0.403084	-0.53343	NaN	NaN
Q9Y3D6	Q9Y3D6	Mitochondrial fission 1 protein	FIS1	FIS1	2	2	2	19.1	19.1	19.1	16.937	9.4493	0.303693	0.355242	NaN	NaN
Q96AY3;K7EM43;K7ELI6	Q96AY3;K7EM43;K7ELI6	Peptidyl-prolyl cis-trans isomerase FKBP10;Peptidyl-prolyl cis-trans isomerase	FKBP10	FKBP10	2	2	2	3.6	3.6	3.6	64.244	3.8422	NaN	NaN	NaN	NaN
Q00688;G3V5F2	Q00688;G3V5F2	Peptidyl-prolyl cis-trans isomerase FKBP3	FKBP3	FKBP3	2	2	2	9.8	9.8	9.8	25.177	2.5594	NaN	NaN	NaN	NaN
Q02790;F5H1U3;H0YFG2;F5H120	Q02790	Peptidyl-prolyl cis-trans isomerase FKBP4;Peptidyl-prolyl cis-trans isomerase FKBP4, N-terminally processed	FKBP4	FKBP4	17	17	17	44.9	44.9	44.9	51.804	58.852	-0.248108	-0.634711	-0.0238564	NaN
Q13045;J3KS39;J3KS54	Q13045	Protein flightless-1 homolog	FLII	FLII	3	3	3	2.8	2.8	2.8	144.75	8.9968	-1.41716	-1.41716	NaN	NaN
O75369;E7EN95;A0A0A0MT44;H7C5L4;A0A0C4DGA1	O75369;E7EN95	Filamin-B	FLNB	FLNB	107	107	95	55.5	55.5	52.4	278.16	323.31	-0.549578	-0.534579	-0.53389	-0.955592
Q14315	Q14315	Filamin-C	FLNC	FLNC	71	59	59	35	30.3	30.3	291.02	323.31	1.42643	1.30568	1.6149	0.929033
R9WNI0;A8MQB8;G3V0J0;Q06787;A0A087WXI3;Q8IXW7;A0A087WWR6;A0A087WY29	R9WNI0;A8MQB8;G3V0J0;Q06787;A0A087WXI3;Q8IXW7	Fragile X mental retardation protein 1	FMR1	FMR1	6	6	4	13.2	13.2	8.3	61.515	16.275	0.241474	0.341075	0.40163	NaN
P02751;H0Y7Z1;H0Y4K8	P02751;H0Y7Z1	Fibronectin;Anastellin;Ugl-Y1;Ugl-Y2;Ugl-Y3	FN1	FN1	28	28	28	17.6	17.6	17.6	262.62	178.33	0.122606	-0.169436	0.346531	NaN
Q16658;C9JPH9;C9JFC0;A0A0A0MSB2	Q16658	Fascin	FSCN1	FSCN1	16	16	16	41	41	41	54.529	107.06	-0.948698	-1.47497	-0.805005	NaN
P35637;H3BPE7	P35637;H3BPE7	RNA-binding protein FUS	FUS	FUS	13	13	11	23.8	23.8	23.8	53.425	323.31	0.0780633	0.0521376	0.0668125	0.557386
Q9BYC5;G3XAD2	Q9BYC5;G3XAD2	Alpha-(1,6)-fucosyltransferase	FUT8	FUT8	7	7	7	14.6	14.6	14.6	66.515	13.24	0.919302	0.919302	NaN	NaN
B4DXZ6;P51114;E7EU85;E9PFF5;C9JZE0;C9JY20;C9JAJ4	B4DXZ6;P51114;E7EU85;E9PFF5	Fragile X mental retardation syndrome-related protein 1	FXR1	FXR1	5	4	4	12.2	10.9	10.9	68.326	12.134	-0.479452	-0.266004	NaN	NaN
Q13283;E5RIF8;E5RH42;E5RIZ6;E5RJU8;E5RH00;E5RI46	Q13283	Ras GTPase-activating protein-binding protein 1	G3BP1	G3BP1	7	7	7	23	23	23	52.164	26.533	-0.184769	-0.25484	-0.126691	NaN
Q9UN86;D6RAC7;D6RB17	Q9UN86;D6RAC7;D6RB17	Ras GTPase-activating protein-binding protein 2	G3BP2	G3BP2	2	2	2	5.4	5.4	5.4	54.12	4.6747	NaN	NaN	NaN	NaN
P11413;E7EUI8;E7EM57;E9PD92	P11413;E7EUI8;E7EM57	Glucose-6-phosphate 1-dehydrogenase	G6PD	G6PD	26	26	26	50.3	50.3	50.3	59.256	182.28	-0.505369	-1.00996	0.191942	NaN
Q8TAE8	Q8TAE8	Growth arrest and DNA damage-inducible proteins-interacting protein 1	GADD45GIP1	GADD45GIP1	8	8	8	44.6	44.6	44.6	25.384	50.27	-0.305396	-1.17449	0.533065	NaN
Q5QPP3;Q14376;Q5QPP4;Q5QPP9;Q5QPP1	Q5QPP3;Q14376;Q5QPP4	UDP-glucose 4-epimerase	GALE	GALE	3	3	3	19.8	19.8	19.8	25.03	4.3868	0.169284	0.169284	NaN	NaN
Q10471	Q10471	Polypeptide N-acetylgalactosaminyltransferase 2;Polypeptide N-acetylgalactosaminyltransferase 2 soluble form	GALNT2	GALNT2	7	7	7	15.6	15.6	15.6	64.732	13.733	0.852398	0.76562	NaN	NaN
Q14697;F5H6X6	Q14697;F5H6X6	Neutral alpha-glucosidase AB	GANAB	GANAB	41	41	8	49.3	49.3	9.5	106.87	282.1	0.0908534	-0.234652	0.172103	NaN
Q9NY12	Q9NY12	H/ACA ribonucleoprotein complex subunit 1	GAR1	GAR1	2	2	2	7.4	7.4	7.4	22.348	6.1812	0.567935	NaN	NaN	NaN
P41250	P41250	Glycine--tRNA ligase	GARS	GARS	8	8	8	13.5	13.5	13.5	83.165	18.584	0.646624	0.553066	0.646624	NaN
P22102;C9JBJ1;C9JTV6;F8WD69;C9JZG2;C9JKQ7;H7C366	P22102;C9JBJ1;C9JTV6;F8WD69	Trifunctional purine biosynthetic protein adenosine-3;Phosphoribosylamine--glycine ligase;Phosphoribosylformylglycinamidine cyclo-ligase;Phosphoribosylglycinamide formyltransferase	GART	GART	9	9	9	13.5	13.5	13.5	107.77	23.659	0.0164963	0.0724489	-0.223003	NaN
H7C333;O75323;C9J7B1;C9K068	H7C333;O75323;C9J7B1;C9K068	Protein NipSnap homolog 2	GBAS	GBAS	5	5	5	49.1	49.1	49.1	13.666	9.3231	-0.115269	-0.115269	NaN	NaN
P48507	P48507	Glutamate--cysteine ligase regulatory subunit	GCLM	GCLM	4	4	4	17.9	17.9	17.9	30.727	29.148	-0.466317	-0.736292	0.0451634	NaN
Q92616	Q92616	Translational activator GCN1	GCN1L1	GCN1L1	2	2	2	1.2	1.2	1.2	292.75	4.4187	NaN	NaN	NaN	NaN
P50395;Q5SX91;Q5SX87;P31150	P50395;Q5SX91;Q5SX87;P31150	Rab GDP dissociation inhibitor beta;Rab GDP dissociation inhibitor alpha	GDI2;GDI1	GDI2	5	5	5	13.9	13.9	13.9	50.663	11.418	0.33182	0.0550568	0.485736	NaN
Q8WXD5	Q8WXD5	Gem-associated protein 6	GEMIN6	GEMIN6	3	3	3	21.6	21.6	21.6	18.824	4.9577	NaN	NaN	NaN	NaN
C9IZ01;Q96RP9;F8WAU4	C9IZ01;Q96RP9;F8WAU4	Elongation factor G, mitochondrial	GFM1	GFM1	2	2	2	4.6	4.6	4.6	66.034	3.6178	NaN	NaN	NaN	NaN
Q06210;E5RJP4;O94808	Q06210	Glutamine--fructose-6-phosphate aminotransferase [isomerizing] 1	GFPT1	GFPT1	5	5	5	10.3	10.3	10.3	78.806	21.489	0.340505	0.382723	0.39846	NaN
M0QZK8;O75223;H7BZK5;B8ZZK2	M0QZK8;O75223;H7BZK5;B8ZZK2	Gamma-glutamylcyclotransferase	GGCT	GGCT	2	2	2	22.3	22.3	22.3	11.578	3.1937	NaN	NaN	NaN	NaN
Q6Y7W6;I1E4Y6;E7ESB6;C9JHW1;F8WCD5;C9JPV7;C9JXQ0;C9J0V6;C9JHT0;C9JRZ2;C9J1A6;C9JW88;C9JZC0;C9JH78;C9IYH5;C9J7G1;C9JH18;B8ZZD2	Q6Y7W6;I1E4Y6;E7ESB6;C9JHW1	PERQ amino acid-rich with GYF domain-containing protein 2	GIGYF2	GIGYF2	11	11	11	16.2	16.2	16.2	150.07	83.316	-0.0800879	-0.147106	0.135272	NaN
O14908;K7EM11;K7ELJ2	O14908;K7EM11	PDZ domain-containing protein GIPC1	GIPC1	GIPC1	4	4	4	17.1	17.1	17.1	36.049	21.383	-0.440812	-0.440812	NaN	NaN
O76003	O76003	Glutaredoxin-3	GLRX3	GLRX3	4	4	4	17.9	17.9	17.9	37.432	30.367	0.223175	0.356707	0.0275787	NaN
O94925;H7BZD1	O94925;H7BZD1	Glutaminase kidney isoform, mitochondrial	GLS	GLS	4	4	3	7.2	7.2	6	73.46	12.521	0.733788	0.97585	0.587269	NaN
B8ZZA8;B8ZZC5;C9JIJ6	B8ZZA8;B8ZZC5		GLS	GLS	3	2	2	24.9	20.1	20.1	18.634	19.348	1.67591	1.35485	NaN	NaN
P00367;P49448	P00367;P49448	Glutamate dehydrogenase 1, mitochondrial;Glutamate dehydrogenase 2, mitochondrial	GLUD1;GLUD2	GLUD1	2	2	2	4.5	4.5	4.5	61.397	2.9515	NaN	NaN	NaN	NaN
G3V4P8;P60983;M0QYG8;M0R1D2;M0R0C1;M0QYJ8;O60234	G3V4P8;P60983;M0QYG8;M0R1D2;M0R0C1;M0QYJ8;O60234	Glia maturation factor beta;Glia maturation factor gamma	GMFB;GMFG	GMFB	2	2	2	21.3	21.3	21.3	17.512	5.6303	0.808756	0.892818	NaN	NaN
P49915	P49915	GMP synthase [glutamine-hydrolyzing]	GMPS	GMPS	6	6	6	13	13	13	76.715	27.013	-0.12009	-0.12009	-0.300164	NaN
P04899;P11488;P19087;A8MTJ3;P09471;H3BTM2	P04899	Guanine nucleotide-binding protein G(i) subunit alpha-2	GNAI2	GNAI2	8	8	4	27.6	27.6	16.3	40.45	35.532	-0.0884235	-0.290515	0.539829	NaN
P08754	P08754	Guanine nucleotide-binding protein G(k) subunit alpha	GNAI3	GNAI3	7	3	3	24.9	13.6	13.6	40.532	16.56	0.332278	0.302641	0.792606	NaN
P63092;Q5JWF2;A0A087WTB6;A2A2R6;Q5JWD1;H0Y7E8;A0A087WZE5;A0A0A0MR13;S4R3E3;Q5JWE9;H0Y7F4;P38405	P63092;Q5JWF2	Guanine nucleotide-binding protein G(s) subunit alpha isoforms short;Guanine nucleotide-binding protein G(s) subunit alpha isoforms XLas	GNAS	GNAS	3	2	2	10.2	7.4	7.4	45.664	4.0565	NaN	NaN	NaN	NaN
P62873;B1AKQ8;F6UT28;F6X3N5;F5H8J8;F5H100;B3KVK2;F5H0S8;E9PCP0;P16520	P62873;B1AKQ8;F6UT28;F6X3N5	Guanine nucleotide-binding protein G(I)/G(S)/G(T) subunit beta-1	GNB1	GNB1	9	5	5	33.2	21.8	21.8	37.377	38.759	0.871607	NaN	1.0554	NaN
P62879;C9JIS1;C9JXA5;C9JZN1;E7EP32;Q9HAV0;C9JD14	P62879;C9JIS1;C9JXA5;C9JZN1;E7EP32	Guanine nucleotide-binding protein G(I)/G(S)/G(T) subunit beta-2	GNB2	GNB2	9	9	5	32.1	32.1	20.6	37.331	47.067	0.532866	0.297133	0.641731	NaN
P63244;J3KPE3;D6RAC2;H0YAF8;H0Y8W2;D6REE5;D6RHH4;D6R9Z1;H0YAM7;D6R9L0;D6RFX4;H0Y8R5;D6RF23;D6RBD0;D6RFZ9;D6RAU2;E9PD14;D6RGK8;H0Y9P0;D6RHJ5;D6R909;D6RDI0	P63244;J3KPE3;D6RAC2;H0YAF8;H0Y8W2;D6REE5;D6RHH4;D6R9Z1;H0YAM7;D6R9L0;D6RFX4	Guanine nucleotide-binding protein subunit beta-2-like 1;Guanine nucleotide-binding protein subunit beta-2-like 1, N-terminally processed	GNB2L1	GNB2L1	16	16	16	68.1	68.1	68.1	35.076	109.17	0.15562	0.282499	0.136979	0.288772
Q9UBI6	Q9UBI6	Guanine nucleotide-binding protein G(I)/G(S)/G(O) subunit gamma-12	GNG12	GNG12	2	2	2	31.9	31.9	31.9	8.0061	5.6903	0.879549	NaN	1.37317	NaN
P36915;A2AB27;A0A140T8Y2	P36915;A2AB27	Guanine nucleotide-binding protein-like 1	GNL1	GNL1	3	3	3	3.8	3.8	3.8	68.66	5.4219	NaN	NaN	NaN	NaN
P43304;F5GYK7	P43304;F5GYK7	Glycerol-3-phosphate dehydrogenase, mitochondrial;Glycerol-3-phosphate dehydrogenase	GPD2	GPD2	2	2	2	4.3	4.3	4.3	80.852	13.047	-0.361361	-0.41325	-0.120326	NaN
F5H039;Q9NQX3;G3V582;H0YJ30	F5H039;Q9NQX3;G3V582	Gephyrin;Molybdopterin adenylyltransferase;Molybdopterin molybdenumtransferase	GPHN	GPHN	3	3	3	5.1	5.1	5.1	84.733	9.1245	0.669117	NaN	NaN	NaN
K7EQ48;A0A0A0MTS2;P06744;A0A0J9YXP8;A0A0J9YX90;A0A0J9YYH3;K7ENA0;K7EPY4	K7EQ48;A0A0A0MTS2;P06744;A0A0J9YXP8;A0A0J9YX90;A0A0J9YYH3	Glucose-6-phosphate isomerase	GPI	GPI	4	4	2	12.9	12.9	6.5	53.401	16.424	0.254836	0.254836	NaN	NaN
P62993;J3KT38;J3QRL5	P62993;J3KT38;J3QRL5	Growth factor receptor-bound protein 2	GRB2	GRB2	4	4	4	27.2	27.2	27.2	25.206	8.1377	0.308011	0.779386	0.916782	NaN
Q9HAV7	Q9HAV7	GrpE protein homolog 1, mitochondrial	GRPEL1	GRPEL1	2	2	2	10.1	10.1	10.1	24.279	2.7682	NaN	NaN	NaN	NaN
H3BR35;P15170;H3BSV8;Q8IYD1	H3BR35;P15170;H3BSV8;Q8IYD1	Eukaryotic peptide chain release factor GTP-binding subunit ERF3A;Eukaryotic peptide chain release factor GTP-binding subunit ERF3B	GSPT1;GSPT2	GSPT1	2	2	2	8.4	8.4	8.4	52.832	2.5379	-0.0102506	-0.0102506	NaN	NaN
Q9Y2Q3;E9PFN5;C9JNT3	Q9Y2Q3;E9PFN5;C9JNT3	Glutathione S-transferase kappa 1	GSTK1	GSTK1	6	6	6	40.3	40.3	40.3	25.497	39.07	-0.665844	-0.676249	0.075738	NaN
P09211;A8MX94;A0A087X2E9;A0A087X243	P09211;A8MX94	Glutathione S-transferase P	GSTP1	GSTP1	7	7	7	47.1	47.1	47.1	23.356	40.576	0.899949	0.436908	1.33651	NaN
P13807;M0QYU1;P54840	P13807	Glycogen [starch] synthase, muscle	GYS1	GYS1	18	18	18	33.5	33.5	33.5	83.785	157.71	-0.035313	-0.0924017	-0.0272044	-0.693691
P07305	P07305	Histone H1.0;Histone H1.0, N-terminally processed	H1F0	H1F0	7	7	7	28.4	28.4	28.4	20.863	63.151	-0.451662	-0.537885	0.073409	NaN
Q92522	Q92522	Histone H1x	H1FX	H1FX	3	3	3	18.8	18.8	18.8	22.487	31.976	0.597984	-0.0878254	0.826437	1.11003
O75367;B4DJC3;D6RCF2;Q9P0M6;Q5SQT3	O75367;B4DJC3	Core histone macro-H2A.1;Histone H2A	H2AFY	H2AFY	9	9	9	32.3	32.3	32.3	39.617	69.305	0.223423	0.133169	0.430285	NaN
K7EK07;Q71DI3;Q16695;P84243;P68431;K7EMV3;B4DEB1;K7ES00;Q6NXT2;K7EP01	K7EK07;Q71DI3;Q16695;P84243;P68431;K7EMV3;B4DEB1;K7ES00;Q6NXT2	Histone H3;Histone H3.2;Histone H3.1t;Histone H3.3;Histone H3.1;Histone H3.3C	H3F3B;HIST2H3A;HIST3H3;H3F3A;HIST1H3A;H3F3C	H3F3B	5	5	2	25.8	25.8	8.3	14.914	28.168	-1.05023	-1.05023	-1.15133	NaN
P40939;H0YFD6	P40939	Trifunctional enzyme subunit alpha, mitochondrial;Long-chain enoyl-CoA hydratase;Long chain 3-hydroxyacyl-CoA dehydrogenase	HADHA	HADHA	18	18	18	33.6	33.6	33.6	82.999	102.92	0.0626744	-0.0691037	0.443394	NaN
P55084;F5GZQ3;B5MD38;C9JEY0;C9JE81;C9K0M0	P55084;F5GZQ3;B5MD38	Trifunctional enzyme subunit beta, mitochondrial;3-ketoacyl-CoA thiolase	HADHB	HADHB	10	10	10	30.8	30.8	30.8	51.294	44.174	0.100439	-0.0565212	0.318577	NaN
O14929	O14929	Histone acetyltransferase type B catalytic subunit	HAT1	HAT1	5	5	5	18.9	18.9	18.9	49.512	22.524	0.340619	0.28238	0.377624	NaN
P69905;G3V1N2;P02008	P69905;G3V1N2	Hemoglobin subunit alpha	HBA1;HBA2	HBA1	7	7	4	69.7	69.7	47.2	15.257	39.097	NaN	NaN	NaN	NaN
P68871;P02042;F8W6P5;E9PFT6;E9PEW8	P68871;P02042;F8W6P5	Hemoglobin subunit beta;LVV-hemorphin-7;Spinorphin;Hemoglobin subunit delta	HBB;HBD	HBB	8	8	7	57.8	57.8	57.8	15.998	72.148	NaN	NaN	NaN	NaN
Q5TEE2;Q13547;Q92769;E5RFI6;E5RJ04;E5RGV4;E5RHE7;E5RH52;E5RG37;E5RFP9;H3BM24;E5RK19	Q5TEE2;Q13547;Q92769;E5RFI6;E5RJ04;E5RGV4;E5RHE7;E5RH52;E5RG37;E5RFP9;H3BM24	Histone deacetylase 1;Histone deacetylase 2	HDAC1;HDAC2	HDAC1	3	3	3	17.5	17.5	17.5	24.544	11.064	0.329525	0.359746	0.299362	NaN
A0A024R4E5;Q00341;H0Y394;C9JZI8;C9J5E5;C9JIZ1;C9JT62;C9JHS7;C9JK79;C9JHZ8;C9JES8;H7C2D1;H7C0A4;C9JMQ6;C9JQ82;C9JBS3;C9JEJ8;C9JHN6;C9JHS9;C9J739;H7BZC3	A0A024R4E5;Q00341;H0Y394	Vigilin	HDLBP	HDLBP	14	14	14	17.5	17.5	17.5	141.44	36.243	-0.129308	-0.0799354	-0.411579	NaN
Q9NRV9;H0YG71;F5GWX2	Q9NRV9	Heme-binding protein 1	HEBP1	HEBP1	3	3	3	18.5	18.5	18.5	21.097	9.3227	NaN	NaN	NaN	NaN
D6RC06;D6REP8;D6RE99;D6RD60;P49773	D6RC06;D6REP8;D6RE99;D6RD60;P49773	Histidine triad nucleotide-binding protein 1	HINT1	HINT1	2	2	2	21.5	21.5	21.5	7.3235	2.6369	NaN	NaN	NaN	NaN
Q02539	Q02539	Histone H1.1	HIST1H1A	HIST1H1A	14	4	4	41.9	23.7	23.7	21.842	26.091	0.104068	0.0915306	NaN	NaN
P16401	P16401	Histone H1.5	HIST1H1B	HIST1H1B	19	12	12	41.6	26.5	26.5	22.58	162.06	-0.0209698	-0.2567	0.525468	0.949796
P16403	P16403	Histone H1.2	HIST1H1C	HIST1H1C	21	21	4	51.2	51.2	16.4	21.364	242.78	0.090447	-0.198328	0.197111	0.326537
P16402	P16402	Histone H1.3	HIST1H1D	HIST1H1D	19	3	3	41.6	12.7	12.7	22.35	31.571	-0.716837	-1.04907	-0.672543	-0.203369
P10412;P22492	P10412	Histone H1.4	HIST1H1E	HIST1H1E	20	3	3	43.4	9.6	9.6	21.865	74.857	-1.01368	-1.01368	-0.844562	NaN
U3KQK0;Q99880;Q99879;Q99877;Q93079;Q5QNW6;P62807;P58876;P57053;O60814;Q96A08	U3KQK0;Q99880;Q99879;Q99877;Q93079;Q5QNW6;P62807;P58876;P57053;O60814;Q96A08	Histone H2B;Histone H2B type 1-L;Histone H2B type 1-M;Histone H2B type 1-N;Histone H2B type 1-H;Histone H2B type 2-F;Histone H2B type 1-C/E/F/G/I;Histone H2B type 1-D;Histone H2B type F-S;Histone H2B type 1-K;Histone H2B type 1-A	HIST1H2BN;HIST1H2BL;HIST1H2BM;HIST1H2BH;HIST2H2BF;HIST1H2BC;HIST1H2BD;H2BFS;HIST1H2BK;HIST1H2BA	HIST1H2BN	6	6	2	31.3	31.3	6	18.804	123.88	-0.385488	-0.590441	-0.215932	0.564329
P62805	P62805	Histone H4	HIST1H4A	HIST1H4A	10	10	10	53.4	53.4	53.4	11.367	67.54	-0.453992	-0.772974	-0.398494	0.170566
Q16778;P33778;P23527;P06899;Q8N257;Q6DRA6;Q6DN03	Q16778;P33778;P23527;P06899;Q8N257	Histone H2B type 2-E;Histone H2B type 1-B;Histone H2B type 1-O;Histone H2B type 1-J;Histone H2B type 3-B	HIST2H2BE;HIST1H2BB;HIST1H2BO;HIST1H2BJ;HIST3H2BB	HIST2H2BE	6	2	2	41.3	7.9	7.9	13.92	7.877	-0.211364	-0.42711	-0.0256616	NaN
P19367;B1AR63;B1AR62;B1AR61	P19367;B1AR63	Hexokinase-1;Hexokinase	HK1	HK1	5	5	5	6.5	6.5	6.5	102.48	13.292	0.787349	0.811635	NaN	NaN
P05534;P30447;Q09160;A0A0G2JI36;A0A0G2JIF2;A0A0G2JL56;P30455;P30443	P05534;P30447	HLA class I histocompatibility antigen, A-24 alpha chain;HLA class I histocompatibility antigen, A-23 alpha chain	HLA-A	HLA-A	18	7	3	44.1	18.6	8.5	40.688	68.943	0.474358	0.442652	1.31191	1.61056
Q95365;Q29836;P30475;P30462;P18463;P03989;A0A140TA02	Q95365;Q29836;P30475;P30462;P18463;P03989	HLA class I histocompatibility antigen, B-38 alpha chain;HLA class I histocompatibility antigen, B-67 alpha chain;HLA class I histocompatibility antigen, B-39 alpha chain;HLA class I histocompatibility antigen, B-14 alpha chain;HLA class I histocompatibility antigen, B-37 alpha chain;HLA class I histocompatibility antigen, B-27 alpha chain	HLA-B	HLA-B	13	8	2	39	28.5	9.4	40.416	302.45	1.86536	1.37868	2.47555	2.28558
P17096	P17096	High mobility group protein HMG-I/HMG-Y	HMGA1	HMGA1	4	4	4	41.1	41.1	41.1	11.676	30.653	-0.38163	-0.38163	NaN	NaN
P09429;Q5T7C4;B2RPK0	P09429;Q5T7C4	High mobility group protein B1	HMGB1	HMGB1	3	2	2	17.7	13.5	13.5	24.893	4.5083	-0.972053	NaN	-1.11572	NaN
P26583;D6R9A6	P26583;D6R9A6	High mobility group protein B2	HMGB2	HMGB2	3	3	2	17.2	17.2	12.9	24.033	10.511	0.0443242	0.142609	-0.0549917	NaN
P30519;I3L159;I3L1F5;A0A087WT44;I3L276;I3L4P8;A0A1B0GXH0;I3L463;I3L1Y2	P30519;I3L159;I3L1F5;A0A087WT44;I3L276;I3L4P8;A0A1B0GXH0;I3L463	Heme oxygenase 2	HMOX2	HMOX2	4	4	4	21.8	21.8	21.8	36.032	25.397	0.256648	0.0116388	NaN	NaN
Q13151	Q13151	Heterogeneous nuclear ribonucleoprotein A0	HNRNPA0	HNRNPA0	10	10	10	32.5	32.5	32.5	30.84	137.01	-0.558092	-0.0234164	-0.783887	-0.670796
P51991;H7C1J8	P51991	Heterogeneous nuclear ribonucleoprotein A3	HNRNPA3	HNRNPA3	26	26	26	51.6	51.6	51.6	39.594	323.31	0.164658	0.0444641	0.294194	0.0455828
D6R9P3;D6RD18;D6RBZ0;Q99729	D6R9P3;D6RD18;D6RBZ0;Q99729	Heterogeneous nuclear ribonucleoprotein A/B	HNRNPAB	HNRNPAB	15	15	15	33.6	33.6	33.6	30.302	255.54	-0.00411755	0.0494914	-0.0549317	-0.168852
B4DY08;G3V4W0;B2R5W2;G3V4C1;G3V2D6;G3V5V7;A0A0G2JNQ3;O60812;B2RXH8;G3V251;A0A0G2JPF8;P0DMR1;B7ZW38;G3V5X6;G3V3K6;B4DSU6;G3V4M8;G3V2H6	B4DY08;G3V4W0;B2R5W2;G3V4C1;G3V2D6;G3V5V7;A0A0G2JNQ3;O60812;B2RXH8	Heterogeneous nuclear ribonucleoprotein C-like 1;Heterogeneous nuclear ribonucleoprotein C-like 2	HNRNPC;HNRNPCL1;HNRNPCL2	HNRNPC	24	24	4	56.2	56.2	11.5	31.971	323.31	-0.258926	-0.251024	-0.124047	-0.760064
P52597;A0A1B0GW42	P52597	Heterogeneous nuclear ribonucleoprotein F;Heterogeneous nuclear ribonucleoprotein F, N-terminally processed	HNRNPF	HNRNPF	16	14	14	53	50.6	50.6	45.671	323.31	-0.0956662	-0.153928	-0.108068	0.0347792
P31942	P31942	Heterogeneous nuclear ribonucleoprotein H3	HNRNPH3	HNRNPH3	17	17	17	61.8	61.8	61.8	36.926	323.31	0.0862403	0.276913	-0.134081	-0.162993
P61978;S4R457;S4R359	P61978	Heterogeneous nuclear ribonucleoprotein K	HNRNPK	HNRNPK	30	30	7	63.1	63.1	19	50.976	323.31	-0.474813	-0.196211	-0.695582	-0.634464
Q5T6W2	Q5T6W2		HNRNPK	HNRNPK	25	2	2	57.3	3.4	3.4	41.807	7.7175	-1.10113	NaN	-1.10113	NaN
P14866;M0QXS5;M0QYT0;M0R1W6;B4DVF8;M0QYL7;M0R076;H7C464;B7WPG3;C9IYN3;D6W592;Q8WVV9	P14866;M0QXS5	Heterogeneous nuclear ribonucleoprotein L	HNRNPL	HNRNPL	24	24	24	54.5	54.5	54.5	64.132	323.31	-0.335444	-0.095512	-0.744584	0.294665
P52272;A0A087X0X3;M0R019;M0R2I7;M0R2T0;M0QZM1;M0R0N3;M0QY96;M0QYQ7;M0R0Y6;M0QYL3	P52272;A0A087X0X3	Heterogeneous nuclear ribonucleoprotein M	HNRNPM	HNRNPM	26	26	26	41.4	41.4	41.4	77.515	199.54	-0.145127	-0.0382285	-0.197947	-0.572201
O43390;B4DT28	O43390;B4DT28	Heterogeneous nuclear ribonucleoprotein R	HNRNPR	HNRNPR	34	34	27	53.6	53.6	43	70.942	323.31	0.0473988	0.0473988	0.109561	-0.079478
Q9BUJ2;A0A0A0MRA5;B7Z4B8;M0R3F1;M0QYZ0;M0R0K8;M0R203;M0QZV6;M0QYI8;M0QYM5;M0R247;A0A087X1I2	Q9BUJ2;A0A0A0MRA5;B7Z4B8;M0R3F1;M0QYZ0	Heterogeneous nuclear ribonucleoprotein U-like protein 1	HNRNPUL1	HNRNPUL1	26	26	26	34.2	34.2	34.2	95.737	323.31	0.822281	0.672923	0.979806	1.0212
H3BQZ7;Q1KMD3	H3BQZ7;Q1KMD3	Heterogeneous nuclear ribonucleoprotein U-like protein 2	HNRNPUL2-BSCL2;HNRNPUL2	HNRNPUL2-BSCL2	19	19	19	32.6	32.6	32.6	84.69	120.06	-0.21103	-0.125006	-0.211498	NaN
P37235;C9JW46;E9PC71;P84074;P61601	P37235;C9JW46;E9PC71;P84074;P61601	Hippocalcin-like protein 1;Neuron-specific calcium-binding protein hippocalcin;Neurocalcin-delta	HPCAL1;HPCA;NCALD	HPCAL1	2	2	2	9.3	9.3	9.3	22.313	3.2014	-0.326136	-0.325449	NaN	NaN
P00492	P00492	Hypoxanthine-guanine phosphoribosyltransferase	HPRT1	HPRT1	6	6	6	42.2	42.2	42.2	24.579	11.815	0.720278	0.920674	0.734916	NaN
Q99714;Q5H928	Q99714;Q5H928	3-hydroxyacyl-CoA dehydrogenase type-2	HSD17B10	HSD17B10	10	10	10	63.2	63.2	63.2	26.923	71.119	-0.419179	-0.48453	-0.00730407	NaN
P51659;E7EWE5;E7ER27;G5E9S2;E7ET17;E7EPL9	P51659;E7EWE5;E7ER27;G5E9S2;E7ET17	Peroxisomal multifunctional enzyme type 2;(3R)-hydroxyacyl-CoA dehydrogenase;Enoyl-CoA hydratase 2	HSD17B4	HSD17B4	18	18	18	38.3	38.3	38.3	79.685	145.77	-0.799847	-1.0024	-0.312671	NaN
Q6YN16	Q6YN16	Hydroxysteroid dehydrogenase-like protein 2	HSDL2	HSDL2	2	2	2	8.9	8.9	8.9	45.394	11.101	-0.164027	-0.219085	NaN	NaN
P07900;G3V2J8;Q14568;Q58FF6;Q58FG0;Q58FG1	P07900	Heat shock protein HSP 90-alpha	HSP90AA1	HSP90AA1	34	19	19	48.4	31.3	31.3	84.659	201.5	-1.39146	-1.38116	-1.40434	-0.847778
P08238;Q58FF7	P08238	Heat shock protein HSP 90-beta	HSP90AB1	HSP90AB1	36	36	18	51.5	51.5	30.9	83.263	323.31	0.182946	0.15069	0.160533	0.242084
P14625;Q96GW1;F8W026;H0YIV0;Q58FF3	P14625	Endoplasmin	HSP90B1	HSP90B1	21	19	19	30.8	29	29	92.468	126.48	-0.428527	-0.59634	-0.166681	NaN
A0A087WTS8;A0A087WYC1;P34932	A0A087WTS8;A0A087WYC1;P34932	Heat shock 70 kDa protein 4	HSPA4	HSPA4	3	3	3	8.8	8.8	8.8	52.599	7.134	-0.00653576	-0.37902	NaN	NaN
P04792;F8WE04;C9J3N8	P04792;F8WE04	Heat shock protein beta-1	HSPB1	HSPB1	8	8	8	71.2	71.2	71.2	22.782	204.55	-0.680451	-1.03484	-0.435671	-0.676688
P10809;E7ESH4;E7EXB4;C9JL25;C9JL19;C9JCQ4;C9J0S9	P10809	60 kDa heat shock protein, mitochondrial	HSPD1	HSPD1	28	28	28	47.5	47.5	47.5	61.054	323.31	-0.500381	-0.601737	-0.191145	-0.36857
P61604;B8ZZ54;B8ZZL8;S4R3N1	P61604;B8ZZ54;B8ZZL8;S4R3N1	10 kDa heat shock protein, mitochondrial	HSPE1;HSPE1-MOB4	HSPE1	2	2	2	25.5	25.5	25.5	10.932	5.5439	NaN	NaN	NaN	NaN
P98160;A0A0U1RQT3;H7BYA5	P98160	Basement membrane-specific heparan sulfate proteoglycan core protein;Endorepellin;LG3 peptide	HSPG2	HSPG2	51	51	51	16.6	16.6	16.6	468.83	323.31	-0.194972	-0.378007	0.0374525	-0.207994
A0A0A0MSM0;Q92598;D6RJ96;E9PDE8;O95757	A0A0A0MSM0;Q92598	Heat shock protein 105 kDa	HSPH1	HSPH1	5	5	5	8.7	8.7	8.7	88.841	14.821	-0.50408	-0.50408	NaN	NaN
E9PI87;Q9BUP3	E9PI87;Q9BUP3	Oxidoreductase HTATIP2	HTATIP2	HTATIP2	2	2	2	11.7	11.7	11.7	21.976	4.1083	-0.280475	NaN	NaN	NaN
Q5H919;Q5H918;O43719	Q5H919;Q5H918;O43719	HIV Tat-specific factor 1	HTATSF1	HTATSF1	2	2	2	20.6	20.6	20.6	25.184	2.3158	-0.196988	NaN	NaN	NaN
A0A0C4DG44;O43464	A0A0C4DG44;O43464	Serine protease HTRA2, mitochondrial	HTRA2	HTRA2	2	2	2	8	8	8	45.112	4.7017	0.64284	0.64284	NaN	NaN
Q7Z6Z7;H0Y659	Q7Z6Z7	E3 ubiquitin-protein ligase HUWE1	HUWE1	HUWE1	4	4	4	2.1	2.1	2.1	481.89	14.471	-0.490659	-0.490659	NaN	NaN
A0A087X054;Q9Y4L1;E9PJ21;A0A087WWI4;K7EQK2;Q9BST8;J3QQH7;J3QLE9;J3QL06;J3KTF1	A0A087X054;Q9Y4L1;E9PJ21;A0A087WWI4;K7EQK2	Hypoxia up-regulated protein 1	HYOU1	HYOU1	7	7	7	12	12	12	104.78	11.568	-0.649095	-0.776404	NaN	NaN
J3KR24;P41252;A0A0A0MSX9;Q5TCC6;Q5TCD1	J3KR24;P41252;A0A0A0MSX9	Isoleucine--tRNA ligase, cytoplasmic	IARS	IARS	8	8	8	10	10	10	131.76	14.778	-0.240554	-0.0232551	-0.276433	NaN
J3KS15;Q14197;J3QRF8	J3KS15;Q14197	Peptidyl-tRNA hydrolase ICT1, mitochondrial	ICT1	ICT1	6	6	6	34.9	34.9	34.9	21.905	30.364	-0.0773911	-0.918061	0.635151	NaN
O75874;C9J4N6;C9JJE5;C9JLU6	O75874	Isocitrate dehydrogenase [NADP] cytoplasmic	IDH1	IDH1	9	8	8	25.6	23.4	23.4	46.659	14.132	-0.289087	NaN	-0.289087	NaN
P48735;H0YL11	P48735;H0YL11	Isocitrate dehydrogenase [NADP], mitochondrial	IDH2	IDH2	13	13	12	33.8	33.8	31.9	50.909	36.427	1.04271	0.795434	1.59421	NaN
E7EQB8;P51553;H7C1W2;E9PF84;G5E9Q7	E7EQB8;P51553;H7C1W2;E9PF84;G5E9Q7	Isocitrate dehydrogenase [NAD] subunit, mitochondrial;Isocitrate dehydrogenase [NAD] subunit gamma, mitochondrial	IDH3G	IDH3G	2	2	2	9.7	9.7	9.7	37.066	3.424	-0.159557	NaN	NaN	NaN
Q9NZI8;REV__M0QZ54;REV__M0R118;REV__M0R0M7;Q2L6G8;G8JLG2;REV__Q15833;Q15517	Q9NZI8	Insulin-like growth factor 2 mRNA-binding protein 1	IGF2BP1	IGF2BP1	17	17	15	32.8	32.8	28.8	63.48	123.55	-0.114426	-0.260878	-0.100113	0.00259452
F8W930;Q9Y6M1	F8W930;Q9Y6M1	Insulin-like growth factor 2 mRNA-binding protein 2	IGF2BP2	IGF2BP2	15	14	14	32.2	30.1	30.1	66.785	214.65	-0.663739	-0.732308	-0.682325	-0.789337
O00425;F8WD15	O00425	Insulin-like growth factor 2 mRNA-binding protein 3	IGF2BP3	IGF2BP3	10	8	8	22.6	18.7	18.7	63.704	62.734	-0.815936	-0.789387	-1.14941	-0.587078
A0A0A0MS07;A0A0A0MS08;P01857;A0A075B6N8;P01859;P01861;P01860	A0A0A0MS07;A0A0A0MS08;P01857;A0A075B6N8;P01859;P01861;P01860	Ig gamma-1 chain C region;Ig gamma-2 chain C region;Ig gamma-4 chain C region;Ig gamma-3 chain C region	IGHG1;IGHG3;IGHG2;IGHG4	IGHG1	2	2	2	8.8	8.8	8.8	31.983	3.19	NaN	NaN	NaN	NaN
Q12905;B4DY09;X6R6Z1;A0A0A0MRL0	Q12905;B4DY09	Interleukin enhancer-binding factor 2	ILF2	ILF2	20	20	20	62.3	62.3	62.3	43.062	323.31	-0.442614	-0.31484	-0.501157	-0.725565
Q12906;K7EKJ9;K7EQR9;K7ER69;K7EM82;K7EJ09;K7EKY0;Q96SI9;K7EPG3;K7ERM6;K7ENK6;K7ELV3;K7EQ75	Q12906	Interleukin enhancer-binding factor 3	ILF3	ILF3	49	49	49	66.3	66.3	66.3	95.337	323.31	-0.561899	-0.45597	-0.601124	-0.958112
P20839;C9J381;C9K0R9;C9J029	P20839;C9J381;C9K0R9	Inosine-5-monophosphate dehydrogenase 1;Inosine-5-monophosphate dehydrogenase	IMPDH1	IMPDH1	7	6	6	21.2	19.6	19.6	55.405	52.661	0.134089	0.223793	-0.948892	NaN
H0Y4R1;P12268;E7ETK5	H0Y4R1;P12268	Inosine-5-monophosphate dehydrogenase 2	IMPDH2	IMPDH2	15	15	14	38.5	38.5	36.8	50.957	206.1	0.46801	0.510658	-0.195352	NaN
Q96P70	Q96P70	Importin-9	IPO9	IPO9	3	3	3	6.4	6.4	6.4	115.96	29.908	-0.100793	-0.100793	NaN	NaN
P46940;A0A0J9YXZ5;H0YLE8;H0YKA5;A0A087X225;A0A087WWP1	P46940;A0A0J9YXZ5;H0YLE8	Ras GTPase-activating-like protein IQGAP1	IQGAP1	IQGAP1	19	19	19	17.7	17.7	17.7	189.25	110.8	1.43946	1.43946	-0.100824	NaN
Q96J02	Q96J02	E3 ubiquitin-protein ligase Itchy homolog	ITCH	ITCH	4	4	4	6.6	6.6	6.6	102.8	11.914	0.16954	0.322736	-0.549303	NaN
P17301;E9PB77;E7EMF1;E7ESP4	P17301;E9PB77;E7EMF1;E7ESP4	Integrin alpha-2	ITGA2	ITGA2	2	2	2	2	2	2	129.29	2.6482	NaN	NaN	NaN	NaN
P05556;C9JPK5;E7ERX5;Q5T3E6;E9PLR6;E7EUI6;E7EQW5	P05556;C9JPK5;E7ERX5;Q5T3E6;E9PLR6;E7EUI6;E7EQW5	Integrin beta-1;Integrin beta	ITGB1	ITGB1	2	2	2	3.4	3.4	3.4	88.414	5.765	NaN	NaN	NaN	NaN
P16144	P16144	Integrin beta-4	ITGB4	ITGB4	3	3	3	3.3	3.3	3.3	202.16	6.5629	NaN	NaN	NaN	NaN
Q15046;H3BVA8;J3KRL2;H3BPV7	Q15046	Lysine--tRNA ligase	KARS	KARS	9	9	9	16.6	16.6	16.6	68.047	21.79	-0.28023	-0.336227	-0.144058	NaN
Q9Y597;H0Y5P8;H0Y566	Q9Y597;H0Y5P8	BTB/POZ domain-containing protein KCTD3	KCTD3	KCTD3	8	5	5	16	10.1	10.1	88.983	26.73	1.71339	1.66138	NaN	NaN
Q07666;Q5VWX1;O75525;E5RG12;H0YAQ1;H0YAQ3;E5RJZ9	Q07666	KH domain-containing, RNA-binding, signal transduction-associated protein 1	KHDRBS1	KHDRBS1	17	17	17	37.2	37.2	37.2	48.227	191.23	-0.122931	-0.725303	-0.215312	0.499476
J3KN16;Q5VYK3;R4GMY1	J3KN16;Q5VYK3;R4GMY1	Proteasome-associated protein ECM29 homolog	KIAA0368;ECM29	KIAA0368	2	2	2	1.5	1.5	1.5	223.69	3.2448	-1.03322	-1.03322	NaN	NaN
Q53G59;Q9H7R2;J3QSX3	Q53G59;Q9H7R2	Kelch-like protein 12	KLHL12	KLHL12	9	9	9	21.8	21.8	21.8	63.276	25.834	1.02198	1.02198	NaN	NaN
P52292;J3QLL0;J3KS65	P52292	Importin subunit alpha-1	KPNA2	KPNA2	3	3	3	10	10	10	57.861	16.056	-0.516305	-0.42461	-1.62513	NaN
O00505;H0Y4S9	O00505	Importin subunit alpha-4	KPNA3	KPNA3	4	4	4	11.7	11.7	11.7	57.81	12.288	-0.132483	-0.00723157	-0.363512	NaN
O00629;H7C4F6	O00629;H7C4F6	Importin subunit alpha-3	KPNA4	KPNA4	3	3	3	11.5	11.5	11.5	57.886	15.068	-0.236418	-0.170475	-0.332371	NaN
P01116;P01111;P01112;G3V4K2;G3V5T7	P01116;P01111;P01112	GTPase KRas;GTPase KRas, N-terminally processed;GTPase NRas;GTPase HRas;GTPase HRas, N-terminally processed	KRAS;NRAS;HRAS	KRAS	4	4	4	25.9	25.9	25.9	21.656	10.024	0.126973	0.067501	NaN	NaN
Q86UP2;H0YJZ8;G3V5G2;G3V4Y7	Q86UP2	Kinectin	KTN1	KTN1	3	3	3	3.6	3.6	3.6	156.27	6.3452	0.419323	0.419323	NaN	NaN
A0A0A6YYF2;Q16787;A0A0A0MTS5;A0A0A0MSA0;K7EIP4;K7ERM0	A0A0A6YYF2;Q16787;A0A0A0MTS5;A0A0A0MSA0;K7EIP4	Laminin subunit alpha-3	LAMA3	LAMA3	28	28	28	21.6	21.6	21.6	190.46	139.23	-0.0783352	0.430285	-0.24127	NaN
Q13751;X1WI29;Q5THA1	Q13751	Laminin subunit beta-3	LAMB3	LAMB3	22	22	22	26.4	26.4	26.4	129.57	204.96	-0.19103	0.198243	-0.256821	NaN
Q13753	Q13753	Laminin subunit gamma-2	LAMC2	LAMC2	23	23	23	21.5	21.5	21.5	130.97	104.36	-0.167669	-0.14709	-0.300857	NaN
P28838;H0Y9Q1	P28838;H0Y9Q1	Cytosol aminopeptidase	LAP3	LAP3	2	2	2	4.6	4.6	4.6	56.166	9.8783	NaN	NaN	NaN	NaN
Q6PKG0;A0A0B4J210;E5RH50;H0YC73;H0YBW1;H0YC33	Q6PKG0;A0A0B4J210;E5RH50;H0YC73;H0YBW1	La-related protein 1	LARP1	LARP1	9	9	9	13	13	13	123.51	29.406	-0.135269	-0.530572	-0.122617	NaN
Q9P2J5	Q9P2J5	Leucine--tRNA ligase, cytoplasmic	LARS	LARS	12	12	12	13.9	13.9	13.9	134.46	29.407	0.29537	0.3421	NaN	NaN
Q14847;C9J9W2;F6S2S5;K7ESD6	Q14847;C9J9W2	LIM and SH3 domain protein 1	LASP1	LASP1	8	8	8	27.6	27.6	27.6	29.717	114.62	0.0200577	-0.201792	0.121015	0.190931
P13796;Q5TBN3	P13796;Q5TBN3	Plastin-2	LCP1	LCP1	6	3	3	11.6	6.7	6.7	70.288	6.5874	-0.365537	NaN	NaN	NaN
P00338;F5GXY2;F5GYU2;F5GXH2;F5H5J4;F5H6W8;F5GZQ4;F5H8H6;F5GXC7;F5GWW2;F5GXU1	P00338;F5GXY2;F5GYU2;F5GXH2	L-lactate dehydrogenase A chain	LDHA	LDHA	22	22	21	57.2	57.2	53.6	36.688	323.31	-0.154137	-0.0789141	-0.154875	-0.140889
P07195;A8MW50;C9J7H8;F5H793;F5H5G7;F5H155;A0A087WUM2;G3XAP5;F5H245;Q6ZMR3;P07864	P07195;A8MW50;C9J7H8	L-lactate dehydrogenase B chain;L-lactate dehydrogenase	LDHB	LDHB	15	14	14	46.1	42.5	42.5	36.638	104.69	0.0368901	-0.014077	0.0475384	-0.24366
P09382;F8WEI7	P09382	Galectin-1	LGALS1	LGALS1	5	5	5	44.4	44.4	44.4	14.716	24.114	0.29066	0.0596322	0.480162	NaN
Q08380;K7EP36;K7ESM3;K7EKQ5;K7EQT9;K7ES75;K7EN99;K7ERZ6;K7EJY8;K7EJD3	Q08380	Galectin-3-binding protein	LGALS3BP	LGALS3BP	9	9	9	17.3	17.3	17.3	65.33	78.911	-0.511177	-0.959402	-0.234584	0.0871912
F8VQE1;Q9UHB6;F8VS07;F8VRN8	F8VQE1;Q9UHB6;F8VS07;F8VRN8	LIM domain and actin-binding protein 1	LIMA1	LIMA1	4	4	4	8.7	8.7	8.7	66.99	26.035	0.479748	0.349931	0.754631	NaN
E7EPK0;E9PDJ9;H0Y8P3;D6RD46;G5EA03;Q9UPQ0	E7EPK0;E9PDJ9;H0Y8P3;D6RD46;G5EA03;Q9UPQ0	LIM and calponin homology domains-containing protein 1	LIMCH1	LIMCH1	2	2	2	2.6	2.6	2.6	101.8	3.7737	NaN	NaN	NaN	NaN
P02545;H0YAB0;A0A0C4DGC5	P02545	Prelamin-A/C;Lamin-A/C	LMNA	LMNA	37	37	3	57.4	57.4	8.6	74.139	323.31	-0.645074	-0.982933	-0.429051	-0.496651
P20700;E9PBF6;A0A0D9SFE5;A0A0D9SFY5	P20700;E9PBF6;A0A0D9SFE5	Lamin-B1	LMNB1	LMNB1	13	12	12	32.6	31.2	31.2	66.408	61.705	-0.0766911	-0.300662	0.131194	NaN
Q03252	Q03252	Lamin-B2	LMNB2	LMNB2	7	6	6	12.9	11.6	11.6	69.948	11.36	-0.162008	-0.162008	NaN	NaN
Q9Y4K0;H0YAP6;E5RI22;E5RJL2;H0YAR1;E5RHH3;E5RFY0	Q9Y4K0	Lysyl oxidase homolog 2	LOXL2	LOXL2	9	9	9	12.5	12.5	12.5	86.724	35.512	1.04103	1.05929	0.880019	NaN
Q93052;A0A087WZF1;C9JUT4;C9JXK9;C9JIY7;C9JT42;C9J3U9;C9J1K7;C9J5C8;C9J4E3;C9JE51;C9J2R5	Q93052;A0A087WZF1;C9JUT4	Lipoma-preferred partner	LPP	LPP	15	15	15	33.8	33.8	33.8	65.746	85.841	-0.0983048	-0.460231	-0.0924017	NaN
P42704;C9JCA9;B8ZZ38;A0A0C4DG06;H7C3W8	P42704	Leucine-rich PPR motif-containing protein, mitochondrial	LRPPRC	LRPPRC	16	16	16	15.5	15.5	15.5	157.9	40.397	-0.169501	-0.257269	-0.163349	NaN
Q96AG4;I3L223	Q96AG4	Leucine-rich repeat-containing protein 59	LRRC59	LRRC59	6	6	6	28.3	28.3	28.3	34.93	16.844	-0.0940638	-0.306841	0.113034	NaN
K7ELG9;Q3MHD2	K7ELG9;Q3MHD2	Protein LSM12 homolog	LSM12	LSM12	2	2	2	16.1	16.1	16.1	24.955	10.472	-0.464803	-0.666416	-0.242943	NaN
S4R3V8;Q86X29	S4R3V8;Q86X29	Lipolysis-stimulated lipoprotein receptor	LSR	LSR	2	2	2	3	3	3	66.175	4.3079	0.0924781	0.0699771	NaN	NaN
A0A0A6YYJ8;Q9Y383	A0A0A6YYJ8;Q9Y383	Putative RNA-binding protein Luc7-like 2	LUC7L2	LUC7L2	4	4	3	10.3	10.3	8.1	54.223	42.33	0.0501882	0.0501882	-0.0406304	NaN
D6RDI2;J3KPP4;O95232;D6RHH0;U3KQT3;E7EN55;C9JL41	D6RDI2;J3KPP4;O95232	Luc7-like protein 3	LUC7L3	LUC7L3	3	3	3	23.4	23.4	23.4	20.677	24.204	-0.170248	-0.170248	NaN	NaN
H3BPE1;H3BQK9;Q9UPN3;H0Y390;H0Y6T5;H0Y4F5;H0Y314	H3BPE1;H3BQK9;Q9UPN3;H0Y390	Microtubule-actin cross-linking factor 1, isoforms 1/2/3/5	MACF1	MACF1	3	3	3	0.7	0.7	0.7	856.87	4.3261	-0.831949	-1.05472	-0.305378	NaN
Q9Y6D9;C9JTA2;C9K086;C9JP81	Q9Y6D9;C9JTA2;C9K086	Mitotic spindle assembly checkpoint protein MAD1	MAD1L1	MAD1L1	3	3	3	4.6	4.6	4.6	83.066	20.251	-0.0864155	-0.117928	NaN	NaN
Q5H909;Q9UNF1;Q5H907	Q5H909;Q9UNF1;Q5H907	Melanoma-associated antigen D2	MAGED2	MAGED2	3	3	3	4.8	4.8	4.8	63.138	4.167	0.773237	0.773237	NaN	NaN
A0A087X0G5;Q8IZL2	A0A087X0G5;Q8IZL2	Mastermind-like protein 2	MAML2	MAML2	5	5	5	6.9	6.9	6.9	108.01	8.3588	0.80149	NaN	0.80149	NaN
Q16706	Q16706	Alpha-mannosidase 2	MAN2A1	MAN2A1	4	4	4	4.8	4.8	4.8	131.14	9.1681	1.14626	1.14626	0.98863	NaN
P46821;D6RA32;D6RCL2;D6RGJ3;D6RA40;E9PGC8;P78559	P46821	Microtubule-associated protein 1B;MAP1B heavy chain;MAP1 light chain LC1	MAP1B	MAP1B	15	15	15	9.6	9.6	9.6	270.63	111.22	0.703455	0.467801	0.959473	NaN
Q02750;H3BRW9	Q02750;H3BRW9	Dual specificity mitogen-activated protein kinase kinase 1	MAP2K1	MAP2K1	2	2	2	7.1	7.1	7.1	43.439	6.1911	-0.0206477	-0.399673	NaN	NaN
E7EVA0;P27816;H0Y2V1;H7C4C5;F8W9U4;B5MEG9	E7EVA0;P27816;H0Y2V1;H7C4C5;F8W9U4;B5MEG9	Microtubule-associated protein;Microtubule-associated protein 4	MAP4	MAP4	4	4	4	2.5	2.5	2.5	245.44	20.345	-0.438444	-0.438444	NaN	NaN
P56192;H0YIP0;H0YHL6;H0YI94;H0YI27;H0YHV5	P56192;H0YIP0	Methionine--tRNA ligase, cytoplasmic	MARS	MARS	4	4	4	6.1	6.1	6.1	101.11	14.558	-0.370117	-0.370117	-0.163737	NaN
Q9NZL9;E5RJR3;H7C0X7	Q9NZL9;E5RJR3;H7C0X7	Methionine adenosyltransferase 2 subunit beta	MAT2B	MAT2B	2	2	2	11.1	11.1	11.1	37.551	4.591	-0.00296056	NaN	NaN	NaN
Q96N66	Q96N66	Lysophospholipid acyltransferase 7	MBOAT7	MBOAT7	2	2	2	5.1	5.1	5.1	52.764	5.0625	0.0110662	0.0110662	NaN	NaN
G5E9X5;F5GYT8;E9PG35;E9PHF7;Q96RQ3	G5E9X5;F5GYT8;E9PG35;E9PHF7;Q96RQ3	Methylcrotonoyl-CoA carboxylase subunit alpha, mitochondrial	MCCC1	MCCC1	2	2	2	5.5	5.5	5.5	48.216	4.4352	NaN	NaN	NaN	NaN
Q9HCC0;D6RD67;D6R9R1;D6RDF7	Q9HCC0;D6RD67	Methylcrotonoyl-CoA carboxylase beta chain, mitochondrial	MCCC2	MCCC2	4	4	4	10.1	10.1	10.1	61.332	5.7859	-0.600905	-0.600905	NaN	NaN
P25205;J3KQ69;Q7Z6P5	P25205;J3KQ69	DNA replication licensing factor MCM3	MCM3	MCM3	13	13	13	21.4	21.4	21.4	90.98	50.819	0.659651	0.87208	0.576183	NaN
B1AHB1;P33992;B1AHB2;B1AHA9	B1AHB1;P33992	DNA helicase;DNA replication licensing factor MCM5	MCM5	MCM5	7	7	7	16.5	16.5	16.5	77.592	16.427	0.635429	0.858777	0.389347	NaN
Q14566	Q14566	DNA replication licensing factor MCM6	MCM6	MCM6	5	5	5	7.1	7.1	7.1	92.888	13.669	0.133695	0.737254	-0.115504	NaN
Q96EZ8;F8W0I9;F8VVA6;F8VP44;F8W126	Q96EZ8;F8W0I9;F8VVA6;F8VP44;F8W126	Microspherule protein 1	MCRS1	MCRS1	2	2	2	5.6	5.6	5.6	51.803	4.3916	-1.25419	-1.25419	NaN	NaN
P40926;G3XAL0	P40926;G3XAL0	Malate dehydrogenase, mitochondrial;Malate dehydrogenase	MDH2	MDH2	8	8	8	33.4	33.4	33.4	35.503	39.374	-0.0123299	-0.181166	0.185867	NaN
Q96RN5;F8WDM6;F2Z2B7;C9JM58;C9JLN7;C9JZV5;C9JGN2;C9J1I1;G3V1P5	Q96RN5;F8WDM6;F2Z2B7;C9JM58;C9JLN7;C9JZV5;C9JGN2;C9J1I1;G3V1P5	Mediator of RNA polymerase II transcription subunit 15	MED15	MED15	2	2	2	2.7	2.7	2.7	86.753	4.4993	0.0996319	NaN	0.0996319	NaN
P10620;F5H7F6;F5H6X2;F5GX73;F5H613;F5H760	P10620;F5H7F6;F5H6X2	Microsomal glutathione S-transferase 1	MGST1	MGST1	4	4	4	27.1	27.1	27.1	17.598	7.4451	-0.531677	NaN	-0.542479	NaN
Q8IVT2	Q8IVT2	Mitotic interactor and substrate of PLK1	MISP	MISP	2	2	2	6.2	6.2	6.2	75.356	2.5754	NaN	NaN	NaN	NaN
Q9H8S9;Q7L9L4;D6RCK3	Q9H8S9;Q7L9L4;D6RCK3	MOB kinase activator 1A;MOB kinase activator 1B	MOB1A;MOB1B	MOB1A	2	2	2	10.6	10.6	10.6	25.079	5.6139	0.42417	NaN	NaN	NaN
Q13724;C9J8D4;C9JDQ1	Q13724;C9J8D4	Mannosyl-oligosaccharide glucosidase	MOGS	MOGS	13	13	13	23.3	23.3	23.3	91.916	64.368	-0.452333	-0.539687	-0.178159	NaN
Q9HCE1;Q5JR04	Q9HCE1;Q5JR04	Putative helicase MOV-10	MOV10	MOV10	32	32	32	39.4	39.4	39.4	113.67	184.97	0.318693	0.279055	0.533464	0.371057
P25325;B1AH49	P25325;B1AH49	3-mercaptopyruvate sulfurtransferase;Sulfurtransferase	MPST	MPST	4	4	4	22.6	22.6	22.6	33.178	11.434	-0.439168	-0.648553	NaN	NaN
Q9BYD6;H0Y8N7	Q9BYD6;H0Y8N7	39S ribosomal protein L1, mitochondrial	MRPL1	MRPL1	4	4	4	17.5	17.5	17.5	36.908	9.2779	NaN	NaN	NaN	NaN
E5RJI7;Q9BYD1;H0YAX3	E5RJI7;Q9BYD1;H0YAX3	39S ribosomal protein L13, mitochondrial	MRPL13	MRPL13	3	3	3	27.2	27.2	27.2	16.979	10.743	-0.328254	-0.964911	-0.18313	NaN
Q9P015;E5RIZ4;E5RHF4	Q9P015;E5RIZ4;E5RHF4	39S ribosomal protein L15, mitochondrial	MRPL15	MRPL15	13	13	13	55.1	55.1	55.1	33.419	87.95	-0.282351	-1.23301	0.189919	NaN
Q9H0U6	Q9H0U6	39S ribosomal protein L18, mitochondrial	MRPL18	MRPL18	2	2	2	12.2	12.2	12.2	20.576	6.6718	-0.103596	-0.804804	0.195726	NaN
S4R3W9;P49406;A0A0A0MRF4;S4R455	S4R3W9;P49406;A0A0A0MRF4	39S ribosomal protein L19, mitochondrial	MRPL19	MRPL19	5	5	5	35.7	35.7	35.7	16.603	12.427	-0.450577	-0.925001	-0.288505	NaN
Q5T653;C9IY40	Q5T653;C9IY40	39S ribosomal protein L2, mitochondrial	MRPL2	MRPL2	3	3	3	15.4	15.4	15.4	33.3	25.483	-0.507624	-0.616879	-0.0158409	NaN
Q9BYC9;I3L2X1	Q9BYC9	39S ribosomal protein L20, mitochondrial	MRPL20	MRPL20	5	5	5	33.6	33.6	33.6	17.442	18.57	-0.221876	-0.810865	0.272023	NaN
Q7Z2W9;H3BUY0;F5H7V8	Q7Z2W9;H3BUY0	39S ribosomal protein L21, mitochondrial	MRPL21	MRPL21	4	4	4	22.9	22.9	22.9	22.814	12.595	0.436695	NaN	0.436801	NaN
E7ESL0;J3KQY1;Q9NWU5	E7ESL0;J3KQY1;Q9NWU5	39S ribosomal protein L22, mitochondrial	MRPL22	MRPL22	2	2	2	11.8	11.8	11.8	24.325	3.9957	-0.118884	NaN	NaN	NaN
Q96A35;X6RJ73;X6RIR5;X6RHI2	Q96A35	39S ribosomal protein L24, mitochondrial	MRPL24	MRPL24	5	5	5	36.1	36.1	36.1	24.915	17.296	-0.148321	-0.486145	-0.100268	NaN
Q13084;A2IDC6;A2IDC7;Q4TT37	Q13084;A2IDC6	39S ribosomal protein L28, mitochondrial	MRPL28	MRPL28	3	3	3	17.6	17.6	17.6	30.156	10.972	-0.397467	-0.61584	-0.393899	NaN
Q8TCC3	Q8TCC3	39S ribosomal protein L30, mitochondrial	MRPL30	MRPL30	2	2	2	15.5	15.5	15.5	18.546	11.985	-0.763097	-1.12579	NaN	NaN
S4R369;Q9BZE1;H0Y4J2;A6NHR2	S4R369;Q9BZE1;H0Y4J2;A6NHR2	39S ribosomal protein L37, mitochondrial	MRPL37	MRPL37	4	4	4	9.7	9.7	9.7	54.952	11.379	-0.556733	-0.392497	-0.785776	NaN
Q96DV4	Q96DV4	39S ribosomal protein L38, mitochondrial	MRPL38	MRPL38	9	9	9	22.9	22.9	22.9	44.596	58.615	-0.286832	-1.07145	0.649478	NaN
C9JG87;Q9NYK5	C9JG87;Q9NYK5	39S ribosomal protein L39, mitochondrial	MRPL39	MRPL39	2	2	2	9.1	9.1	9.1	34.032	6.3564	0.353775	0.353775	NaN	NaN
K7ES61;Q9BYD3;X6RAY8;K7ELQ0;K7EKI4;K7ELF1;K7EJ73	K7ES61;Q9BYD3;X6RAY8;K7ELQ0	39S ribosomal protein L4, mitochondrial	MRPL4	MRPL4	11	11	11	58.3	58.3	58.3	33.792	98.333	-0.422443	-1.31007	0.170822	0.853756
B1AL05;Q8N983;H0Y6Y8;H0YBU8;M0R051	B1AL05;Q8N983;H0Y6Y8;H0YBU8	39S ribosomal protein L43, mitochondrial	MRPL43	MRPL43	6	6	6	31	31	31	20.539	19.725	0.69635	-0.778284	0.844546	NaN
Q9H9J2	Q9H9J2	39S ribosomal protein L44, mitochondrial	MRPL44	MRPL44	10	10	10	29.2	29.2	29.2	37.535	70.14	0.113434	-1.01809	0.446044	NaN
A0A087X2D5;Q9BRJ2;A0A0G2JMS5;A0A087WU62	A0A087X2D5;Q9BRJ2;A0A0G2JMS5;A0A087WU62	39S ribosomal protein L45, mitochondrial	MRPL45	MRPL45	4	4	4	22.9	22.9	22.9	35.29	8.988	-0.814083	-0.87015	NaN	NaN
Q9HD33	Q9HD33	39S ribosomal protein L47, mitochondrial	MRPL47	MRPL47	4	4	4	17.6	17.6	17.6	29.45	15.696	-0.38879	-0.376826	-0.38879	NaN
Q13405;H0YDP7;E9PI78;E9PNF1	Q13405;H0YDP7	39S ribosomal protein L49, mitochondrial	MRPL49	MRPL49	4	4	4	28.3	28.3	28.3	19.198	54.856	0.230449	-1.06882	0.556405	1.2966
Q8N5N7	Q8N5N7	39S ribosomal protein L50, mitochondrial	MRPL50	MRPL50	5	5	5	49.4	49.4	49.4	18.325	32.803	-0.106762	-1.26375	0.276318	NaN
Q9BQC6	Q9BQC6	Ribosomal protein 63, mitochondrial	MRPL57	MRPL57	3	3	3	20.6	20.6	20.6	12.266	6.3905	-0.507132	-1.10914	0.765959	NaN
Q5SZR1;Q9BYD2	Q5SZR1;Q9BYD2	39S ribosomal protein L9, mitochondrial	MRPL9	MRPL9	2	2	2	11.2	11.2	11.2	26.184	14.115	-0.466078	NaN	0.179766	NaN
P82664	P82664	28S ribosomal protein S10, mitochondrial	MRPS10	MRPS10	6	6	6	31.8	31.8	31.8	22.999	23.785	-1.08308	-0.553956	-1.48896	-0.792632
O60783	O60783	28S ribosomal protein S14, mitochondrial	MRPS14	MRPS14	2	2	2	18.8	18.8	18.8	15.139	3.8589	NaN	NaN	NaN	NaN
Q9Y399;Q5T8A0	Q9Y399;Q5T8A0	28S ribosomal protein S2, mitochondrial	MRPS2	MRPS2	4	4	4	22.3	22.3	22.3	33.249	13.527	-1.42651	NaN	-1.42651	NaN
J3QLR8;Q9Y3D9	J3QLR8;Q9Y3D9	28S ribosomal protein S23, mitochondrial	MRPS23	MRPS23	4	4	4	26.3	26.3	26.3	17.517	10.534	-1.21598	NaN	-1.70468	-1.13217
G5EA06;Q92552;D6RH20	G5EA06;Q92552;D6RH20	28S ribosomal protein S27, mitochondrial	MRPS27	MRPS27	2	2	2	7.3	7.3	7.3	41.329	7.5416	-0.357141	-0.357141	NaN	NaN
Q92665	Q92665	28S ribosomal protein S31, mitochondrial	MRPS31	MRPS31	13	13	13	37.2	37.2	37.2	45.318	110.23	-0.952015	-0.636212	-1.00245	-0.731446
Q9Y291;C9JBY7	Q9Y291;C9JBY7	28S ribosomal protein S33, mitochondrial	MRPS33	MRPS33	2	2	2	17	17	17	12.629	6.2633	NaN	NaN	NaN	NaN
C9JJ19;P82930	C9JJ19;P82930	28S ribosomal protein S34, mitochondrial	MRPS34	MRPS34	2	2	2	6.7	6.7	6.7	26.332	3.0596	-0.521121	NaN	NaN	NaN
P82673;H0YG82	P82673	28S ribosomal protein S35, mitochondrial	MRPS35	MRPS35	10	10	10	41.5	41.5	41.5	36.844	148.79	-1.06124	-0.589854	-1.02944	-0.665683
J3QLS3;Q9Y2R9;J3QQS1;J3KSI8;J3QKW2	J3QLS3;Q9Y2R9;J3QQS1;J3KSI8;J3QKW2	28S ribosomal protein S7, mitochondrial	MRPS7	MRPS7	10	10	10	37.3	37.3	37.3	31.704	87.464	-1.11729	-0.542921	-1.4187	-0.79621
P82933;H7BZC4	P82933	28S ribosomal protein S9, mitochondrial	MRPS9	MRPS9	16	16	16	47.2	47.2	47.2	45.834	104.15	-1.2964	-1.04189	-1.2964	-0.746543
P43246;E9PHA6	P43246;E9PHA6	DNA mismatch repair protein Msh2	MSH2	MSH2	4	4	4	6.6	6.6	6.6	104.74	11.935	0.648465	0.570657	0.597984	NaN
P26038;V9GZ54;E9PQ82;E9PNV3	P26038	Moesin	MSN	MSN	15	15	10	23.6	23.6	17.5	67.819	46.886	0.429	0.0959919	0.613815	NaN
B4DUC8;Q13126;F8WES2;F2Z2F3;J3QSB7	B4DUC8;Q13126;F8WES2;F2Z2F3;J3QSB7	S-methyl-5-thioadenosine phosphorylase;Purine nucleoside phosphorylase	MTAP	MTAP	2	2	2	13.7	13.7	13.7	33.186	5.9992	-0.303436	NaN	-0.230093	NaN
Q86UE4;H0YBJ8;H0YB56;E5RJU9	Q86UE4;H0YBJ8;H0YB56;E5RJU9	Protein LYRIC	MTDH	MTDH	2	2	2	6.5	6.5	6.5	63.836	8.5285	-0.796035	-0.796035	-0.736869	NaN
E5RIY4;E5RIK9;Q96E29	E5RIY4;E5RIK9;Q96E29	Transcription termination factor 3, mitochondrial	MTERF3	MTERF3	2	2	2	14.5	14.5	14.5	20.098	3.5565	NaN	NaN	NaN	NaN
F5H2F4;P11586;V9GYY3	F5H2F4;P11586	C-1-tetrahydrofolate synthase, cytoplasmic;Methylenetetrahydrofolate dehydrogenase;Methenyltetrahydrofolate cyclohydrolase;Formyltetrahydrofolate synthetase;C-1-tetrahydrofolate synthase, cytoplasmic, N-terminally processed	MTHFD1	MTHFD1	21	21	21	25	25	25	110.61	101.65	0.425782	0.334797	0.446362	0.228849
A0A087WVM4;B7ZM99;Q6UB35	A0A087WVM4;B7ZM99;Q6UB35	Monofunctional C1-tetrahydrofolate synthase, mitochondrial	MTHFD1L	MTHFD1L	2	2	2	4.7	4.7	4.7	99.31	2.8189	-3.90064	NaN	NaN	NaN
Q14764;H3BQK6;H3BRL2;H3BP76;H3BUK7;H3BNF6;H3BPZ2;H3BNF2;H3BUP3;H3BQE7;I3L155	Q14764	Major vault protein	MVP	MVP	26	26	26	42.9	42.9	42.9	99.326	141.04	-0.238834	-0.36277	0.240131	NaN
A8MXZ9;A0A0A0MQU5;Q14896;F5GZR4	A8MXZ9;A0A0A0MQU5;Q14896;F5GZR4	Myosin-binding protein C, cardiac-type	MYBPC3	MYBPC3	2	2	2	2.7	2.7	2.7	140.66	2.156	0.318924	NaN	NaN	NaN
P35580;E7ERA5	P35580	Myosin-10	MYH10	MYH10	60	44	42	37.8	30.9	29.9	229	323.31	3.93847	3.93847	NaN	NaN
Q7Z406;A0A0C4DFM8;A1L2Z2	Q7Z406	Myosin-14	MYH14	MYH14	60	55	38	37	34.8	22.8	227.87	323.31	0.00848689	0.00848689	0.959028	NaN
P35579;Q5BKV1;B1AH99;REV__S4R3H4;REV__E7EQT4;REV__Q9UKV3	P35579	Myosin-9	MYH9	MYH9	186	186	163	64.3	64.3	59.4	226.53	323.31	0.559345	0.523562	0.971369	0.392647
J3QRS3;P19105;O14950;J3KTJ1	J3QRS3;P19105;O14950	Myosin regulatory light chain 12A;Myosin regulatory light chain 12B	MYL12A;MYL12B	MYL12A	10	10	5	54.8	54.8	28.8	20.457	323.31	0.637193	0.583423	0.992841	-0.476017
F8W1R7;G3V1V0;P60660;G3V1Y7;J3KND3;G8JLA2;B7Z6Z4;F8VPF3;F8VZU9;F8W180;H0YI43;F8VXL3	F8W1R7;G3V1V0;P60660;G3V1Y7;J3KND3;G8JLA2;B7Z6Z4;F8VPF3;F8VZU9;F8W180	Myosin light polypeptide 6	MYL6	MYL6	7	7	6	50.3	50.3	41.4	16.29	123.53	0.661932	0.659925	0.944634	-0.67565
P14649;F8W1I5	P14649;F8W1I5	Myosin light chain 6B	MYL6B	MYL6B	4	3	3	24.5	18.3	18.3	22.764	8.4376	0.892741	0.892741	NaN	NaN
A0A0D9SFK2;Q92614	A0A0D9SFK2;Q92614	Unconventional myosin-XVIIIa	MYO18A	MYO18A	6	6	6	4.6	4.6	4.6	231.1	27.304	-0.0300594	-0.117678	0.815985	NaN
F5H6E2;O00159	F5H6E2;O00159	Unconventional myosin-Ic	MYO1C	MYO1C	3	3	3	3.5	3.5	3.5	118.99	11.092	-0.321189	-0.321189	NaN	NaN
K7EIG7;J3QRN6;O94832;J3QRR2	K7EIG7;J3QRN6;O94832;J3QRR2	Unconventional myosin-Id	MYO1D	MYO1D	2	2	2	2.4	2.4	2.4	106.01	3.9635	0.128821	0.128821	NaN	NaN
A0A087WY00;G3V394;F8WE88;F8W6H6;Q9Y4I1;Q9UES5;O95317;E7ERV5;A0A0A0MR36;Q9ULV0	A0A087WY00;G3V394;F8WE88;F8W6H6;Q9Y4I1;Q9UES5;O95317;E7ERV5;A0A0A0MR36;Q9ULV0	Unconventional myosin-Va;Unconventional myosin-Vb	MYO5A;MYO5B	MYO5A	2	2	2	0.9	0.9	0.9	212.2	3.0406	0.0708015	-0.00429118	0.344488	NaN
A0A0A0MRM8;E7EW20;Q9UM54;A0A0D9SGC1;Q5JVM0	A0A0A0MRM8;E7EW20;Q9UM54;A0A0D9SGC1	Unconventional myosin-VI	MYO6	MYO6	12	12	12	13.6	13.6	13.6	145.01	52.732	0.312781	0.309409	0.953377	NaN
Q9NZM1;H0YD14	Q9NZM1;H0YD14	Myoferlin	MYOF	MYOF	7	7	7	5.1	5.1	5.1	234.71	17.678	NaN	NaN	NaN	NaN
A0A0B4J1W3;Q9BXJ9	A0A0B4J1W3;Q9BXJ9	N-alpha-acetyltransferase 15, NatA auxiliary subunit	NAA15	NAA15	3	3	3	3.2	3.2	3.2	101.2	6.6676	0.241596	0.234379	NaN	NaN
Q4G0N4;A0A0C4DGV3;B7Z8V7	Q4G0N4;A0A0C4DGV3;B7Z8V7	NAD kinase 2, mitochondrial	NADK2	NADK2	2	2	2	5	5	5	49.432	3.2602	NaN	NaN	NaN	NaN
Q13564	Q13564	NEDD8-activating enzyme E1 regulatory subunit	NAE1	NAE1	2	2	2	7.1	7.1	7.1	60.246	5.1352	-0.10448	NaN	NaN	NaN
H7C3G9;Q9UJ70;E9PPU6;H0YC94;H7C1L7;H0YEB7;H7C286;C9JEV6	H7C3G9;Q9UJ70;E9PPU6;H0YC94;H7C1L7;H0YEB7;H7C286;C9JEV6	N-acetyl-D-glucosamine kinase	NAGK	NAGK	2	2	2	9.7	9.7	9.7	36.888	4.915	1.54676	1.54676	NaN	NaN
P43490;A0A0C4DFS8;C9JG65;C9JF35	P43490;A0A0C4DFS8	Nicotinamide phosphoribosyltransferase	NAMPT	NAMPT	20	20	20	55.4	55.4	55.4	55.52	206.66	-0.853944	-0.950676	-0.712031	-0.25515
O43776	O43776	Asparagine--tRNA ligase, cytoplasmic	NARS	NARS	3	3	3	6.4	6.4	6.4	62.942	14.46	0.275603	-0.0213943	0.335369	NaN
Q09161;F2Z2T1;X6R941	Q09161	Nuclear cap-binding protein subunit 1	NCBP1	NCBP1	13	13	13	24.6	24.6	24.6	91.838	33.209	-0.161911	-0.127069	-0.16406	NaN
Q6ZVX7	Q6ZVX7	F-box only protein 50	NCCRP1	NCCRP1	2	2	2	8	8	8	30.847	5.1931	0.501414	NaN	-0.0387175	NaN
A0A0R4J2G3;A0A0A0MTJ9;Q6PIU2;H7C046	A0A0R4J2G3;A0A0A0MTJ9;Q6PIU2;H7C046	Neutral cholesterol ester hydrolase 1	NCEH1	NCEH1	4	4	4	11.8	11.8	11.8	49.062	10.826	-0.0696336	0.0713508	-0.334171	NaN
Q9Y2A7	Q9Y2A7	Nck-associated protein 1	NCKAP1	NCKAP1	4	4	4	5.3	5.3	5.3	128.79	20.044	0.450274	0.450274	NaN	NaN
P19338;H7BY16	P19338;H7BY16	Nucleolin	NCL	NCL	21	21	21	29	29	29	76.613	197.55	0.143393	0.0761486	0.160275	0.111833
Q9HCD5	Q9HCD5	Nuclear receptor coactivator 5	NCOA5	NCOA5	4	4	4	8.8	8.8	8.8	65.536	10.973	-0.676941	-0.676941	-1.05385	NaN
Q14686;F6M2K4;F6M2K2;A0A0D9SFT8	Q14686;F6M2K4;F6M2K2	Nuclear receptor coactivator 6	NCOA6	NCOA6	3	3	3	2.5	2.5	2.5	219.14	13.099	-0.391645	-0.547531	NaN	NaN
B1AHD1;P55769	B1AHD1;P55769	NHP2-like protein 1;NHP2-like protein 1, N-terminally processed	NHP2L1	NHP2L1	2	2	2	18.2	18.2	18.2	14.627	15.05	0.207768	0.158725	-0.0369402	NaN
Q9BPW8;H7C2U6;C9JDV8;F8WCR5	Q9BPW8;H7C2U6;C9JDV8	Protein NipSnap homolog 1	NIPSNAP1	NIPSNAP1	4	4	4	22.5	22.5	22.5	33.31	23.693	0.752149	0.256648	1.22639	NaN
O15226	O15226	NF-kappa-B-repressing factor	NKRF	NKRF	4	4	4	6.2	6.2	6.2	77.672	9.4127	-0.281684	0.478713	NaN	NaN
A0A0G2JPB6;A0A0G2JLQ8;A0A0G2JP37;A0A0G2JNC8;A0A0G2JMG8;A0A0G2JLX3;J3KN39;A0A0G2JPQ2;Q9NX02;A0A0G2JM25;A0A0G2JNK1;K7ERG0;A0A0G2JMB6;A0A0G2JPH3;A0A0G2JNK3;Q8WX94;F5H7Q5;K7EJ90;K7ELX1;F5H5B1;K7EMK2	A0A0G2JPB6;A0A0G2JLQ8;A0A0G2JP37;A0A0G2JNC8;A0A0G2JMG8;A0A0G2JLX3;J3KN39;A0A0G2JPQ2;Q9NX02	NACHT, LRR and PYD domains-containing protein 2	NLRP2	NLRP2	6	6	6	7.9	7.9	7.9	96.352	14.361	-0.120232	-0.0771171	-0.277901	NaN
P30419;K7EN82;B7Z8J4;Q5VUC6;O60551	P30419;K7EN82;B7Z8J4;Q5VUC6;O60551	Glycylpeptide N-tetradecanoyltransferase 1;Glycylpeptide N-tetradecanoyltransferase;Glycylpeptide N-tetradecanoyltransferase 2	NMT1;NMT2	NMT1	2	2	2	5.4	5.4	5.4	56.806	7.6965	0.0469799	NaN	NaN	NaN
Q15233;H7C367;C9JYS8;C9IZL7;C9J4X2;A0A0U1RQF9	Q15233;H7C367	Non-POU domain-containing octamer-binding protein	NONO	NONO	34	34	31	67.3	67.3	65.6	54.231	323.31	-0.484086	-0.178878	-1.22196	-0.478025
P46087;F5GYR3;F5H5X6	P46087	Probable 28S rRNA (cytosine(4447)-C(5))-methyltransferase	NOP2	NOP2	8	8	8	12.4	12.4	12.4	89.301	20.034	-0.303134	-0.303134	NaN	NaN
O00567;H0Y653;H0YDU4;Q5JXT2	O00567;H0Y653;H0YDU4	Nucleolar protein 56	NOP56	NOP56	5	5	5	12.6	12.6	12.6	66.049	13.195	-0.729746	-0.729746	NaN	NaN
Q9Y2X3;H7BZ72	Q9Y2X3	Nucleolar protein 58	NOP58	NOP58	8	8	8	21.9	21.9	21.9	59.578	19.522	-0.372879	-0.463768	NaN	NaN
M0QX85;M0R1K2;M0R3B2;A0A075B6F9;Q9Y314;M0R1T7;A0A075B797	M0QX85;M0R1K2;M0R3B2;A0A075B6F9;Q9Y314;M0R1T7;A0A075B797	Nitric oxide synthase-interacting protein	NOSIP	NOSIP	2	2	2	25	25	25	11.07	4.0443	NaN	NaN	NaN	NaN
E9PLK3;P55786;A6NEC2;H0YDG0;E9PP11;H0YCQ5;E9PJ74;E9PI82;E9PJY4;E9PPD4;E9PRQ5	E9PLK3;P55786	Puromycin-sensitive aminopeptidase	NPEPPS	NPEPPS	19	19	19	28.7	28.7	28.7	102.99	70.42	0.147176	0.114234	0.379732	NaN
Q8TAT6;I3L4U9;A0A0D9SFI9	Q8TAT6	Nuclear protein localization protein 4 homolog	NPLOC4	NPLOC4	6	6	6	15.6	15.6	15.6	68.119	22.588	0.1396	0.208892	0.296428	NaN
P06748;E5RI98;E5RGW4	P06748	Nucleophosmin	NPM1	NPM1	9	9	9	36.4	36.4	36.4	32.575	189.68	-0.204266	0.0395596	-0.300946	-0.415692
B4DLR8;H3BNV2;P15559;H3BRK3	B4DLR8;H3BNV2;P15559;H3BRK3	NAD(P)H dehydrogenase [quinone] 1	NQO1	NQO1	4	4	4	23.8	23.8	23.8	22.793	15.731	-0.647129	-1.03626	0.0648829	NaN
Q15738;C9JDR0	Q15738;C9JDR0	Sterol-4-alpha-carboxylate 3-dehydrogenase, decarboxylating	NSDHL	NSDHL	2	2	2	9.9	9.9	9.9	41.9	5.5449	0.0765591	0.00259452	0.328032	NaN
Q08J23	Q08J23	tRNA (cytosine(34)-C(5))-methyltransferase	NSUN2	NSUN2	6	6	6	10.4	10.4	10.4	86.47	40.821	-0.760724	-0.506947	-1.15875	NaN
C9JKZ2;H7BZI1;Q02818	C9JKZ2;H7BZI1;Q02818	Nucleobindin-1	NUCB1	NUCB1	2	2	2	4.5	4.5	4.5	31.066	4.5943	1.55616	1.27286	2.28262	NaN
Q9Y266;A0A0A0MSS4;A0A0A0MSU9	Q9Y266;A0A0A0MSS4;A0A0A0MSU9	Nuclear migration protein nudC	NUDC	NUDC	4	4	4	11.2	11.2	11.2	38.242	13.197	0.0473988	0.0277203	0.0606008	NaN
K7EIN2;Q9BRJ7;K7ENA3;W4VSQ8;Q96DE0	K7EIN2;Q9BRJ7;K7ENA3	Protein syndesmos	NUDT16L1	NUDT16L1	5	5	5	31.8	31.8	31.8	21.809	16.739	-0.683275	-0.654717	-0.86192	NaN
O43809;H3BND3;H3BV41	O43809;H3BND3	Cleavage and polyadenylation specificity factor subunit 5	NUDT21	NUDT21	7	7	7	46.7	46.7	46.7	26.227	64.414	0.123799	0.109829	0.223546	-0.0572866
Q7Z417	Q7Z417	Nuclear fragile X mental retardation-interacting protein 2	NUFIP2	NUFIP2	6	6	6	13.4	13.4	13.4	76.12	18.298	0.0528332	NaN	-0.504305	0.410233
Q14980;A0A087WY61;H0YFY6;F5H6Y5;F5H4J1	Q14980;A0A087WY61	Nuclear mitotic apparatus protein 1	NUMA1	NUMA1	5	5	5	3.4	3.4	3.4	238.26	14.639	0.513188	0.513188	NaN	NaN
E9PF10;O75694;D6RA13	E9PF10;O75694	Nuclear pore complex protein Nup155	NUP155	NUP155	17	17	17	20.3	20.3	20.3	148.09	122.88	0.24306	0.332278	0.0298416	-0.502239
B0QY21;Q9UKX7	B0QY21;Q9UKX7	Nuclear pore complex protein Nup50	NUP50	NUP50	2	2	2	12.9	12.9	12.9	19.234	4.9075	0.525668	0.525668	NaN	NaN
H3BVG0;Q8N1F7;H3BM93;H3BV15;H3BMX0;H3BV11;H3BRD9;H3BRI8;H3BP95	H3BVG0;Q8N1F7;H3BM93	Nuclear pore complex protein Nup93	NUP93	NUP93	3	3	3	6.2	6.2	6.2	99.554	15.56	0.242694	0.242694	NaN	NaN
O15504;C9JYA1;B4DT96	O15504;C9JYA1	Nucleoporin-like protein 2	NUPL2	NUPL2	3	3	3	10.9	10.9	10.9	44.871	7.3746	0.40719	-0.166843	NaN	NaN
P04181	P04181	Ornithine aminotransferase, mitochondrial;Ornithine aminotransferase, hepatic form;Ornithine aminotransferase, renal form	OAT	OAT	12	12	12	37.4	37.4	37.4	48.534	48.379	-0.35089	-0.452096	-0.35089	NaN
Q9NX40;D6R918;D6RBC5;D6RDI5;D6RA54;D6RC55;D6RG39;D6RIT9;D6RDK6;D6RBN5	Q9NX40;D6R918;D6RBC5;D6RDI5;D6RA54;D6RC55;D6RG39;D6RIT9;D6RDK6;D6RBN5	OCIA domain-containing protein 1	OCIAD1	OCIAD1	2	2	2	11.4	11.4	11.4	27.626	2.432	-0.0125336	-0.0125336	NaN	NaN
Q56VL3;D6RD77;J3KPI9	Q56VL3	OCIA domain-containing protein 2	OCIAD2	OCIAD2	3	3	3	19.5	19.5	19.5	16.953	24.255	1.2643	0.226878	1.34341	NaN
A0A0G2JMZ8;Q16625	A0A0G2JMZ8;Q16625	Occludin	OCLN	OCLN	2	2	2	5.2	5.2	5.2	59.129	2.5917	NaN	NaN	NaN	NaN
E9PCR7;Q02218;E9PFG7;A0A0D9SFS3;E9PDF2;C9J4G7	E9PCR7;Q02218;E9PFG7;A0A0D9SFS3;E9PDF2	2-oxoglutarate dehydrogenase, mitochondrial	OGDH	OGDH	5	5	5	8.7	8.7	8.7	117.66	17.325	-0.442105	-0.496224	NaN	NaN
J3KQ32;Q9NTK5;C9JTK6	J3KQ32;Q9NTK5;C9JTK6	Obg-like ATPase 1	OLA1	OLA1	3	3	3	8.4	8.4	8.4	46.937	7.5716	-0.478909	NaN	-0.558517	NaN
E5KLK1;E5KLJ6;E5KLJ9;E5KLJ5;O60313;H7C321	E5KLK1;E5KLJ6;E5KLJ9;E5KLJ5;O60313	Dynamin-like 120 kDa protein, mitochondrial;Dynamin-like 120 kDa protein, form S1	OPA1	OPA1	4	4	4	5.6	5.6	5.6	111.82	9.3229	-0.168998	-0.168998	NaN	NaN
Q92882	Q92882	Osteoclast-stimulating factor 1	OSTF1	OSTF1	2	2	2	17.3	17.3	17.3	23.787	6.7694	0.245496	NaN	NaN	NaN
F5GYN4;J3KR44;F5GYJ8;Q96FW1;F5H6Q1;F5H3F0	F5GYN4;J3KR44;F5GYJ8;Q96FW1;F5H6Q1	Ubiquitin thioesterase OTUB1	OTUB1	OTUB1	6	6	6	26.6	26.6	26.6	28.05	19.033	1.45964	1.06115	1.63045	NaN
H7BZ94;P07237;H0Y3Z3;I3L398;I3L4M2;I3L0S0;I3NI03;I3L3U6	H7BZ94;P07237;H0Y3Z3;I3L398	Protein disulfide-isomerase	P4HB	P4HB	4	4	4	10.3	10.3	10.3	52.502	18.004	0.0336521	0.0336521	-0.163801	NaN
Q9UQ80;F8VR77;H0YIN7;F8W0A3	Q9UQ80;F8VR77	Proliferation-associated protein 2G4	PA2G4	PA2G4	4	4	4	12.4	12.4	12.4	43.786	14.221	-0.290021	NaN	-0.308519	NaN
P11940;E7EQV3;E7ERJ7;A0A087WTT1;H0YAR2;Q9H361;H0YBN4;H0YAP2;E5RH24;E5RJB9;H0YB86;E5RGH3;H0YAS6;H0YB75;Q4VXU2;H0YAS7;E5RHG7;H0YC10;E5RGC4;E5RFD8;H0YAW6;Q96DU9;E5RJM8	P11940;E7EQV3;E7ERJ7;A0A087WTT1	Polyadenylate-binding protein 1;Polyadenylate-binding protein	PABPC1	PABPC1	32	32	23	55.2	55.2	41.2	70.67	323.31	-0.119025	-0.102698	-0.0873961	-0.334025
Q13310;B1ANR0;H0Y5F5;H0YEU6;H0YCC8;B1ANR1;H0YEQ8;H0Y6X6;H0YER0;P0CB38	Q13310;B1ANR0;H0Y5F5	Polyadenylate-binding protein 4;Polyadenylate-binding protein	PABPC4	PABPC4	28	20	18	47.4	35.2	33.7	70.782	134.23	-0.191887	-0.196756	-0.023915	-0.338834
Q86U42;B4DEH8;G3V4T2;H0YJH9;A6NDY0	Q86U42;B4DEH8;G3V4T2	Polyadenylate-binding protein 2	PABPN1	PABPN1	5	5	5	30.4	30.4	30.4	32.749	47.735	0.573375	-0.0355348	0.594644	0.431783
P43034;I3L3N5	P43034	Platelet-activating factor acetylhydrolase IB subunit alpha	PAFAH1B1	PAFAH1B1	4	4	4	14.4	14.4	14.4	46.637	29.94	0.0655723	0.0622599	0.0519985	NaN
M0R389;Q15102;M0QXS6;M0R323;M0QZT2	M0R389;Q15102;M0QXS6;M0R323;M0QZT2	Platelet-activating factor acetylhydrolase IB subunit gamma	PAFAH1B3	PAFAH1B3	2	2	2	18.3	18.3	18.3	18.356	7.1019	0.0802483	NaN	NaN	NaN
P22234;E9PBS1;D6RF62	P22234;E9PBS1;D6RF62	Multifunctional protein ADE2;Phosphoribosylaminoimidazole-succinocarboxamide synthase;Phosphoribosylaminoimidazole carboxylase	PAICS	PAICS	5	5	5	16	16	16	47.079	14.707	0.189413	0.45607	0.0211954	NaN
Q13177;A0A087X294;O75914;B1AKS5;E9PM17;B3KNX7;Q13153	Q13177;A0A087X294;O75914	Serine/threonine-protein kinase PAK 2;PAK-2p27;PAK-2p34;Non-specific serine/threonine protein kinase;Serine/threonine-protein kinase PAK 3	PAK2;PAK3	PAK2	6	6	6	19.8	19.8	19.8	58.042	42.366	0.0560285	-0.00177561	0.375957	NaN
Q8WX93;D6R9F5;H0YA05;F8WA26;A0A087WX60;Q86TC9	Q8WX93	Palladin	PALLD	PALLD	8	8	8	8.2	8.2	8.2	150.56	23.868	0.699374	0.120219	0.831391	NaN
Q99497;K7ELW0;K7EN27	Q99497;K7ELW0;K7EN27	Protein deglycase DJ-1	PARK7	PARK7	8	8	8	58.2	58.2	58.2	19.891	38.769	0.0816123	-0.0963755	0.195852	NaN
P09874;Q5VX84;Q5VX85	P09874	Poly [ADP-ribose] polymerase 1	PARP1	PARP1	33	33	33	39.1	39.1	39.1	113.08	211.3	0.610795	0.657	0.461005	NaN
Q96IZ0	Q96IZ0	PRKC apoptosis WT1 regulator protein	PAWR	PAWR	2	2	2	8.5	8.5	8.5	36.567	5.2444	0.560911	0.560911	NaN	NaN
F6S8N6;A0A0A0MRJ6;H7BY58;P22061	F6S8N6;A0A0A0MRJ6;H7BY58;P22061	Protein-L-isoaspartate O-methyltransferase;Protein-L-isoaspartate(D-aspartate) O-methyltransferase	PCMT1	PCMT1	2	2	2	17.2	17.2	17.2	26.626	3.6019	-0.00744908	-0.00744908	NaN	NaN
P12004	P12004	Proliferating cell nuclear antigen	PCNA	PCNA	9	9	9	50.2	50.2	50.2	28.768	39.58	0.349931	0.42374	0.27739	NaN
Q8WW12	Q8WW12	PEST proteolytic signal-containing nuclear protein	PCNP	PCNP	2	2	2	12.4	12.4	12.4	18.925	3.788	-1.32417	NaN	-1.32417	NaN
Q8WUM4;C9IZF9;F8WEQ7;F8WBR8;F8WDK9	Q8WUM4	Programmed cell death 6-interacting protein	PDCD6IP	PDCD6IP	27	27	27	35.6	35.6	35.6	96.022	144.09	-0.171092	-0.0720429	-0.24607	0.317072
P11177;F8WF02;C9J634	P11177;F8WF02;C9J634	Pyruvate dehydrogenase E1 component subunit beta, mitochondrial	PDHB	PDHB	4	4	4	14.2	14.2	14.2	39.233	9.2182	-0.137394	-0.137394	NaN	NaN
P30101	P30101	Protein disulfide-isomerase A3	PDIA3	PDIA3	16	16	14	40.2	40.2	35.6	56.782	130.68	-0.0143539	-0.0869823	0.0426443	NaN
P13667	P13667	Protein disulfide-isomerase A4	PDIA4	PDIA4	6	6	6	11.3	11.3	11.3	72.932	19.001	0.148348	-0.0890525	0.542704	NaN
Q15084	Q15084	Protein disulfide-isomerase A6	PDIA6	PDIA6	13	13	13	42.5	42.5	42.5	48.121	86.278	-0.0384952	-0.0515337	0.27035	0.240375
O00151	O00151	PDZ and LIM domain protein 1	PDLIM1	PDLIM1	3	3	3	14	14	14	36.071	12.54	0.259182	0.0882773	0.453122	NaN
P50479;C9J542	P50479	PDZ and LIM domain protein 4	PDLIM4	PDLIM4	4	4	4	13	13	13	35.398	11.997	1.00447	0.756853	1.27501	NaN
H0Y8Y3;Q96HC4;H0YBI4;A0A0A0MSP3	H0Y8Y3;Q96HC4;H0YBI4	PDZ and LIM domain protein 5	PDLIM5	PDLIM5	3	3	3	13.9	13.9	13.9	24.871	6.2057	-0.609993	-0.609993	-0.354169	NaN
D6RAN1;D6RF83;H7BYK4;D6RH06;Q9NR12	D6RAN1;D6RF83;H7BYK4;D6RH06;Q9NR12	PDZ and LIM domain protein 7	PDLIM7	PDLIM7	2	2	2	24.4	24.4	24.4	9.4587	3.0657	0.22848	NaN	NaN	NaN
H3BQG3;A8MT40;Q8NCN5	H3BQG3;A8MT40;Q8NCN5	Pyruvate dehydrogenase phosphatase regulatory subunit, mitochondrial	PDPR	PDPR	3	3	3	8.4	8.4	8.4	54.79	9.2751	0.158596	0.158596	NaN	NaN
Q9UBV8	Q9UBV8	Peflin	PEF1	PEF1	8	8	8	30.3	30.3	30.3	30.381	132.29	0.425567	0.354114	0.57289	0.55395
B5MCF9;O00541;B3KXD6	B5MCF9;O00541;B3KXD6	Pescadillo homolog	PES1	PES1	2	2	2	3.3	3.3	3.3	66.077	2.149	-0.700169	-0.700169	NaN	NaN
O15067;J3KT98	O15067;J3KT98	Phosphoribosylformylglycinamidine synthase	PFAS	PFAS	2	2	2	2.7	2.7	2.7	144.73	3.2474	0.474047	0.474047	NaN	NaN
P17858	P17858	ATP-dependent 6-phosphofructokinase, liver type	PFKL	PFKL	6	3	3	10.4	5.6	5.6	85.018	3.6756	-0.37677	NaN	-0.37677	NaN
Q01813;B1APP6;B1APP8;Q5VSR5;V9GYV7;V9GY25;H0Y757;H0Y3Y3	Q01813	ATP-dependent 6-phosphofructokinase, platelet type	PFKP	PFKP	22	22	19	31.2	31.2	26.5	85.595	130.8	0.212009	0.0563061	0.228603	NaN
P07737;K7EJ44;I3L3D5;CON__P02584	P07737;K7EJ44;I3L3D5	Profilin-1	PFN1	PFN1	4	4	4	40	40	40	15.054	24.414	-0.142385	-0.563071	0.134221	NaN
Q96HS1;F5GXG4	Q96HS1	Serine/threonine-protein phosphatase PGAM5, mitochondrial	PGAM5	PGAM5	5	5	5	17.3	17.3	17.3	32.004	15.78	-0.640861	-0.676503	-0.295836	NaN
P52209;K7EM49;K7EMN2;K7EPF6;K7ELN9	P52209;K7EM49	6-phosphogluconate dehydrogenase, decarboxylating	PGD	PGD	16	16	16	41.6	41.6	41.6	53.139	69.489	0.286171	-0.263975	0.576957	NaN
P00558;P07205	P00558	Phosphoglycerate kinase 1	PGK1	PGK1	13	13	13	41.7	41.7	41.7	44.614	96.957	0.0329472	-0.269756	0.0751903	NaN
P36871	P36871	Phosphoglucomutase-1	PGM1	PGM1	4	4	4	11.7	11.7	11.7	61.448	11.466	0.98652	0.723078	1.18098	NaN
O00264	O00264	Membrane-associated progesterone receptor component 1	PGRMC1	PGRMC1	2	2	2	8.2	8.2	8.2	21.671	3.4531	-0.145956	-0.205963	NaN	NaN
O15173	O15173	Membrane-associated progesterone receptor component 2	PGRMC2	PGRMC2	4	4	4	18.8	18.8	18.8	23.818	7.9232	0.877666	0.459327	1.29602	NaN
C9JW96;P35232;C9JZ20;E7ESE2;E9PCW0;D6RBK0	C9JW96;P35232;C9JZ20;E7ESE2;E9PCW0	Prohibitin	PHB	PHB	5	5	5	30.5	30.5	30.5	26.891	15.756	0.376179	0.376179	NaN	NaN
J3KPX7;Q99623;F5GY37;F5H2D2;F5H0C5;F5H3X6	J3KPX7;Q99623;F5GY37	Prohibitin-2	PHB2	PHB2	3	3	3	16.1	16.1	16.1	33.239	10.055	0.642933	0.642933	NaN	NaN
Q13492;E5RFU0;E5RHK9;E9PI56;E9PKP6;E5RFC6;E5RK51;E5RIJ5;E9PLJ8;E5RGY9;E9PDG8;O60641	Q13492;E5RFU0;E5RHK9;E9PI56;E9PKP6;E5RFC6;E5RK51;E5RIJ5;E9PLJ8;E5RGY9;E9PDG8;O60641	Phosphatidylinositol-binding clathrin assembly protein;Clathrin coat assembly protein AP180	PICALM;SNAP91	PICALM	2	2	2	4.9	4.9	4.9	70.754	7.7011	0.464982	0.464982	NaN	NaN
O00625	O00625	Pirin	PIR	PIR	3	3	3	10.7	10.7	10.7	32.113	20.751	0.725872	0.0672257	NaN	NaN
Q5JRX3;B1APQ0;A0A0A0MRX9	Q5JRX3;B1APQ0;A0A0A0MRX9	Presequence protease, mitochondrial	PITRM1	PITRM1	2	2	2	3	3	3	117.41	6.4277	NaN	NaN	NaN	NaN
P14618;B4DNK4;H3BTN5;H3BQ34;H3BR70;H3BUW1;H3BTJ2;H3BT25;H3BU13;H3BN34;H3BQZ3;P30613	P14618;B4DNK4;H3BTN5;H3BQ34;H3BR70	Pyruvate kinase PKM;Pyruvate kinase	PKM	PKM	40	40	40	77.2	77.2	77.2	57.936	323.31	0.301354	0.0392788	0.46425	0.732052
Q15149;E9PMV1;H0YDN1;E9PIA2;E9PKG0;E9PQ28	Q15149	Plectin	PLEC	PLEC	101	101	97	29.3	29.3	27.9	531.78	323.31	-0.476157	-0.484166	-0.331155	NaN
O60664;K7EL96;K7ERZ3;K7ER39	O60664;K7EL96;K7ERZ3	Perilipin-3	PLIN3	PLIN3	4	4	4	16.4	16.4	16.4	47.074	8.369	0.0204844	0.0204844	NaN	NaN
Q02809;Q5JXB7;Q5JXB8	Q02809	Procollagen-lysine,2-oxoglutarate 5-dioxygenase 1	PLOD1	PLOD1	25	25	25	43.9	43.9	43.9	83.549	191.73	-0.871548	-0.875381	-0.831794	-1.64557
E7ETU9;O00469;C9JXZ0	E7ETU9;O00469	Procollagen-lysine,2-oxoglutarate 5-dioxygenase 2	PLOD2	PLOD2	4	4	4	6.4	6.4	6.4	81.169	11.897	0.422879	0.422879	NaN	NaN
O60568;H7C2V1;H7C2S8;H7C0B8;H7C2A8;C9JU11	O60568	Procollagen-lysine,2-oxoglutarate 5-dioxygenase 3	PLOD3	PLOD3	7	7	7	12.3	12.3	12.3	84.784	22.564	-0.675097	-0.551205	-0.832462	NaN
O43660;H0YA24	O43660;H0YA24	Pleiotropic regulator 1	PLRG1	PLRG1	4	4	4	6.6	6.6	6.6	57.193	7.0515	0.190552	-0.177425	0.190552	NaN
Q14651	Q14651	Plastin-1	PLS1	PLS1	4	2	2	8.9	5.6	5.6	70.253	5.3958	-1.03044	-1.03044	NaN	NaN
A0A0A0MSQ0;P13797;H7C4N2;U3KQI3;C9JAM8	A0A0A0MSQ0;P13797	Plastin-3	PLS3	PLS3	9	9	5	19.8	19.8	12.8	69.334	34.412	0.194591	-0.348096	0.49416	NaN
O15031	O15031	Plexin-B2	PLXNB2	PLXNB2	2	2	2	1.4	1.4	1.4	205.12	4.0557	-0.387827	-0.387827	NaN	NaN
H3BPH4;H3BV55;O15305;H3BR08;H3BM92;H3BV34;H3BT06;H3BNY9;H3BRM0	H3BPH4;H3BV55;O15305	Phosphomannomutase;Phosphomannomutase 2	PMM2	PMM2	3	3	3	22.5	22.5	22.5	16.223	12.078	-0.322361	0.301471	NaN	NaN
P19387;H3BRR2	P19387	DNA-directed RNA polymerase II subunit RPB3	POLR2C	POLR2C	5	5	5	21.5	21.5	21.5	31.441	13.302	-0.271096	-0.211932	0.133432	NaN
C9JLU1;P52434	C9JLU1;P52434	DNA-directed RNA polymerases I, II, and III subunit RPABC3	POLR2H	POLR2H	6	6	6	52.7	52.7	52.7	16.925	49.977	-0.296067	-0.36749	-0.570679	NaN
Q15181;Q5SQT6	Q15181	Inorganic pyrophosphatase	PPA1	PPA1	7	7	7	37	37	37	32.66	35.992	-0.40316	-0.55385	-0.350559	NaN
P62937;F8WE65;C9J5S7;E5RIZ5;P0DN37;P0DN26;A0A0H2UH34;A0A0B4J2A2;A0A075B767;A0A075B759;Q9Y536;F5H284	P62937;F8WE65;C9J5S7	Peptidyl-prolyl cis-trans isomerase A;Peptidyl-prolyl cis-trans isomerase A, N-terminally processed;Peptidyl-prolyl cis-trans isomerase	PPIA	PPIA	9	9	9	40	40	40	18.012	42.361	-0.277989	-0.184523	-0.373028	-0.480156
P23284	P23284	Peptidyl-prolyl cis-trans isomerase B	PPIB	PPIB	6	6	6	29.2	29.2	29.2	23.742	15.01	-0.366671	-0.366671	0.186374	NaN
K7EKI8;O60437;K7EQ71	K7EKI8;O60437;K7EQ71	Periplakin	PPL	PPL	30	30	30	19.7	19.7	19.7	204.49	108.61	-0.477924	-0.579103	-0.306662	NaN
Q9Y570	Q9Y570	Protein phosphatase methylesterase 1	PPME1	PPME1	2	2	2	8.8	8.8	8.8	42.315	13.87	1.27047	1.10695	NaN	NaN
P62140;C9J9S3;C9JP48;E7ETD8;F8WE71	P62140;C9J9S3;C9JP48	Serine/threonine-protein phosphatase PP1-beta catalytic subunit;Serine/threonine-protein phosphatase	PPP1CB	PPP1CB	6	3	3	24.8	11.9	11.9	37.186	10.468	-0.097965	NaN	NaN	NaN
F8VYE8;P36873;A0A087WYY5;F8VR82;F8W0W8	F8VYE8;P36873;A0A087WYY5;F8VR82;F8W0W8	Serine/threonine-protein phosphatase;Serine/threonine-protein phosphatase PP1-gamma catalytic subunit	PPP1CC	PPP1CC	5	2	2	21.7	7.9	7.9	34.95	11.103	-0.0915867	-0.0240324	-0.206579	NaN
Q96QC0	Q96QC0	Serine/threonine-protein phosphatase 1 regulatory subunit 10	PPP1R10	PPP1R10	18	18	18	24.1	24.1	24.1	99.057	51.437	-0.106933	-0.31122	-0.052461	NaN
P67775;P62714;H0YBN9;E5RFI3;E5RHP4;E7ESG8;E5RHC1	P67775;P62714;H0YBN9;E5RFI3;E5RHP4;E7ESG8;E5RHC1	Serine/threonine-protein phosphatase 2A catalytic subunit alpha isoform;Serine/threonine-protein phosphatase 2A catalytic subunit beta isoform;Serine/threonine-protein phosphatase	PPP2CA;PPP2CB	PPP2CA	2	2	2	8.4	8.4	8.4	35.594	8.1568	-0.0265724	0.0159257	-0.052476	NaN
B3KQV6;P30153;E9PH38;H0YDG7;P30154;C9J9C1	B3KQV6;P30153	Serine/threonine-protein phosphatase 2A 65 kDa regulatory subunit A alpha isoform	PPP2R1A	PPP2R1A	8	8	8	29.8	29.8	29.8	45.604	28.968	0.338339	0.162855	0.531668	NaN
A0A0A0MSI0;Q06830;A0A0A0MRQ5	A0A0A0MSI0;Q06830	Peroxiredoxin-1	PRDX1	PRDX1	14	14	10	55.6	55.6	38	18.976	58.874	-0.143421	-0.315325	0.378512	0.210638
P32119;A6NIW5	P32119	Peroxiredoxin-2	PRDX2	PRDX2	5	4	4	27.8	22.2	22.2	21.892	12.098	-0.97551	-1.03481	-0.771421	NaN
Q13162;H7C3T4;A6NG45;A6NJJ0	Q13162;H7C3T4	Peroxiredoxin-4	PRDX4	PRDX4	9	6	6	36.2	29.2	29.2	30.54	39.418	0.0859685	-0.0492927	0.67726	NaN
P30044	P30044	Peroxiredoxin-5, mitochondrial	PRDX5	PRDX5	9	9	9	37.4	37.4	37.4	22.086	70.953	-0.78687	-0.957412	-0.540778	NaN
P30041	P30041	Peroxiredoxin-6	PRDX6	PRDX6	13	13	13	64.7	64.7	64.7	25.035	58.873	0.0504669	-0.187592	0.282143	0.1644
P78527	P78527	DNA-dependent protein kinase catalytic subunit	PRKDC	PRKDC	14	14	14	4.7	4.7	4.7	469.08	36.86	-0.194179	-0.194179	NaN	NaN
O75569;F8WEG8;G5E9Q4;C9JMM3	O75569;F8WEG8;G5E9Q4;C9JMM3	Interferon-inducible double-stranded RNA-dependent protein kinase activator A	PRKRA	PRKRA	4	4	4	19.5	19.5	19.5	34.404	17.656	-0.22159	-0.141096	NaN	NaN
E9PKG1;H7C2I1;Q99873;E9PIX6;E9PQ98;E9PNR9;H0YDE4;Q9NR22	E9PKG1;H7C2I1;Q99873;E9PIX6;E9PQ98	Protein arginine N-methyltransferase 1	PRMT1	PRMT1	17	17	6	60.6	60.6	17.8	37.709	104.89	-0.445283	-0.751101	-0.329939	NaN
Q9UMS4	Q9UMS4	Pre-mRNA-processing factor 19	PRPF19	PRPF19	9	9	5	29.4	29.4	16.1	55.18	29.305	-0.147681	0.0946415	-0.267896	NaN
O43172	O43172	U4/U6 small nuclear ribonucleoprotein Prp4	PRPF4	PRPF4	3	3	3	7.3	7.3	7.3	58.449	9.3903	-0.0436459	-0.0436459	NaN	NaN
Q6P2Q9;I3L0J9;I3L3Z8;I3L1T8	Q6P2Q9	Pre-mRNA-processing-splicing factor 8	PRPF8	PRPF8	30	30	30	16	16	16	273.6	88.115	0.180403	0.188148	0.140124	NaN
B1ALA9;P60891;B7ZB02;H7C540;A0A0B4J207;P21108;A6NMS2;B1ALA7;D3YTJ7	B1ALA9;P60891;B7ZB02	Ribose-phosphate pyrophosphokinase 1	PRPS1	PRPS1	7	7	2	35.3	35.3	10.6	24.084	17.754	0.807355	1.13383	0.774165	NaN
O75475	O75475	PC4 and SFRS1-interacting protein	PSIP1	PSIP1	3	3	3	6.8	6.8	6.8	60.103	4.8909	0.279293	0.490673	NaN	NaN
P28066	P28066	Proteasome subunit alpha type-5	PSMA5	PSMA5	3	3	3	14.9	14.9	14.9	26.411	15.479	-0.23099	-0.26401	NaN	NaN
O14818;H0Y586;A0A087WYS6;Q8TAA3	O14818;H0Y586;A0A087WYS6;Q8TAA3	Proteasome subunit alpha type-7;Proteasome subunit alpha type-7-like	PSMA7;PSMA8	PSMA7	2	2	2	10.5	10.5	10.5	27.887	8.7053	-0.479995	NaN	NaN	NaN
P62191;G3V4X1	P62191	26S protease regulatory subunit 4	PSMC1	PSMC1	3	3	3	12.7	12.7	12.7	49.184	14.553	-0.184949	NaN	NaN	NaN
P35998;C9JLS9	P35998	26S protease regulatory subunit 7	PSMC2	PSMC2	7	7	7	19.9	19.9	19.9	48.633	28.39	0.147697	0.0831112	0.46634	NaN
R4GNH3;P17980;E9PM69;E9PKD5;E9PN50;E9PMD8;E9PLG2	R4GNH3;P17980;E9PM69;E9PKD5;E9PN50;E9PMD8	26S protease regulatory subunit 6A	PSMC3	PSMC3	12	12	12	48.9	48.9	48.9	47.352	75.45	0.339023	0.246104	0.464041	NaN
P43686	P43686	26S protease regulatory subunit 6B	PSMC4	PSMC4	10	10	10	44.7	44.7	44.7	47.366	20.728	0.128161	0.169925	0.246347	NaN
P62195;J3QSA9;J3QQM1;J3QLH6;J3KRP2;J3QSE0;J3QRR3;J3QRW1;Q8NB90	P62195;J3QSA9;J3QQM1;J3QLH6;J3KRP2	26S protease regulatory subunit 8	PSMC5	PSMC5	10	10	10	37.2	37.2	37.2	45.626	59.527	0.236952	0.143655	0.278342	NaN
A0A087X2I1;P62333;H0YJC0;H0YJS8;H0YJX2;H0YJE9;H0YJT1	A0A087X2I1;P62333;H0YJC0;H0YJS8	26S protease regulatory subunit 10B	PSMC6	PSMC6	10	10	10	36.2	36.2	36.2	45.796	44.454	0.707525	0.55159	0.783666	NaN
O00231;J3QRY4	O00231;J3QRY4	26S proteasome non-ATPase regulatory subunit 11	PSMD11	PSMD11	7	7	7	18.7	18.7	18.7	47.463	55.114	0.0728604	0.0728604	-0.231041	NaN
O00232;J3KTJ5;J3KSK1	O00232	26S proteasome non-ATPase regulatory subunit 12	PSMD12	PSMD12	4	4	4	10.5	10.5	10.5	52.904	10.703	-0.086921	1.27435	-0.946055	NaN
Q9UNM6;J3KNQ3;A0A087WUL9;H0YD73;E9PL38	Q9UNM6;J3KNQ3;A0A087WUL9	26S proteasome non-ATPase regulatory subunit 13	PSMD13	PSMD13	3	3	3	11.2	11.2	11.2	42.945	4.4572	-0.00193451	-0.103565	-0.00193451	NaN
O00487;C9JW37	O00487	26S proteasome non-ATPase regulatory subunit 14	PSMD14	PSMD14	4	4	4	25.8	25.8	25.8	34.577	10.473	-0.350964	-0.517978	NaN	NaN
Q13200;H7C1H2;H7C2Q3	Q13200	26S proteasome non-ATPase regulatory subunit 2	PSMD2	PSMD2	13	13	13	17.8	17.8	17.8	100.2	39.13	-0.0323592	0.164014	-0.0889144	NaN
O43242	O43242	26S proteasome non-ATPase regulatory subunit 3	PSMD3	PSMD3	6	6	6	14.6	14.6	14.6	60.977	18.258	-0.136204	-0.0375324	NaN	NaN
P55036;H0Y3Y9;A6PVX3;Q5VWC4	P55036;H0Y3Y9;A6PVX3;Q5VWC4	26S proteasome non-ATPase regulatory subunit 4	PSMD4	PSMD4	2	2	2	11.4	11.4	11.4	40.736	2.8041	-0.426587	NaN	NaN	NaN
Q16401;F2Z3J2	Q16401;F2Z3J2	26S proteasome non-ATPase regulatory subunit 5	PSMD5	PSMD5	3	3	3	6.5	6.5	6.5	56.195	9.2836	-0.425482	-0.273186	-0.597824	NaN
Q15008;C9J0E9;C9J7B7;H7C531	Q15008;C9J0E9	26S proteasome non-ATPase regulatory subunit 6	PSMD6	PSMD6	8	8	8	24.4	24.4	24.4	45.531	31.272	-0.493053	-0.555821	-0.257545	NaN
P51665;H3BNT7;H3BTM8;H3BQV2	P51665;H3BNT7;H3BTM8	26S proteasome non-ATPase regulatory subunit 7	PSMD7	PSMD7	6	6	6	30.6	30.6	30.6	37.025	17.946	-0.0739398	-0.219236	0.190552	NaN
K7EJR3;R4GMR5;P48556;K7EJC1;K7ERW6;K7ENY6	K7EJR3;R4GMR5;P48556;K7EJC1	26S proteasome non-ATPase regulatory subunit 8	PSMD8	PSMD8	3	3	3	13.2	13.2	13.2	28.065	8.2974	-0.0410163	-0.0410163	-0.378588	NaN
F5H7X1;F5H5V4;F5GX23;J3KN29;O00233;F5H169	F5H7X1;F5H5V4;F5GX23;J3KN29;O00233;F5H169	26S proteasome non-ATPase regulatory subunit 9	PSMD9	PSMD9	2	2	2	22.4	22.4	22.4	9.4303	4.194	0.697062	0.697062	NaN	NaN
Q06323;H0YLU2;H0YKK6	Q06323;H0YLU2	Proteasome activator complex subunit 1	PSME1	PSME1	8	8	8	40.2	40.2	40.2	28.723	23.032	-0.512905	-0.512905	0.143524	NaN
A0A087X1Z3;Q9UL46;H0YM70;H0YKU2	A0A087X1Z3;Q9UL46;H0YM70	Proteasome activator complex subunit 2	PSME2	PSME2	4	4	4	25.6	25.6	25.6	29.126	21.541	-0.474873	-0.626691	-0.105737	NaN
Q8WXF1;X6RDA4	Q8WXF1;X6RDA4	Paraspeckle component 1	PSPC1	PSPC1	19	17	17	42.1	41.9	41.9	58.743	254.58	1.42621	1.86505	0.613815	1.4211
A0A0U1RRM4;P26599;A6NLN1;K7EKJ7;A0A0D9SF20;K7EK45;K7ES59;A0A087WU68;A0A087WUW5;K7ELW5	A0A0U1RRM4;P26599;A6NLN1	Polypyrimidine tract-binding protein 1	PTBP1	PTBP1	18	18	15	53.1	53.1	48.8	62.463	222.06	-0.410678	-0.363364	-0.486974	-0.521639
O95758;X6R242	O95758	Polypyrimidine tract-binding protein 3	PTBP3	PTBP3	6	3	3	19.2	14.7	14.7	59.689	3.8026	NaN	NaN	NaN	NaN
Q96EY7;B8ZZQ4;F8WE76	Q96EY7	Pentatricopeptide repeat domain-containing protein 3, mitochondrial	PTCD3	PTCD3	16	16	16	34	34	34	78.549	89.813	-1.01786	-0.77591	-1.15605	-0.520128
A0A087WYT3;Q15185	A0A087WYT3;Q15185	Prostaglandin E synthase 3	PTGES3	PTGES3	2	2	2	18.3	18.3	18.3	19.155	16.806	0.0985543	NaN	0.0985543	NaN
B8ZZQ6;P06454;B8ZZA1;B8ZZW7;H7C2N1	B8ZZQ6;P06454;B8ZZA1;B8ZZW7;H7C2N1	Prothymosin alpha;Prothymosin alpha, N-terminally processed;Thymosin alpha-1	PTMA	PTMA	3	3	3	26.2	26.2	26.2	11.758	34.782	-0.474613	NaN	NaN	NaN
B4DSN5;P18031	B4DSN5;P18031	Tyrosine-protein phosphatase non-receptor type;Tyrosine-protein phosphatase non-receptor type 1	PTPN1	PTPN1	3	3	3	9.7	9.7	9.7	41.26	10.028	-0.914575	-0.914575	NaN	NaN
H0Y6Z7;P10586;H0Y4H1;H0Y7Z9	H0Y6Z7;P10586;H0Y4H1	Receptor-type tyrosine-protein phosphatase F	PTPRF	PTPRF	4	4	4	3.8	3.8	3.8	174.84	9.5786	NaN	NaN	NaN	NaN
J3KQ48;Q9Y3E5	J3KQ48;Q9Y3E5	Peptidyl-tRNA hydrolase 2, mitochondrial	PTRH2	PTRH2	2	2	2	18.9	18.9	18.9	19.325	13.729	-0.353266	-0.353266	NaN	NaN
Q96QR8	Q96QR8	Transcriptional activator protein Pur-beta	PURB	PURB	5	5	5	42.3	42.3	42.3	33.24	19.222	-0.351111	-0.355996	0.0378742	NaN
A0A0B4J2E5;Q15269;A0A096LPI6	A0A0B4J2E5;Q15269;A0A096LPI6	Periodic tryptophan protein 2 homolog	PWP2	PWP2	2	2	2	3.2	3.2	3.2	102.45	3.4021	NaN	NaN	NaN	NaN
Q92626;H7C1W1;H7C300;C9J4I9;H7C3W2	Q92626	Peroxidasin homolog	PXDN	PXDN	38	38	38	30	30	30	165.27	293.89	-1.88662	-1.97347	-1.83218	NaN
A0A087WTV6;Q96C36;J3KR12;A0A087WZR9	A0A087WTV6;Q96C36;J3KR12	Pyrroline-5-carboxylate reductase 2	PYCR2	PYCR2	5	5	5	32.1	32.1	32.1	25.868	22.344	-1.01899	-0.830614	NaN	NaN
P11216;P11217;H0Y4Z6	P11216	Glycogen phosphorylase, brain form	PYGB	PYGB	15	15	10	22.7	22.7	14.7	96.695	41.689	-0.450025	-0.484853	0.301588	NaN
E9PK47;P06737	E9PK47;P06737	Alpha-1,4 glucan phosphorylase;Glycogen phosphorylase, liver form	PYGL	PYGL	10	5	5	16.7	8.5	8.5	94.069	22.417	0.675997	0.561106	1.35423	NaN
P47897;F2Z2V6;A0A0U1RQM8;A0A0U1RQU2;C9J165;A0A0U1RQT0;A0A0U1RRC8;A0A0U1RQX5;A0A0U1RRI9;A0A0U1RQE9;H7C0R3;B4DDN1;A0A1B0GVU9;A0A0U1RQC3;A0A0U1RQL2	P47897;F2Z2V6;A0A0U1RQM8;A0A0U1RQU2;C9J165;A0A0U1RQT0	Glutamine--tRNA ligase	QARS	QARS	5	5	5	9.8	9.8	9.8	87.798	34.955	-0.300324	-0.156547	-0.529281	NaN
Q96PU8;F5GXS8;F5GYM3;F5H5U6;F5H8C8;H0YGD6;H0YG47	Q96PU8;F5GXS8;F5GYM3	Protein quaking	QKI	QKI	3	3	3	11.1	11.1	11.1	37.67	8.9134	-0.170605	NaN	-0.170605	NaN
P61026;H0YLJ8;H0YL94;H0YMN7;H0YNE9;Q92930;P59190	P61026	Ras-related protein Rab-10	RAB10	RAB10	4	3	3	22	16.5	16.5	22.541	13.033	0.455123	0.40969	0.907891	NaN
Q15907;H3BMH2;H3BSC1;P62491;B4DQU5;M0R2D0	Q15907;H3BMH2;H3BSC1;P62491	Ras-related protein Rab-11B;Ras-related protein Rab-11A	RAB11B;RAB11A	RAB11B	10	10	10	54.1	54.1	54.1	24.488	46.523	0.496513	0.274411	0.691713	NaN
P61106;X6RFL8	P61106;X6RFL8	Ras-related protein Rab-14	RAB14	RAB14	4	4	4	24.7	24.7	24.7	23.897	10.474	-0.0454612	-0.0454612	NaN	NaN
P62820;E7END7	P62820;E7END7	Ras-related protein Rab-1A	RAB1A	RAB1A	7	2	2	48.8	18.5	18.5	22.677	7.0931	0.818114	0.62499	NaN	NaN
Q9H0U4;E9PLD0;Q92928	Q9H0U4;E9PLD0;Q92928	Ras-related protein Rab-1B;Putative Ras-related protein Rab-1C	RAB1B;RAB1C	RAB1B	9	9	4	56.2	56.2	33.3	22.171	116.21	0.745108	0.772477	0.775514	NaN
P61019;E9PKL7;H7C125	P61019;E9PKL7;H7C125	Ras-related protein Rab-2A	RAB2A	RAB2A	4	4	3	22.6	22.6	16.5	23.545	14.579	0.272262	0.272262	0.601506	NaN
P61020	P61020	Ras-related protein Rab-5B	RAB5B	RAB5B	5	2	2	27	12.1	12.1	23.707	3.8265	NaN	NaN	NaN	NaN
P51148;K7ERI8;K7ERQ8;F8VVK3;K7ENY4;F8VVZ0;F8VUA5;F8VWU4;K7EIP6;F8WCY6;F8WD79;F8VPW9;F8VSF8;F8VWZ7	P51148;K7ERI8;K7ERQ8;F8VVK3;K7ENY4	Ras-related protein Rab-5C	RAB5C	RAB5C	7	7	4	42.1	42.1	27.3	23.482	53.463	0.201383	0.0918014	0.263876	NaN
P20340;F5H3K7;C9JU14;F5GX61;J3KR73;Q9NRW1;C9JB90;Q14964	P20340;F5H3K7	Ras-related protein Rab-6A	RAB6A	RAB6A	5	5	5	21.6	21.6	21.6	23.593	40.903	0.833659	0.755229	0.833659	NaN
P51149;C9J592;C9J8S3;C9IZZ0;C9J4V0;C9J4S4;C9J7D1	P51149;C9J592;C9J8S3;C9IZZ0;C9J4V0	Ras-related protein Rab-7a	RAB7A	RAB7A	7	7	7	41.1	41.1	41.1	23.489	43.757	0.226015	0.138159	0.241352	0.301588
P63000	P63000	Ras-related C3 botulinum toxin substrate 1	RAC1	RAC1	4	4	2	18.2	18.2	7.8	21.45	18.218	0.224905	-0.167539	0.371392	NaN
Q9P0K7	Q9P0K7	Ankycorbin	RAI14	RAI14	8	8	8	10.6	10.6	10.6	110.04	22.407	-0.462038	-0.462038	NaN	NaN
P11233;H7C3P7;C9JPE8;C9JYR1;C9JQB3;F8WEQ6	P11233;H7C3P7	Ras-related protein Ral-A	RALA	RALA	6	6	2	37.4	37.4	14.1	23.567	20.948	1.37262	1.34193	1.58712	NaN
Q9UKM9;Q5QPL9;Q5QPM1;Q5QPM0;Q5QPM2	Q9UKM9;Q5QPL9;Q5QPM1;Q5QPM0	RNA-binding protein Raly	RALY	RALY	15	15	15	70.9	70.9	70.9	32.463	122.32	0.349592	0.40806	0.386149	0.0626744
B5MDF5;P62826;J3KQE5;F5H018;H0YFC6;B4DV51;A0A087X0W0	B5MDF5;P62826;J3KQE5;F5H018;H0YFC6	GTP-binding nuclear protein Ran	RAN	RAN	8	8	8	35.2	35.2	35.2	26.224	106.36	0.487795	0.350384	0.587653	NaN
F6WQW2;P43487;C9JXG8;C9JJ34;C9JGV6;C9JDM3;C9JIC6	F6WQW2;P43487;C9JXG8;C9JJ34;C9JGV6;C9JDM3	Ran-specific GTPase-activating protein	RANBP1	RANBP1	4	4	4	19.4	19.4	19.4	31.904	12.507	0.311038	0.517225	0.158725	NaN
P46060;H0Y4Q3;B0QYT5;B0QYT4	P46060;H0Y4Q3	Ran GTPase-activating protein 1	RANGAP1	RANGAP1	4	4	4	8.5	8.5	8.5	63.541	14.061	-0.0215261	0.124063	NaN	NaN
P62834;P61224;F5H4H0;F5GYH7;F5H077;F5GWU8;F5H491;F5H0B7;F5H500;F5H6R7;F5H004;A0A075B6Q0;F5GYB5;F5GX62;E7ESV4;F5H7Y6;A0A0J9YXB3;A6NIZ1;F8WBC0;F5H823;B7ZB78;F5GZG1	P62834;P61224;F5H4H0;F5GYH7;F5H077;F5GWU8;F5H491;F5H0B7;F5H500;F5H6R7;F5H004;A0A075B6Q0;F5GYB5;F5GX62;E7ESV4;F5H7Y6;A0A0J9YXB3;A6NIZ1	Ras-related protein Rap-1A;Ras-related protein Rap-1b;Ras-related protein Rap-1b-like protein	RAP1A;RAP1B	RAP1A	4	4	4	18.5	18.5	18.5	20.987	18.104	0.569005	0.574441	0.723777	NaN
P61225;F6U784;Q9Y3L5;P10114	P61225;F6U784;Q9Y3L5;P10114	Ras-related protein Rap-2b;Ras-related protein Rap-2c;Ras-related protein Rap-2a	RAP2B;RAP2A;RAP2C	RAP2B	2	2	2	12.6	12.6	12.6	20.504	7.3635	-0.993293	-0.993293	NaN	NaN
P54136;E5RJM9;E5RH09	P54136	Arginine--tRNA ligase, cytoplasmic	RARS	RARS	13	13	13	23.8	23.8	23.8	75.378	38.62	-0.0307519	0.0229004	NaN	NaN
Q09028;H0YEU5;H0YCT5;H0YF10;H0YDK2;Q5JP02;E9PNS2;E9PIC4;E9PNS6	Q09028;H0YEU5;H0YCT5;H0YF10;H0YDK2;Q5JP02	Histone-binding protein RBBP4	RBBP4;RBBP7	RBBP4	4	4	2	13.4	13.4	9.6	47.655	12.8	0.164014	0.164014	0.197362	NaN
Q9NTZ6	Q9NTZ6	RNA-binding protein 12	RBM12	RBM12	2	2	2	3	3	3	97.394	4.0075	-0.186377	NaN	-0.186377	NaN
Q8IXT5;B9ZVT1;E5RJW8;E5RHG1;E5RJ83;E5RJV8	Q8IXT5;B9ZVT1	RNA-binding protein 12B	RBM12B	RBM12B	20	20	20	22.6	22.6	22.6	118.1	77.19	-0.314751	-0.199786	-0.380108	NaN
Q96I25;Q5W011;Q5W010;H0Y6J6;Q5W012	Q96I25;Q5W011;Q5W010	Splicing factor 45	RBM17	RBM17	16	16	16	42.6	42.6	42.6	44.961	166.89	-0.328163	-0.0810643	-0.361083	-1.0687
P98179	P98179	RNA-binding protein 3	RBM3	RBM3	5	5	5	50.3	50.3	50.3	17.17	114.97	-0.0337615	0.313826	-0.101861	-0.550064
A0A0U1RQH7;H0Y4X3;G3XAC6;Q14498;A0A0U1RQW2;Q5QP23;A0A087X122;Q5QP22	A0A0U1RQH7;H0Y4X3;G3XAC6;Q14498;A0A0U1RQW2	RNA-binding protein 39	RBM39	RBM39	5	5	5	24.9	24.9	24.9	26.698	23.55	-0.428469	-0.355461	-0.642504	NaN
Q9BWF3;E9PB51;Q9BQ04;E9PLB0;E9PM61;D6R9K7;U3KQD5;J3QRR5	Q9BWF3;E9PB51;Q9BQ04;E9PLB0;E9PM61;D6R9K7;U3KQD5;J3QRR5	RNA-binding protein 4;RNA-binding protein 4B	RBM4;RBM4B	RBM4	6	6	6	22.8	22.8	22.8	40.313	26.604	0.00820001	0.137504	0.0869196	NaN
Q8IUH3;H7BZE0;H7C476	Q8IUH3;H7BZE0;H7C476	RNA-binding protein 45	RBM45	RBM45	2	2	2	6.3	6.3	6.3	53.502	8.0294	0.211012	0.264717	0.140648	NaN
P78332;F8WCA5;E9PGM9	P78332;F8WCA5;E9PGM9	RNA-binding protein 6	RBM6	RBM6	6	6	6	7.7	7.7	7.7	128.64	10.99	-0.792032	NaN	-0.792032	NaN
F5GXV8;F5GY08;J3KPD3;Q9Y580;F5H606;I3L521;F5H674;G3V1T9	F5GXV8;F5GY08;J3KPD3;Q9Y580;F5H606;I3L521	RNA-binding protein 7	RBM7	RBM7	3	3	3	24.8	24.8	24.8	16.496	13.128	-0.740023	-0.4935	-1.20749	NaN
P38159;H3BT71;H0Y6E7;H3BUY5;H3BR27;H3BNC1;O75526;Q8IZ40;Q8N7X1	P38159;H3BT71;H0Y6E7;H3BUY5	RNA-binding motif protein, X chromosome;RNA-binding motif protein, X chromosome, N-terminally processed	RBMX	RBMX	30	30	11	60.9	60.9	26.6	42.331	323.31	-0.345381	-0.267219	-0.590745	-0.508588
Q96E39;A0A1B0GUK8	Q96E39	RNA binding motif protein, X-linked-like-1	RBMXL1	RBMXL1	23	4	4	49.7	9.2	9.2	42.141	6.1401	-1.24835	NaN	NaN	NaN
P18754;C9JW69;C9JRH2;C9JMJ4;C9J3R0;C9JQZ4	P18754;C9JW69;C9JRH2;C9JMJ4;C9J3R0;C9JQZ4	Regulator of chromosome condensation	RCC1	RCC1	12	12	12	45.4	45.4	45.4	44.969	94.056	0.0791562	-0.0288372	0.24732	NaN
Q9P258	Q9P258	Protein RCC2	RCC2	RCC2	4	4	4	6.3	6.3	6.3	56.084	6.0762	-0.0526705	-0.373252	NaN	NaN
Q8TC12;G3V2G6;H0YIZ8;G3V234	Q8TC12;G3V2G6	Retinol dehydrogenase 11	RDH11	RDH11	3	3	3	14.8	14.8	14.8	35.386	6.3031	0.180021	-0.212969	0.53037	NaN
P46063;F5H4P4;F5H3W0;F5H2L2;F8WA66;F8WD97	P46063	ATP-dependent DNA helicase Q1	RECQL	RECQL	3	3	3	5.5	5.5	5.5	73.457	7.5356	0.66939	0.753605	0.738033	NaN
C9J931;Q15382	C9J931;Q15382	GTP-binding protein Rheb	RHEB	RHEB	2	2	2	32.9	32.9	32.9	8.6739	8.9359	NaN	NaN	NaN	NaN
E9PMJ3;E9PLZ3;E9PIM9;P13489;E9PMA9;E9PMN0;E9PIK5	E9PMJ3;E9PLZ3;E9PIM9;P13489;E9PMA9;E9PMN0;E9PIK5	Ribonuclease inhibitor	RNH1	RNH1	2	2	2	13.8	13.8	13.8	20.475	7.8979	0.330788	0.126048	0.535555	NaN
O43148;K7EP06;K7ERH6	O43148;K7EP06	mRNA cap guanine-N7 methyltransferase	RNMT	RNMT	9	9	9	26.5	26.5	26.5	54.843	62.651	0.746227	0.746227	1.05388	NaN
X6RLP6;Q96LT9	X6RLP6;Q96LT9	RNA-binding protein 40	RNPC3	RNPC3	2	2	2	13	13	13	20.364	2.4646	NaN	NaN	NaN	NaN
Q5VXN0;Q9H7B2	Q5VXN0;Q9H7B2	Ribosome production factor 2 homolog	RPF2	RPF2	2	2	2	8.4	8.4	8.4	24.605	4.0288	-0.348647	-0.348647	NaN	NaN
F8W7C6;A0A087WV22;X1WI28;P27635;H7C123;H7C2C5;Q96L21	F8W7C6;A0A087WV22;X1WI28;P27635;H7C123;H7C2C5;Q96L21	60S ribosomal protein L10;60S ribosomal protein L10-like	RPL10;RPL10L	RPL10	3	3	3	22.7	22.7	22.7	18.565	3.8523	-0.492728	-0.492728	NaN	NaN
P62906	P62906	60S ribosomal protein L10a	RPL10A	RPL10A	6	6	6	27.6	27.6	27.6	24.831	17.982	0.0640551	-0.0536434	0.0426443	NaN
P62913;Q5VVC8;Q5VVC9	P62913;Q5VVC8	60S ribosomal protein L11	RPL11	RPL11	5	5	5	28.1	28.1	28.1	20.252	37.936	-0.303258	0.0216219	-0.315576	NaN
P30050	P30050	60S ribosomal protein L12	RPL12	RPL12	4	4	4	33.9	33.9	33.9	17.818	17.959	0.115166	-0.624065	0.306846	NaN
P26373;J3QSB4;H3BTH3	P26373;J3QSB4	60S ribosomal protein L13	RPL13	RPL13	6	6	6	29.4	29.4	29.4	24.261	58.833	-0.561047	-0.319082	-1.10793	NaN
P40429;Q8J015;M0QYS1;Q6NVV1;M0QZU1;A0A096LPE0	P40429;Q8J015;M0QYS1;Q6NVV1	60S ribosomal protein L13a;Putative 60S ribosomal protein L13a protein RPL13AP3	RPL13A;RPL13a;RPL13AP3	RPL13A	3	3	3	14.8	14.8	14.8	23.577	10.457	0.0989585	0.0989585	NaN	NaN
E7EPB3;P50914	E7EPB3;P50914	60S ribosomal protein L14	RPL14	RPL14	3	3	3	28.2	28.2	28.2	14.558	10.038	-0.412808	-0.412808	NaN	NaN
E7EQV9;P61313;E7EX53;E7ENU7;E7ERA2	E7EQV9;P61313;E7EX53;E7ENU7	Ribosomal protein L15;60S ribosomal protein L15	RPL15	RPL15	4	4	4	24.1	24.1	24.1	20.51	35.123	-0.0856192	-0.168188	-0.0512497	NaN
J3KRB3;A0A087WWH0;J3QS96;A0A087WXM6;J3QQT2;J3KRX5;A0A0A6YYL6;P18621;A0A087WY81;J3QLC8;A0A0A0MRF8;J3KSJ0	J3KRB3;A0A087WWH0;J3QS96;A0A087WXM6;J3QQT2;J3KRX5;A0A0A6YYL6;P18621;A0A087WY81;J3QLC8;A0A0A0MRF8;J3KSJ0	60S ribosomal protein L17	RPL17;RPL17-C18orf32	RPL17	4	4	4	34.9	34.9	34.9	14.894	9.9167	-0.656103	-0.373645	-1.17488	NaN
G3V203;J3QQ67;Q07020;F8VUA6;H0YHA7;F8VYV2;A0A075B7A0;F8VXR6	G3V203;J3QQ67;Q07020;F8VUA6;H0YHA7;F8VYV2;A0A075B7A0	60S ribosomal protein L18	RPL18	RPL18	5	5	5	32.9	32.9	32.9	18.756	62.71	-0.85504	-0.0877487	-1.89652	NaN
J3QR09;J3KTE4;P84098;J3QL15	J3QR09;J3KTE4;P84098;J3QL15	Ribosomal protein L19;60S ribosomal protein L19	RPL19	RPL19	2	2	2	13.5	13.5	13.5	23.134	19.044	-0.63245	-0.110122	-0.834287	NaN
P46778;G3V1B3;M0R181	P46778;G3V1B3;M0R181	60S ribosomal protein L21	RPL21	RPL21	3	3	3	20.6	20.6	20.6	18.565	7.0374	-0.579361	0.10916	-0.579361	NaN
P62829;C9JD32;B9ZVP7;J3KT29;J3KTJ3	P62829;C9JD32;B9ZVP7;J3KT29	60S ribosomal protein L23	RPL23	RPL23	5	5	5	40	40	40	14.865	33.146	-0.434422	-0.279616	-0.544729	NaN
H7BY10;K7EJV9;K7ERT8;A8MUS3;P62750;K7EMA7	H7BY10;K7EJV9;K7ERT8;A8MUS3;P62750;K7EMA7	60S ribosomal protein L23a	RPL23A	RPL23A	7	7	7	41.8	41.8	41.8	17.692	19.836	0.453333	-0.409374	0.827006	0.00187429
C9JXB8;C9JNW5;P83731	C9JXB8;C9JNW5;P83731	60S ribosomal protein L24	RPL24	RPL24	2	2	2	17.4	17.4	17.4	14.369	5.2399	-0.7325	-0.312527	-1.15248	NaN
J3KTJ8;J3QRI7;J3QQQ9;J3QQV1;E5RIT6;J3QRC4;Q9UNX3;P61254;E5RHH1;J3KSS0;J3KS10	J3KTJ8;J3QRI7;J3QQQ9;J3QQV1;E5RIT6;J3QRC4;Q9UNX3;P61254;E5RHH1;J3KSS0	60S ribosomal protein L26-like 1;60S ribosomal protein L26	RPL26;RPL26L1	RPL26	5	5	5	34.4	34.4	34.4	11.498	10.381	-0.591506	-0.229162	-0.920325	NaN
P61353;K7ELC7;K7EQQ9;K7ERY7	P61353;K7ELC7;K7EQQ9	60S ribosomal protein L27	RPL27	RPL27	7	7	7	45.6	45.6	45.6	15.798	35.91	-0.400339	-0.279967	-0.657855	-0.151186
E9PJD9;E9PLL6;P46776;E9PLX7	E9PJD9;E9PLL6;P46776;E9PLX7	60S ribosomal protein L27a	RPL27A	RPL27A	2	2	2	25.3	25.3	25.3	10.127	6.2174	-0.659768	-0.232464	-1.14484	NaN
H0YLP6;H0YMF4;H0YKD8;P46779	H0YLP6;H0YMF4;H0YKD8;P46779	60S ribosomal protein L28	RPL28	RPL28	3	3	3	36	36	36	9.657	7.998	-0.670406	-0.098382	-1.24243	NaN
P39023;G5E9G0;B5MCW2;H7C422;H7C3M2;F8WCR1	P39023;G5E9G0;B5MCW2;H7C422	60S ribosomal protein L3	RPL3	RPL3	8	8	8	26.6	26.6	26.6	46.108	53.674	-0.211548	-0.199338	-1.1047	NaN
E5RI99;P62888;E5RJH3;A0A0C4DH44;A0A0B4J213	E5RI99;P62888	60S ribosomal protein L30	RPL30	RPL30	5	5	5	42.1	42.1	42.1	12.656	31.772	0.301822	NaN	0.390888	NaN
P62899;H7C2W9;C9JU56;B7Z4E3;B7Z4C8;B8ZZK4	P62899;H7C2W9;C9JU56;B7Z4E3;B7Z4C8	60S ribosomal protein L31	RPL31	RPL31	3	3	3	26.4	26.4	26.4	14.463	24.747	-0.471269	-0.0667749	-0.840448	NaN
P49207	P49207	60S ribosomal protein L34	RPL34	RPL34	3	3	3	20.5	20.5	20.5	13.293	8.1419	-0.182639	-0.0512347	-0.240588	NaN
P42766;F2Z388	P42766;F2Z388	60S ribosomal protein L35	RPL35	RPL35	4	4	4	29.3	29.3	29.3	14.551	45.875	-0.356513	-0.0581425	-0.54208	NaN
P18077;F8WBS5;F8WB72;C9K025	P18077;F8WBS5;F8WB72;C9K025	60S ribosomal protein L35a	RPL35A	RPL35A	4	4	4	21.8	21.8	21.8	12.538	6.3515	-0.272245	-0.148417	NaN	NaN
Q9Y3U8;J3QSB5;J3KTD3	Q9Y3U8;J3QSB5	60S ribosomal protein L36	RPL36	RPL36	4	4	4	30.5	30.5	30.5	12.254	16.728	-0.31554	-0.319316	-0.391872	NaN
P63173;J3KT73;J3QL01;J3KSP2	P63173;J3KT73;J3QL01	60S ribosomal protein L38	RPL38	RPL38	3	3	3	50	50	50	8.2178	13.658	-0.29635	-0.293483	-0.29635	NaN
P36578;H3BM89;H3BTP7;H3BU31	P36578;H3BM89	60S ribosomal protein L4	RPL4	RPL4	11	11	11	27.4	27.4	27.4	47.697	35.755	-0.484449	-0.443575	-0.88502	NaN
P46777;Q5T7N0	P46777	60S ribosomal protein L5	RPL5	RPL5	8	8	8	29	29	29	34.362	40.259	0.137766	0.1396	0.0945063	NaN
Q02878;F8VZ45;U3KQR5;F8VR69;F8VZA3;F8VWR1;F8VU16	Q02878	60S ribosomal protein L6	RPL6	RPL6	11	11	11	40.3	40.3	40.3	32.728	61.249	-0.898888	-0.283949	-2.01508	NaN
P18124;A8MUD9;C9JIJ5	P18124;A8MUD9	60S ribosomal protein L7	RPL7	RPL7	9	9	9	40.3	40.3	40.3	29.225	40.112	-0.545066	-0.0403337	-1.59479	NaN
P62424;Q5T8U3;Q5T8U2	P62424;Q5T8U3	60S ribosomal protein L7a	RPL7A	RPL7A	13	13	13	41	41	41	29.995	99.793	-0.445008	-0.449454	-0.464445	-0.973157
P62917;E9PP36;E9PKZ0;E9PKU4;G3V1A1	P62917;E9PP36;E9PKZ0;E9PKU4	60S ribosomal protein L8	RPL8	RPL8	5	5	5	19.1	19.1	19.1	28.024	18.397	-0.888167	-0.888167	-0.512596	NaN
D6RAN4;P32969;H0Y9V9;E7ESE0;H0Y9R4	D6RAN4;P32969;H0Y9V9;E7ESE0	60S ribosomal protein L9	RPL9	RPL9	5	5	5	28.2	28.2	28.2	20.775	34.828	-0.126439	0.164915	-0.404496	NaN
P05388;F8VU65;F8VWS0;F8VPE8;G3V210;F8VW21;Q8NHW5;F8VQY6;F8VRK7;F8VS58;F8VZS0;F8VWV4;F8W1K8	P05388;F8VU65;F8VWS0;F8VPE8;G3V210;F8VW21;Q8NHW5;F8VQY6;F8VRK7	60S acidic ribosomal protein P0;60S acidic ribosomal protein P0-like	RPLP0;RPLP0P6	RPLP0	7	7	7	34.1	34.1	34.1	34.273	33.25	-0.0415953	-0.094418	0.120086	NaN
P04843;B7Z4L4;F8WF32	P04843;B7Z4L4	Dolichyl-diphosphooligosaccharide--protein glycosyltransferase subunit 1	RPN1	RPN1	11	11	11	25.5	25.5	25.5	68.569	87.87	-0.0937405	-0.695839	0.289952	NaN
P04844;Q5JYR7;F2Z3K5;Q5JYR4	P04844	Dolichyl-diphosphooligosaccharide--protein glycosyltransferase subunit 2	RPN2	RPN2	5	5	5	17.1	17.1	17.1	69.283	29.533	-0.214056	-0.458029	0.232538	NaN
P46783;F6U211;S4R435;Q9NQ39	P46783;F6U211;S4R435;Q9NQ39	40S ribosomal protein S10;Putative 40S ribosomal protein S10-like	RPS10;RPS10-NUDT3;RPS10P5	RPS10	4	4	4	23.6	23.6	23.6	18.898	47.653	-0.0298679	0.382944	-0.233956	-0.555312
M0QZC5;P62280;M0R1H6	M0QZC5;P62280;M0R1H6	40S ribosomal protein S11	RPS11	RPS11	4	4	4	28.8	28.8	28.8	13.997	8.6131	-0.0749424	0.254231	-0.580375	NaN
P25398	P25398	40S ribosomal protein S12	RPS12	RPS12	3	3	3	34.1	34.1	34.1	14.515	44.467	0.18574	0.322505	0.144699	-0.105271
P62277;J3KMX5;E9PS50	P62277;J3KMX5	40S ribosomal protein S13	RPS13	RPS13	8	8	8	49.7	49.7	49.7	17.222	30.565	-0.551353	-0.0709362	-0.654149	NaN
K7ELC2;P62841;K7EM56;A0A0B4J2B4;K7EJ78;S4R417;K7EQJ5;S4R456	K7ELC2;P62841;K7EM56;A0A0B4J2B4;K7EJ78;S4R417;K7EQJ5	40S ribosomal protein S15	RPS15	RPS15	3	3	3	40.1	40.1	40.1	17.723	4.8713	-0.0170958	-0.0170958	NaN	NaN
I3L3P7;P62244;I3L246;H3BN98;H3BV27;H3BT37;I3L303;H3BVC7	I3L3P7;P62244;I3L246;H3BN98	40S ribosomal protein S15a	RPS15A	RPS15A	4	4	4	41	41	41	11.477	9.9327	-0.026543	0.139208	-0.498199	NaN
M0R3H0;M0R210;P62249;A0A087WZ27;M0QX76;M0R1M5;Q6IPX4	M0R3H0;M0R210;P62249;A0A087WZ27;M0QX76;M0R1M5;Q6IPX4	40S ribosomal protein S16	RPS16;ZNF90	RPS16	6	6	6	51	51	51	11.075	30.979	0.523662	0.924784	-0.381855	-0.610984
P08708;H0YN88;A0A075B716;H0YN73	P08708;H0YN88;A0A075B716	40S ribosomal protein S17	RPS17	RPS17	4	4	4	48.1	48.1	48.1	15.55	49.593	-0.143293	0.102053	-0.0626405	NaN
P62269;A0A0G2JQH2;Q5GGW2;J3JS69	P62269;A0A0G2JQH2;Q5GGW2	40S ribosomal protein S18	RPS18	RPS18	8	8	8	40.1	40.1	40.1	17.718	54.516	0.055751	0.399882	-0.236911	NaN
P39019;M0R2L9;M0QXK4;M0QYF7;M0R140;A0A075B6E2	P39019;M0R2L9;M0QXK4;M0QYF7;M0R140	40S ribosomal protein S19	RPS19	RPS19	7	7	7	31	31	31	16.06	34.323	0.0905825	0.313014	-0.0395921	-0.0701484
P15880;H0YEN5;E9PQD7;E9PMM9;I3L404;E9PPT0;E9PM36;H3BNG3;H0YE27	P15880;H0YEN5;E9PQD7	40S ribosomal protein S2	RPS2	RPS2	9	9	9	34.5	34.5	34.5	31.324	50.539	0.140517	0.692695	-0.063575	NaN
P60866;E5RIP1;E5RJX2;G3XAN0	P60866;E5RIP1;E5RJX2	40S ribosomal protein S20	RPS20	RPS20	3	3	3	22.7	22.7	22.7	13.373	7.367	0.00647756	0.1038	-0.15494	NaN
Q8WVC2;P63220;Q9BYK1;Q9BYK2	Q8WVC2;P63220;Q9BYK1	40S ribosomal protein S21	RPS21	RPS21	5	5	5	65.4	65.4	65.4	8.85	17.093	-0.0682716	-0.0682716	NaN	NaN
P62266;D6RD47	P62266;D6RD47	40S ribosomal protein S23	RPS23	RPS23	3	3	3	35.7	35.7	35.7	15.807	9.945	-0.423933	-0.0125773	-0.932471	NaN
E7ETK0;A0A087WUS0;P62847	E7ETK0;A0A087WUS0;P62847	40S ribosomal protein S24	RPS24	RPS24	3	3	3	26.7	26.7	26.7	15.197	7.1969	-0.322614	-0.0957587	-0.848609	NaN
P62851	P62851	40S ribosomal protein S25	RPS25	RPS25	5	5	5	29.6	29.6	29.6	13.742	19.696	0.132774	0.193961	0.218471	-0.0803777
P62854;Q5JNZ5	P62854;Q5JNZ5	40S ribosomal protein S26;Putative 40S ribosomal protein S26-like 1	RPS26;RPS26P11	RPS26	2	2	2	20.9	20.9	20.9	13.015	7.4342	-0.0359193	NaN	-0.882465	NaN
P62979;J3QS39;J3QTR3;F5H6Q2;F5GYU3;F5H2Z3;F5H265;B4DV12;F5H388;F5H747;F5GXK7;J3QKN0;Q5PY61;Q96C32;P62987;P0CG47;P0CG48;M0R1V7;M0R1M6;M0R2S1;J3QSA3;F5GZ39	P62979;J3QS39;J3QTR3;F5H6Q2;F5GYU3;F5H2Z3;F5H265;B4DV12;F5H388;F5H747;F5GXK7;J3QKN0;Q5PY61;Q96C32;P62987;P0CG47;P0CG48;M0R1V7;M0R1M6;M0R2S1	Ubiquitin-40S ribosomal protein S27a;Ubiquitin;40S ribosomal protein S27a;Ubiquitin-60S ribosomal protein L40;Ubiquitin;60S ribosomal protein L40;Polyubiquitin-B;Ubiquitin;Polyubiquitin-C;Ubiquitin	RPS27A;UBB;UBC;UBA52	RPS27A	5	5	5	42.3	42.3	42.3	17.965	88.193	-0.197881	-0.287906	0.00891709	-0.360212
P62857	P62857	40S ribosomal protein S28	RPS28	RPS28	2	2	2	30.4	30.4	30.4	7.8409	7.61	-0.0367626	0.205643	-0.0943718	NaN
P23396;E9PL09;E9PPU1;H0YEU2;F2Z2S8;H0YCJ7;H0YF32;E9PQ96;E9PJH4;E9PK82;E9PSF4;E9PQX2;H0YES8	P23396;E9PL09;E9PPU1;H0YEU2;F2Z2S8;H0YCJ7	40S ribosomal protein S3	RPS3	RPS3	16	16	16	70.4	70.4	70.4	26.688	63.731	0.285698	0.499068	-0.111259	-0.523007
P61247;D6RG13;D6RAT0;D6RB09;E9PFI5;H0Y9Y4;D6R9B6;H0Y8L7;D6RED7;D6RAS7;D6RGE0;D6RI02	P61247;D6RG13;D6RAT0;D6RB09;E9PFI5;H0Y9Y4;D6R9B6;H0Y8L7	40S ribosomal protein S3a	RPS3A	RPS3A	9	9	9	39.8	39.8	39.8	29.945	75.485	-0.172213	0.0695647	-0.236724	NaN
P62701;C9JEH7;Q8TD47;P22090	P62701	40S ribosomal protein S4, X isoform	RPS4X	RPS4X	11	11	11	41.8	41.8	41.8	29.597	39.98	-0.449001	0.1133	-0.698974	NaN
M0R0F0;P46782;M0R0R2;M0QZN2	M0R0F0;P46782;M0R0R2;M0QZN2	40S ribosomal protein S5;40S ribosomal protein S5, N-terminally processed	RPS5	RPS5	7	7	7	41.5	41.5	41.5	22.391	20.875	0.0219061	-0.126187	0.263275	NaN
P62753;A2A3R7;A2A3R5	P62753;A2A3R7;A2A3R5	40S ribosomal protein S6	RPS6	RPS6	5	5	5	25.7	25.7	25.7	28.68	21.761	-0.852902	-0.246224	-1.91512	NaN
P62081;B5MCP9	P62081;B5MCP9	40S ribosomal protein S7	RPS7	RPS7	7	7	7	36.6	36.6	36.6	22.127	25.016	-0.102434	-0.0183811	-0.614271	NaN
Q5JR95;P62241	Q5JR95;P62241	40S ribosomal protein S8	RPS8	RPS8	7	7	7	42	42	42	21.879	52.839	-0.324527	-0.187609	-1.56927	NaN
A0A024R4M0;P46781;B5MCT8;C9JM19;F2Z3C0;A8MXK4	A0A024R4M0;P46781;B5MCT8;C9JM19	40S ribosomal protein S9	RPS9	RPS9	8	8	8	36.1	36.1	36.1	22.591	19.629	-0.174768	0.0550568	-0.485499	NaN
C9J9K3;A0A0C4DG17;P08865;F8WD59	C9J9K3;A0A0C4DG17;P08865;F8WD59	40S ribosomal protein SA	RPSA	RPSA	11	11	11	61.6	61.6	61.6	29.404	166.79	0.0179219	0.0297002	-0.0642536	0.421048
E9PK85;P62070;P10301	E9PK85;P62070;P10301	Ras-related protein R-Ras2;Ras-related protein R-Ras	RRAS2;RRAS	RRAS2	2	2	2	16.9	16.9	16.9	19.569	10.671	NaN	NaN	NaN	NaN
A0A0A0MRV0;Q9P2E9;A0A087WVV2;F8W7S5;A0A087WU26;A2A2S5;V9GY78	A0A0A0MRV0;Q9P2E9;A0A087WVV2;F8W7S5	Ribosome-binding protein 1	RRBP1	RRBP1	19	19	19	19.1	19.1	19.1	152.45	106.3	-1.0092	-0.882571	-1.30461	NaN
P23921	P23921	Ribonucleoside-diphosphate reductase large subunit	RRM1	RRM1	2	2	2	6.4	6.4	6.4	90.069	3.4183	0.960734	1.28522	0.550113	NaN
O43818	O43818	U3 small nucleolar RNA-interacting protein 2	RRP9	RRP9	2	2	2	4.2	4.2	4.2	51.84	3.1515	NaN	NaN	NaN	NaN
J3QSV6;O76021;I3L3U9;I3L3C4;I3L234	J3QSV6;O76021;I3L3U9;I3L3C4	Ribosomal L1 domain-containing protein 1	RSL1D1	RSL1D1	6	6	6	17	17	17	48.208	15.611	-0.889797	-0.889797	NaN	NaN
Q15404	Q15404	Ras suppressor protein 1	RSU1	RSU1	2	2	2	11.9	11.9	11.9	31.54	3.186	-0.0116607	-0.0116607	NaN	NaN
Q9Y3I0	Q9Y3I0	tRNA-splicing ligase RtcB homolog	RTCB	RTCB	25	25	25	53.5	53.5	53.5	55.21	323.31	-0.139697	-0.0848998	-0.283193	-0.141939
A0A0A0MQR2;Q9BY42;A2A2L5	A0A0A0MQR2;Q9BY42;A2A2L5	Protein RTF2 homolog	RTFDC1	RTFDC1	2	2	2	9.2	9.2	9.2	37.531	3.2083	NaN	NaN	NaN	NaN
Q9Y265;E7ETR0;H7C4G5;J3QLR1;H7C4I3	Q9Y265;E7ETR0	RuvB-like 1	RUVBL1	RUVBL1	9	9	9	28.5	28.5	28.5	50.227	64.605	-0.391494	-0.477743	-0.299862	NaN
P60903	P60903	Protein S100-A10	S100A10	S100A10	3	3	3	45.4	45.4	45.4	11.203	46.062	-0.350486	-0.380578	0.0270125	-0.0922633
P31949	P31949	Protein S100-A11;Protein S100-A11, N-terminally processed	S100A11	S100A11	5	5	5	41.9	41.9	41.9	11.74	8.5275	0.230203	-0.00686913	NaN	NaN
Q9HCY8	Q9HCY8	Protein S100-A14	S100A14	S100A14	2	2	2	25	25	25	11.662	12.473	NaN	NaN	NaN	NaN
Q96FQ6	Q96FQ6	Protein S100-A16	S100A16	S100A16	3	3	3	41.7	41.7	41.7	11.801	8.0694	-1.54469	-1.54469	NaN	NaN
R4GN98;P06703	R4GN98;P06703	Protein S100;Protein S100-A6	S100A6	S100A6	2	2	2	17.6	17.6	17.6	9.681	3.8105	-1.55673	NaN	-1.66534	NaN
P31151;Q86SG5	P31151	Protein S100-A7	S100A7	S100A7	3	3	3	22.8	22.8	22.8	11.471	7.2638	NaN	NaN	NaN	NaN
P06702	P06702	Protein S100-A9	S100A9	S100A9	5	5	5	44.7	44.7	44.7	13.242	22.498	NaN	NaN	NaN	NaN
M0QZS6;Q9UBE0;M0QX65;B3KNJ4	M0QZS6;Q9UBE0;M0QX65;B3KNJ4	SUMO-activating enzyme subunit 1;SUMO-activating enzyme subunit 1, N-terminally processed	SAE1	SAE1	4	4	4	23.8	23.8	23.8	29.422	7.4584	0.923187	0.923187	NaN	NaN
Q15424;K7ES42;K7EII0	Q15424	Scaffold attachment factor B1	SAFB	SAFB	17	17	7	21.6	21.6	9.5	102.64	163.23	-0.392137	-0.161573	-0.387883	0.0546401
Q14151	Q14151	Scaffold attachment factor B2	SAFB2	SAFB2	15	5	5	19	7.3	7.3	107.47	21.381	-0.0958975	-0.0516085	-0.0789446	NaN
Q5T5C7;P49591	Q5T5C7;P49591	Serine--tRNA ligase, cytoplasmic	SARS	SARS	4	4	4	9.3	9.3	9.3	61.312	12.807	0.303927	0.303927	NaN	NaN
A0A087X020;Q9Y3A5;F8WE72	A0A087X020;Q9Y3A5;F8WE72	Ribosome maturation protein SBDS	SBDS	SBDS	3	3	3	14.4	14.4	14.4	28.864	5.2735	0.792939	NaN	NaN	NaN
O15127;H3BV04;H3BN93;H3BUB6;H3BPL9	O15127;H3BV04;H3BN93;H3BUB6;H3BPL9	Secretory carrier-associated membrane protein 2	SCAMP2	SCAMP2	2	2	2	9.7	9.7	9.7	36.648	3.171	NaN	NaN	NaN	NaN
J3QL56;O75880	J3QL56;O75880	Protein SCO1 homolog, mitochondrial	SCO1	SCO1	2	2	2	8.9	8.9	8.9	30.178	3.712	-0.0367182	-0.0647817	NaN	NaN
D6RFM5;P31040;A0A087X1I3;H0Y8X1	D6RFM5;P31040;A0A087X1I3	Succinate dehydrogenase [ubiquinone] flavoprotein subunit, mitochondrial	SDHA	SDHA	8	8	8	20.4	20.4	20.4	63.566	36.697	-0.499055	-0.991915	-0.0388212	NaN
A0A087WXX8;A0A087WWT1;P21912	A0A087WXX8;A0A087WWT1;P21912	Succinate dehydrogenase [ubiquinone] iron-sulfur subunit, mitochondrial	SDHB	SDHB	2	2	2	17.9	17.9	17.9	14.143	2.7584	NaN	NaN	NaN	NaN
P55735;A0A0C4DFR6;A8MXL6	P55735;A0A0C4DFR6;A8MXL6	Protein SEC13 homolog	SEC13	SEC13	4	4	4	21.4	21.4	21.4	35.54	24.574	0.0817487	-0.117036	0.195096	NaN
O75396;A0A087X1A9	O75396	Vesicle-trafficking protein SEC22b	SEC22B	SEC22B	3	3	3	20	20	20	24.593	28.462	0.441802	0.389126	0.813278	NaN
Q15436;F5H365;G3V3G5;G3V2R6;G3V4V1;G3V1W4;G3V5X8;G3V4Q2;G3V5K1	Q15436;F5H365	Protein transport protein Sec23A	SEC23A	SEC23A	29	26	26	51.1	48.2	48.2	86.16	200.5	-0.0359933	-0.138616	0.10286	0.0623981
Q15437;Q5QPE2;Q5QPE1	Q15437	Protein transport protein Sec23B	SEC23B	SEC23B	33	33	30	57.6	57.6	54.8	86.478	323.31	-0.0271309	-0.0819955	0.15782	-0.166713
O95486	O95486	Protein transport protein Sec24A	SEC24A	SEC24A	6	6	6	7.2	7.2	7.2	119.75	21.643	-0.0468316	0.103934	-0.275699	NaN
O95487	O95487	Protein transport protein Sec24B	SEC24B	SEC24B	15	15	15	19.4	19.4	19.4	137.42	51.818	-0.134224	0.00561557	-0.267809	NaN
P53992;G5EA31;A0A0U1RR49	P53992;G5EA31	Protein transport protein Sec24C	SEC24C	SEC24C	23	23	22	33.3	33.3	32	118.32	165.91	-0.175012	-0.215881	0.00129784	-0.0576169
O94855;E9PDM8;E9PC44	O94855;E9PDM8;E9PC44	Protein transport protein Sec24D	SEC24D	SEC24D	4	3	3	5.8	4.5	4.5	113.01	14.392	0.119688	NaN	0.379732	NaN
D6REX3;O94979;D6RHZ5;H7BXG7;H0YAB3;H0Y9K1;H0Y8V7;H0Y9T9;H0Y8W8;D6RBT0;D6RHE8;D6RE64;D6RCQ9;H0YAF5	D6REX3;O94979;D6RHZ5;H7BXG7;H0YAB3	Protein transport protein Sec31A	SEC31A	SEC31A	17	17	17	14.3	14.3	14.3	136.22	55.087	-0.0475621	-0.139156	0.0542233	NaN
P60468;S4R3B5	P60468;S4R3B5	Protein transport protein Sec61 subunit beta	SEC61B	SEC61B	2	2	2	26	26	26	9.9743	7.0503	NaN	NaN	NaN	NaN
P60059	P60059	Protein transport protein Sec61 subunit gamma	SEC61G	SEC61G	2	2	2	36.8	36.8	36.8	7.7412	3.8504	NaN	NaN	NaN	NaN
Q99985	Q99985	Semaphorin-3C	SEMA3C	SEMA3C	3	3	3	4.1	4.1	4.1	85.206	6.4706	0.302641	0.134615	0.464041	NaN
A0A024QZX5;A0A087X1N8;P35237	A0A024QZX5;A0A087X1N8;P35237	Serpin B6	SERPINB6	SERPINB6	2	2	2	9.2	9.2	9.2	43.024	5.5677	-0.289334	NaN	-0.289334	NaN
P05121	P05121	Plasminogen activator inhibitor 1	SERPINE1	SERPINE1	3	3	3	10	10	10	45.059	5.6892	0.975337	NaN	0.975337	NaN
P50454;E9PPV6;E9PR70;E9PKH2;E9PK86;E9PMI5;E9PNX1;E9PJH8;E9PIG2;E9PRS3;E9PLA6;E9PQ34;H0YEP8	P50454;E9PPV6;E9PR70;E9PKH2	Serpin H1	SERPINH1	SERPINH1	18	18	18	53.6	53.6	53.6	46.44	178	0.725698	0.368489	0.897163	0.783415
A0A0C4DFV9;A0A087X027;Q01105;P0DME0	A0A0C4DFV9;A0A087X027;Q01105;P0DME0	Protein SET;Protein SETSIP	SET;SETSIP	SET	2	2	2	8.6	8.6	8.6	31.124	4.989	-0.454783	NaN	NaN	NaN
Q15637;F8WEV5;C9J792	Q15637	Splicing factor 1	SF1	SF1	9	9	9	19.4	19.4	19.4	68.329	57.435	-0.541954	-0.144568	-0.905845	NaN
Q15459;H7C1L2;F8WC79;F8WB66	Q15459	Splicing factor 3A subunit 1	SF3A1	SF3A1	9	9	9	17.2	17.2	17.2	88.885	30.129	-0.0666691	-0.081339	-0.242874	NaN
Q12874	Q12874	Splicing factor 3A subunit 3	SF3A3	SF3A3	5	5	5	16.4	16.4	16.4	58.848	14.281	0.0455828	-0.0151846	0.303225	NaN
O75533;B4DGZ4;H7C341;F8WC19	O75533	Splicing factor 3B subunit 1	SF3B1	SF3B1	17	17	17	21.2	21.2	21.2	145.83	46.33	-0.458822	-0.0655967	-1.00474	NaN
Q15393;J3QRB2;J3QL37;I3L4G7;H3BMB0;J3QKV4	Q15393	Splicing factor 3B subunit 3	SF3B3	SF3B3	21	21	21	21.9	21.9	21.9	135.58	90.198	-0.246241	-0.204416	-0.70557	NaN
Q15427;Q5SZ64	Q15427	Splicing factor 3B subunit 4	SF3B4	SF3B4	4	4	4	16.3	16.3	16.3	44.385	19.202	0.307195	0.306262	0.549324	NaN
P23246;H0Y9K7;H0Y9U2	P23246	Splicing factor, proline- and glutamine-rich	SFPQ	SFPQ	33	32	32	49.2	48.1	48.1	76.149	323.31	-0.747148	-0.564819	-1.53692	-0.612726
M0R2P6;Q8TBC3;M0R0S1;M0QZF4;M0R0S2;M0R0E3;M0R204;M0QYB1;M0R2U6;M0QZF2;M0QXA4;M0QYJ9;M0R0K4;M0R1G0;M0QZE8	M0R2P6;Q8TBC3;M0R0S1	SH3KBP1-binding protein 1	SHKBP1	SHKBP1	18	18	15	45.2	45.2	39.4	73.707	122.13	1.71352	1.50584	2.3505	NaN
P34897;H0YIZ0;G3V2Y4;G3V5L0;G3V4W5;G3V2D2;G3V540;P34896	P34897;H0YIZ0;G3V2Y4	Serine hydroxymethyltransferase, mitochondrial;Serine hydroxymethyltransferase	SHMT2	SHMT2	12	12	12	26.6	26.6	26.6	55.992	24.827	1.12095	0.636543	1.22602	NaN
P42285;H0YAC4;H0Y8U3;D6REC7	P42285	Superkiller viralicidic activity 2-like 2	SKIV2L2	SKIV2L2	8	8	8	9	9	9	117.8	32.982	-0.772062	-0.252742	NaN	-1.64986
E5RJR5;P63208;E5RI56;E5RGM3;E7ERH2;F8W8N3	E5RJR5;P63208;E5RI56;E5RGM3;E7ERH2;F8W8N3	S-phase kinase-associated protein 1	SKP1	SKP1	2	2	2	24.5	24.5	24.5	18.72	2.2794	0.2806	0.2806	NaN	NaN
P05141;P12235;V9GYG0;Q9H0C2	P05141	ADP/ATP translocase 2;ADP/ATP translocase 2, N-terminally processed	SLC25A5	SLC25A5	11	11	5	37.9	37.9	19.5	32.852	36.593	-0.559749	-0.260999	-0.871363	NaN
P12236	P12236	ADP/ATP translocase 3;ADP/ATP translocase 3, N-terminally processed	SLC25A6	SLC25A6	9	3	3	31.2	12.8	12.8	32.866	7.8915	-0.304398	0.203013	-1.09443	NaN
Q92504	Q92504	Zinc transporter SLC39A7	SLC39A7	SLC39A7	2	2	2	12.4	12.4	12.4	50.117	35.891	0.0923428	NaN	0.0923428	NaN
F5GZS6;J3KPF3;P08195;H0YFS2;F5H0E2;F5GZI0;F5H867;F5GZR9;H0YFX4	F5GZS6;J3KPF3;P08195	4F2 cell-surface antigen heavy chain	SLC3A2	SLC3A2	12	12	12	32.6	32.6	32.6	64.872	69.13	1.01871	0.476641	1.10949	NaN
Q01650	Q01650	Large neutral amino acids transporter small subunit 1	SLC7A5	SLC7A5	2	2	2	6.3	6.3	6.3	55.01	8.673	0.0485152	0.0473988	NaN	NaN
A0A087WUN7;H0YJ40;G3V4X6;G3V2S9;Q9GZT3;H0YJW7;H0YJI1;H0YJ07;H0YJU7	A0A087WUN7;H0YJ40;G3V4X6;G3V2S9;Q9GZT3;H0YJW7	SRA stem-loop-interacting RNA-binding protein, mitochondrial	SLIRP	SLIRP	3	3	3	39.1	39.1	39.1	10.353	7.026	-0.05954	0.0458623	-0.376601	NaN
Q9NWH9;H0YL55;H7BXE3;H0YLW7;H0YMW8;H0YNF3;H0YMR6;H0YLE6;H0YMM0;H0YKU6;H7C3F4	Q9NWH9;H0YL55;H7BXE3;H0YLW7;H0YMW8;H0YNF3;H0YMR6;H0YLE6	SAFB-like transcription modulator	SLTM	SLTM	4	4	4	4.4	4.4	4.4	117.15	57.704	-0.845832	-0.775243	NaN	NaN
P51531;A0A0U1RQZ9;F6VDE0;A0A0A0MT03;A0A1B0GWA8;A0A1B0GU54;F6RS74	P51531;A0A0U1RQZ9;F6VDE0	Probable global transcription activator SNF2L2	SMARCA2	SMARCA2	7	2	2	5.2	1.8	1.8	181.28	9.7497	0.509138	NaN	NaN	0.126841
A0A0A0MT49;Q9HBD4;P51532;K7EP28;A0A0U1RRF5;A0A0U1RRD6;A0A0U1RRF8;A0A0A0MSS5;F6UH26;A0A0U1RQU0;A0A0U1RR09;F6XE55;A0A0U1RQW7;A0A0U1RRN2;B1ALG1;A0A0U1RR83;A0A0U1RQX3;F6T8Q0;B1ALG2;A0A0U1RR26;A0A0U1RRG6;B4DNT1;B1ALF6	A0A0A0MT49;Q9HBD4;P51532	Transcription activator BRG1	SMARCA4	SMARCA4	23	23	18	19.1	19.1	15.9	188.86	101.1	-0.810106	-0.635517	-0.907062	-1.35071
G5E975;Q12824;A0A0U1RQQ2;B5MCL5;A0A0U1RRB8;C9JTA6;A0A0G2JSE9	G5E975;Q12824;A0A0U1RQQ2;B5MCL5;A0A0U1RRB8;C9JTA6;A0A0G2JSE9	SWI/SNF-related matrix-associated actin-dependent regulator of chromatin subfamily B member 1	SMARCB1	SMARCB1	6	6	6	21.8	21.8	21.8	45.05	33.66	-0.441321	-0.419951	-0.667309	-1.17984
Q92922;F8WE13	Q92922	SWI/SNF complex subunit SMARCC1	SMARCC1	SMARCC1	11	11	9	18.9	18.9	17.4	122.87	99.599	-0.889557	-0.488168	-1.12174	NaN
F8VXC8;Q8TAQ2;F8VZW6	F8VXC8;Q8TAQ2	SWI/SNF complex subunit SMARCC2	SMARCC2	SMARCC2	8	6	6	8.1	6.7	6.7	136.18	16.791	0.335026	0.411318	0.254836	NaN
Q96GM5;F8VUB0;F8VRQ4;F8VZ70;F8VW95;C9JYI7	Q96GM5;F8VUB0;F8VRQ4	SWI/SNF-related matrix-associated actin-dependent regulator of chromatin subfamily D member 1	SMARCD1	SMARCD1	5	4	3	13.2	9.9	8.5	58.232	10.461	-0.498749	-0.0932787	-0.749548	NaN
J3KMX2;B9EGA3;Q92925;J3QWB6	J3KMX2;B9EGA3;Q92925;J3QWB6	SWI/SNF-related matrix-associated actin-dependent regulator of chromatin subfamily D member 2	SMARCD2	SMARCD2	9	9	7	24.6	24.6	18.2	52.238	25.165	-0.45336	-0.435885	-1.13685	NaN
Q969G3;J3QKS7;B4DGM3;K7EMQ8;H7C048;J3KT85;J3QR61;J3QKX6;J3KS99;J3QL66	Q969G3;J3QKS7;B4DGM3;K7EMQ8;H7C048	SWI/SNF-related matrix-associated actin-dependent regulator of chromatin subfamily E member 1	SMARCE1	SMARCE1	10	10	10	32.8	32.8	32.8	46.649	62.05	-0.428081	-0.290692	-0.553426	-0.635181
G8JLG1;Q14683;V9GY57	G8JLG1;Q14683;V9GY57	Structural maintenance of chromosomes protein;Structural maintenance of chromosomes protein 1A	SMC1A	SMC1A	2	2	2	1.8	1.8	1.8	140.86	8.1412	0.107018	0.254715	NaN	NaN
Q9UQE7	Q9UQE7	Structural maintenance of chromosomes protein 3	SMC3	SMC3	2	2	2	2.6	2.6	2.6	141.54	6.8269	NaN	NaN	NaN	NaN
A6NHR9;J3KTL8	A6NHR9;J3KTL8	Structural maintenance of chromosomes flexible hinge domain-containing protein 1	SMCHD1	SMCHD1	5	5	5	3.2	3.2	3.2	226.37	11.556	0.896001	0.924784	NaN	NaN
E7EQZ4;Q16637;B4DP61	E7EQZ4;Q16637;B4DP61	Survival motor neuron protein	SMN1;SMN2	SMN1	2	2	2	10.5	10.5	10.5	31.689	6.0065	NaN	NaN	NaN	NaN
Q7KZF4;H7C597	Q7KZF4	Staphylococcal nuclease domain-containing protein 1	SND1	SND1	24	24	24	33.7	33.7	33.7	102	114.54	-0.0287195	-0.0696033	-0.0812474	NaN
O75643;B4E0P5	O75643	U5 small nuclear ribonucleoprotein 200 kDa helicase	SNRNP200	SNRNP200	15	15	15	10.4	10.4	10.4	244.5	39.906	0.0172093	0.0172093	-0.270939	NaN
Q96DI7;Q9NSS8	Q96DI7	U5 small nuclear ribonucleoprotein 40 kDa protein	SNRNP40	SNRNP40	5	5	5	30.8	30.8	30.8	39.31	33.606	-0.367378	-0.137902	-0.367378	NaN
P08621;M0QYR1;M0QX04	P08621	U1 small nuclear ribonucleoprotein 70 kDa	SNRNP70	SNRNP70	18	18	18	44.2	44.2	44.2	51.556	86.5	-0.498321	-0.375721	-0.543005	-0.821763
P09012;M0R268;M0R221;M0R2B8;M0QZG7;M0QXK2;M0R0G9	P09012;M0R268;M0R221;M0R2B8;M0QZG7	U1 small nuclear ribonucleoprotein A	SNRPA	SNRPA	11	11	9	41.8	41.8	36.5	31.279	125	-0.348078	-0.359953	-0.291627	0.00977712
P09661;H0YLR3;H0YMA0;H0YKK0	P09661;H0YLR3;H0YMA0	U2 small nuclear ribonucleoprotein A	SNRPA1	SNRPA1	3	3	3	19.6	19.6	19.6	28.415	7.0522	-0.129103	-0.242311	NaN	NaN
P62314;J3QLI9;J3QLR7	P62314;J3QLI9	Small nuclear ribonucleoprotein Sm D1	SNRPD1	SNRPD1	4	4	4	37	37	37	13.281	72.987	-0.586319	-0.457276	-0.469789	-0.363123
P62316;K7ERG4;K7EJB5	P62316;K7ERG4	Small nuclear ribonucleoprotein Sm D2	SNRPD2	SNRPD2	6	6	6	38.1	38.1	38.1	13.527	53.516	-0.444753	-0.550465	-0.428139	-0.113458
P62304;A6NHK2	P62304;A6NHK2	Small nuclear ribonucleoprotein E	SNRPE	SNRPE	4	4	4	56.5	56.5	56.5	10.803	37.6	-0.386676	-0.386676	-0.28186	0.0751903
Q49AN9;F5H013;P62308;A8MWD9;C9JVQ0	Q49AN9;F5H013;P62308;A8MWD9	Small nuclear ribonucleoprotein G;Putative small nuclear ribonucleoprotein G-like protein 15	SNRPG;SNRPGP15	SNRPG	3	3	3	31.2	31.2	31.2	7.1013	11.897	-0.121942	-0.121942	-0.034973	-0.0133197
J3QLE5;P63162;P14678;J3KRY3;S4R3P3	J3QLE5;P63162;P14678	Small nuclear ribonucleoprotein-associated protein N;Small nuclear ribonucleoprotein-associated proteins B and B	SNRPN;SNRPB	SNRPN	6	6	6	26.6	26.6	26.6	17.546	38.387	-0.293447	-0.265639	-0.383868	0.28889
Q13573;G3V4X8;G3V3A4;G3V5R3	Q13573;G3V4X8;G3V3A4	SNW domain-containing protein 1	SNW1	SNW1	11	11	11	28.5	28.5	28.5	61.494	52.262	-0.643879	-0.708915	NaN	NaN
O60493	O60493	Sorting nexin-3	SNX3	SNX3	3	3	3	17.3	17.3	17.3	18.762	5.1685	0.226755	0.226755	NaN	NaN
Q9Y5X1	Q9Y5X1	Sorting nexin-9	SNX9	SNX9	9	9	9	23.2	23.2	23.2	66.591	59.125	-0.191903	-0.21833	-0.0527154	NaN
Q00796;H0YLA4;H0YKB3	Q00796;H0YLA4	Sorbitol dehydrogenase	SORD	SORD	7	7	7	22.4	22.4	22.4	38.324	22.434	-0.00563751	-0.31856	-0.0338058	NaN
Q13813;A0A0D9SGF6;A0A0D9SF54;A0A0D9SFF6;A0A1B0GTB7;A0A0D9SFH4	Q13813;A0A0D9SGF6;A0A0D9SF54	Spectrin alpha chain, non-erythrocytic 1	SPTAN1	SPTAN1	49	49	49	30.7	30.7	30.7	284.54	271.82	0.88409	0.887993	0.88409	NaN
A0A087WUZ3;Q01082;F8W6C1;A4QPE4;P11277	A0A087WUZ3;Q01082	Spectrin beta chain, non-erythrocytic 1	SPTBN1	SPTBN1	28	28	27	16.4	16.4	16	274.83	112.51	0.907275	0.894604	0.963918	NaN
Q9NRC6	Q9NRC6	Spectrin beta chain, non-erythrocytic 5	SPTBN5	SPTBN5	2	2	2	0.8	0.8	0.8	416.75	2.781	0.793854	0.46069	NaN	NaN
Q9Y6N5;H3BNX3;H3BNP9;A0A1B0GXB4;H3BV36;H3BMS6	Q9Y6N5;H3BNX3	Sulfide:quinone oxidoreductase, mitochondrial	SQRDL	SQRDL	4	4	4	14	14	14	49.96	33.372	-0.306555	-0.306555	-0.768199	NaN
Q13501;E7EMC7	Q13501;E7EMC7	Sequestosome-1	SQSTM1	SQSTM1	2	2	2	6.6	6.6	6.6	47.687	11.617	0.299479	0.299479	NaN	NaN
A0A075B7B5;G5EA48;B7ZM87;A2RUF3;O75044;Q7Z6B7;A0A075B7C8;A0A075B743;Q5VZB4;P0DMP2;P0DJJ0	A0A075B7B5;G5EA48;B7ZM87;A2RUF3;O75044;Q7Z6B7;A0A075B7C8;A0A075B743;Q5VZB4;P0DMP2;P0DJJ0	SLIT-ROBO Rho GTPase-activating protein 2;SLIT-ROBO Rho GTPase-activating protein 1;SLIT-ROBO Rho GTPase-activating protein 2B;SLIT-ROBO Rho GTPase-activating protein 2C	SRGAP2;SRGAP1;SRGAP2B;SRGAP2C	SRGAP2	2	2	2	3	3	3	90.908	11.545	-0.0664274	-0.0664274	NaN	NaN
P37108;H0YLA2;H0YLW0	P37108;H0YLA2	Signal recognition particle 14 kDa protein	SRP14	SRP14	3	3	3	41.2	41.2	41.2	14.57	13.046	0.35242	0.557091	0.389677	NaN
O76094;D6RDY6	O76094;D6RDY6	Signal recognition particle subunit SRP72	SRP72	SRP72	2	2	2	5.4	5.4	5.4	74.605	11.302	-0.169485	-0.0446277	-0.621244	NaN
P49458;E9PE20	P49458;E9PE20	Signal recognition particle 9 kDa protein	SRP9	SRP9	2	2	2	25.6	25.6	25.6	10.112	7.7442	0.624428	NaN	0.481506	NaN
H3BLV9;Q96SB4;H7C2I2;D6RBM8;H7C521;H7C5L6;A8MPP7;A8MPY5;E7ETV6;Q9UPE1;P78362	H3BLV9;Q96SB4;H7C2I2;D6RBM8;H7C521;H7C5L6;A8MPP7;A8MPY5;E7ETV6;Q9UPE1;P78362	SRSF protein kinase 1;SRSF protein kinase 3;SRSF protein kinase 2;SRSF protein kinase 2 N-terminal;SRSF protein kinase 2 C-terminal	SRPK1;SRPK3;SRPK2	SRPK1	2	2	2	3.4	3.4	3.4	76.039	3.0556	-0.144855	NaN	NaN	NaN
A9Z1X7;Q8IYB3;M0R088;E9PCT1	A9Z1X7;Q8IYB3;M0R088	Serine/arginine repetitive matrix protein 1	SRRM1	SRRM1	4	4	4	8.1	8.1	8.1	103.39	29.43	-0.224857	-0.224857	NaN	NaN
Q9UQ35;I3L1C0;A0A087X1W1;I3L1I8;I3L182;I3L4D8	Q9UQ35	Serine/arginine repetitive matrix protein 2	SRRM2	SRRM2	5	5	5	3	3	3	299.61	10.823	-0.119354	-0.119354	NaN	NaN
J3KTL2;Q07955;J3KSR8;J3QQV5;J3KSW7	J3KTL2;Q07955;J3KSR8	Serine/arginine-rich splicing factor 1	SRSF1	SRSF1	14	14	14	45.5	45.5	45.5	28.329	89.134	0.0694272	-0.251367	0.172103	0.360308
Q5JRI1;O75494;Q6IQ42;Q8WXF0;R4GMP8	Q5JRI1;O75494	Serine/arginine-rich splicing factor 10	SRSF10	SRSF10	13	13	13	52.9	52.9	52.9	20.913	181.43	0.0684645	0.0966667	0.103397	-0.359083
J3QL05;J3KP15;Q01130;Q9BRL6	J3QL05;J3KP15;Q01130;Q9BRL6	Serine/arginine-rich splicing factor 2;Serine/arginine-rich splicing factor 8	SRSF2;SRSF8	SRSF2	4	4	4	36.9	36.9	36.9	15.156	36.931	0.119688	0.00129784	0.264116	-0.375572
P84103;A0A087X2D0	P84103;A0A087X2D0	Serine/arginine-rich splicing factor 3	SRSF3	SRSF3	5	4	4	24.4	24.4	24.4	19.329	34.219	-0.265241	-0.0580073	-0.196294	-0.536712
Q13247;B4DJK0;B4DUA4;A0A0D9SEM4;Q13243;Q08170	Q13247	Serine/arginine-rich splicing factor 6	SRSF6	SRSF6	4	4	4	9.3	9.3	9.3	39.586	12.711	-0.117161	-0.0809727	-0.299116	NaN
A0A0B4J1Z1;C9JAB2;Q16629	A0A0B4J1Z1;C9JAB2;Q16629	Serine/arginine-rich splicing factor 7	SRSF7	SRSF7	6	6	5	40.9	40.9	40.9	15.763	56.419	0.181929	0.175684	0.378734	-0.175354
Q13242;H0YIB4;S4R3G0	Q13242;H0YIB4	Serine/arginine-rich splicing factor 9	SRSF9	SRSF9	18	18	18	63.3	63.3	63.3	25.542	154.8	0.535257	0.481609	0.61306	0.540722
Q15532;J3KRP6;J3QS72;X6R3J2;J3QQM2;J3KT74;J3QQW2;F5GWN1;B4DLD3;J3QSB3;J3QSG1;J3QQW6;J3QLJ7;J3QQX5;J3KT22	Q15532;J3KRP6;J3QS72;X6R3J2;J3QQM2;J3KT74;J3QQW2;F5GWN1	Protein SSXT	SS18	SS18	5	5	5	12.4	12.4	12.4	45.929	27.539	0.0340748	0.0237521	0.0579701	0.5144
P05455;E9PGX9;E9PFL9;E7ERC4	P05455;E9PGX9;E9PFL9;E7ERC4	Lupus La protein	SSB	SSB	2	2	2	6.1	6.1	6.1	46.836	20.277	0.0873271	0.0611541	0.390998	NaN
P51571;A6NLM8	P51571;A6NLM8	Translocon-associated protein subunit delta	SSR4	SSR4	4	4	4	30.6	30.6	30.6	18.998	17.228	0.111031	0.103128	0.152508	NaN
Q08945;E9PMD4	Q08945	FACT complex subunit SSRP1	SSRP1	SSRP1	3	3	3	6.6	6.6	6.6	81.074	21.869	-0.108316	-0.108316	NaN	NaN
Q8NFI4;P50502;H7C3I1;Q3KNR6;F6VDH7;Q8IZP2;F8WAQ7	Q8NFI4;P50502;H7C3I1;Q3KNR6;F6VDH7;Q8IZP2	Putative protein FAM10A5;Hsc70-interacting protein;Putative protein FAM10A4	ST13P5;ST13;ST13P4	ST13P5	5	5	5	14.6	14.6	14.6	41.377	8.6207	0.511974	NaN	0.511974	NaN
P40763;G8JLH9	P40763;G8JLH9	Signal transducer and activator of transcription 3;Signal transducer and activator of transcription	STAT3	STAT3	6	6	6	12.1	12.1	12.1	88.067	30.334	0.0596322	0.0596322	NaN	NaN
A0A087X1A5;O95793;Q5JW30;Q5JW28;F6UDC6	A0A087X1A5;O95793;Q5JW30	Double-stranded RNA-binding protein Staufen homolog 1	STAU1	STAU1	19	19	18	40.6	40.6	39.1	54.945	87.779	-0.566143	-0.585583	-0.566143	-0.606716
P31948;F5H783;F5GXD8;H0YGI8	P31948	Stress-induced-phosphoprotein 1	STIP1	STIP1	14	14	14	29.5	29.5	29.5	62.639	51.701	-0.0163661	-0.207978	-0.0132905	NaN
Q8NBY1;B4E0Y9;Q9P289;C9JDH9;C9J6L2;C9JCC0;C9J232;Q5JV98;H7C279;H0Y630;B4DR80;O00506;Q9Y6E0;C9JJV0;Q5JV99	Q8NBY1;B4E0Y9;Q9P289;C9JDH9;C9J6L2;C9JCC0;C9J232;Q5JV98;H7C279;H0Y630;B4DR80;O00506;Q9Y6E0	Serine/threonine-protein kinase 26;Serine/threonine-protein kinase 25;Serine/threonine-protein kinase 24;Serine/threonine-protein kinase 24 36 kDa subunit;Serine/threonine-protein kinase 24 12 kDa subunit	STK26;STK25;STK24	STK26	3	3	3	7.7	7.7	7.7	43.867	6.259	0.0768327	0.0282862	NaN	NaN
Q9UJZ1;F2Z2I8;A0A087WYB4	Q9UJZ1;F2Z2I8;A0A087WYB4	Stomatin-like protein 2, mitochondrial	STOML2	STOML2	3	3	3	14.9	14.9	14.9	38.534	6.0412	-0.335645	-0.335645	NaN	NaN
Q9Y3F4;H0YH33	Q9Y3F4	Serine-threonine kinase receptor-associated protein	STRAP	STRAP	10	10	10	49.1	49.1	49.1	38.438	59.699	-0.0652344	0.00604663	-0.0363779	-0.72454
M0R0M7;Q15833;M0QZ54;M0R118	M0R0M7;Q15833;M0QZ54;M0R118	Syntaxin-binding protein 2	STXBP2	STXBP2	2	2	2	7.4	7.4	7.4	45.873	4.4873	NaN	NaN	NaN	NaN
P53999	P53999	Activated RNA polymerase II transcriptional coactivator p15	SUB1	SUB1	5	5	5	26.8	26.8	26.8	14.395	22.494	0.406863	0.438932	0.236095	0.476434
P53597	P53597	Succinyl-CoA ligase [ADP/GDP-forming] subunit alpha, mitochondrial	SUCLG1	SUCLG1	3	3	3	15.6	15.6	15.6	36.249	4.597	-0.346848	-0.12257	-0.161637	NaN
P50225;H3BRY5;P50226;H3BQX5;E9PKW4;E9PKR8;E9PM76	P50225;H3BRY5;P50226;H3BQX5;E9PKW4	Sulfotransferase 1A1;Sulfotransferase;Sulfotransferase 1A2	SULT1A1;SULT1A2	SULT1A1	6	2	2	28.1	14.2	14.2	34.165	7.567	0.190678	-0.062038	0.443394	NaN
A0A0A6YYL2;P0DMN0;P0DMM9;H3BPL6;H3BRT0;H3BNY7	A0A0A6YYL2;P0DMN0;P0DMM9	Sulfotransferase;Sulfotransferase 1A4;Sulfotransferase 1A3	SULT1A4;SULT1A3	SULT1A4	6	6	2	27.2	27.2	13.6	34.779	15.008	0.101112	0.0472592	NaN	NaN
Q9UH99	Q9UH99	SUN domain-containing protein 2	SUN2	SUN2	2	2	2	3.6	3.6	3.6	80.31	5.8553	-1.13242	NaN	NaN	NaN
Q9Y5B9;G3V5A4;G3V401;G3V2X0	Q9Y5B9	FACT complex subunit SPT16	SUPT16H	SUPT16H	7	7	7	9.3	9.3	9.3	119.91	21.931	0.46048	0.46048	NaN	NaN
O00267	O00267	Transcription elongation factor SPT5	SUPT5H	SUPT5H	2	2	2	3.1	3.1	3.1	121	10.686	NaN	NaN	NaN	NaN
A0A0J9YWY6;O95425	A0A0J9YWY6;O95425	Supervillin	SVIL	SVIL	2	2	2	2.1	2.1	2.1	108.25	3.0071	-0.50867	-0.543341	NaN	NaN
O60506;F6UXX1	O60506	Heterogeneous nuclear ribonucleoprotein Q	SYNCRIP	SYNCRIP	25	18	6	46.7	36	14.1	69.602	265.91	0.293959	0.325041	0.224287	0.308244
P09758	P09758	Tumor-associated calcium signal transducer 2	TACSTD2	TACSTD2	2	2	2	8	8	8	35.709	11.732	-0.399502	-0.412385	NaN	NaN
Q92804;A0A075B7D9;A0A075B7F4;A0A075B7F2	Q92804;A0A075B7D9	TATA-binding protein-associated factor 2N	TAF15	TAF15	9	7	7	22.3	19.9	19.9	61.829	231.43	-0.338342	-0.537152	-0.338305	0.271904
X6RJP6;P37802	X6RJP6;P37802	Transgelin-2	TAGLN2	TAGLN2	3	3	3	23.5	23.5	23.5	21.086	13.909	-0.00296056	-0.00296056	NaN	NaN
F2Z393;P37837	F2Z393;P37837	Transaldolase	TALDO1	TALDO1	6	6	6	20.8	20.8	20.8	35.328	16.883	0.464773	-0.334189	0.681314	NaN
Q7L7X3;H0YF68;Q9H2K8	Q7L7X3	Serine/threonine-protein kinase TAO1	TAOK1	TAOK1	8	8	8	10	10	10	116.07	19.76	0.0563061	-0.148769	0.502229	NaN
Q13148;A0A087WX29;B1AKP7;G3V162;A0A087X260;A0A087WYY0;A0A087WXQ5;K7EJM5;A0A087WV68;K7EN94;A0A087WW61;A0A087WX67;A0A087WXV3;A0A087WYE7;A0A087WZC9;A0A087WTZ4;K7EL26;A0A087WZM1;K7EJ99;A0A0A0MSV7	Q13148;A0A087WX29;B1AKP7;G3V162;A0A087X260;A0A087WYY0;A0A087WXQ5;K7EJM5;A0A087WV68;K7EN94	TAR DNA-binding protein 43	TARDBP	TARDBP	7	7	7	26.6	26.6	26.6	44.739	102.06	-0.0768736	0.173639	-0.32063	NaN
P26639;D6RCA5;D6R9F8;D6RDJ6;D6RBR8	P26639	Threonine--tRNA ligase, cytoplasmic	TARS	TARS	22	22	21	32.1	32.1	31	83.434	88.555	0.349818	0.183455	0.429429	NaN
K7EP07;K7EK42;Q99426	K7EP07;K7EK42;Q99426	Tubulin-folding cofactor B	TBCB	TBCB	2	2	2	13	13	13	19.251	5.8924	1.17766	NaN	1.17766	NaN
A0A0D9SF63;Q9BZK7;A0A1B0GUU2;F8W9D8;C9IYU9;C9JLJ1;C9JCK0;C9JBN1;A0A0D9SF25;C9JCW4;C9JTW8;C9JY82;C9JEC9;C9J3H2;C9J903;A0A0D9SEW5;A0A0D9SFS8;C9J7E1;A0A1B0GVH3	A0A0D9SF63;Q9BZK7;A0A1B0GUU2;F8W9D8;C9IYU9	F-box-like/WD repeat-containing protein TBL1XR1	TBL1XR1	TBL1XR1	5	5	5	13.7	13.7	13.7	51.556	28.748	-0.350964	0.238298	-0.350964	NaN
Q9UGU0;I3L1M7	Q9UGU0	Transcription factor 20	TCF20	TCF20	4	4	4	3.9	3.9	3.9	211.77	14.426	-0.426432	NaN	-0.426432	NaN
P17987;E7ERF2;F5H282;E7EQR6;F5GZ03;F5GZI8;F5H136;F5GYL4;F5H676;F5H726;F5H7Y1	P17987;E7ERF2;F5H282;E7EQR6	T-complex protein 1 subunit alpha	TCP1	TCP1	15	15	15	41.5	41.5	41.5	60.343	75.044	0.109962	0.114367	0.111966	0.0575542
Q9UGI8;F8W7T0;H7BYK1	Q9UGI8	Testin	TES	TES	7	7	7	21.4	21.4	21.4	47.996	17.264	0.311387	0.196229	0.587941	NaN
Q92734;C9JJP5;C9JUE0;C9JTY3	Q92734;C9JJP5;C9JUE0;C9JTY3	Protein TFG	TFG	TFG	17	17	17	50	50	50	43.447	323.31	-1.33504	-1.41542	-1.00118	-1.307
P21980;A2A299;A2A2A0	P21980	Protein-glutamine gamma-glutamyltransferase 2	TGM2	TGM2	23	23	23	42.6	42.6	42.6	77.328	182.6	-0.398208	-0.393065	-0.401578	-0.968802
Q9Y2W1	Q9Y2W1	Thyroid hormone receptor-associated protein 3	THRAP3	THRAP3	8	8	8	11.4	11.4	11.4	108.66	37.574	-0.185212	-0.173336	0.0224743	NaN
F8W8I6;P31483;E5RGV5;E5RG67;F8WE16	F8W8I6;P31483;E5RGV5	Nucleolysin TIA-1 isoform p40	TIA1	TIA1	12	12	2	35.1	35.1	8.8	42.835	168.64	-0.150049	-0.229907	0.0106366	0.0444641
Q01085;E7ETJ9;E7ETC0;A6NKZ9;A0A087WX93	Q01085;E7ETJ9;E7ETC0	Nucleolysin TIAR	TIAL1	TIAL1	11	5	5	29.9	14.7	14.7	41.59	45.377	-0.0869823	-0.00611554	0.0221902	0.0253123
Q9GZM7;F6SDV2	Q9GZM7;F6SDV2	Tubulointerstitial nephritis antigen-like	TINAGL1	TINAGL1	7	7	7	22.9	22.9	22.9	52.387	56.287	0.303342	0.159242	0.462681	NaN
O75663	O75663	TIP41-like protein	TIPRL	TIPRL	2	2	2	9.9	9.9	9.9	31.444	4.2336	NaN	NaN	NaN	NaN
A0A1B0GTW1;Q9UDY2;U3KQJ2;B1AN86	A0A1B0GTW1;Q9UDY2	Tight junction protein ZO-2	TJP2	TJP2	14	14	14	17.8	17.8	17.8	140.73	40.717	0.115033	0.0603241	0.0142124	NaN
P29401;A0A0B4J1R6;E9PFF2;F8W888	P29401;A0A0B4J1R6	Transketolase	TKT	TKT	23	23	23	41.4	41.4	41.4	67.877	215.87	-1.6696	-2.14102	-1.05158	NaN
Q9Y490;H0YMT1;A0A1C7CYV7;A0A1B0GVU7;Q9Y4G6	Q9Y490	Talin-1	TLN1	TLN1	22	22	22	14.7	14.7	14.7	269.76	77.211	0.174534	0.174534	0.769772	NaN
P49755;G3V2K7	P49755;G3V2K7	Transmembrane emp24 domain-containing protein 10	TMED10	TMED10	3	3	3	18.3	18.3	18.3	24.976	7.5236	-0.519694	-0.775565	NaN	NaN
Q7Z7H5	Q7Z7H5	Transmembrane emp24 domain-containing protein 4	TMED4	TMED4	2	2	2	7.5	7.5	7.5	25.943	8.8257	0.0226164	NaN	NaN	NaN
Q9BVK6	Q9BVK6	Transmembrane emp24 domain-containing protein 9	TMED9	TMED9	3	3	3	12.8	12.8	12.8	27.277	82.759	0.0585243	-0.388299	0.505484	NaN
Q9NYL9;H0YKU1;H0YNJ8;P28289	Q9NYL9;H0YKU1;H0YNJ8	Tropomodulin-3	TMOD3	TMOD3	7	7	7	23	23	23	39.594	32.782	0.871528	0.871528	NaN	NaN
G5E972;P42167;H0YJH7;P42166	G5E972;P42167;H0YJH7;P42166	Lamina-associated polypeptide 2, isoforms beta/gamma;Thymopoietin;Thymopentin;Lamina-associated polypeptide 2, isoform alpha;Thymopoietin;Thymopentin	TMPO	TMPO	3	3	3	12.6	12.6	12.6	46.306	15.86	-0.355313	-0.216015	NaN	NaN
P62328	P62328	Thymosin beta-4;Hematopoietic system regulatory peptide	TMSB4X	TMSB4X	2	2	2	31.8	31.8	31.8	5.0526	9.037	0.0480967	-0.403103	NaN	0.0581086
Q92973;E7EW37;S4R398;K7ENW1;K7ESC1;A0A075B780;O14787	Q92973	Transportin-1	TNPO1	TNPO1	10	10	10	15.8	15.8	15.8	102.35	47.468	-0.264686	-0.250612	-0.221505	NaN
E9PFH4;Q9Y5L0;C9J7E5	E9PFH4;Q9Y5L0;C9J7E5	Transportin-3	TNPO3	TNPO3	2	2	2	3.4	3.4	3.4	96.669	3.7811	NaN	NaN	NaN	NaN
Q8NDV7;H7C269;H3BRT3;A0A1B0GU24;Q9HCJ0	Q8NDV7	Trinucleotide repeat-containing gene 6A protein	TNRC6A	TNRC6A	13	13	13	11.1	11.1	11.1	210.29	52.685	0.430606	0.726918	0.349705	NaN
Q15785	Q15785	Mitochondrial import receptor subunit TOM34	TOMM34	TOMM34	3	3	3	16.2	16.2	16.2	34.559	16.958	-0.672842	-0.912972	NaN	NaN
P11387	P11387	DNA topoisomerase 1	TOP1	TOP1	3	3	3	6	6	6	90.725	6.179	-0.0957433	-0.638164	-0.00362572	NaN
A0A0U1RQC9;P04637;A0A087WZU8;A0A087X1Q1;J3KP33;E7EQX7;A0A087WXZ1;A0A087WT22;E7ESS1;E9PFT5;E7EMR6;E9PCY9;S4R334	A0A0U1RQC9;P04637;A0A087WZU8;A0A087X1Q1;J3KP33;E7EQX7	Cellular tumor antigen p53	TP53	TP53	10	10	10	25.6	25.6	25.6	45.884	35.646	-0.0521768	-0.212952	0.119821	NaN
H0YC42;P55327;E5RFR7;H0YC44	H0YC42;P55327;E5RFR7;H0YC44	Tumor protein D52	TPD52	TPD52	3	3	3	23	23	23	31.17	3.6599	-0.241305	NaN	NaN	-0.477542
A0A087WWU8;Q5HYB6;D6R904;Q5VU61;D6RFM2;J3KN67;P06753	A0A087WWU8;Q5HYB6;D6R904;Q5VU61		TPM3;DKFZp686J1372	TPM3	5	4	4	20.3	14.1	14.1	26.42	8.5202	0.459956	0.939603	NaN	NaN
P67936;K7ERG3;K7ENT6;Q5TCU3;CON__Q3SX28;Q5TCU8;P07951;H0YL80;K7EPV9;K7EMU5;K7EPB9;U3KQK2;K7EP68;H0YKX5;H0YKP3;H0YNC7;F5H7S3;H7BYY1;H0YK48;H0YL52;B7Z596;Q6ZN40;P09493	P67936	Tropomyosin alpha-4 chain	TPM4	TPM4	6	6	5	28.2	28.2	22.6	28.521	15.622	-0.383831	-0.383831	NaN	NaN
O14773	O14773	Tripeptidyl-peptidase 1	TPP1	TPP1	3	3	3	9.1	9.1	9.1	61.247	6.1136	0.105008	0.105008	NaN	NaN
Q13595	Q13595	Transformer-2 protein homolog alpha	TRA2A	TRA2A	4	4	4	14.5	14.5	14.5	32.688	14.704	0.81492	0.800248	0.817541	0.647361
P62995;H7C2L4;H7BXF3	P62995	Transformer-2 protein homolog beta	TRA2B	TRA2B	7	7	7	30.9	30.9	30.9	33.665	133.82	0.081476	0.090447	0.0713508	0.434241
Q12931;I3L0K7;I3L239;I3L253;I3L2D5	Q12931;I3L0K7	Heat shock protein 75 kDa, mitochondrial	TRAP1	TRAP1	12	12	12	26.1	26.1	26.1	80.109	83.525	-0.303828	-0.278059	-0.366113	NaN
A0A087WWM0;O43617;A0A087WYS5;A6NKE1	A0A087WWM0;O43617;A0A087WYS5;A6NKE1	Trafficking protein particle complex subunit 3	TRAPPC3	TRAPPC3	2	2	2	10.1	10.1	10.1	21.231	3.0635	NaN	NaN	NaN	NaN
P19474;H0YDP8	P19474	E3 ubiquitin-protein ligase TRIM21	TRIM21	TRIM21	13	13	13	30.5	30.5	30.5	54.169	94.94	-0.287378	-0.287378	-0.204915	-0.886753
Q14258	Q14258	E3 ubiquitin/ISG15 ligase TRIM25	TRIM25	TRIM25	16	16	16	28.9	28.9	28.9	70.973	66.477	-0.408608	-0.121	-0.783713	-0.477603
M0R0K9;Q13263	M0R0K9;Q13263	Transcription intermediary factor 1-beta	TRIM28	TRIM28	2	2	2	7	7	7	48.434	6.0889	0.168642	0.168642	NaN	NaN
O75962;E7EWP2;E7EPJ7;F5H228	O75962;E7EWP2;E7EPJ7;F5H228	Triple functional domain protein	TRIO	TRIO	4	4	4	2	2	2	346.9	7.6957	0.206518	0.206518	NaN	NaN
Q9H2D6;F6WYE2;H0Y5J9;F6TR96	Q9H2D6	TRIO and F-actin-binding protein	TRIOBP	TRIOBP	5	5	5	2.2	2.2	2.2	261.37	12.285	-0.541051	-0.541051	0.185867	NaN
Q15645	Q15645	Pachytene checkpoint protein 2 homolog	TRIP13	TRIP13	2	2	2	8.3	8.3	8.3	48.55	3.987	-0.141096	NaN	-0.190009	NaN
F5H442;Q99816;J3QRU6;J3QKS4	F5H442;Q99816	Tumor susceptibility gene 101 protein	TSG101	TSG101	13	13	13	31.5	31.5	31.5	40.917	44.905	0.0415234	-0.0928478	0.359971	NaN
Q2NL82;I3L1Q5	Q2NL82;I3L1Q5	Pre-rRNA-processing protein TSR1 homolog	TSR1	TSR1	2	2	2	2.2	2.2	2.2	91.809	4.1538	NaN	NaN	NaN	NaN
Q16762	Q16762	Thiosulfate sulfurtransferase	TST	TST	2	2	2	10.4	10.4	10.4	33.429	4.3699	-0.728359	NaN	NaN	NaN
Q14166	Q14166	Tubulin--tyrosine ligase-like protein 12	TTLL12	TTLL12	9	9	9	20.5	20.5	20.5	74.403	37.983	-0.480539	-0.407096	-0.5754	NaN
A0A0B4J269;Q13509;G3V2A3;CON__ENSEMBL:ENSBTAP00000025008;Q9H4B7;G3V5W4;G3V2R8;G3V3R4;G3V2N6	A0A0B4J269;Q13509	Tubulin beta-3 chain	TUBB3	TUBB3	18	3	3	23.6	6.4	6.4	88.381	13.6	0.0223323	-0.0273368	0.170566	NaN
P49411;H3BNU3	P49411	Elongation factor Tu, mitochondrial	TUFM	TUFM	14	14	14	38.9	38.9	38.9	49.541	160.68	0.0237521	-0.0868138	0.199876	-0.259979
Q12792;F8VS81;F8VRG3	Q12792;F8VS81	Twinfilin-1	TWF1	TWF1	6	6	6	20.3	20.3	20.3	40.282	37.989	0.248656	0.274649	NaN	NaN
Q6IBS0;H7C5I2;H0Y858	Q6IBS0;H7C5I2;H0Y858	Twinfilin-2	TWF2	TWF2	2	2	2	10.6	10.6	10.6	39.548	6.7137	-1.05409	-1.05409	NaN	NaN
P10599	P10599	Thioredoxin	TXN	TXN	2	2	2	22.9	22.9	22.9	11.737	7.0765	-0.0493226	NaN	NaN	NaN
Q9BRA2;I3L0K2;I3L3M7;I3L2R6	Q9BRA2;I3L0K2;I3L3M7;I3L2R6	Thioredoxin domain-containing protein 17	TXNDC17	TXNDC17	2	2	2	18.7	18.7	18.7	13.941	7.9845	-0.350118	NaN	-0.350118	NaN
Q8NBS9	Q8NBS9	Thioredoxin domain-containing protein 5	TXNDC5	TXNDC5	3	3	3	8.8	8.8	8.8	47.628	7.3611	0.185613	0.291486	0.0798389	NaN
P0DN76;Q01081;K7EJH3;A0A1B0GW87;K7EJM7;M0QYK5;M0R2N4;Q8WU68	P0DN76;Q01081	Splicing factor U2AF 35 kDa subunit	U2AF1	U2AF1	5	5	5	26.7	26.7	26.7	27.872	33.127	0.101785	0.0918014	0.157302	-0.241458
P26368;K7ENG2;K7ELP8	P26368;K7ENG2	Splicing factor U2AF 65 kDa subunit	U2AF2	U2AF2	12	12	12	38.3	38.3	38.3	53.5	141.12	-0.327222	-0.180757	-0.330302	-0.0183811
O15042;E7ET15;H0Y8D9;E7EW00;H7C4V2;C9J5L1;U3KPT1;C9JDJ7	O15042;E7ET15	U2 snRNP-associated SURP motif-containing protein	U2SURP	U2SURP	41	41	41	40.5	40.5	40.5	118.29	323.31	-0.296598	-0.188167	-0.32695	-0.513522
K7EPL2;Q9UBT2;U3KQ55;K7ES38	K7EPL2;Q9UBT2;U3KQ55;K7ES38	SUMO-activating enzyme subunit 2	UBA2	UBA2	2	2	2	7.3	7.3	7.3	29.385	3.5141	0.504061	0.34551	NaN	NaN
Q5T6F2;F5H2U4;A2A305	Q5T6F2;F5H2U4	Ubiquitin-associated protein 2	UBAP2	UBAP2	5	5	5	9.7	9.7	9.7	117.11	23.915	-0.909065	NaN	-0.919943	NaN
F8W726;Q14157;Q5VU77;Q5VU79;Q5VU78;Q5VU81;Q5VU80;H0Y5H6;H7C2T8	F8W726;Q14157	Ubiquitin-associated protein 2-like	UBAP2L	UBAP2L	11	11	11	18.3	18.3	18.3	113.63	43.375	-0.738289	-1.46889	-0.478165	NaN
Q8TF42	Q8TF42	Ubiquitin-associated and SH3 domain-containing protein B	UBASH3B	UBASH3B	2	2	2	4.5	4.5	4.5	72.695	4.0434	0.0684645	0.0684645	NaN	NaN
H3BQQ9;B0QYN7;P63279;H3BPC4;H3BRD1	H3BQQ9;B0QYN7;P63279;H3BPC4	SUMO-conjugating enzyme UBC9	UBE2I	UBE2I	3	3	3	21.9	21.9	21.9	15.516	4.1507	-0.318254	NaN	NaN	NaN
A0A087WTZ5;E9PJ81;E9PRQ7;Q04323	A0A087WTZ5;E9PJ81;E9PRQ7;Q04323	UBX domain-containing protein 1	UBXN1	UBXN1	2	2	2	11.8	11.8	11.8	27.015	5.1936	0.1644	NaN	NaN	NaN
P09936;D6RE83;D6R956;D6R974;D6RF53	P09936;D6RE83;D6R956;D6R974	Ubiquitin carboxyl-terminal hydrolase isozyme L1;Ubiquitin carboxyl-terminal hydrolase	UCHL1	UCHL1	7	7	7	35	35	35	24.824	31.79	0.535953	0.00331439	0.754374	NaN
Q92890;C9J6N9;C9JNP9;C9IZG3	Q92890;C9J6N9	Ubiquitin fusion degradation protein 1 homolog	UFD1L	UFD1L	3	3	3	13	13	13	34.5	9.4632	0.14091	-0.0877947	0.36087	NaN
O60701;D6RHF4;E9PBD2;E7ER95;E7ER83;E7ETF4;E7EV97	O60701	UDP-glucose 6-dehydrogenase	UGDH	UGDH	8	8	8	23.5	23.5	23.5	55.023	46.927	-1.03833	-1.00491	-0.807023	NaN
Q9NYU2;H7BZG0	Q9NYU2	UDP-glucose:glycoprotein glucosyltransferase 1	UGGT1	UGGT1	22	22	22	20.3	20.3	20.3	177.19	86.462	0.0492125	0.0651587	0.380397	NaN
A0A087WYS1;E7EUC7;Q16851;C9JQU9	A0A087WYS1;E7EUC7;Q16851	UTP--glucose-1-phosphate uridylyltransferase	UGP2	UGP2	13	13	6	31.7	31.7	17.7	56.967	102.99	0.319734	0.0859685	0.425459	0.386149
Q9H3U1	Q9H3U1	Protein unc-45 homolog A	UNC45A	UNC45A	2	2	2	3.5	3.5	3.5	103.08	2.4133	0.00863031	NaN	NaN	NaN
Q92900	Q92900	Regulator of nonsense transcripts 1	UPF1	UPF1	27	27	27	30.1	30.1	30.1	124.34	136.15	-1.05218	-1.16553	-0.861133	-1.36866
Q16831;C9K0J2;F8WD51;C9J486;C9JIP2;B4DND0	Q16831;C9K0J2;F8WD51;C9J486;C9JIP2;B4DND0	Uridine phosphorylase 1	UPP1	UPP1	2	2	2	6.5	6.5	6.5	33.934	2.3968	NaN	NaN	NaN	NaN
P31930	P31930	Cytochrome b-c1 complex subunit 1, mitochondrial	UQCRC1	UQCRC1	6	6	6	24.2	24.2	24.2	52.645	17.049	0.654527	NaN	0.654527	NaN
P22695;H3BRG4;H3BSJ9;H3BP04;A0A087WVZ4;H3BUE4;H3BUI9	P22695;H3BRG4;H3BSJ9	Cytochrome b-c1 complex subunit 2, mitochondrial	UQCRC2	UQCRC2	5	5	5	18.1	18.1	18.1	48.442	15.561	1.37373	NaN	1.56633	NaN
P47985;P0C7P4	P47985;P0C7P4	Cytochrome b-c1 complex subunit Rieske, mitochondrial;Cytochrome b-c1 complex subunit 11;Putative cytochrome b-c1 complex subunit Rieske-like protein 1	UQCRFS1;UQCRFS1P1	UQCRFS1	2	2	2	10.9	10.9	10.9	29.668	4.8855	0.326767	NaN	NaN	NaN
O60763	O60763	General vesicular transport factor p115	USO1	USO1	2	2	2	2.8	2.8	2.8	107.89	6.4425	NaN	NaN	NaN	NaN
A6NJA2;P54578;J3QQT6;J3KS55	A6NJA2;P54578	Ubiquitin carboxyl-terminal hydrolase;Ubiquitin carboxyl-terminal hydrolase 14	USP14	USP14	6	6	6	19	19	19	51.086	18.571	0.402613	0.365469	0.503043	NaN
P45974;F5H571	P45974	Ubiquitin carboxyl-terminal hydrolase 5	USP5	USP5	6	6	6	9.6	9.6	9.6	95.785	19.599	-0.16537	-0.197319	NaN	NaN
Q93009;H3BND8;F5H2X1	Q93009;H3BND8	Ubiquitin carboxyl-terminal hydrolase 7;Ubiquitin carboxyl-terminal hydrolase	USP7	USP7	4	4	4	4.4	4.4	4.4	128.3	4.84	-0.464445	-0.464445	NaN	NaN
Q9P0L0;J3QKM9	Q9P0L0;J3QKM9	Vesicle-associated membrane protein-associated protein A	VAPA	VAPA	2	2	2	11.2	11.2	11.2	27.893	10.845	0.0564448	-0.121377	0.550704	NaN
O95292;E5RK64	O95292;E5RK64	Vesicle-associated membrane protein-associated protein B/C	VAPB	VAPB	2	2	2	11.1	11.1	11.1	27.228	6.9554	0.0927487	NaN	0.288418	NaN
P26640;A0A140T936;A2ABF4;A0A0G2JJT9;A0A140T954;A0A140T904	P26640;A0A140T936	Valine--tRNA ligase	VARS	VARS	16	16	16	16.5	16.5	16.5	140.47	68.436	-0.372673	-0.362065	-0.371889	NaN
Q99536;K7ESA3;K7ERT7;K7ENX2;K7EM19;K7EJM4;K7ER81	Q99536	Synaptic vesicle membrane protein VAT-1 homolog	VAT1	VAT1	6	6	6	24.7	24.7	24.7	41.92	34.584	0.229096	0.174279	-0.0695276	NaN
P18206;Q5JQ13;A0A096LPE1	P18206;Q5JQ13	Vinculin	VCL	VCL	6	6	6	8.2	8.2	8.2	123.8	11.109	0.128029	NaN	0.115166	NaN
P55072;C9JUP7;C9IZA5	P55072	Transitional endoplasmic reticulum ATPase	VCP	VCP	13	13	13	20.1	20.1	20.1	89.321	49.056	-0.0340865	-0.2336	-0.0610594	NaN
A0A0A0MR02;P45880;Q5JSD2;Q5JSD1;A2A3S1	A0A0A0MR02;P45880;Q5JSD2;Q5JSD1	Voltage-dependent anion-selective channel protein 2	VDAC2	VDAC2	4	4	4	16.3	16.3	16.3	30.348	5.4451	0.191057	0.0962619	NaN	NaN
B0YJC4;P08670;A0A1B0GTT5;A0A1B0GUA0;A0A1B0GVG8	B0YJC4;P08670;A0A1B0GTT5;A0A1B0GUA0	Vimentin	VIM	VIM	4	2	2	10	6.5	6.5	49.653	2.8577	NaN	NaN	NaN	NaN
O75436;S4R3Q6;S4R2Y3	O75436;S4R3Q6	Vacuolar protein sorting-associated protein 26A	VPS26A	VPS26A	5	5	5	22.6	22.6	22.6	38.169	15.013	0.433921	0.431356	0.56306	NaN
Q96QK1	Q96QK1	Vacuolar protein sorting-associated protein 35	VPS35	VPS35	8	8	8	14.7	14.7	14.7	91.706	57.904	0.491802	0.437334	0.572017	NaN
Q9H9H4;F5H1F6;F5H4M0	Q9H9H4;F5H1F6;F5H4M0	Vacuolar protein sorting-associated protein 37B	VPS37B	VPS37B	5	5	5	27	27	27	31.307	27.628	-0.222768	-0.222768	NaN	NaN
O75351;I3L4J1;Q9UN37;Q6PIW4	O75351;I3L4J1;Q9UN37;Q6PIW4	Vacuolar protein sorting-associated protein 4B;Vacuolar protein sorting-associated protein 4A;Fidgetin-like protein 1	VPS4B;VPS4A;FIGNL1	VPS4B	2	2	2	5.6	5.6	5.6	49.301	4.1642	-0.2881	-0.2881	NaN	NaN
K7EIJ0;K7ENL2;A6NG10;K7EMC9;Q969T9;K7EIN1;K7ESN4;B4DFG2;K7EIK1	K7EIJ0;K7ENL2;A6NG10;K7EMC9;Q969T9;K7EIN1;K7ESN4;B4DFG2	WW domain-binding protein 2	WBP2	WBP2	3	3	3	20.4	20.4	20.4	18.224	8.874	1.27745	1.27745	NaN	NaN
C9JJ54;Q8IWB7	C9JJ54;Q8IWB7	WD repeat and FYVE domain-containing protein 1	WDFY1	WDFY1	2	2	2	12.6	12.6	12.6	24.259	8.185	0.209641	0.0174944	0.40174	NaN
O75083;D6RD66	O75083;D6RD66	WD repeat-containing protein 1	WDR1	WDR1	12	12	12	31	31	31	66.193	43.213	0.548535	0.317072	0.63385	NaN
Q9BZH6;S4R3Z0	Q9BZH6	WD repeat-containing protein 11	WDR11	WDR11	3	3	3	3.7	3.7	3.7	136.68	6.8861	-0.223947	-0.223947	NaN	NaN
U3KQC1;K7EIR0;A0A0A0MQU0;Q9BV38;K7EML4	U3KQC1;K7EIR0;A0A0A0MQU0;Q9BV38	WD repeat-containing protein 18	WDR18	WDR18	3	3	3	7.1	7.1	7.1	43.237	7.7248	-0.16968	-0.16968	NaN	NaN
Q9C0J8;B9A053;C9J8B4	Q9C0J8	pre-mRNA 3 end processing protein WDR33	WDR33	WDR33	23	23	23	26.3	26.3	26.3	145.89	240.48	-0.634061	-0.693644	-0.348537	-0.358713
P61964	P61964	WD repeat-containing protein 5	WDR5	WDR5	2	2	2	9	9	9	36.588	6.4854	-0.570893	-0.570893	NaN	NaN
Q6UXN9;C9JBU3	Q6UXN9	WD repeat-containing protein 82	WDR82	WDR82	3	3	3	14.4	14.4	14.4	35.079	51.98	0.00662118	0.198117	-0.0262491	NaN
Q9NQH7	Q9NQH7	Probable Xaa-Pro aminopeptidase 3	XPNPEP3	XPNPEP3	3	3	3	10.3	10.3	10.3	57.033	17.63	-0.953802	-1.03762	-0.327276	NaN
P13010;C9JZ81	P13010	X-ray repair cross-complementing protein 5	XRCC5	XRCC5	15	15	15	33.5	33.5	33.5	82.704	42.698	0.105142	0.134221	0.0378742	NaN
P12956;B1AHC9	P12956;B1AHC9	X-ray repair cross-complementing protein 6	XRCC6	XRCC6	23	23	23	51.6	51.6	51.6	69.842	110.14	0.231924	0.225398	0.240986	NaN
P54577;A0A0C4DGZ5	P54577;A0A0C4DGZ5	Tyrosine--tRNA ligase, cytoplasmic;Tyrosine--tRNA ligase, cytoplasmic, N-terminally processed;Tyrosine--tRNA ligase	YARS	YARS	7	7	7	21.4	21.4	21.4	59.143	18.195	0.31313	0.2444	0.398679	NaN
H0YHS6;Q9Y2Z4	H0YHS6;Q9Y2Z4	Tyrosine--tRNA ligase;Tyrosine--tRNA ligase, mitochondrial	YARS2	YARS2	4	4	4	21.3	21.3	21.3	32.184	16.399	-0.228148	-0.228148	NaN	NaN
P67809;H0Y449;C9J5V9;Q9Y2T7	P67809;H0Y449	Nuclease-sensitive element-binding protein 1	YBX1	YBX1	11	7	7	47.5	42.6	42.6	35.924	208.33	-0.355424	-0.251367	-0.441732	-0.684712
P16989;A0A0D9SEI8	P16989	Y-box-binding protein 3	YBX3	YBX3	14	14	10	61.8	61.8	57.5	40.089	204.73	-0.352326	-0.0535686	-0.230956	-0.584479
J3QRU1;P07947;P06241	J3QRU1;P07947;P06241	Non-specific protein-tyrosine kinase;Tyrosine-protein kinase Yes;Tyrosine-protein kinase Fyn	YES1;FYN	YES1	2	2	2	2.9	2.9	2.9	61.386	2.9407	0.532866	NaN	0.532866	NaN
Q9Y5A9;S4R3V3;A0A024R7W5;A0A087X0Q1;A0A087WY31;Q9BYJ9;Q7Z739	Q9Y5A9	YTH domain-containing family protein 2	YTHDF2	YTHDF2	3	3	3	6	6	6	62.333	18.946	-0.148865	0.190299	-0.487986	NaN
P62258;B4DJF2;I3L3T1;K7EM20;K7EIT4;I3L0W5	P62258;B4DJF2;I3L3T1;K7EM20	14-3-3 protein epsilon	YWHAE	YWHAE	6	4	4	26.7	19.6	19.6	29.174	7.4298	0.433387	0.0867838	0.553655	NaN
P61981	P61981	14-3-3 protein gamma;14-3-3 protein gamma, N-terminally processed	YWHAG	YWHAG	6	4	3	24.3	17	13.4	28.302	34.071	0.164786	-0.0571665	0.394624	NaN
Q04917;A2IDB2;F8WEB6;A2IDB1	Q04917	14-3-3 protein eta	YWHAH	YWHAH	7	5	5	24.8	20.7	20.7	28.218	34.415	0.59684	0.501821	0.59684	NaN
P27348;E9PG15	P27348	14-3-3 protein theta	YWHAQ	YWHAQ	9	7	7	38.4	31	31	27.764	61.833	0.629007	0.461109	0.6291	NaN
P63104;B0AZS6;E7EX29;B7Z2E6;H0YB80;E7ESK7;E5RGE1;E5RIR4;E9PD24;E7EVZ2;A0A0J9YWZ2	P63104;B0AZS6;E7EX29;B7Z2E6;H0YB80	14-3-3 protein zeta/delta	YWHAZ	YWHAZ	10	10	8	42	42	34.7	27.745	70.343	-0.228943	-0.418851	-0.282913	NaN
Q7Z2W4;C9J6P4	Q7Z2W4;C9J6P4	Zinc finger CCCH-type antiviral protein 1	ZC3HAV1	ZC3HAV1	3	3	3	6.7	6.7	6.7	101.43	6.924	NaN	NaN	NaN	NaN
Q6NZY4;F5H6J5;F5GX80	Q6NZY4;F5H6J5;F5GX80	Zinc finger CCHC domain-containing protein 8	ZCCHC8	ZCCHC8	5	5	5	14.7	14.7	14.7	78.576	35.484	-0.302422	-0.302422	-1.02052	NaN
Q96KR1;H0Y8W1	Q96KR1	Zinc finger RNA-binding protein	ZFR	ZFR	15	15	15	21.8	21.8	21.8	117.01	85.531	-0.095697	-0.0328757	-0.711535	-0.281264
Q9ULJ6;E7EWM3;A0A087X127;F6WR09;Q8NF64;A0A087WYE6	Q9ULJ6;E7EWM3;A0A087X127;F6WR09;Q8NF64	Zinc finger MIZ domain-containing protein 1;Zinc finger MIZ domain-containing protein 2	ZMIZ1;ZMIZ2	ZMIZ1	3	3	3	2.9	2.9	2.9	115.48	4.7285	0.574828	NaN	0.446574	NaN
H0Y704;O15231;H7BZT5;H7C1R1	H0Y704;O15231;H7BZT5	Zinc finger protein 185	ZNF185	ZNF185	3	3	3	13.2	13.2	13.2	47.401	5.9008	0.130799	0.27739	-0.0303245	NaN
J3QRS9;X6R4W8;O43670;J3KS31;J3QS27;J3KTL1;J3KRB6;J3KRW6;H0Y3M2	J3QRS9;X6R4W8;O43670;J3KS31	BUB3-interacting and GLEBS motif-containing protein ZNF207	ZNF207	ZNF207	3	3	3	9.3	9.3	9.3	52.541	39.728	0.0764223	-0.767118	-0.0468316	-0.237286
H0Y2Y8;Q15942;C9JJK5;H7C3D3	H0Y2Y8;Q15942;C9JJK5;H7C3D3	Zyxin	ZYX	ZYX	4	4	4	13.5	13.5	13.5	57.643	13.449	-0.166875	-0.166875	0.0471195	NaN

## Sheet: Interactome_H1975-OsiR & H1975
Protein IDs	Majority protein IDs	Protein names	Gene names	Lead gene name	Peptides	Razor + unique peptides	Unique peptides	Sequence coverage [%]	Unique + razor sequence coverage [%]	Unique sequence coverage [%]	Mol. weight [kDa]	Score	Log2 (Mean Normalized Ratio H/L)	Log2 (Ratio H/L normalized_BioRep1)	Log2 (Ratio H/L normalized_BioRep2)	Log2 (Ratio H/L normalized_BioRep3)
P49748;G3V1M7;K7EMF8;K7EJW8;J3QRJ8;K7EQP4	P49748;G3V1M7	Very long-chain specific acyl-CoA dehydrogenase, mitochondrial	ACADVL	ACADVL	6	6	6	14.5	14.5	14.5	70.389	43.013	-0.478246	NaN	-0.596645	NaN
P24752;E9PRQ6	P24752;E9PRQ6	Acetyl-CoA acetyltransferase, mitochondrial	ACAT1	ACAT1	4	4	4	12.2	12.2	12.2	45.199	27.268	-0.130223	NaN	-0.151122	NaN
P60709;P63261;I3L3I0;I3L1U9;G5E9R0;E7EVS6;I3L4N8;C9JZR7;K7EM38;I3L3R2;J3KT65;C9JTX5;C9JUM1;Q9BYX7;Q562R1;F8WCH0	P60709;P63261;I3L3I0;I3L1U9	Actin, cytoplasmic 1;Actin, cytoplasmic 1, N-terminally processed;Actin, cytoplasmic 2;Actin, cytoplasmic 2, N-terminally processed	ACTB;ACTG1	ACTB	21	21	6	63.2	63.2	25.9	41.736	323.31	0.408168	2.02878	0.27608	0.271067
P12814;H9KV75;G3V2N5;G3V2W4;H7C5W8;H0YJ11;H0YJW3;G3V5M4;G3V2X9;P35609;G3V380;G3V2E8;A0A087WSZ2;Q08043;F6THM6	P12814;H9KV75	Alpha-actinin-1	ACTN1	ACTN1	28	28	19	40.7	40.7	28.8	103.06	323.31	-0.0813543	1.41749	-0.0983974	-0.280492
O43707;F5GXS2;H7C144;K7EJH8;K7EP19;M0QZQ3;C9JY79;Q9H254	O43707	Alpha-actinin-4	ACTN4	ACTN4	27	18	18	40.6	29	29	104.85	143.36	0.412294	1.7031	NaN	0.201132
Q9UL18;Q5TA58;Q9HCK5;A0A0U1RQZ8	Q9UL18;Q5TA58	Protein argonaute-1;Protein argonaute	AGO1	AGO1	6	4	4	8.3	5.8	5.8	97.213	28	-0.619337	NaN	-0.619337	NaN
Q9UKV8	Q9UKV8	Protein argonaute-2	AGO2	AGO2	11	11	8	17.3	17.3	12.9	97.207	110.58	-0.231024	-0.409546	-0.167944	NaN
Q9H9G7;Q5TA56	Q9H9G7	Protein argonaute-3	AGO3	AGO3	6	3	3	10.5	6	6	97.359	19.846	-0.180708	NaN	-0.180708	NaN
A0A087X208;O00468	A0A087X208;O00468	Agrin;Agrin N-terminal 110 kDa subunit;Agrin C-terminal 110 kDa subunit;Agrin C-terminal 90 kDa fragment;Agrin C-terminal 22 kDa fragment	AGRN	AGRN	3	3	3	1.8	1.8	1.8	202.29	18.256	-1.04198	NaN	-1.04198	NaN
P23526	P23526	Adenosylhomocysteinase	AHCY	AHCY	6	6	6	16	16	16	47.716	38.295	0.0234683	NaN	0.178237	-0.231312
Q09666;E9PQE3;E9PJZ0;E9PKR9;E9PJC6;E9PLK4	Q09666	Neuroblast differentiation-associated protein AHNAK	AHNAK	AHNAK	26	26	26	18.3	18.3	18.3	629.09	211.18	-0.769158	-0.958196	-0.793382	-0.600774
O95831	O95831	Apoptosis-inducing factor 1, mitochondrial	AIFM1	AIFM1	4	4	4	8.6	8.6	8.6	66.9	23.618	-0.182884	NaN	-0.182884	NaN
Q5T9B7;P00568;H0YID2;H0Y4J6	Q5T9B7;P00568;H0YID2;H0Y4J6	Adenylate kinase isoenzyme 1	AK1	AK1	2	2	2	11	11	11	23.411	13.564	-0.224638	NaN	NaN	NaN
J3KPS3;P04075;H3BQN4;H3BPS8;H3BUH7;H3BR04;H3BMQ8;H3BU78;H3BR68;A0A087WXX2;P05062	J3KPS3;P04075;H3BQN4;H3BPS8;H3BUH7;H3BR04	Fructose-bisphosphate aldolase;Fructose-bisphosphate aldolase A	ALDOA	ALDOA	8	8	7	28.8	28.8	26.9	39.817	77.959	-1.31201	NaN	-0.853032	-1.31201
P04083;Q5T3N1;Q5T3N0	P04083	Annexin A1	ANXA1	ANXA1	13	13	13	43.9	43.9	43.9	38.714	165.77	-1.71189	NaN	-1.7727	-1.53066
P50995;H0Y6E1	P50995;H0Y6E1	Annexin A11	ANXA11	ANXA11	2	2	2	4	4	4	54.389	14.189	-0.494333	NaN	-0.494333	NaN
P07355;H0YN42;H0YMD0;H0YMU9;H0YKS4;A6NMY6;H0YM50;H0YMM1;H0YNP5;H0YKZ7;H0YLV6;H0YMT9;H0YKX9;H0YN28;H0YL33;H0YKL9;H0YMW4;H0YNA0;H0YKV8;H0YN52;H0YMD9;H0YNB8;H0YKN4;H0YLE2	P07355;H0YN42;H0YMD0;H0YMU9;H0YKS4;A6NMY6;H0YM50;H0YMM1;H0YNP5	Annexin A2;Annexin;Putative annexin A2-like protein	ANXA2;ANXA2P2	ANXA2	17	17	17	57.2	57.2	57.2	38.604	202.96	-1.19383	NaN	-1.48209	-0.969
P08758;D6RBL5;E9PHT9;D6RBE9;D6RCN3	P08758;D6RBL5;E9PHT9;D6RBE9	Annexin A5;Annexin	ANXA5	ANXA5	7	7	7	22.5	22.5	22.5	35.936	44.772	-0.335626	NaN	NaN	-0.335626
P20073	P20073	Annexin A7	ANXA7	ANXA7	7	7	7	16.4	16.4	16.4	52.739	54.023	-0.103782	-0.0760826	-0.105101	-0.098382
B0QYD3;Q9UH17;P31941	B0QYD3;Q9UH17;P31941	DNA dC->dU-editing enzyme APOBEC-3B;DNA dC->dU-editing enzyme APOBEC-3A	APOBEC3B;APOBEC3A	APOBEC3B	4	4	2	9.4	9.4	3.9	57.208	26.99	0.479438	NaN	0.402613	NaN
B0YIW6;P48444;Q6P1Q5	B0YIW6;P48444;Q6P1Q5	Coatomer subunit delta	ARCN1	ARCN1	3	3	3	5.8	5.8	5.8	61.626	17.288	0.289716	NaN	0.289716	NaN
F5H423;P84077;P61204;F5H0C7;C9J1Z8;P84085;F5H1V1;F5H6T5;F8WDB3	F5H423;P84077;P61204;F5H0C7;C9J1Z8;P84085	ADP-ribosylation factor 1;ADP-ribosylation factor 3;ADP-ribosylation factor 5	ARF1;ARF3;ARF5	ARF1	3	2	2	16.7	11.4	11.4	23.346	15.016	0.0619835	NaN	NaN	-0.244805
P18085;C9JPM4;C9JAK5;U3KQF2	P18085;C9JPM4;C9JAK5	ADP-ribosylation factor 4	ARF4	ARF4	3	3	2	15.6	15.6	9.4	20.511	18.886	-0.132989	NaN	NaN	-0.132989
O14497;H0Y488;A0A1B0GTU5;A0A087WUV6;A0A1B0GV63;A0A1B0GWJ2;A0A1B0GTJ8;A0A1B0GVK1;H0Y7H8;H0Y3S9;H0Y2R3;H0YCU6;A0A1B0GTI6	O14497;H0Y488;A0A1B0GTU5	AT-rich interactive domain-containing protein 1A	ARID1A	ARID1A	27	27	24	16.7	16.7	15	242.04	323.31	0.00662118	-0.144074	0.107018	-0.0910488
F8WDD7;F8WCF6;A0A0A6YYG9;P59998;R4GN08;H7C0A3	F8WDD7;F8WCF6;A0A0A6YYG9;P59998;R4GN08;H7C0A3	Actin-related protein 2/3 complex subunit 4	ARPC4;ARPC4-TTLL3	ARPC4	2	2	2	16.8	16.8	16.8	13.057	12.047	NaN	NaN	NaN	NaN
P00966;Q5T6L6;Q5T6L5	P00966;Q5T6L6	Argininosuccinate synthase	ASS1	ASS1	6	6	6	17	17	17	46.53	37.721	-0.0908337	NaN	0.100305	0.0156403
P25705;K7ERX7;K7EK77;K7EQH4;K7EJP1;K7ENJ4;K7ESA0	P25705	ATP synthase subunit alpha, mitochondrial	ATP5A1	ATP5A1	12	12	12	30	30	30	59.75	118.93	-0.229822	0.159112	-0.345344	0.015783
P06576;H0YH81;F8W079;F8W0P7;H0YI37	P06576;H0YH81	ATP synthase subunit beta, mitochondrial;ATP synthase subunit beta	ATP5B	ATP5B	13	13	13	39.7	39.7	39.7	56.559	186.51	-0.404821	-0.193849	-0.381141	-0.486287
F5H608;O75947	F5H608;O75947	ATP synthase subunit d, mitochondrial	ATP5H	ATP5H	3	3	3	43.2	43.2	43.2	8.9153	16.441	0.434562	0.434562	NaN	NaN
H0YH87;F8WB06;F8VQP2;V9GY86;Q99700;F8W0B5;F8VVY6;F8VRK6;F8WB05	H0YH87;F8WB06;F8VQP2;V9GY86;Q99700;F8W0B5	Ataxin-2	ATXN2	ATXN2	4	4	4	6.1	6.1	6.1	98.004	23.74	0.656634	NaN	0.656634	NaN
Q8WWM7;H3BUF6;H3BSK9;H3BSQ5;H3BUE3;H3BRB0;A0A0C4DGL7	Q8WWM7;H3BUF6	Ataxin-2-like protein	ATXN2L	ATXN2L	10	10	10	10.3	10.3	10.3	113.37	71.939	0.44869	0.647084	0.360083	0.285461
H0YLF3;F5H6I0;P61769	H0YLF3;F5H6I0;P61769	Beta-2-microglobulin;Beta-2-microglobulin form pI 5.3	B2M	B2M	3	3	3	32.4	32.4	32.4	8.4984	284.08	-0.457039	-0.296687	-0.442948	-0.403122
O95816	O95816	BAG family molecular chaperone regulator 2	BAG2	BAG2	2	2	2	12.8	12.8	12.8	23.772	14.422	0.437441	NaN	0.419862	NaN
O95817;C9JFK9	O95817	BAG family molecular chaperone regulator 3	BAG3	BAG3	9	9	9	17.6	17.6	17.6	61.594	72.99	0.147437	0.0354832	0.29066	NaN
O95429;H0YBT1	O95429	BAG family molecular chaperone regulator 4	BAG4	BAG4	12	12	12	38.3	38.3	38.3	49.593	145.79	0.352984	0.311387	0.364236	0.400538
P80723;U3KQP0	P80723	Brain acid soluble protein 1	BASP1	BASP1	7	7	7	53.7	53.7	53.7	22.693	138.96	-0.389281	-0.199255	-0.550951	-0.351553
A0A087WZX0;Q86UU0	A0A087WZX0;Q86UU0	B-cell CLL/lymphoma 9-like protein	BCL9L	BCL9L	4	4	4	3.4	3.4	3.4	153.09	30.831	-0.356772	-0.356772	NaN	NaN
Q9Y276;C9J8G3;C9JAS4;C9J1S9;H7C492;C9J4Q9;H7BZF6	Q9Y276;C9J8G3	Mitochondrial chaperone BCS1	BCS1L	BCS1L	11	11	11	32.5	32.5	32.5	47.534	90.947	-0.279056	NaN	-0.518515	-0.0455059
J3QT28;O43684	J3QT28;O43684	Mitotic checkpoint protein BUB3	BUB3	BUB3	3	3	3	11.5	11.5	11.5	31.703	22.164	0.12446	NaN	0.12446	NaN
Q07021;I3L3Q7;I3L3B0	Q07021;I3L3Q7;I3L3B0	Complement component 1 Q subcomponent-binding protein, mitochondrial	C1QBP	C1QBP	6	6	6	28.4	28.4	28.4	31.362	81.631	0.17031	0.178619	0.207518	0.197111
F8VPD4;P27708	F8VPD4;P27708	CAD protein;Glutamine-dependent carbamoyl-phosphate synthase;Aspartate carbamoyltransferase;Dihydroorotase	CAD	CAD	3	3	3	1.8	1.8	1.8	236.02	19.947	-0.198792	-0.198792	0.262674	NaN
C9J813;E9PGZ1;E7EX44;Q05682;C9JEK3	C9J813;E9PGZ1;E7EX44;Q05682;C9JEK3	Caldesmon	CALD1	CALD1	2	2	2	6.8	6.8	6.8	54.158	22.156	0.226139	NaN	0.880019	NaN
Q9NZT1	Q9NZT1	Calmodulin-like protein 5	CALML5	CALML5	2	2	2	21.9	21.9	21.9	15.892	31.697	NaN	NaN	NaN	NaN
P27797;K7EL50;K7EJB9	P27797;K7EL50;K7EJB9	Calreticulin	CALR	CALR	4	4	4	15.1	15.1	15.1	48.141	57.655	0.126709	NaN	NaN	0.0922074
O43852;H0Y875	O43852;H0Y875	Calumenin	CALU	CALU	2	2	2	6.3	6.3	6.3	37.106	11.871	-0.415749	NaN	NaN	NaN
P27824;D6RAQ8;D6RAU8;D6RB85;D6RDP7;H0Y9Q7;D6RHJ3;D6RD16	P27824;D6RAQ8;D6RAU8;D6RB85;D6RDP7;H0Y9Q7	Calnexin	CANX	CANX	3	3	3	6.9	6.9	6.9	67.567	34.012	0.0448837	NaN	0.0448837	NaN
Q14444;G3V153;E9PLA9	Q14444;G3V153;E9PLA9	Caprin-1	CAPRIN1	CAPRIN1	12	12	12	21.9	21.9	21.9	78.365	115.3	1.00209	1.38045	0.663481	0.738725
Q86X55;K7EQA8;K7EPK1;K7EK20;K7EQB9;K7EIQ8	Q86X55;K7EQA8	Histone-arginine methyltransferase CARM1	CARM1	CARM1	14	14	14	27.5	27.5	27.5	65.853	181.17	-0.00502933	0.198117	-0.272489	0.442121
C9JT67;Q8IYA2;A2RUR9	C9JT67;Q8IYA2;A2RUR9	Putative coiled-coil domain-containing protein 144C;Coiled-coil domain-containing protein 144A	CCDC144A;CCDC144CP	CCDC144A	2	2	2	1.5	1.5	1.5	165.12	12.219	-1.72256	-0.913243	NaN	NaN
F8VQ14;F5GWF6;P78371	F8VQ14;F5GWF6;P78371	T-complex protein 1 subunit beta	CCT2	CCT2	5	5	5	16.3	16.3	16.3	44.812	45.671	0.507617	NaN	0.543595	0.465295
B4DUR8;P49368;Q5SZX6	B4DUR8;P49368	T-complex protein 1 subunit gamma	CCT3	CCT3	5	5	5	14	14	14	55.674	50.185	0.824564	0.918844	0.631896	0.887447
P50991	P50991	T-complex protein 1 subunit delta	CCT4	CCT4	7	7	7	15.4	15.4	15.4	57.924	49.962	0.742869	NaN	0.742869	0.62966
E7ENZ3;B7ZAR1;E9PCA1;P48643	E7ENZ3;B7ZAR1;E9PCA1;P48643	T-complex protein 1 subunit epsilon	CCT5	CCT5	4	4	4	11.9	11.9	11.9	53.848	37.854	0.514198	0.568908	0.52657	0.621899
P40227	P40227	T-complex protein 1 subunit zeta	CCT6A	CCT6A	7	7	5	17.3	17.3	13.6	58.024	46.768	0.537246	0.622837	0.615228	0.0984196
Q99832;F8WAM2	Q99832	T-complex protein 1 subunit eta	CCT7	CCT7	3	3	3	5.7	5.7	5.7	59.366	17.866	0.316957	NaN	0.347552	NaN
P50990;H7C4C8;H7C2U0	P50990;H7C4C8	T-complex protein 1 subunit theta	CCT8	CCT8	6	6	6	13.1	13.1	13.1	59.62	49.232	0.622087	0.480989	0.577634	0.683202
H0YDX6;H0YD13;H0YD17;H0YDW7;H0YCV9;H0Y2P0;H0Y5E4;P16070;E9PKC6	H0YDX6;H0YD13;H0YD17;H0YDW7;H0YCV9;H0Y2P0;H0Y5E4;P16070;E9PKC6	CD44 antigen	CD44	CD44	2	2	2	12.2	12.2	12.2	19.46	14.507	0.129085	NaN	NaN	0.160662
P48960	P48960	CD97 antigen;CD97 antigen subunit alpha;CD97 antigen subunit beta	CD97	CD97	5	5	5	9.9	9.9	9.9	91.868	38.302	0.171719	0.313478	0.144307	-0.216032
Q16543;K7EL68;K7EQA9;K7EIU0;K7EKQ2	Q16543;K7EL68;K7EQA9	Hsp90 co-chaperone Cdc37;Hsp90 co-chaperone Cdc37, N-terminally processed	CDC37	CDC37	4	4	4	13.8	13.8	13.8	44.468	26.643	-0.551966	NaN	-0.339546	-0.820132
Q96HQ2	Q96HQ2	CDKN2AIP N-terminal-like protein	CDKN2AIPNL	CDKN2AIPNL	3	3	3	27.6	27.6	27.6	13.196	47.307	-0.626224	NaN	-0.442614	NaN
P23528;G3V1A4;E9PP50;E9PK25;E9PQB7;E9PLJ3;E9PS23	P23528;G3V1A4;E9PP50;E9PK25;E9PQB7	Cofilin-1	CFL1	CFL1	13	13	9	74.1	74.1	51.2	18.502	233.33	0.257976	0.324926	0.274172	0.210763
Q9Y281;F8WDN3;G3V2U0	Q9Y281	Cofilin-2	CFL2	CFL2	8	4	4	55.4	32.5	32.5	18.736	59.961	0.272859	0.239154	NaN	0.524766
J3QK89;Q8IWX8	J3QK89;Q8IWX8	Calcium homeostasis endoplasmic reticulum protein	CHERP	CHERP	16	16	16	19.5	19.5	19.5	104.93	155.1	0.324465	0.439357	0.293841	0.648097
Q14011;K7ENX8;K7ELV6;K7EJV5;K7ELT6;K7EJV1;K7EMY9;K7EPM4;K7ER40;K7EQR7;D6W5Y5;K7EQX4;K7ENN6;K7EIF7;K7EQL0	Q14011;K7ENX8;K7ELV6;K7EJV5;K7ELT6;K7EJV1;K7EMY9;K7EPM4;K7ER40;K7EQR7;D6W5Y5	Cold-inducible RNA-binding protein	CIRBP	CIRBP	5	5	5	34.3	34.3	34.3	18.648	258.94	-0.211615	-0.132641	-0.303454	NaN
Q07065	Q07065	Cytoskeleton-associated protein 4	CKAP4	CKAP4	3	3	3	8.6	8.6	8.6	66.022	25.63	-0.188381	NaN	-0.285478	NaN
O00299	O00299	Chloride intracellular channel protein 1	CLIC1	CLIC1	7	7	7	36.9	36.9	36.9	26.922	58.66	0.123004	NaN	0.067914	0.146134
P09496;F8WF69;C9J8P9	P09496;F8WF69;C9J8P9	Clathrin light chain A	CLTA	CLTA	6	6	6	17.7	17.7	17.7	27.076	43.526	0.161178	0.0618453	0.271784	NaN
A0A087WVQ6;Q00610;J3KS13;A0A087WX41;P53675;K7EJJ5;J3KSQ2;J3QL20;J3KRF5;F5H5N6	A0A087WVQ6;Q00610	Clathrin heavy chain;Clathrin heavy chain 1	CLTC	CLTC	50	50	50	36.7	36.7	36.7	192.06	323.31	0.0017302	-0.284247	0.0912598	0.267236
K7ES69;A0A087X271;B4DDF4;B4DUT8;Q99439	K7ES69;A0A087X271;B4DDF4;B4DUT8;Q99439	Calponin;Calponin-2	CNN2	CNN2	2	2	2	18.2	18.2	18.2	16.498	14.497	0.893129	0.890408	NaN	NaN
D6RGG3;Q99715;A0A087X0A8;H0Y4P7;H0Y5N9;H0Y991	D6RGG3;Q99715	Collagen alpha-1(XII) chain	COL12A1	COL12A1	69	69	69	30.7	30.7	30.7	333.2	323.31	-1.305	-1.29435	-1.34472	-1.2616
Q02388	Q02388	Collagen alpha-1(VII) chain	COL7A1	COL7A1	12	12	12	6.7	6.7	6.7	295.22	76.54	0.602267	NaN	0.553066	NaN
Q8NBJ5;M0QX72;M0QYH0	Q8NBJ5	Procollagen galactosyltransferase 1	COLGALT1	COLGALT1	13	13	13	22.2	22.2	22.2	71.635	81.602	0.157561	NaN	0.157561	NaN
Q9BR76;A9Z1Z3	Q9BR76	Coronin-1B	CORO1B	CORO1B	3	3	3	9.4	9.4	9.4	54.234	18.725	0.80686	0.860367	NaN	NaN
Q9ULV4;B4E3S0;F8W1H8;F8VUX3;F8VSA4;F8VRE9;H0YHL7;F8VTT6;F8VVB7;F8VV53	Q9ULV4;B4E3S0	Coronin-1C;Coronin	CORO1C	CORO1C	9	9	9	20.3	20.3	20.3	53.248	111.48	0.813032	0.782409	NaN	1.10514
Q14019;H3BT58	Q14019;H3BT58	Coactosin-like protein	COTL1	COTL1	2	2	2	10.6	10.6	10.6	15.945	12.449	0.192447	NaN	NaN	NaN
Q10570;A0A087X101;E9PIM1;A0A087WTV4	Q10570	Cleavage and polyadenylation specificity factor subunit 1	CPSF1	CPSF1	13	13	13	12.2	12.2	12.2	160.88	103.04	-0.113645	-0.206246	-0.110604	NaN
P46109	P46109	Crk-like protein	CRKL	CRKL	2	2	2	9.6	9.6	9.6	33.777	11.79	-0.0367478	NaN	-0.0367478	NaN
F8VTT8;F8W4S1;B4DJV2;O75390;F8W642;F8W0J2;F8VZK9;F8VP03;F8VX07;F8VRP1;F8VX68;F8VWQ5;F8VPF9;F8VU34;F8VPA1;F8VR34;F8W1S4;H0YH82;F8W031;A0A0C4DGI3	F8VTT8;F8W4S1;B4DJV2;O75390;F8W642;F8W0J2;F8VZK9;F8VP03;F8VX07;F8VRP1;F8VX68;F8VWQ5;F8VPF9;F8VU34;F8VPA1;F8VR34;F8W1S4;H0YH82;F8W031;A0A0C4DGI3	Citrate synthase;Citrate synthase, mitochondrial	CS	CS	2	2	2	16.8	16.8	16.8	16.296	12.303	-0.286058	NaN	NaN	-0.286058
E9PLT0;O75534	E9PLT0;O75534	Cold shock domain-containing protein E1	CSDE1	CSDE1	2	2	2	3.1	3.1	3.1	74.583	11.322	0.656268	0.697062	0.671022	NaN
E9PID8;E7EWR4;P33240;A0A0A0MT56;Q9H0L4	E9PID8;E7EWR4;P33240;A0A0A0MT56	Cleavage stimulation factor subunit 2	CSTF2	CSTF2	5	5	5	16.7	16.7	16.7	46.665	37.886	0.0842004	0.161823	NaN	NaN
Q14247;H0YCD9;H0YEV2	Q14247	Src substrate cortactin	CTTN	CTTN	9	9	9	16.7	16.7	16.7	61.585	68.909	0.893595	1.17326	0.876487	0.210514
Q9P013	Q9P013	Spliceosome-associated protein CWC15 homolog	CWC15	CWC15	3	3	3	21	21	21	26.624	20.141	0.35095	NaN	0.35095	NaN
B1AHF3;P00387	B1AHF3;P00387	NADH-cytochrome b5 reductase 3;NADH-cytochrome b5 reductase 3 membrane-bound form;NADH-cytochrome b5 reductase 3 soluble form	CYB5R3	CYB5R3	2	2	2	25.9	25.9	25.9	16.696	17.552	0.184598	NaN	0.19333	NaN
O00622	O00622	Protein CYR61	CYR61	CYR61	3	3	3	8.4	8.4	8.4	42.026	19.777	1.1626	NaN	NaN	NaN
P51398;V9GYW1;V9GYA7;V9GYJ9;V9GYL9;V9GYF7;V9GZ61;V9GYC9;V9GY11;V9GZ03	P51398;V9GYW1;V9GYA7;V9GYJ9;V9GYL9	28S ribosomal protein S29, mitochondrial	DAP3	DAP3	3	3	3	10.1	10.1	10.1	45.566	27.288	0.121944	0.185232	-0.0732415	NaN
P14868;H7BZ35;C9J7S3;C9JLC1	P14868;H7BZ35	Aspartate--tRNA ligase, cytoplasmic	DARS	DARS	5	5	5	13.2	13.2	13.2	57.136	31.926	-0.120388	NaN	-0.326896	NaN
K7EQ55;K7EK33;Q96EP5;K7EQ02	K7EQ55;K7EK33;Q96EP5;K7EQ02	DAZ-associated protein 1	DAZAP1	DAZAP1	7	7	7	24.1	24.1	24.1	43.312	108.91	0.164658	0.218347	-0.176854	0.274172
Q16643;D6R9W4;D6RFI1;D6R9Q9	Q16643;D6R9W4	Drebrin	DBN1	DBN1	5	5	5	12.9	12.9	12.9	71.428	53.349	0.911116	0.995304	NaN	0.712023
P81605	P81605	Dermcidin;Survival-promoting peptide;DCD-1	DCD	DCD	2	2	2	12.7	12.7	12.7	11.284	33.263	NaN	NaN	NaN	NaN
Q13561;F8W1I6;F8VW18;H0YI98;F8VRV7;H0YHL1;F8VX93;F8W0U6	Q13561;F8W1I6;F8VW18;H0YI98	Dynactin subunit 2	DCTN2	DCTN2	11	11	11	33.4	33.4	33.4	44.23	117.19	-0.148001	0.523361	-0.257873	-0.283931
Q9NR30	Q9NR30	Nucleolar RNA helicase 2	DDX21	DDX21	2	2	2	4	4	4	87.343	12.12	1.08148	NaN	1.08148	NaN
A0A0D9SFB3;A0A0D9SG12;A0A0D9SF53;O00571;O15523;A0A0J9YVQ7;A0A087WVZ1;B4DLA0;A0A0J9YYH6;C9J8G5;C9J081	A0A0D9SFB3;A0A0D9SG12;A0A0D9SF53;O00571;O15523	ATP-dependent RNA helicase DDX3X;ATP-dependent RNA helicase DDX3Y	DDX3X;DDX3Y	DDX3X	9	8	8	15	13.3	13.3	70.839	58.246	0.736475	NaN	0.750607	0.0961269
O43143	O43143	Pre-mRNA-splicing factor ATP-dependent RNA helicase DHX15	DHX15	DHX15	11	11	11	14	14	14	90.932	83.397	0.421695	-0.223323	0.47467	0.149259
Q08211	Q08211	ATP-dependent RNA helicase A	DHX9	DHX9	31	31	31	30.6	30.6	30.6	140.96	306.71	-0.231549	-0.507398	0.298658	0.0787464
O60832;C9IYT0;H7BZF2;H7C0M1	O60832;C9IYT0;H7BZF2;H7C0M1	H/ACA ribonucleoprotein complex subunit 4	DKC1	DKC1	4	4	4	10.3	10.3	10.3	57.673	26.407	0.125783	NaN	0.125783	NaN
Q9UBS4;H7C2Y5	Q9UBS4	DnaJ homolog subfamily B member 11	DNAJB11	DNAJB11	3	3	3	13.1	13.1	13.1	40.513	28.79	-0.449986	-0.449986	NaN	NaN
P50570;K7EMQ3	P50570;K7EMQ3	Dynamin-2	DNM2	DNM2	2	2	2	3	3	3	98.063	11.784	0.123534	NaN	0.123534	NaN
J3KMZ8;Q92785;E9PN04	J3KMZ8;Q92785	Zinc finger protein ubi-d4	DPF2	DPF2	3	3	3	9.9	9.9	9.9	45.78	20.584	0.205017	0.210514	NaN	NaN
F6RFD5;P60981	F6RFD5;P60981	Destrin	DSTN	DSTN	3	2	2	22.2	17	17	15.397	25.217	0.751806	0.773321	0.705403	0.923872
Q14204	Q14204	Cytoplasmic dynein 1 heavy chain 1	DYNC1H1	DYNC1H1	2	2	2	0.5	0.5	0.5	532.4	10.836	-0.519921	NaN	NaN	-0.519921
Q9NP97;Q8TF09;H3BNG9;H3BPA0;Q7Z4M1;H3BQI1;B1AKR6	Q9NP97;Q8TF09;H3BNG9;H3BPA0;Q7Z4M1;H3BQI1;B1AKR6	Dynein light chain roadblock-type 1;Dynein light chain roadblock-type 2	DYNLRB1;DYNLRB2	DYNLRB1	2	2	2	21.9	21.9	21.9	10.921	15.592	0.125254	0.130931	NaN	NaN
Q5VTE0;P68104;A0A087WVQ9;A0A087WV01;A6PW80;Q5JR01	Q5VTE0;P68104;A0A087WVQ9;A0A087WV01	Putative elongation factor 1-alpha-like 3;Elongation factor 1-alpha 1;Elongation factor 1-alpha	EEF1A1P5;EEF1A1	EEF1A1P5	12	12	5	37.2	37.2	21.4	50.184	194.07	0.458907	0.652601	0.401849	0.428893
P24534;F8WF65;F2Z2G2;C9JZW3	P24534	Elongation factor 1-beta	EEF1B2	EEF1B2	3	3	3	16.4	16.4	16.4	24.763	68.215	0.341644	0.745625	NaN	-0.0396217
E9PK01;P29692;A0A087X1X7;E9PRY8;E9PMW7;E9PPR1;E9PL12;E9PQ49;E9PI39;E9PN91;E9PIZ1;E9PL71;H0YCK7;E9PQZ1;E9PQC9;H0YE58;H0YE72;E9PNW6;E9PKK3;E9PK72;E9PJD0;E9PK06	E9PK01;P29692;A0A087X1X7;E9PRY8;E9PMW7;E9PPR1;E9PL12;E9PQ49;E9PI39;E9PN91;E9PIZ1;E9PL71;H0YCK7;E9PQZ1	Elongation factor 1-delta	EEF1D	EEF1D	6	6	6	30.3	30.3	30.3	28.821	80.775	0.545968	0.708673	0.507008	0.278342
D6RBD7;C9J1V9;O43324;D6RCQ0;H0YAL7	D6RBD7;C9J1V9;O43324;D6RCQ0;H0YAL7	Eukaryotic translation elongation factor 1 epsilon-1	EEF1E1;EEF1E1-BLOC1S5	EEF1E1	3	3	3	24	24	24	16.686	28.116	0.402286	0.198746	0.586404	0.402286
P26641	P26641	Elongation factor 1-gamma	EEF1G	EEF1G	9	9	9	24.5	24.5	24.5	50.118	78.373	0.671565	0.949946	0.682483	0.616546
P13639	P13639	Elongation factor 2	EEF2	EEF2	28	28	27	36.5	36.5	35.3	95.337	262.61	0.226878	0.382501	0.321466	0.0568609
Q96C19;H0Y4Y4	Q96C19	EF-hand domain-containing protein D2	EFHD2	EFHD2	5	5	5	23.8	23.8	23.8	26.697	51.855	-1.34957	-1.34957	NaN	NaN
P05198;H0YJS4;G3V4T5	P05198;H0YJS4;G3V4T5	Eukaryotic translation initiation factor 2 subunit 1	EIF2S1	EIF2S1	2	2	2	12.7	12.7	12.7	36.112	14.058	0.103263	NaN	0.333767	NaN
P20042	P20042	Eukaryotic translation initiation factor 2 subunit 2	EIF2S2	EIF2S2	3	3	3	10.8	10.8	10.8	38.388	19.293	0.187514	NaN	NaN	0.31313
P41091;Q2VIR3;F8W810	P41091;Q2VIR3;F8W810	Eukaryotic translation initiation factor 2 subunit 3;Putative eukaryotic translation initiation factor 2 subunit 3-like protein	EIF2S3;EIF2S3L	EIF2S3	4	4	4	14	14	14	51.109	49.72	0.240986	0.123534	0.251446	0.205142
Q99613;B5ME19	Q99613;B5ME19	Eukaryotic translation initiation factor 3 subunit C;Eukaryotic translation initiation factor 3 subunit C-like protein	EIF3C;EIF3CL	EIF3C	2	2	2	2.4	2.4	2.4	105.34	10.851	0.669662	NaN	0.669662	NaN
O75821;K7ER90;K7EL20;K7ENA8;K7EP16;K7ENH0;K7EL60	O75821;K7ER90;K7EL20	Eukaryotic translation initiation factor 3 subunit G	EIF3G	EIF3G	9	9	9	26.6	26.6	26.6	35.611	74.853	0.284751	0.258338	0.335369	0.328951
Q13347	Q13347	Eukaryotic translation initiation factor 3 subunit I	EIF3I	EIF3I	4	4	4	15.1	15.1	15.1	36.501	27.497	0.35095	NaN	0.35095	NaN
B0QY90;B0QY89;Q9Y262;C9JHP4;C9K0Q7	B0QY90;B0QY89;Q9Y262	Eukaryotic translation initiation factor 3 subunit L	EIF3L	EIF3L	3	3	3	8.4	8.4	8.4	55.161	18.843	0.314174	NaN	0.440208	NaN
E7EX17;P23588;F8VX11;F8W0K0;F8VRU1;F8VYE9;F8VSC7;F8VP89	E7EX17;P23588;F8VX11	Eukaryotic translation initiation factor 4B	EIF4B	EIF4B	5	5	5	9.3	9.3	9.3	69.697	38.202	0.24987	0.318114	0.186627	NaN
Q15056	Q15056	Eukaryotic translation initiation factor 4H	EIF4H	EIF4H	4	4	4	18.1	18.1	18.1	27.385	23.787	0.0427844	0.260507	NaN	NaN
I3L397;I3L504;P63241;F8WCJ1;C9J7B5;C9J4W5;Q9GZV4;Q6IS14	I3L397;I3L504;P63241	Eukaryotic translation initiation factor 5A;Eukaryotic translation initiation factor 5A-1	EIF5A	EIF5A	3	3	3	32.2	32.2	32.2	16.019	25.756	0.0816123	NaN	0.176833	-0.224992
P06733;K7EM90;P13929;E5RI09;E5RG95;K7EPM1;K7EKN2;E5RGZ4	P06733	Alpha-enolase	ENO1	ENO1	16	16	14	49.5	49.5	40.3	47.168	220.42	0.24306	1.64459	-0.53414	0.196481
P84090;G3V279	P84090;G3V279	Enhancer of rudimentary homolog	ERH	ERH	2	2	2	21.2	21.2	21.2	12.259	15.463	-0.125699	NaN	-0.0176361	NaN
P30040;F8VY02	P30040;F8VY02	Endoplasmic reticulum resident protein 29	ERP29	ERP29	2	2	2	8.4	8.4	8.4	28.993	11.774	-0.286744	NaN	NaN	-0.451958
B0QYK0;Q01844;H7BY36;A0A0D9SFL3;C9JGE3	B0QYK0;Q01844;H7BY36;A0A0D9SFL3;C9JGE3	RNA-binding protein EWS	EWSR1	EWSR1	6	6	6	11.5	11.5	11.5	64.929	264.62	0.0236102	0.204642	-0.0843644	0.179001
Q9NZB2;A0A0C4DG79	Q9NZB2;A0A0C4DG79	Constitutive coactivator of PPAR-gamma-like protein 1	FAM120A	FAM120A	3	3	3	4	4	4	121.89	18.952	0.0106366	NaN	0.0106366	NaN
I3L2L5;I3L4Q0;C9JLW8;I3L317;I3L3A7	I3L2L5;I3L4Q0;C9JLW8;I3L317	Protein FAM195B	FAM195B	FAM195B	5	5	5	60.9	60.9	60.9	10.463	45.904	1.42283	1.55311	1.22163	1.28024
Q8NCA5;E9PH82;C9J3G8	Q8NCA5;E9PH82	Protein FAM98A	FAM98A	FAM98A	7	7	6	19.7	19.7	17	55.4	86.08	0.408386	0.207393	0.393087	0.0318186
Q52LJ0	Q52LJ0	Protein FAM98B	FAM98B	FAM98B	3	2	2	11.5	7.3	7.3	37.19	13.733	-0.0168331	NaN	-0.0785637	NaN
A0A0U1RQF0;P49327	A0A0U1RQF0;P49327	Fatty acid synthase;[Acyl-carrier-protein] S-acetyltransferase;[Acyl-carrier-protein] S-malonyltransferase;3-oxoacyl-[acyl-carrier-protein] synthase;3-oxoacyl-[acyl-carrier-protein] reductase;3-hydroxyacyl-[acyl-carrier-protein] dehydratase;Enoyl-[acyl-carrier-protein] reductase;Oleoyl-[acyl-carrier-protein] hydrolase	FASN	FASN	20	20	20	9.7	9.7	9.7	273.2	148.1	0.319849	NaN	0.319849	0.337768
E9PR30;P62861	E9PR30;P62861	40S ribosomal protein S30	FAU	FAU	3	3	3	12.2	12.2	12.2	10.905	34.615	0.146786	0.362217	0.179256	-0.296828
P22087;M0R2U2;M0R1H0;M0R2B0;M0R0P1;M0R299;M0QXL5;M0R2Q4	P22087;M0R2U2;M0R1H0;M0R2B0;M0R0P1;M0R299;M0QXL5;M0R2Q4	rRNA 2-O-methyltransferase fibrillarin	FBL	FBL	2	2	2	8.4	8.4	8.4	33.784	15.207	0.301705	NaN	0.301705	NaN
P39748;I3L3E9;F5H1Y3	P39748;I3L3E9;F5H1Y3	Flap endonuclease 1	FEN1	FEN1	2	2	2	8.2	8.2	8.2	42.592	11.376	0.453649	NaN	NaN	NaN
P02671	P02671	Fibrinogen alpha chain;Fibrinopeptide A;Fibrinogen alpha chain	FGA	FGA	2	2	2	3.7	3.7	3.7	94.972	12.183	NaN	NaN	NaN	NaN
C9JEU5;C9JC84;P02679	C9JEU5;C9JC84;P02679	Fibrinogen gamma chain	FGG	FGG	3	3	3	5.6	5.6	5.6	50.322	18.079	NaN	NaN	NaN	NaN
Q13643	Q13643	Four and a half LIM domains protein 3	FHL3	FHL3	2	2	2	7.1	7.1	7.1	31.192	12.73	1.20877	1.20877	NaN	NaN
Q02790	Q02790	Peptidyl-prolyl cis-trans isomerase FKBP4;Peptidyl-prolyl cis-trans isomerase FKBP4, N-terminally processed	FKBP4	FKBP4	2	2	2	5.9	5.9	5.9	51.804	15.242	0.412185	NaN	0.79776	0.412185
Q60FE5;P21333;Q5HY54;A0A087WWY3;F8WE98;H0Y5C6;H0Y5F3;H7C2E7	Q60FE5;P21333;Q5HY54;A0A087WWY3	Filamin-A	FLNA	FLNA	74	74	68	40.1	40.1	38.4	278.22	323.31	-0.245198	-0.182164	-0.34828	-0.115504
O75369;E7EN95;A0A0A0MT44;A0A0C4DGA1;H7C5L4	O75369;E7EN95	Filamin-B	FLNB	FLNB	54	50	49	28.9	27.6	26.9	278.16	323.31	-0.00361125	0.20364	-0.00361125	0.0429244
P02751;H0Y7Z1;H0Y4K8	P02751;H0Y7Z1	Fibronectin;Anastellin;Ugl-Y1;Ugl-Y2;Ugl-Y3	FN1	FN1	49	49	49	30.5	30.5	30.5	262.62	323.31	-2.82982	-1.98805	-2.91278	-2.64133
Q16658;C9JPH9;C9JFC0;A0A0A0MSB2	Q16658	Fascin	FSCN1	FSCN1	4	4	4	9.7	9.7	9.7	54.529	25.861	-0.470789	NaN	-0.470789	NaN
P35637;H3BPE7	P35637;H3BPE7	RNA-binding protein FUS	FUS	FUS	14	14	12	24.9	24.9	24.9	53.425	323.31	0.135535	0.569102	-0.193932	0.169412
Q13283	Q13283	Ras GTPase-activating protein-binding protein 1	G3BP1	G3BP1	4	4	4	10.9	10.9	10.9	52.164	29.779	0.536152	0.574731	0.992551	NaN
Q9UN86	Q9UN86	Ras GTPase-activating protein-binding protein 2	G3BP2	G3BP2	2	2	2	6.2	6.2	6.2	54.12	15.167	0.702835	0.767909	0.397803	NaN
Q14697;F5H6X6;E9PKU7;E9PNH1	Q14697;F5H6X6;E9PKU7	Neutral alpha-glucosidase AB	GANAB	GANAB	9	9	9	15.6	15.6	15.6	106.87	61.079	-0.017198	NaN	0.0250288	NaN
P41250	P41250	Glycine--tRNA ligase	GARS	GARS	3	3	3	4.9	4.9	4.9	83.165	20.341	0.53097	NaN	0.490159	0.571822
P50395	P50395	Rab GDP dissociation inhibitor beta	GDI2	GDI2	2	2	2	5.2	5.2	5.2	50.663	20.564	-0.418331	NaN	NaN	-0.0562962
I1E4Y6;Q6Y7W6;C9JHW1;E7ESB6;C9JH18	I1E4Y6;Q6Y7W6;C9JHW1;E7ESB6	PERQ amino acid-rich with GYF domain-containing protein 2	GIGYF2	GIGYF2	3	3	3	3.4	3.4	3.4	152.53	24.032	0.049352	NaN	-0.0209844	NaN
B1AKQ8;F6X3N5;F6UT28;P62873;C9JZN1;C9JIS1;C9JXA5;E7EP32;Q9HAV0;P62879;C9JD14;F5H8J8;F5H100;F5H0S8;E9PCP0;P16520	B1AKQ8;F6X3N5;F6UT28;P62873;C9JZN1;C9JIS1;C9JXA5;E7EP32;Q9HAV0;P62879	Guanine nucleotide-binding protein G(I)/G(S)/G(T) subunit beta-1;Guanine nucleotide-binding protein subunit beta-4;Guanine nucleotide-binding protein G(I)/G(S)/G(T) subunit beta-2	GNB1;GNB2;GNB4	GNB1	3	3	3	32.7	32.7	32.7	12.198	37.739	0.359296	0.444137	0.278223	NaN
P63244;H0YAF8;D6RHH4;D6RAC2;J3KPE3;D6RAU2;E9PD14;D6RFX4;D6RFZ9;D6R9Z1;H0Y8W2;D6R9L0;D6REE5;D6RF23;H0YAM7;D6RGK8;H0Y9P0;D6R909;D6RBD0;D6RHJ5;H0Y8R5	P63244;H0YAF8;D6RHH4;D6RAC2;J3KPE3;D6RAU2;E9PD14;D6RFX4;D6RFZ9;D6R9Z1;H0Y8W2;D6R9L0;D6REE5	Guanine nucleotide-binding protein subunit beta-2-like 1;Guanine nucleotide-binding protein subunit beta-2-like 1, N-terminally processed	GNB2L1	GNB2L1	7	7	7	21.5	21.5	21.5	35.076	64.189	0.247928	NaN	0.247563	0.308827
P62993	P62993	Growth factor receptor-bound protein 2	GRB2	GRB2	2	2	2	9.2	9.2	9.2	25.206	12.402	0.650581	NaN	NaN	NaN
P09211;A8MX94;A0A087X2E9;A0A087X243	P09211;A8MX94;A0A087X2E9	Glutathione S-transferase P	GSTP1	GSTP1	4	4	4	31	31	31	23.356	35.955	0.508023	NaN	NaN	0.4755
P07305	P07305	Histone H1.0;Histone H1.0, N-terminally processed	H1F0	H1F0	4	4	4	20.6	20.6	20.6	20.863	49.051	-2.56081	NaN	NaN	-2.56081
Q92522	Q92522	Histone H1x	H1FX	H1FX	3	3	3	18.8	18.8	18.8	22.487	77.229	-1.33068	NaN	-1.13768	-1.50709
K7EMV3;B4DEB1;K7EK07;K7ES00;Q71DI3;Q16695;P84243;P68431;K7EP01;Q5TEC6;Q6NXT2	K7EMV3;B4DEB1;K7EK07;K7ES00;Q71DI3;Q16695;P84243;P68431;K7EP01;Q5TEC6;Q6NXT2	Histone H3;Histone H3.2;Histone H3.1t;Histone H3.3;Histone H3.1;Histone H3.3C	H3F3B;H3F3A;HIST2H3A;HIST3H3;HIST1H3A;HIST2H3PS2;H3F3C	H3F3B	2	2	2	15.2	15.2	15.2	10.334	30.895	-0.865832	NaN	NaN	NaN
F5GZQ3;P55084;C9K0M0;C9JEY0;C9JE81;B5MD38	F5GZQ3;P55084;C9K0M0;C9JEY0;C9JE81;B5MD38	Trifunctional enzyme subunit beta, mitochondrial;3-ketoacyl-CoA thiolase	HADHB	HADHB	2	2	2	3.9	3.9	3.9	49.597	11.16	NaN	NaN	NaN	NaN
P69905;G3V1N2;CON__P01966;P02008	P69905;G3V1N2	Hemoglobin subunit alpha	HBA1;HBA2	HBA1	7	7	7	62.7	62.7	62.7	15.257	89.439	NaN	NaN	NaN	NaN
P68871;F8W6P5	P68871;F8W6P5	Hemoglobin subunit beta;LVV-hemorphin-7;Spinorphin	HBB	HBB	9	9	2	61.2	61.2	21.8	15.998	162.21	NaN	NaN	NaN	NaN
P51858	P51858	Hepatoma-derived growth factor	HDGF	HDGF	5	5	5	32.1	32.1	32.1	26.788	32.161	-0.236164	-0.0365111	-0.340861	NaN
Q02539	Q02539	Histone H1.1	HIST1H1A	HIST1H1A	7	3	3	20.9	13.5	13.5	21.842	24.462	-0.186541	NaN	-0.186541	NaN
P16401	P16401	Histone H1.5	HIST1H1B	HIST1H1B	7	7	7	20.4	20.4	20.4	22.58	197.07	0.0593553	0.389897	-0.00459508	-0.317948
P16403	P16403	Histone H1.2	HIST1H1C	HIST1H1C	12	12	3	28.6	28.6	9.9	21.364	226.99	-0.59005	-0.228013	-0.636616	-0.732428
U3KQK0;Q99880;Q99879;Q99877;Q93079;Q5QNW6;P62807;P58876;P57053;O60814;Q96A08	U3KQK0;Q99880;Q99879;Q99877;Q93079;Q5QNW6;P62807;P58876;P57053;O60814;Q96A08	Histone H2B;Histone H2B type 1-L;Histone H2B type 1-M;Histone H2B type 1-N;Histone H2B type 1-H;Histone H2B type 2-F;Histone H2B type 1-C/E/F/G/I;Histone H2B type 1-D;Histone H2B type F-S;Histone H2B type 1-K;Histone H2B type 1-A	HIST1H2BN;HIST1H2BL;HIST1H2BM;HIST1H2BH;HIST2H2BF;HIST1H2BC;HIST1H2BD;H2BFS;HIST1H2BK;HIST1H2BA	HIST1H2BN	6	6	2	31.3	31.3	6	18.804	77.967	-0.054662	0.162597	-0.0650382	-0.0637107
P62805	P62805	Histone H4	HIST1H4A	HIST1H4A	7	7	7	58.3	58.3	58.3	11.367	67.151	-0.116098	-0.0573316	-1.35594	-0.130002
Q16778;P33778;P23527;P06899;Q8N257;Q6DRA6;Q6DN03	Q16778;P33778;P23527;P06899;Q8N257	Histone H2B type 2-E;Histone H2B type 1-B;Histone H2B type 1-O;Histone H2B type 1-J;Histone H2B type 3-B	HIST2H2BE;HIST1H2BB;HIST1H2BO;HIST1H2BJ;HIST3H2BB	HIST2H2BE	6	2	2	41.3	7.9	7.9	13.92	11.58	-0.257545	NaN	-0.215647	NaN
A0A0G2JIF2;P30455;P30443;A0A0G2JI36;A0A0G2JL56;Q5SRN5;P04439;Q5SRN7;P13746;Q09160;A0A140T975;A0A140T941;Q9GJ45;A0A140T9Z6;B0UXQ0;P30459;P10314;P30512;P05534;P16188;P01893	A0A0G2JIF2;P30455;P30443;A0A0G2JI36;A0A0G2JL56;Q5SRN5;P04439;Q5SRN7;P13746;Q09160	HLA class I histocompatibility antigen, A-36 alpha chain;HLA class I histocompatibility antigen, A-1 alpha chain;HLA class I histocompatibility antigen, A-3 alpha chain;HLA class I histocompatibility antigen, A-11 alpha chain;HLA class I histocompatibility antigen, A-80 alpha chain	HLA-A	HLA-A	13	13	6	42	42	23.5	41.373	252.29	-0.425424	-0.47337	-0.442105	-0.438659
P17096	P17096	High mobility group protein HMG-I/HMG-Y	HMGA1	HMGA1	3	3	3	23.4	23.4	23.4	11.676	57.175	0.688494	0.63143	0.696528	0.372618
D6R9A6;P26583	D6R9A6;P26583	High mobility group protein B2	HMGB2	HMGB2	2	2	2	21.6	21.6	21.6	15.404	11.159	NaN	NaN	NaN	NaN
Q13151	Q13151	Heterogeneous nuclear ribonucleoprotein A0	HNRNPA0	HNRNPA0	6	6	6	24.9	24.9	24.9	30.84	127.47	-0.621266	-0.881188	-0.344502	-0.782496
P51991;H7C1J8	P51991	Heterogeneous nuclear ribonucleoprotein A3	HNRNPA3	HNRNPA3	23	23	23	44.2	44.2	44.2	39.594	323.31	-0.266715	-0.120341	-0.369091	-0.195054
D6R9P3;D6RD18;D6RBZ0;Q99729	D6R9P3;D6RD18;D6RBZ0;Q99729	Heterogeneous nuclear ribonucleoprotein A/B	HNRNPAB	HNRNPAB	13	13	13	33.2	33.2	33.2	30.302	323.31	0.129217	0.110096	0.0760117	0.41511
P52597;A0A1B0GW42	P52597	Heterogeneous nuclear ribonucleoprotein F;Heterogeneous nuclear ribonucleoprotein F, N-terminally processed	HNRNPF	HNRNPF	14	14	12	51.6	51.6	45.1	45.671	323.31	-0.194113	-0.074274	-0.296137	-0.142146
P31942	P31942	Heterogeneous nuclear ribonucleoprotein H3	HNRNPH3	HNRNPH3	12	12	12	51.4	51.4	51.4	36.926	323.31	0.0708015	0.00791308	0.14274	-0.223054
P61978;S4R457;S4R359	P61978	Heterogeneous nuclear ribonucleoprotein K	HNRNPK	HNRNPK	21	21	5	55.5	55.5	18.8	50.976	323.31	-0.429595	-0.177376	-0.419025	-0.971261
Q5T6W2	Q5T6W2		HNRNPK	HNRNPK	18	2	2	48	3.4	3.4	41.807	28.452	-0.414576	-0.242175	-0.329939	-0.41179
P14866;M0QXS5;M0QYT0;M0R076;H7C464;M0QYL7;M0R1W6;B7WPG3;C9IYN3;D6W592;Q8WVV9	P14866;M0QXS5;M0QYT0	Heterogeneous nuclear ribonucleoprotein L	HNRNPL	HNRNPL	18	18	18	43.8	43.8	43.8	64.132	316.35	0.260628	0.451963	0.0720372	0.648926
P52272;A0A087X0X3;M0R019;M0R2T0;M0R2I7;M0R0N3;M0QY96;M0QYQ7;M0R0Y6;M0QZM1;M0QYL3	P52272;A0A087X0X3;M0R019;M0R2T0	Heterogeneous nuclear ribonucleoprotein M	HNRNPM	HNRNPM	14	14	14	25.3	25.3	25.3	77.515	254.87	0.174279	-0.115535	0.257493	-0.0982893
O43390;B4DT28	O43390;B4DT28	Heterogeneous nuclear ribonucleoprotein R	HNRNPR	HNRNPR	24	24	20	40.3	40.3	34.4	70.942	323.31	0.0221902	0.273576	-0.00996004	-0.0252651
Q9BUJ2;A0A0A0MRA5;B7Z4B8;M0QYZ0;M0R3F1;M0R203;M0QZV6;M0R0K8;M0QYI8;M0QYM5;M0R247;A0A087X1I2	Q9BUJ2;A0A0A0MRA5;B7Z4B8;M0QYZ0;M0R3F1	Heterogeneous nuclear ribonucleoprotein U-like protein 1	HNRNPUL1	HNRNPUL1	12	12	12	17.5	17.5	17.5	95.737	143.55	1.50574	1.84431	1.448	1.66143
P37235;C9JW46;E9PC71;P84074;P61601	P37235;C9JW46;E9PC71;P84074;P61601	Hippocalcin-like protein 1;Neuron-specific calcium-binding protein hippocalcin;Neurocalcin-delta	HPCAL1;HPCA;NCALD	HPCAL1	2	2	2	9.3	9.3	9.3	22.313	12.395	-1.14848	NaN	-1.14848	NaN
E7ER27;P51659;E7EWE5;G5E9S2;E7ET17;E7EPL9	E7ER27;P51659;E7EWE5	Peroxisomal multifunctional enzyme type 2;(3R)-hydroxyacyl-CoA dehydrogenase;Enoyl-CoA hydratase 2	HSD17B4	HSD17B4	8	8	8	21.4	21.4	21.4	53.928	65.622	-0.347582	NaN	-0.347582	NaN
P07900;G3V2J8;Q14568;Q58FG0	P07900	Heat shock protein HSP 90-alpha	HSP90AA1	HSP90AA1	20	10	10	28.1	14.3	14.3	84.659	82.08	-0.5003	NaN	-0.5003	-0.532908
P08238;Q58FF7;Q58FF6;F8W026;Q58FG1	P08238	Heat shock protein HSP 90-beta	HSP90AB1	HSP90AB1	24	24	11	39.2	39.2	22	83.263	271.32	0.366364	0.532566	0.283566	0.400319
P14625;Q96GW1;Q58FF3;H0YIV0	P14625;Q96GW1	Endoplasmin	HSP90B1	HSP90B1	12	10	10	19.4	17.7	17.7	92.468	90.767	-0.234771	NaN	-0.433838	-0.126407
P04792;F8WE04;C9J3N8	P04792;F8WE04	Heat shock protein beta-1	HSPB1	HSPB1	7	7	7	49.8	49.8	49.8	22.782	96.459	-1.23474	-0.796235	-1.31047	-1.30747
P10809;E7ESH4;E7EXB4;C9JL25;C9JL19;C9JCQ4;C9J0S9	P10809	60 kDa heat shock protein, mitochondrial	HSPD1	HSPD1	24	24	24	45.2	45.2	45.2	61.054	323.31	0.180912	0.221692	0.0996319	0.105008
P61604;B8ZZ54;B8ZZL8;S4R3N1	P61604;B8ZZ54;B8ZZL8	10 kDa heat shock protein, mitochondrial	HSPE1	HSPE1	3	3	3	35.3	35.3	35.3	10.932	29.916	-0.603994	NaN	-0.435827	-0.596885
P98160;A0A0U1RQT3	P98160	Basement membrane-specific heparan sulfate proteoglycan core protein;Endorepellin;LG3 peptide	HSPG2	HSPG2	41	41	41	13.5	13.5	13.5	468.83	323.31	-0.367992	-0.244326	-0.367695	-0.805257
A0A0C4DG44;O43464;P83110	A0A0C4DG44;O43464	Serine protease HTRA2, mitochondrial	HTRA2	HTRA2	5	5	5	17.3	17.3	17.3	45.112	37.512	0.370834	0.411318	0.312433	NaN
J3KR24;A0A0A0MSX9;P41252;Q5TCC6	J3KR24;A0A0A0MSX9;P41252;Q5TCC6	Isoleucine--tRNA ligase, cytoplasmic	IARS	IARS	2	2	2	1.8	1.8	1.8	131.76	11.235	0.342327	NaN	NaN	NaN
P05362;K7EKL8;E7ESS4	P05362;K7EKL8	Intercellular adhesion molecule 1	ICAM1	ICAM1	10	10	10	18	18	18	57.825	119.06	-0.000259708	-0.164787	0.1956	0.316609
J3KS15;Q14197	J3KS15;Q14197	Peptidyl-tRNA hydrolase ICT1, mitochondrial	ICT1	ICT1	3	3	3	18.8	18.8	18.8	21.905	18.695	-0.745067	0.933044	-0.757257	NaN
H0YL11;P48735	H0YL11;P48735	Isocitrate dehydrogenase [NADP], mitochondrial	IDH2	IDH2	2	2	2	9.3	9.3	9.3	35.33	13.925	-0.0403634	NaN	-0.0403634	NaN
F8W930;Q9Y6M1;Q9NZI8	F8W930;Q9Y6M1	Insulin-like growth factor 2 mRNA-binding protein 2	IGF2BP2	IGF2BP2	7	7	6	16.5	16.5	14.4	66.785	95.283	-0.695816	-0.565246	-0.726854	NaN
A0A0A0MS07;A0A0A0MS08;P01857;A0A075B6N8;P01859;P01861;P01860	A0A0A0MS07;A0A0A0MS08;P01857;A0A075B6N8;P01859;P01861;P01860	Ig gamma-1 chain C region;Ig gamma-2 chain C region;Ig gamma-4 chain C region;Ig gamma-3 chain C region	IGHG1;IGHG3;IGHG2;IGHG4	IGHG1	2	2	2	6.4	6.4	6.4	31.983	14.888	NaN	NaN	NaN	NaN
B4DY09;Q12905;X6R6Z1;A0A0A0MRL0	B4DY09;Q12905	Interleukin enhancer-binding factor 2	ILF2	ILF2	16	16	16	57.1	57.1	57.1	38.91	323.31	-0.253567	-0.365277	-0.207494	-0.325467
Q12906;K7EKJ9;K7ER69;K7EQR9;Q96SI9;K7ERM6;K7ENK6;K7EM82;K7EJ09;K7EKY0;K7EPG3;K7ELV3;K7EQ75	Q12906	Interleukin enhancer-binding factor 3	ILF3	ILF3	33	33	33	45.1	45.1	45.1	95.337	323.31	-0.260377	-0.277831	-0.239549	-0.436568
H0Y4R1;P12268;E7ETK5;C9K0R9;C9J381;P20839	H0Y4R1;P12268	Inosine-5-monophosphate dehydrogenase 2	IMPDH2	IMPDH2	7	7	7	21.7	21.7	21.7	50.957	85.695	0.254715	NaN	0.282855	0.146655
P46940;A0A0J9YXZ5;H0YLE8;H0YKA5;A0A087WWP1;F2Z2E2;Q86VI3	P46940;A0A0J9YXZ5;H0YLE8	Ras GTPase-activating-like protein IQGAP1	IQGAP1	IQGAP1	22	22	22	18.3	18.3	18.3	189.25	157.81	0.310224	0.349705	0.0594937	0.168899
K7EIJ8;Q8IYT4;K7EM02	K7EIJ8;Q8IYT4;K7EM02	Katanin p60 ATPase-containing subunit A-like 2	KATNAL2	KATNAL2	2	2	2	5.9	5.9	5.9	38.009	11.726	0.234747	NaN	0.234747	NaN
Q07666;Q5VWX1;O75525	Q07666	KH domain-containing, RNA-binding, signal transduction-associated protein 1	KHDRBS1	KHDRBS1	11	11	11	27.5	27.5	27.5	48.227	148.62	0.239642	0.362217	0.100978	0.389897
P55268;F5H520	P55268	Laminin subunit beta-2	LAMB2	LAMB2	7	7	7	4.9	4.9	4.9	195.98	44.599	-0.842749	NaN	-0.842749	NaN
P11047	P11047	Laminin subunit gamma-1	LAMC1	LAMC1	2	2	2	1.7	1.7	1.7	177.6	11.35	NaN	NaN	NaN	NaN
P11279	P11279	Lysosome-associated membrane glycoprotein 1	LAMP1	LAMP1	2	2	2	4.6	4.6	4.6	44.882	11.67	NaN	NaN	NaN	NaN
E5RH50;A0A0B4J210;Q6PKG0;H0YC33;H0YC73;H0YBW1	E5RH50;A0A0B4J210;Q6PKG0;H0YC33	La-related protein 1	LARP1	LARP1	3	3	3	5.2	5.2	5.2	69.746	18.108	-0.422675	NaN	-0.349364	NaN
Q14847;C9J9W2;F6S2S5;K7ESD6	Q14847;C9J9W2	LIM and SH3 domain protein 1	LASP1	LASP1	7	7	7	21.8	21.8	21.8	29.717	60.743	0.158466	0.345396	0.0977456	0.314523
P00338;F5GXY2;F5GYU2;F5GXH2;F5GZQ4;F5H5J4;F5H6W8;F5H8H6;F5GXC7;F5GWW2;F5GXU1	P00338;F5GXY2;F5GYU2;F5GXH2	L-lactate dehydrogenase A chain	LDHA	LDHA	17	17	16	44	44	40.4	36.688	323.31	-0.176316	-0.0953425	-0.18513	-0.0627912
P07195;A8MW50;F5H793;C9J7H8;F5H5G7;F5H155;A0A087WUM2;G3XAP5;F5H245;Q6ZMR3;P07864	P07195;A8MW50;F5H793;C9J7H8	L-lactate dehydrogenase B chain;L-lactate dehydrogenase	LDHB	LDHB	8	7	7	26	22.5	22.5	36.638	86.449	0.192068	0.247198	0.157561	0.222805
P09382;F8WEI7	P09382	Galectin-1	LGALS1	LGALS1	8	8	8	64.4	64.4	64.4	14.716	103.61	-0.221455	0.405121	-0.21327	-0.417386
Q08380;K7EP36;K7EJY8;K7ESM3;K7EKQ5	Q08380	Galectin-3-binding protein	LGALS3BP	LGALS3BP	9	9	9	15.4	15.4	15.4	65.33	115.75	-0.571429	-0.767511	-0.430276	-0.272228
P02545;Q3BDU5;Q5TCI8;H0YAB0;A0A0C4DGC5	P02545;Q3BDU5;Q5TCI8	Prelamin-A/C;Lamin-A/C	LMNA	LMNA	31	31	30	52.3	52.3	51.1	74.139	323.31	-0.527575	-0.449848	-0.561175	-0.516264
E9PBF6;P20700;A0A0D9SFY5;A0A0D9SFE5	E9PBF6;P20700;A0A0D9SFY5;A0A0D9SFE5	Lamin-B1	LMNB1	LMNB1	3	2	2	8	5.9	5.9	44.643	12.346	NaN	NaN	NaN	NaN
Q03252	Q03252	Lamin-B2	LMNB2	LMNB2	3	2	2	4.2	2.9	2.9	69.948	10.903	-0.376845	NaN	NaN	NaN
Q9Y4K0;H0YAP6;E5RI22;E5RJL2;H0YAR1;E5RHH3;E5RFY0	Q9Y4K0	Lysyl oxidase homolog 2	LOXL2	LOXL2	9	9	9	12.5	12.5	12.5	86.724	61.298	-0.731757	-1.13331	-0.655103	NaN
C9JUT4;Q93052;C9JXK9;A0A087WZF1;C9JE51;C9J2R5;C9JIY7;C9JT42;C9J3U9;C9J1K7;C9J5C8;C9J4E3	C9JUT4;Q93052;C9JXK9;A0A087WZF1	Lipoma-preferred partner	LPP	LPP	5	5	5	21	21	21	45.345	37.796	-0.385092	-0.328833	-0.555185	NaN
Q9Y608;C9JSU1;C9JJC9;C9JC17;C9J321;C9J0U5;H7C3N9	Q9Y608	Leucine-rich repeat flightless-interacting protein 2	LRRFIP2	LRRFIP2	5	5	5	9.2	9.2	9.2	82.17	53.75	-0.0199454	-0.0199454	NaN	NaN
K7ELG9;Q3MHD2	K7ELG9;Q3MHD2	Protein LSM12 homolog	LSM12	LSM12	3	3	3	22.2	22.2	22.2	24.955	24.271	0.733615	0.733615	NaN	NaN
P51884	P51884	Lumican	LUM	LUM	2	2	2	6.5	6.5	6.5	38.429	13.299	NaN	NaN	NaN	NaN
P40926;G3XAL0	P40926	Malate dehydrogenase, mitochondrial	MDH2	MDH2	4	4	4	19.2	19.2	19.2	35.503	29.855	-0.945082	NaN	NaN	-0.87994
Q96RN5;F8WDM6;F2Z2B7;H7C308;G3V1P5	Q96RN5;F8WDM6;F2Z2B7;H7C308;G3V1P5	Mediator of RNA polymerase II transcription subunit 15	MED15	MED15	2	2	2	3.6	3.6	3.6	86.753	12.878	-0.395492	NaN	-0.61637	NaN
P55081	P55081	Microfibrillar-associated protein 1	MFAP1	MFAP1	3	3	3	11.8	11.8	11.8	51.958	18.219	0.17645	0.116764	NaN	NaN
P14174	P14174	Macrophage migration inhibitory factor	MIF	MIF	2	2	2	17.4	17.4	17.4	12.476	15.437	NaN	NaN	NaN	NaN
Q13724;C9J8D4	Q13724;C9J8D4	Mannosyl-oligosaccharide glucosidase	MOGS	MOGS	2	2	2	3.6	3.6	3.6	91.916	13.108	0.00791308	NaN	0.00791308	NaN
Q5JR04;Q9HCE1	Q5JR04;Q9HCE1	Putative helicase MOV-10	MOV10	MOV10	4	4	4	5.4	5.4	5.4	107.21	27.145	-0.440479	NaN	-0.440479	NaN
E5RIZ4;Q9P015;E5RHF4	E5RIZ4;Q9P015;E5RHF4	39S ribosomal protein L15, mitochondrial	MRPL15	MRPL15	3	3	3	16.5	16.5	16.5	27.236	20.364	-0.672773	NaN	-0.672773	NaN
C9IY40;Q5T653	C9IY40;Q5T653	39S ribosomal protein L2, mitochondrial	MRPL2	MRPL2	2	2	2	16.4	16.4	16.4	24.43	11.949	0.442227	NaN	NaN	NaN
Q9BYC9;I3L2X1	Q9BYC9;I3L2X1	39S ribosomal protein L20, mitochondrial	MRPL20	MRPL20	2	2	2	14.1	14.1	14.1	17.442	10.825	NaN	NaN	NaN	NaN
Q96DV4	Q96DV4	39S ribosomal protein L38, mitochondrial	MRPL38	MRPL38	4	4	4	9.7	9.7	9.7	44.596	31.156	-0.643969	NaN	-0.643969	NaN
K7ES61;Q9BYD3;K7EKI4;K7ELF1;K7ELQ0;X6RAY8	K7ES61;Q9BYD3;K7EKI4;K7ELF1;K7ELQ0;X6RAY8	39S ribosomal protein L4, mitochondrial	MRPL4	MRPL4	5	5	5	24.3	24.3	24.3	33.792	30.831	-0.737326	NaN	-0.737326	NaN
H0Y6Y8;B1AL05;Q8N983;M0R051;H0YBU8	H0Y6Y8;B1AL05;Q8N983;M0R051;H0YBU8	39S ribosomal protein L43, mitochondrial	MRPL43	MRPL43	4	4	4	21.3	21.3	21.3	18.657	27.615	-0.521888	NaN	-0.647264	NaN
Q9H9J2	Q9H9J2	39S ribosomal protein L44, mitochondrial	MRPL44	MRPL44	3	3	3	12	12	12	37.535	27.663	-0.518556	NaN	-0.725613	NaN
Q13405;H0YDP7;E9PNF1;E9PI78	Q13405;H0YDP7	39S ribosomal protein L49, mitochondrial	MRPL49	MRPL49	7	7	7	41	41	41	19.198	135.93	0.604356	1.03956	-0.435807	0.604356
Q8N5N7	Q8N5N7	39S ribosomal protein L50, mitochondrial	MRPL50	MRPL50	5	5	5	49.4	49.4	49.4	18.325	62.136	-0.288963	1.3027	-0.417001	NaN
Q92665	Q92665	28S ribosomal protein S31, mitochondrial	MRPS31	MRPS31	2	2	2	5.8	5.8	5.8	45.318	20.044	0.61372	NaN	-0.388148	NaN
P82673;H0YG82	P82673	28S ribosomal protein S35, mitochondrial	MRPS35	MRPS35	7	7	7	33.1	33.1	33.1	36.844	58.698	-0.353819	-0.179792	-0.869201	NaN
J3QLS3;Q9Y2R9;J3QKW2;J3QQS1;J3KSI8	J3QLS3;Q9Y2R9;J3QKW2;J3QQS1	28S ribosomal protein S7, mitochondrial	MRPS7	MRPS7	5	5	5	24.4	24.4	24.4	31.704	33.686	0.474773	0.556209	-0.132989	NaN
P26038;V9GZ54;E9PQ82;E9PNV3	P26038	Moesin	MSN	MSN	13	13	9	21.8	21.8	15.9	67.819	85.156	0.260146	0.620399	0.187641	0.109829
F5H2F4;P11586	F5H2F4;P11586	C-1-tetrahydrofolate synthase, cytoplasmic;Methylenetetrahydrofolate dehydrogenase;Methenyltetrahydrofolate cyclohydrolase;Formyltetrahydrofolate synthetase;C-1-tetrahydrofolate synthase, cytoplasmic, N-terminally processed	MTHFD1	MTHFD1	7	7	7	8.2	8.2	8.2	110.61	60.012	-0.196641	NaN	-0.181117	-0.183687
Q14764;H3BQK6;H3BP76;H3BUK7;H3BNF6;H3BRL2;H3BPZ2;H3BNF2;H3BUP3;I3L155;H3BQE7	Q14764	Major vault protein	MVP	MVP	15	15	15	26.1	26.1	26.1	99.326	119.86	-1.50255	NaN	-1.50255	NaN
P35580;E7ERA5	P35580	Myosin-10	MYH10	MYH10	53	37	32	30.5	23	21	229	323.31	1.96702	2.33711	2.47075	1.48939
Q7Z406;M0QY43	Q7Z406;M0QY43	Myosin-14	MYH14	MYH14	10	2	2	4.3	0.8	0.8	227.87	25.264	-0.442105	-0.393027	NaN	0.00115369
P35579;Q5BKV1;B1AH99;A0A0C4DFM8;A1L2Z2;REV__S4R3H4;REV__E7EQT4;REV__Q9UKV3	P35579	Myosin-9	MYH9	MYH9	164	164	142	62.7	62.7	55	226.53	323.31	-0.113754	-0.308627	-0.0436608	0.0143553
J3QRS3;P19105;O14950;J3KTJ1	J3QRS3;P19105;O14950	Myosin regulatory light chain 12A;Myosin regulatory light chain 12B	MYL12A;MYL12B	MYL12A	14	14	8	64.4	64.4	32.2	20.457	323.31	-0.222229	-0.277359	-0.0999582	0.117961
P14649;F8W1I5	P14649;F8W1I5	Myosin light chain 6B	MYL6B	MYL6B	6	5	5	34.6	28.4	28.4	22.764	73.043	-0.82332	-0.845935	NaN	-0.693248
P24844	P24844	Myosin regulatory light polypeptide 9	MYL9	MYL9	11	5	5	62.8	29.7	29.7	19.827	139.67	1.07286	0.982437	1.13455	1.27542
A0A0D9SFK2;Q92614	A0A0D9SFK2;Q92614	Unconventional myosin-XVIIIa	MYO18A	MYO18A	2	2	2	1.7	1.7	1.7	231.1	11.483	NaN	NaN	NaN	NaN
P43490;A0A0C4DFS8;C9JG65;C9JF35	P43490;A0A0C4DFS8	Nicotinamide phosphoribosyltransferase	NAMPT	NAMPT	17	17	17	51.5	51.5	51.5	55.52	160.32	-0.688683	0.171463	-0.831512	-0.495736
H0YHC3;F8W020;F8W118;F8VXI6;F8VUX1;F8VY35;F8VV59;B7Z9C2;F8W0J6;F5H4R6;H0YIV4;P55209;F8VRJ2;H0YH88;F8W543;E9PNW0;E9PJJ2;E9PS34;E9PNJ7;A8MXH2;F8VVB5;E9PKT8;C9J6D1;C9JZI7;Q99733	H0YHC3;F8W020;F8W118;F8VXI6;F8VUX1;F8VY35;F8VV59;B7Z9C2;F8W0J6;F5H4R6;H0YIV4;P55209;F8VRJ2;H0YH88;F8W543	Nucleosome assembly protein 1-like 1	NAP1L1	NAP1L1	3	3	3	19.2	19.2	19.2	23.417	34.738	1.11597	NaN	1.016	NaN
Q09161	Q09161	Nuclear cap-binding protein subunit 1	NCBP1	NCBP1	2	2	2	2.9	2.9	2.9	91.838	11.989	-0.285724	NaN	-0.285724	NaN
P19338;H7BY16;C9JYW2;C9JLB1;C9J1H7;C9JWL1	P19338;H7BY16	Nucleolin	NCL	NCL	27	27	27	33.4	33.4	33.4	76.613	323.31	0.0935602	0.294077	0.0949116	0.0453032
Q14686;F6M2K4;F6M2K2;A0A0D9SFT8	Q14686;F6M2K4;F6M2K2	Nuclear receptor coactivator 6	NCOA6	NCOA6	4	4	4	2.7	2.7	2.7	219.14	28.862	0.0304067	0.0742314	0.129085	NaN
Q15233;H7C367;C9JYS8;C9IZL7;C9J4X2	Q15233	Non-POU domain-containing octamer-binding protein	NONO	NONO	27	26	25	58.8	57.1	57.1	54.231	323.31	-0.0556663	-0.193107	0.0553345	-0.226949
E9PLK3;P55786	E9PLK3;P55786	Puromycin-sensitive aminopeptidase	NPEPPS	NPEPPS	2	2	2	2.3	2.3	2.3	102.99	10.803	NaN	NaN	NaN	NaN
P06748;E5RGW4;E5RI98	P06748	Nucleophosmin	NPM1	NPM1	9	9	9	34	34	34	32.575	127.01	0.37951	0.713784	0.364572	-0.0205892
O43809;H3BV41;H3BND3	O43809;H3BV41;H3BND3	Cleavage and polyadenylation specificity factor subunit 5	NUDT21	NUDT21	4	4	4	33.9	33.9	33.9	26.227	29.344	0.133169	0.336169	-0.0876874	NaN
Q7Z417	Q7Z417	Nuclear fragile X mental retardation-interacting protein 2	NUFIP2	NUFIP2	8	8	8	21	21	21	76.12	61.802	0.767655	0.795518	0.534261	NaN
E9PF10;O75694	E9PF10;O75694	Nuclear pore complex protein Nup155	NUP155	NUP155	2	2	2	2.8	2.8	2.8	148.09	16.338	0.381283	NaN	0.381283	NaN
P07237;H7BZ94;I3L312;I3L398;I3NI03;I3L3U6;H0Y3Z3;I3L4M2;I3L0S0;I3L3P5;I3L1Y5;I3L514	P07237;H7BZ94;I3L312;I3L398	Protein disulfide-isomerase	P4HB	P4HB	10	10	10	29.5	29.5	29.5	57.116	71.643	-0.468212	NaN	-0.695396	-0.346206
Q9UQ80;F8VR77	Q9UQ80;F8VR77	Proliferation-associated protein 2G4	PA2G4	PA2G4	4	4	4	10.2	10.2	10.2	43.786	22.096	-0.371516	NaN	NaN	-0.31328
P11940;E7EQV3;A0A087WTT1;E7ERJ7;Q9H361;H0YAR2;H0YBN4;H0YAP2;H0YB86;H0YAS6;H0YB75;E5RGH3;E5RH24;E5RJB9;H0YAS7;Q4VXU2;H0YC10;E5RHG7;H0YAW6;Q96DU9;E5RGC4;E5RFD8	P11940;E7EQV3;A0A087WTT1;E7ERJ7;Q9H361	Polyadenylate-binding protein 1;Polyadenylate-binding protein;Polyadenylate-binding protein 3	PABPC1;PABPC3	PABPC1	32	32	23	52.2	52.2	38.2	70.67	323.31	0.226878	-0.0328757	0.245982	0.363451
B1ANR0;Q13310;H0Y5F5;H0YEU6;H0YCC8;B1ANR1;H0YEQ8;H0Y6X6;H0YER0	B1ANR0;Q13310;H0Y5F5	Polyadenylate-binding protein;Polyadenylate-binding protein 4	PABPC4	PABPC4	25	17	13	37.7	25	23.4	67.97	189.29	0.648742	0.348799	0.695014	0.760178
Q86U42;H0YJH9;B4DEH8;G3V4T2	Q86U42;H0YJH9;B4DEH8;G3V4T2	Polyadenylate-binding protein 2	PABPN1	PABPN1	2	2	2	8.8	8.8	8.8	32.749	50.645	-0.118852	0.160662	-0.651201	NaN
Q9H074;D6REB4;D6RJF2	Q9H074;D6REB4	Polyadenylate-binding protein-interacting protein 1	PAIP1	PAIP1	3	3	3	11.5	11.5	11.5	53.524	18.676	0.28404	NaN	NaN	0.322505
Q8WX93	Q8WX93	Palladin	PALLD	PALLD	2	2	2	1.5	1.5	1.5	150.56	11.627	-0.0604725	NaN	-0.203402	NaN
K7EN27;Q99497;K7ELW0	K7EN27;Q99497;K7ELW0	Protein deglycase DJ-1	PARK7	PARK7	3	3	3	30	30	30	17.002	18.446	-1.1055	-1.37565	NaN	NaN
P09874	P09874	Poly [ADP-ribose] polymerase 1	PARP1	PARP1	2	2	2	2.6	2.6	2.6	113.08	11.985	NaN	NaN	NaN	NaN
P30101	P30101	Protein disulfide-isomerase A3	PDIA3	PDIA3	18	18	15	38.8	38.8	33.7	56.782	143.65	-0.581497	-0.210613	-0.814844	-0.240588
P13667	P13667	Protein disulfide-isomerase A4	PDIA4	PDIA4	3	3	3	7	7	7	72.932	20.098	NaN	NaN	NaN	NaN
Q15084	Q15084	Protein disulfide-isomerase A6	PDIA6	PDIA6	5	5	5	17.7	17.7	17.7	48.121	75.701	-0.769846	-0.600599	-0.916834	-0.746519
O00151	O00151	PDZ and LIM domain protein 1	PDLIM1	PDLIM1	7	7	7	33.1	33.1	33.1	36.071	50.995	-0.290939	-0.0453421	NaN	-0.735115
Q9UBV8	Q9UBV8	Peflin	PEF1	PEF1	5	5	5	26.4	26.4	26.4	30.381	34.657	0.412294	0.303693	0.45628	NaN
Q9UHV9	Q9UHV9	Prefoldin subunit 2	PFDN2	PFDN2	2	2	2	16.9	16.9	16.9	16.648	20.95	1.11929	1.47176	NaN	0.486148
Q01813;B1APP6;V9GY25;H0Y3Y3;B1APP8;H0Y757;V9GYV7;Q5VSR5;P17858;P08237	Q01813;B1APP6	ATP-dependent 6-phosphofructokinase, platelet type	PFKP	PFKP	9	9	9	14.4	14.4	14.4	85.595	55.084	-0.234635	NaN	-0.256201	0.246226
P07737;K7EJ44;I3L3D5;CON__P02584	P07737;K7EJ44;I3L3D5	Profilin-1	PFN1	PFN1	4	4	4	40	40	40	15.054	70.212	-0.0385248	NaN	NaN	0.0147838
P18669;P15259;Q8N0Y7	P18669;P15259;Q8N0Y7	Phosphoglycerate mutase 1;Phosphoglycerate mutase 2;Probable phosphoglycerate mutase 4	PGAM1;PGAM2;PGAM4	PGAM1	2	2	2	11.8	11.8	11.8	28.804	16.641	-0.233074	NaN	NaN	-0.233074
P00558;P07205	P00558	Phosphoglycerate kinase 1	PGK1	PGK1	16	16	16	45.8	45.8	45.8	44.614	213.01	-0.316618	-0.337393	-0.478487	-0.159718
P14618;B4DNK4;H3BTN5;H3BR70;H3BQ34;H3BUW1;H3BTJ2;H3BT25;H3BU13;H3BN34;H3BQZ3;P30613	P14618;B4DNK4;H3BTN5;H3BR70	Pyruvate kinase PKM;Pyruvate kinase	PKM	PKM	27	27	27	57.1	57.1	57.1	57.936	323.31	0.120352	0.673647	0.0630887	-0.0907261
Q15149	Q15149	Plectin	PLEC	PLEC	4	4	3	1	1	0.8	531.78	22.616	-1.15428	NaN	-1.15245	NaN
O60664;K7EL96;K7ERZ3;K7ER39	O60664;K7EL96;K7ERZ3	Perilipin-3	PLIN3	PLIN3	8	8	8	27.6	27.6	27.6	47.074	74.68	-0.698553	-0.76026	-0.708892	-0.698553
Q02809;Q5JXB7;Q5JXB8	Q02809	Procollagen-lysine,2-oxoglutarate 5-dioxygenase 1	PLOD1	PLOD1	20	20	20	37.4	37.4	37.4	83.549	270.12	-0.260532	-0.308144	-0.206179	-0.338779
E7ETU9;O00469;C9JXZ0	E7ETU9;O00469	Procollagen-lysine,2-oxoglutarate 5-dioxygenase 2	PLOD2	PLOD2	3	3	3	5.5	5.5	5.5	81.169	19.712	-1.0994	NaN	-1.0994	NaN
O60568;H7C2V1;H7C2S8;H7C0B8	O60568;H7C2V1	Procollagen-lysine,2-oxoglutarate 5-dioxygenase 3	PLOD3	PLOD3	5	5	5	8.9	8.9	8.9	84.784	44.424	0.317651	NaN	0.317651	NaN
Q15181;Q5SQT6	Q15181	Inorganic pyrophosphatase	PPA1	PPA1	3	3	3	13.5	13.5	13.5	32.66	17.533	-0.399331	NaN	NaN	-0.471289
P62937;F8WE65;C9J5S7;E5RIZ5;P0DN26;A0A0H2UH34;A0A0B4J2A2;A0A075B767;A0A075B759;Q9Y536;F5H284	P62937;F8WE65;C9J5S7	Peptidyl-prolyl cis-trans isomerase A;Peptidyl-prolyl cis-trans isomerase A, N-terminally processed;Peptidyl-prolyl cis-trans isomerase	PPIA	PPIA	9	9	9	50.3	50.3	50.3	18.012	77.557	-0.693598	-0.829613	-0.897866	-0.623465
P23284	P23284	Peptidyl-prolyl cis-trans isomerase B	PPIB	PPIB	3	3	3	13.9	13.9	13.9	23.742	29.469	-0.232803	NaN	NaN	-0.232803
Q96QC0	Q96QC0	Serine/threonine-protein phosphatase 1 regulatory subunit 10	PPP1R10	PPP1R10	4	4	4	6.4	6.4	6.4	99.057	26.449	0.196355	-0.130223	0.505891	NaN
A0A0A0MSI0;Q06830;A0A0A0MRQ5	A0A0A0MSI0;Q06830;A0A0A0MRQ5	Peroxiredoxin-1	PRDX1	PRDX1	8	8	5	42.7	42.7	27.5	18.976	71.556	-0.093371	0.0969365	-0.107928	-0.296208
P32119;A6NIW5	P32119;A6NIW5	Peroxiredoxin-2	PRDX2	PRDX2	6	5	5	32.3	26.8	26.8	21.892	34.521	-0.981765	-0.580051	-1.29166	-0.757672
Q13162;H7C3T4;A6NG45;A6NJJ0	Q13162;H7C3T4	Peroxiredoxin-4	PRDX4	PRDX4	8	6	6	34.7	29.2	29.2	30.54	51.017	-0.703196	-1.12497	-0.703196	-0.424204
P30044	P30044	Peroxiredoxin-5, mitochondrial	PRDX5	PRDX5	3	3	3	15.4	15.4	15.4	22.086	22.66	-1.11135	NaN	NaN	NaN
P30041	P30041	Peroxiredoxin-6	PRDX6	PRDX6	10	10	10	55.4	55.4	55.4	25.035	91.81	-0.317229	-0.299152	-0.329287	-0.359768
K7ELL7;P14314;K7EKX1;K7EJ70;K7EPW7;A0A0C4DGP4	K7ELL7;P14314	Glucosidase 2 subunit beta	PRKCSH	PRKCSH	5	5	5	10.1	10.1	10.1	60.192	39.369	0.184978	0.297954	0.049352	0.184978
E9PKG1;H7C2I1;Q99873;E9PIX6;E9PQ98;E9PNR9;H0YDE4;A0A087X1W2;Q9NR22;E9PMW9	E9PKG1;H7C2I1;Q99873;E9PIX6;E9PQ98;E9PNR9;H0YDE4	Protein arginine N-methyltransferase 1	PRMT1	PRMT1	11	11	11	38.8	38.8	38.8	37.709	87.753	0.0900404	0.126841	0.0590783	-0.124519
Q9UMS4;H0YGF3;F5GY56	Q9UMS4	Pre-mRNA-processing factor 19	PRPF19	PRPF19	3	3	3	6.9	6.9	6.9	55.18	17.323	0.274888	NaN	0.274888	NaN
Q6P2Q9;I3L0J9	Q6P2Q9	Pre-mRNA-processing-splicing factor 8	PRPF8	PRPF8	3	3	3	1.8	1.8	1.8	273.6	20.502	0.249627	NaN	0.249627	NaN
P35998;C9JLS9	P35998;C9JLS9	26S protease regulatory subunit 7	PSMC2	PSMC2	2	2	2	5.5	5.5	5.5	48.633	12.379	0.843662	NaN	NaN	NaN
J3QRY4;O00231	J3QRY4;O00231	26S proteasome non-ATPase regulatory subunit 11	PSMD11	PSMD11	2	2	2	12.3	12.3	12.3	21.109	12.175	0.228111	NaN	NaN	0.0760117
Q13200	Q13200	26S proteasome non-ATPase regulatory subunit 2	PSMD2	PSMD2	2	2	2	3	3	3	100.2	11.455	-0.105737	NaN	NaN	NaN
Q06323;H0YLU2;H0YKK6	Q06323	Proteasome activator complex subunit 1	PSME1	PSME1	11	11	11	50.2	50.2	50.2	28.723	105.97	-0.366225	-0.362306	-0.310576	-0.152981
A0A087X1Z3;Q9UL46;H0YM70;H0YKU2	A0A087X1Z3;Q9UL46;H0YM70	Proteasome activator complex subunit 2	PSME2	PSME2	5	5	5	30.3	30.3	30.3	29.126	35.073	-0.0342785	NaN	0.028852	NaN
Q8WXF1;X6RDA4	Q8WXF1;X6RDA4	Paraspeckle component 1	PSPC1	PSPC1	18	17	17	37.5	37.5	37.5	58.743	221.82	0.942383	1.16369	0.690819	1.10044
A0A0U1RRM4;P26599;A6NLN1;A0A0D9SF20;K7EKJ7;K7ES59;K7ELW5;K7EK45;A0A087WUW5;O95758;X6R242;A0A087WU68	A0A0U1RRM4;P26599;A6NLN1	Polypyrimidine tract-binding protein 1	PTBP1	PTBP1	11	11	11	29.8	29.8	29.8	62.463	128.93	-0.244788	0.0669502	-0.363661	-0.560451
P11216;E9PK47;P11217;P06737;H0Y4Z6	P11216;E9PK47;P11217;P06737	Glycogen phosphorylase, brain form;Alpha-1,4 glucan phosphorylase;Glycogen phosphorylase, muscle form;Glycogen phosphorylase, liver form	PYGB;PYGL;PYGM	PYGB	4	4	4	5.5	5.5	5.5	96.695	29.364	0.193078	NaN	0.0071955	NaN
F5GXS8;F5GYM3;Q96PU8;F5H5U6;F5H8C8;H0YG47;F5GYT7;H0YGD6	F5GXS8;F5GYM3;Q96PU8;F5H5U6;F5H8C8;H0YG47	Protein quaking	QKI	QKI	3	3	3	29.4	29.4	29.4	18.015	24.893	0.195096	0.202136	0.375178	NaN
H3BMH2;H3BSC1;P62491;Q15907;B4DQU5	H3BMH2;H3BSC1;P62491;Q15907	Ras-related protein Rab-11A;Ras-related protein Rab-11B	RAB11A;RAB11B	RAB11A	5	5	5	34.8	34.8	34.8	17.668	36.908	-0.109328	NaN	-0.148097	-0.00181894
P51148;K7EIP6;F8WCY6;F8WD79;F8VPW9;F8VSF8;F8VWZ7;F8VWU4;F8VVZ0;F8VUA5;F8VVK3;K7ERI8;K7ERQ8;P61020;P20339	P51148;K7EIP6;F8WCY6;F8WD79;F8VPW9;F8VSF8;F8VWZ7;F8VWU4;F8VVZ0;F8VUA5;F8VVK3;K7ERI8;K7ERQ8;P61020;P20339	Ras-related protein Rab-5C;Ras-related protein Rab-5B;Ras-related protein Rab-5A	RAB5C;RAB5A;RAB5B	RAB5C	2	2	2	10.6	10.6	10.6	23.482	17.407	0.266277	NaN	0.234379	NaN
C9J4S4;C9J4V0;C9J8S3;P51149;C9J7D1;C9IZZ0;C9J592	C9J4S4;C9J4V0;C9J8S3;P51149;C9J7D1;C9IZZ0;C9J592	Ras-related protein Rab-7a	RAB7A	RAB7A	2	2	2	25.5	25.5	25.5	10.961	12.528	-0.134018	NaN	NaN	NaN
B1AH77;B1AH80;P63000;P15153;J3KSC4;J3QLK0;B1AH78;P60763	B1AH77;B1AH80;P63000;P15153;J3KSC4;J3QLK0;B1AH78;P60763	Ras-related C3 botulinum toxin substrate 1;Ras-related C3 botulinum toxin substrate 2;Ras-related C3 botulinum toxin substrate 3	RAC2;RAC1;RAC3	RAC2	2	2	2	13.5	13.5	13.5	16.775	11.857	-0.462575	NaN	NaN	NaN
Q9UKM9;Q5QPL9;Q5QPM1;Q5QPM0;Q5QPM2	Q9UKM9;Q5QPL9;Q5QPM1;Q5QPM0	RNA-binding protein Raly	RALY	RALY	9	9	9	35.9	35.9	35.9	32.463	99.35	-0.148161	-0.606145	0.117828	-0.33159
B5MDF5;P62826;J3KQE5;F5H018;H0YFC6;B4DV51;A0A087X0W0	B5MDF5;P62826;J3KQE5;F5H018;H0YFC6	GTP-binding nuclear protein Ran	RAN	RAN	7	7	7	35.6	35.6	35.6	26.224	48.897	0.222063	0.80752	0.168257	0.370834
P43487;C9JJ34;F6WQW2;C9JXG8;C9JGV6;C9JDM3;C9JIC6	P43487;C9JJ34;F6WQW2;C9JXG8;C9JGV6	Ran-specific GTPase-activating protein	RANBP1	RANBP1	5	5	5	43.8	43.8	43.8	23.31	42.698	0.447844	0.877509	0.418028	0.0869196
F5H4H0;F5GYH7;F5H077;F5GWU8;F5H491;F5H0B7;F5H500;F5H6R7;F5H004;A0A075B6Q0;F5GYB5;F5GX62;E7ESV4;F5H7Y6;P62834;P61224;F8WBC0;A0A0J9YXB3;A6NIZ1	F5H4H0;F5GYH7;F5H077;F5GWU8;F5H491;F5H0B7;F5H500;F5H6R7;F5H004;A0A075B6Q0;F5GYB5;F5GX62;E7ESV4;F5H7Y6;P62834;P61224;F8WBC0;A0A0J9YXB3;A6NIZ1	Ras-related protein Rap-1A;Ras-related protein Rap-1b;Ras-related protein Rap-1b-like protein	RAP1B;RAP1A	RAP1B	2	2	2	43.8	43.8	43.8	5.351	11.376	0.0881416	NaN	NaN	0.30871
B9ZVT1;Q8IXT5	B9ZVT1;Q8IXT5	RNA-binding protein 12B	RBM12B	RBM12B	6	6	6	7.6	7.6	7.6	102.7	42.213	0.835682	0.747173	0.835682	NaN
Q96I25;Q5W011;Q5W010;Q5W012;H0Y6J6	Q96I25;Q5W011;Q5W010;Q5W012	Splicing factor 45	RBM17	RBM17	13	13	13	30.2	30.2	30.2	44.961	211.82	0.387804	0.318693	0.451119	0.977463
P98179	P98179	RNA-binding protein 3	RBM3	RBM3	7	7	7	56.7	56.7	56.7	17.17	323.31	0.269392	0.932666	0.132116	0.137766
E9PB51;Q9BWF3;Q9BQ04	E9PB51;Q9BWF3;Q9BQ04	RNA-binding protein 4;RNA-binding protein 4B	RBM4;RBM4B	RBM4	2	2	2	17.5	17.5	17.5	26.286	10.602	NaN	NaN	NaN	NaN
P78332;F8WCA5;E9PGM9	P78332;F8WCA5;E9PGM9	RNA-binding protein 6	RBM6	RBM6	9	9	9	7.5	7.5	7.5	128.64	70.821	0.418892	0.0931545	0.366252	1.00014
P38159;H3BT71;H0Y6E7;H3BUY5;H3BR27;H3BNC1;O75526;Q8N7X1	P38159;H3BT71;H0Y6E7;H3BUY5	RNA-binding motif protein, X chromosome;RNA-binding motif protein, X chromosome, N-terminally processed	RBMX	RBMX	20	20	7	48.8	48.8	16.6	42.331	323.31	-0.374842	-0.4591	-0.0801489	-0.770437
Q96E39;A0A1B0GUK8	Q96E39	RNA binding motif protein, X-linked-like-1	RBMXL1	RBMXL1	15	2	2	40.3	5.1	5.1	42.141	10.942	NaN	NaN	NaN	NaN
Q15293;E9PP27	Q15293	Reticulocalbin-1	RCN1	RCN1	6	6	6	18.1	18.1	18.1	38.89	79.862	-0.490497	-0.318344	-0.599746	-0.732956
Q9NZL6	Q9NZL6	Ral guanine nucleotide dissociation stimulator-like 1	RGL1	RGL1	2	2	2	2.1	2.1	2.1	86.7	10.895	0.113567	NaN	-0.540568	NaN
P62906	P62906	60S ribosomal protein L10a	RPL10A	RPL10A	2	2	2	9.7	9.7	9.7	24.831	11.379	-0.23669	NaN	NaN	-0.23669
P62913;Q5VVC9;Q5VVC8	P62913;Q5VVC9;Q5VVC8	60S ribosomal protein L11	RPL11	RPL11	3	3	3	16.9	16.9	16.9	20.252	27.564	0.188781	0.18053	0.149129	0.0332292
P30050	P30050	60S ribosomal protein L12	RPL12	RPL12	3	3	3	24.2	24.2	24.2	17.818	22.931	0.0844725	-0.0295586	0.228357	0.0146409
P26373;J3QSB4;H3BTH3	P26373;J3QSB4	60S ribosomal protein L13	RPL13	RPL13	6	6	6	29.4	29.4	29.4	24.261	38.603	-0.138076	-0.530468	0.107688	NaN
E7EX53;E7EQV9;P61313;E7ENU7	E7EX53;E7EQV9;P61313;E7ENU7	Ribosomal protein L15;60S ribosomal protein L15	RPL15	RPL15	2	2	2	17.3	17.3	17.3	15.722	14.008	0.4959	NaN	0.53655	0.413377
F8VUA6;G3V203;H0YHA7;J3QQ67;Q07020;F8VYV2;A0A075B7A0	F8VUA6;G3V203;H0YHA7;J3QQ67;Q07020;F8VYV2;A0A075B7A0	60S ribosomal protein L18	RPL18	RPL18	3	3	3	27.7	27.7	27.7	14.529	33.993	-0.389168	-0.797513	-0.138521	-0.389168
P62829;J3KTJ3;C9JD32;B9ZVP7;J3KT29	P62829;J3KTJ3;C9JD32;B9ZVP7;J3KT29	60S ribosomal protein L23	RPL23	RPL23	2	2	2	21.4	21.4	21.4	14.865	14.543	0.379066	NaN	NaN	NaN
H7BY10;K7EJV9;K7ERT8;A8MUS3;P62750;K7EMA7	H7BY10;K7EJV9;K7ERT8;A8MUS3;P62750;K7EMA7	60S ribosomal protein L23a	RPL23A	RPL23A	6	6	6	36.7	36.7	36.7	17.692	53.948	0.257493	-0.454012	0.52647	-0.537005
C9JXB8;C9JNW5;P83731	C9JXB8;C9JNW5;P83731	60S ribosomal protein L24	RPL24	RPL24	2	2	2	17.4	17.4	17.4	14.369	14.633	-0.535039	NaN	NaN	NaN
J3KTJ8;J3QRI7;J3QQQ9;J3QQV1;E5RIT6;J3QRC4;Q9UNX3;P61254;E5RHH1;J3KSS0	J3KTJ8;J3QRI7;J3QQQ9;J3QQV1;E5RIT6;J3QRC4;Q9UNX3;P61254;E5RHH1;J3KSS0	60S ribosomal protein L26-like 1;60S ribosomal protein L26	RPL26;RPL26L1	RPL26	2	2	2	17.7	17.7	17.7	11.498	12.296	-0.42401	NaN	NaN	NaN
P61353;K7ELC7;K7EQQ9;K7ERY7	P61353;K7ELC7;K7EQQ9	60S ribosomal protein L27	RPL27	RPL27	4	4	4	35.3	35.3	35.3	15.798	26.46	-0.110402	-0.0990926	-0.0505771	-0.125777
H0YLP6;H0YMF4;H0YKD8;P46779	H0YLP6;H0YMF4;H0YKD8;P46779	60S ribosomal protein L28	RPL28	RPL28	2	2	2	24.7	24.7	24.7	9.657	11.662	-0.678534	NaN	NaN	NaN
A0A0C4DH44;E5RI99;P62888;A0A0B4J213;E5RJH3	A0A0C4DH44;E5RI99;P62888;A0A0B4J213;E5RJH3	60S ribosomal protein L30	RPL30	RPL30	2	2	2	25	25	25	10.505	23.75	0.103128	NaN	NaN	-0.0149368
H7C2W9;C9JU56;B7Z4E3;B7Z4C8;P62899;B8ZZK4	H7C2W9;C9JU56;B7Z4E3;B7Z4C8;P62899;B8ZZK4	60S ribosomal protein L31	RPL31	RPL31	2	2	2	21.3	21.3	21.3	12.701	21.915	-0.14221	-0.267462	0.00877371	NaN
P42766;F2Z388	P42766;F2Z388	60S ribosomal protein L35	RPL35	RPL35	3	3	3	26	26	26	14.551	40.744	-0.0512497	-0.780512	0.241474	-0.580936
P36578;H3BU31;H3BM89;H3BTP7	P36578;H3BU31;H3BM89	60S ribosomal protein L4	RPL4	RPL4	5	5	5	14.5	14.5	14.5	47.697	38.107	-0.112896	-0.358417	NaN	-0.038673
Q5T7N0;P46777	Q5T7N0;P46777	60S ribosomal protein L5	RPL5	RPL5	2	2	2	18.5	18.5	18.5	14.114	13.204	-0.0344262	NaN	NaN	NaN
Q02878;F8VR69;F8VZ45;U3KQR5	Q02878	60S ribosomal protein L6	RPL6	RPL6	5	5	5	14.6	14.6	14.6	32.728	31.247	-0.425462	NaN	-0.188266	-0.484025
P18124;A8MUD9	P18124;A8MUD9	60S ribosomal protein L7	RPL7	RPL7	2	2	2	8.9	8.9	8.9	29.225	14.276	-0.0118789	-1.16566	NaN	NaN
P62424;Q5T8U3;Q5T8U2	P62424;Q5T8U3;Q5T8U2	60S ribosomal protein L7a	RPL7A	RPL7A	8	8	8	29.7	29.7	29.7	29.995	63.71	-0.054692	-0.744753	0.129613	-0.0778783
E9PKZ0;P62917;G3V1A1;E9PKU4;E9PP36	E9PKZ0;P62917;G3V1A1;E9PKU4;E9PP36	60S ribosomal protein L8	RPL8	RPL8	4	4	4	22.4	22.4	22.4	22.389	35.776	-0.200598	-0.411004	0.125254	NaN
D6RAN4;P32969;E7ESE0;H0Y9V9;H0Y9R4	D6RAN4;P32969;E7ESE0;H0Y9V9	60S ribosomal protein L9	RPL9	RPL9	3	3	3	23.8	23.8	23.8	20.775	27.548	0.302173	NaN	0.302173	NaN
P05388;F8VU65;F8VWS0;F8VPE8;G3V210;F8VW21;Q8NHW5;F8VS58;F8VQY6;F8VRK7;F8VZS0;F8W1K8;F8VWV4	P05388;F8VU65;F8VWS0;F8VPE8;G3V210;F8VW21;Q8NHW5	60S acidic ribosomal protein P0;60S acidic ribosomal protein P0-like	RPLP0;RPLP0P6	RPLP0	5	5	5	23.7	23.7	23.7	34.273	38.417	-0.21088	NaN	-0.21088	0.0915306
P05386	P05386	60S acidic ribosomal protein P1	RPLP1	RPLP1	2	2	2	51.8	51.8	51.8	11.514	22.661	-0.379414	-0.249445	-0.0975636	NaN
P05387;H0YDD8	P05387;H0YDD8	60S acidic ribosomal protein P2	RPLP2	RPLP2	3	3	3	53	53	53	11.665	44.748	-0.254289	NaN	NaN	-0.254289
P46783;F6U211;S4R435;Q9NQ39	P46783;F6U211;S4R435;Q9NQ39	40S ribosomal protein S10;Putative 40S ribosomal protein S10-like	RPS10;RPS10-NUDT3;RPS10P5	RPS10	4	4	4	23.6	23.6	23.6	18.898	39.251	0.0764223	-0.176626	0.292546	0.355355
P25398	P25398	40S ribosomal protein S12	RPS12	RPS12	5	5	5	44.7	44.7	44.7	14.515	58.122	0.388134	0.783499	0.362891	0.274291
J3KMX5;P62277;E9PS50	J3KMX5;P62277;E9PS50	40S ribosomal protein S13	RPS13	RPS13	4	4	4	33.8	33.8	33.8	16.733	26.76	-0.546962	-0.676941	-0.242926	-0.6481
M0R210;A0A087WZ27;P62249;M0R3H0;Q6IPX4;M0QX76;M0R1M5	M0R210;A0A087WZ27;P62249;M0R3H0;Q6IPX4	40S ribosomal protein S16	RPS16;ZNF90	RPS16	4	4	4	24.8	24.8	24.8	14.419	26.611	-0.375459	NaN	-0.245078	-0.451701
P08708;H0YN88;A0A075B716	P08708;H0YN88;A0A075B716	40S ribosomal protein S17	RPS17	RPS17	2	2	2	32.6	32.6	32.6	15.55	15.796	-0.0416547	NaN	NaN	NaN
P62269;A0A0G2JQH2;Q5GGW2;J3JS69	P62269;A0A0G2JQH2;Q5GGW2	40S ribosomal protein S18	RPS18	RPS18	6	6	6	29.6	29.6	29.6	17.718	40.484	-0.341757	-0.594661	0.231555	-0.32045
P39019;A0A075B6E2;M0R2L9;M0QXK4;M0QYF7;M0R140	P39019;A0A075B6E2;M0R2L9;M0QXK4;M0QYF7;M0R140	40S ribosomal protein S19	RPS19	RPS19	4	4	4	19.3	19.3	19.3	16.06	30.204	0.0728604	0.131985	0.200379	0.187134
P60866;E5RIP1;E5RJX2;G3XAN0	P60866;E5RIP1;E5RJX2;G3XAN0	40S ribosomal protein S20	RPS20	RPS20	2	2	2	22.7	22.7	22.7	13.373	12.315	-0.0220241	NaN	-0.0560412	-0.140921
Q8WVC2;P63220;Q9BYK1;Q9BYK2	Q8WVC2;P63220;Q9BYK1	40S ribosomal protein S21	RPS21	RPS21	3	3	3	53.1	53.1	53.1	8.85	30.623	-0.0354609	NaN	0.180657	NaN
P62851	P62851	40S ribosomal protein S25	RPS25	RPS25	5	5	5	29.6	29.6	29.6	13.742	36.16	0.159758	0.278342	0.0753273	0.0560285
P62857	P62857	40S ribosomal protein S28	RPS28	RPS28	2	2	2	30.4	30.4	30.4	7.8409	19.611	0.358284	0.582171	-0.00955335	NaN
F2Z2S8;H0YCJ7;P23396;H0YF32;E9PPU1;E9PL09;E9PQ96;E9PJH4;E9PK82;E9PQX2;H0YEU2;H0YES8	F2Z2S8;H0YCJ7;P23396;H0YF32;E9PPU1;E9PL09;E9PQ96;E9PJH4;E9PK82	40S ribosomal protein S3	RPS3	RPS3	9	9	9	70.1	70.1	70.1	13.069	70.938	-0.151378	-0.332916	0.131458	-0.12551
D6RB09;D6RG13;D6RAT0;P61247;D6RED7;D6RAS7;H0Y8L7;E9PFI5;D6RGE0;D6R9B6;H0Y9Y4;D6RI02	D6RB09;D6RG13;D6RAT0;P61247;D6RED7;D6RAS7;H0Y8L7;E9PFI5;D6RGE0;D6R9B6;H0Y9Y4	40S ribosomal protein S3a	RPS3A	RPS3A	4	4	4	24.9	24.9	24.9	22.459	46.799	0.225275	NaN	0.33514	-0.135412
P62701;C9JEH7;Q8TD47;P22090	P62701;C9JEH7;Q8TD47;P22090	40S ribosomal protein S4, X isoform;40S ribosomal protein S4, Y isoform 2;40S ribosomal protein S4, Y isoform 1	RPS4X;RPS4Y1;RPS4Y2	RPS4X	6	6	6	17.5	17.5	17.5	29.597	37.441	-0.197104	-0.474372	0.0607392	-0.195319
M0QZN2;M0R0F0;M0R0R2;P46782	M0QZN2;M0R0F0;M0R0R2;P46782	40S ribosomal protein S5;40S ribosomal protein S5, N-terminally processed	RPS5	RPS5	2	2	2	23.9	23.9	23.9	14.763	22.45	-0.0921095	NaN	0.909504	-0.0635298
P62753;A2A3R7;A2A3R5	P62753;A2A3R7	40S ribosomal protein S6	RPS6	RPS6	3	3	3	12.9	12.9	12.9	28.68	25.228	-0.239038	-0.386468	NaN	-0.239038
B5MCP9;P62081	B5MCP9;P62081	40S ribosomal protein S7	RPS7	RPS7	2	2	2	16	16	16	21.312	14.731	0.00273852	NaN	0.302758	0.0504669
Q5JR95;P62241	Q5JR95;P62241	40S ribosomal protein S8	RPS8	RPS8	4	4	4	21.3	21.3	21.3	21.879	30.457	-0.27033	NaN	NaN	-0.0553364
B5MCT8;C9JM19;A0A024R4M0;P46781;F2Z3C0;A8MXK4	B5MCT8;C9JM19;A0A024R4M0;P46781	40S ribosomal protein S9	RPS9	RPS9	3	3	3	17.3	17.3	17.3	16.628	18.438	-0.300004	NaN	NaN	-0.308609
C9J9K3;A0A0C4DG17;P08865;F8WD59	C9J9K3;A0A0C4DG17;P08865;F8WD59	40S ribosomal protein SA	RPSA	RPSA	8	8	8	39.2	39.2	39.2	29.404	104.42	0.129613	NaN	0.0635029	0.157302
A0A087WVV2;A0A0A0MRV0;Q9P2E9;F8W7S5;A0A087WU26	A0A087WVV2;A0A0A0MRV0;Q9P2E9;F8W7S5	Ribosome-binding protein 1	RRBP1	RRBP1	5	5	5	6.3	6.3	6.3	102.77	29.676	0.0396999	0.10742	NaN	NaN
Q9Y3I0	Q9Y3I0	tRNA-splicing ligase RtcB homolog	RTCB	RTCB	16	16	16	38.4	38.4	38.4	55.21	171.72	0.362217	-0.102388	0.450063	0.0556122
P31949	P31949	Protein S100-A11;Protein S100-A11, N-terminally processed	S100A11	S100A11	5	5	5	49.5	49.5	49.5	11.74	45.868	-0.610984	NaN	-0.210129	-0.78697
Q99584	Q99584	Protein S100-A13	S100A13	S100A13	3	3	3	33.7	33.7	33.7	11.471	27.453	-0.772629	-0.818528	-0.462634	-0.787244
R4GN98;P06703	R4GN98;P06703	Protein S100;Protein S100-A6	S100A6	S100A6	2	2	2	17.6	17.6	17.6	9.681	59.818	-1.85799	NaN	-1.91882	-1.87329
Q15424;Q14151	Q15424;Q14151	Scaffold attachment factor B1;Scaffold attachment factor B2	SAFB;SAFB2	SAFB	2	2	2	4.7	4.7	4.7	102.64	11.166	-0.0578571	NaN	-0.0578571	NaN
H0YHG0;P82979;F8VZQ9	H0YHG0;P82979;F8VZQ9	SAP domain-containing ribonucleoprotein	SARNP	SARNP	3	3	3	7.5	7.5	7.5	59.075	20.058	0.413919	0.413919	NaN	NaN
Q9HCN8	Q9HCN8	Stromal cell-derived factor 2-like protein 1	SDF2L1	SDF2L1	3	3	3	29.9	29.9	29.9	23.598	18.342	-0.810637	-0.953411	NaN	NaN
D6RFM5;P31040;A0A087X1I3;H0Y8X1	D6RFM5;P31040;A0A087X1I3	Succinate dehydrogenase [ubiquinone] flavoprotein subunit, mitochondrial	SDHA	SDHA	7	7	7	16.8	16.8	16.8	63.566	51.004	0.114767	NaN	0.114767	0.389787
A8MXL6;A0A0C4DFR6;P55735	A8MXL6;A0A0C4DFR6;P55735	Protein SEC13 homolog	SEC13	SEC13	2	2	2	15.1	15.1	15.1	31.595	13.454	-0.150897	NaN	-0.150897	NaN
F5H365;Q15436;G3V4V1;G3V1W4;G3V3G5;G3V2R6;G3V5X8;G3V4Q2;G3V5K1	F5H365;Q15436	Protein transport protein Sec23A	SEC23A	SEC23A	20	20	17	35.2	35.2	30.3	82.968	323.31	-0.377519	-0.424998	-0.388016	-0.0686346
Q15437;Q5QPE2;Q5QPE1	Q15437;Q5QPE2	Protein transport protein Sec23B	SEC23B	SEC23B	11	8	8	19.3	14.6	14.6	86.478	71.045	0.55454	-0.0385693	0.559149	0.980537
O95486	O95486	Protein transport protein Sec24A	SEC24A	SEC24A	2	2	2	2.6	2.6	2.6	119.75	12.806	0.161307	NaN	0.161307	NaN
O95487	O95487	Protein transport protein Sec24B	SEC24B	SEC24B	3	3	3	5	5	5	137.42	23.139	0.349818	NaN	0.349818	NaN
G5EA31;P53992;A0A0U1RR49	G5EA31;P53992	Protein transport protein Sec24C	SEC24C	SEC24C	9	9	9	11.4	11.4	11.4	111.98	80.709	-0.249136	-0.297733	-0.107617	NaN
E9PDM8;O94855;E9PC44	E9PDM8;O94855;E9PC44	Protein transport protein Sec24D	SEC24D	SEC24D	4	4	4	9.2	9.2	9.2	74.953	27.003	-0.0554714	NaN	-0.155904	NaN
H7BXG7;D6REX3;O94979;D6RHZ5;H0Y8V7;H0Y8W8;H0YAB3;H0Y9K1;H0YAF5	H7BXG7;D6REX3;O94979;D6RHZ5	Protein transport protein Sec31A	SEC31A	SEC31A	7	7	7	7.5	7.5	7.5	105.7	45.701	-0.30743	0.0159257	-0.381498	NaN
Q8NC51	Q8NC51	Plasminogen activator inhibitor 1 RNA-binding protein	SERBP1	SERBP1	3	3	3	10.3	10.3	10.3	44.965	19.287	0.649569	1.2087	NaN	0.253263
H0Y5H9;P48594;P29508;C9JZ65	H0Y5H9;P48594;P29508;C9JZ65	Serpin B4;Serpin B3	SERPINB4;SERPINB3	SERPINB4	2	2	2	5.1	5.1	5.1	42.388	10.803	NaN	NaN	NaN	NaN
P50454;E9PPV6;E9PKH2;E9PR70;E9PK86;E9PMI5;E9PNX1;E9PJH8;E9PIG2;E9PRS3;H0YEP8;E9PQ34;E9PLA6	P50454;E9PPV6;E9PKH2;E9PR70	Serpin H1	SERPINH1	SERPINH1	16	16	16	50.2	50.2	50.2	46.44	201.6	-0.0536734	0.306146	-0.14307	-0.0296911
A0A0C4DFV9;A0A087X027;Q01105;P0DME0	A0A0C4DFV9;A0A087X027;Q01105;P0DME0	Protein SET;Protein SETSIP	SET;SETSIP	SET	3	3	3	13.9	13.9	13.9	31.124	26.045	-0.101567	-0.5754	NaN	-0.0699061
Q15637;C9J792;F8WEV5	Q15637;C9J792;F8WEV5	Splicing factor 1	SF1	SF1	4	4	4	8.9	8.9	8.9	68.329	27.767	0.172359	0.205643	NaN	NaN
Q15459	Q15459	Splicing factor 3A subunit 1	SF3A1	SF3A1	2	2	2	3.5	3.5	3.5	88.885	11.464	0.156008	NaN	0.156008	NaN
O75533;F8WC19;B4DGZ4	O75533	Splicing factor 3B subunit 1	SF3B1	SF3B1	5	5	5	5.6	5.6	5.6	145.83	31.08	0.253868	NaN	0.253868	NaN
Q15393;J3QRB2;J3QL37	Q15393;J3QRB2;J3QL37	Splicing factor 3B subunit 3	SF3B3	SF3B3	2	2	2	1.7	1.7	1.7	135.58	11.514	0.00259452	NaN	0.00259452	NaN
Q15427;Q5SZ64	Q15427	Splicing factor 3B subunit 4	SF3B4	SF3B4	3	3	3	10.8	10.8	10.8	44.385	41.935	0.330788	0.654069	0.27011	NaN
P23246;H0Y9K7;H0Y9U2	P23246	Splicing factor, proline- and glutamine-rich	SFPQ	SFPQ	27	27	26	40.7	40.7	39.6	76.149	323.31	-0.463012	-0.624888	-0.323299	-0.622798
M0R2P6;Q8TBC3;M0R2U6;M0QZF2;M0QYJ9;M0R0S1	M0R2P6;Q8TBC3;M0R2U6;M0QZF2;M0QYJ9;M0R0S1	SH3KBP1-binding protein 1	SHKBP1	SHKBP1	2	2	2	5	5	5	73.707	15.194	NaN	NaN	NaN	NaN
E5RJR5;P63208;E5RGM3;E7ERH2;F8W8N3	E5RJR5;P63208;E5RGM3;E7ERH2;F8W8N3	S-phase kinase-associated protein 1	SKP1	SKP1	2	2	2	16	16	16	18.72	13.477	-0.294792	NaN	-0.299844	NaN
P05141;Q9H0C2	P05141	ADP/ATP translocase 2;ADP/ATP translocase 2, N-terminally processed	SLC25A5	SLC25A5	8	8	3	26.8	26.8	11.1	32.852	57.137	0.182565	0.388686	0.169284	0.1333
P12236;P12235;V9GYG0	P12236;P12235;V9GYG0	ADP/ATP translocase 3;ADP/ATP translocase 3, N-terminally processed;ADP/ATP translocase 1	SLC25A6;SLC25A4	SLC25A6	7	2	2	29.2	13.4	13.4	32.866	15.703	-0.222313	NaN	-0.423565	0.0257376
F5GZS6;J3KPF3;P08195;H0YFX4;F5H867;F5H0E2;F5GZI0;H0YFS2	F5GZS6;J3KPF3;P08195	4F2 cell-surface antigen heavy chain	SLC3A2	SLC3A2	3	3	3	6.5	6.5	6.5	64.872	22.879	2.06981	NaN	NaN	2.15559
A0A0A0MT03;A0A1B0GWA8;A0A1B0GU54;A0A0U1RQZ9;F6VDE0;P51531;F6RS74	A0A0A0MT03;A0A1B0GWA8;A0A1B0GU54;A0A0U1RQZ9;F6VDE0;P51531;F6RS74	Probable global transcription activator SNF2L2	SMARCA2	SMARCA2	2	2	2	13.5	13.5	13.5	22.05	12.247	NaN	NaN	NaN	NaN
Q9HBD4;A0A0A0MT49;P51532;K7EP28	Q9HBD4;A0A0A0MT49;P51532	Transcription activator BRG1	SMARCA4	SMARCA4	8	8	8	5.5	5.5	5.5	188.15	100.46	-0.0409124	-0.364794	0.309176	-0.159799
G5E975;Q12824;A0A0U1RQQ2;A0A0U1RRB8;C9JTA6;A0A0G2JSE9;B5MCL5	G5E975;Q12824;A0A0U1RQQ2;A0A0U1RRB8;C9JTA6;A0A0G2JSE9;B5MCL5	SWI/SNF-related matrix-associated actin-dependent regulator of chromatin subfamily B member 1	SMARCB1	SMARCB1	2	2	2	7.6	7.6	7.6	45.05	14.287	0.156785	NaN	0.196733	NaN
Q92922;F8WE13	Q92922	SWI/SNF complex subunit SMARCC1	SMARCC1	SMARCC1	3	3	3	6.2	6.2	6.2	122.87	23.675	1.06399	0.38659	1.06399	NaN
J3QKS7;B4DGM3;Q969G3;K7EMQ8;H7C048;J3KT85;J3QR61;J3QKX6	J3QKS7;B4DGM3;Q969G3;K7EMQ8;H7C048	SWI/SNF-related matrix-associated actin-dependent regulator of chromatin subfamily E member 1	SMARCE1	SMARCE1	10	10	10	37.8	37.8	37.8	33.433	132.51	0.527871	0.32239	0.744678	0.156397
P02814	P02814	Submaxillary gland androgen-regulated protein 3B;Peptide P-A;Peptide D1A	SMR3B	SMR3B	2	2	2	65.8	65.8	65.8	8.1875	12.342	NaN	NaN	NaN	NaN
O95721;C9JAF7	O95721;C9JAF7	Synaptosomal-associated protein 29;Synaptosomal-associated protein	SNAP29	SNAP29	4	4	4	17.1	17.1	17.1	28.97	28.22	0.111298	NaN	0.111298	NaN
Q7KZF4;H7C597	Q7KZF4	Staphylococcal nuclease domain-containing protein 1	SND1	SND1	7	7	7	10.2	10.2	10.2	102	47.765	-0.205497	NaN	-0.268348	NaN
P08621;M0QYR1;M0QX04	P08621	U1 small nuclear ribonucleoprotein 70 kDa	SNRNP70	SNRNP70	18	18	18	42.8	42.8	42.8	51.556	177.11	0.500088	0.691891	-0.219472	0.735522
P09012;M0R268;M0QZG7;M0R221;M0R2B8;M0QXK2;M0R0G9;P08579	P09012;M0R268;M0QZG7;M0R221;M0R2B8	U1 small nuclear ribonucleoprotein A	SNRPA	SNRPA	10	10	10	41.8	41.8	41.8	31.279	180.37	0.229957	0.712992	-0.205164	0.36042
A0A0A0MRR7;P09234	A0A0A0MRR7;P09234	U1 small nuclear ribonucleoprotein C	SNRPC	SNRPC	3	3	3	16.7	16.7	16.7	19.687	29.687	0.192194	0.384713	0.152508	0.151989
P62314;J3QLI9;J3QLR7	P62314;J3QLI9	Small nuclear ribonucleoprotein Sm D1	SNRPD1	SNRPD1	3	3	3	37	37	37	13.281	67.147	0.0779266	0.677531	-0.209979	0.0779266
P62316;K7ERG4;K7EJB5	P62316;K7ERG4	Small nuclear ribonucleoprotein Sm D2	SNRPD2	SNRPD2	5	5	5	38.1	38.1	38.1	13.527	61.21	0.212134	0.660472	-0.299756	0.296663
P62304;A6NHK2	P62304;A6NHK2	Small nuclear ribonucleoprotein E	SNRPE	SNRPE	3	3	3	52.2	52.2	52.2	10.803	54.749	0.198997	0.748289	-0.176838	0.754973
Q49AN9;F5H013;P62308;A8MWD9;C9JVQ0	Q49AN9;F5H013;P62308;A8MWD9	Small nuclear ribonucleoprotein G;Putative small nuclear ribonucleoprotein G-like protein 15	SNRPG;SNRPGP15	SNRPG	3	3	3	31.2	31.2	31.2	7.1013	32.368	0.504366	0.782744	-0.245626	0.545375
J3QLE5;P63162;P14678;J3KRY3;S4R3P3	J3QLE5;P63162;P14678	Small nuclear ribonucleoprotein-associated protein N;Small nuclear ribonucleoprotein-associated proteins B and B	SNRPN;SNRPB	SNRPN	4	4	4	21.3	21.3	21.3	17.546	29.308	0.16543	0.69537	-0.186541	0.237686
Q9Y5X1	Q9Y5X1	Sorting nexin-9	SNX9	SNX9	2	2	2	7.7	7.7	7.7	66.591	14.991	-0.135951	NaN	0.117695	NaN
Q13813;A0A0D9SF54;A0A0D9SGF6;A0A0D9SFF6	Q13813;A0A0D9SF54;A0A0D9SGF6	Spectrin alpha chain, non-erythrocytic 1	SPTAN1	SPTAN1	24	24	24	13.8	13.8	13.8	284.54	178.42	0.254594	0.181166	0.412511	0.469886
A0A087WUZ3;Q01082;F8W6C1	A0A087WUZ3;Q01082	Spectrin beta chain, non-erythrocytic 1	SPTBN1	SPTBN1	8	8	8	4.9	4.9	4.9	274.83	48.301	0.504468	0.42707	NaN	0.734395
H0YLA2;P37108	H0YLA2;P37108	Signal recognition particle 14 kDa protein	SRP14	SRP14	2	2	2	23.5	23.5	23.5	13.058	29.964	-0.314338	NaN	-0.158526	NaN
P49458;E9PE20	P49458;E9PE20	Signal recognition particle 9 kDa protein	SRP9	SRP9	2	2	2	25.6	25.6	25.6	10.112	20.613	0.0434845	-0.171661	NaN	NaN
J3KTL2;Q07955;J3KSR8;J3QQV5;J3KSW7	J3KTL2;Q07955	Serine/arginine-rich splicing factor 1	SRSF1	SRSF1	14	14	14	45.5	45.5	45.5	28.329	275.95	0.249142	0.377735	0.091666	0.261591
Q5JRI1;O75494;Q6IQ42;Q8WXF0;R4GMP8	Q5JRI1;O75494	Serine/arginine-rich splicing factor 10	SRSF10	SRSF10	10	10	10	43.6	43.6	43.6	20.913	119.57	0.191689	0.216113	0.124196	0.254836
J3QL05;J3KP15;Q01130;Q9BRL6	J3QL05;J3KP15;Q01130;Q9BRL6	Serine/arginine-rich splicing factor 2;Serine/arginine-rich splicing factor 8	SRSF2;SRSF8	SRSF2	4	4	4	36.9	36.9	36.9	15.156	105.11	0.243791	0.343351	-0.0637107	0.258217
P84103;A0A087X2D0	P84103;A0A087X2D0	Serine/arginine-rich splicing factor 3	SRSF3	SRSF3	6	5	5	29.3	29.3	29.3	19.329	72.559	0.217231	0.53087	0.0437644	0.499884
Q13247;B4DJK0;B4DUA4;A0A0D9SEM4;Q13243;Q08170	Q13247	Serine/arginine-rich splicing factor 6	SRSF6	SRSF6	5	5	5	11.6	11.6	11.6	39.586	32.736	0.29337	0.544288	-0.0216579	0.283448
A0A0B4J1Z1;C9JAB2;Q16629	A0A0B4J1Z1;C9JAB2;Q16629	Serine/arginine-rich splicing factor 7	SRSF7	SRSF7	7	7	6	42.3	42.3	42.3	15.763	65.973	-0.129418	-0.460787	0.0633649	-0.304986
Q13242;H0YIB4;S4R3G0	Q13242;H0YIB4;S4R3G0	Serine/arginine-rich splicing factor 9	SRSF9	SRSF9	11	11	11	45.2	45.2	45.2	25.542	90.563	0.627327	0.814591	0.340163	0.617581
Q15532;J3KRP6;J3QS72;X6R3J2;J3QQM2;J3KT74;J3QQW2;F5GWN1;B4DLD3;J3QSB3;J3QSG1;J3QQW6;J3QLJ7;J3QQX5;J3KT22	Q15532;J3KRP6;J3QS72;X6R3J2;J3QQM2;J3KT74;J3QQW2;F5GWN1	Protein SSXT	SS18	SS18	5	5	5	12.4	12.4	12.4	45.929	118.25	0.352646	0.645148	0.352646	0.156267
O75177;H0YDW4	O75177	Calcium-responsive transactivator	SS18L1	SS18L1	4	4	4	12.4	12.4	12.4	42.99	22.649	NaN	NaN	NaN	NaN
P05455;E9PGX9;E9PFL9;E7ERC4	P05455;E9PGX9;E9PFL9;E7ERC4	Lupus La protein	SSB	SSB	2	2	2	6.1	6.1	6.1	46.836	19.386	0.239031	-0.12444	0.602457	NaN
H7C3I1;F6VDH7;Q3KNR6;Q8IZP2;P50502;Q8NFI4	H7C3I1;F6VDH7;Q3KNR6;Q8IZP2;P50502;Q8NFI4	Putative protein FAM10A4;Hsc70-interacting protein;Putative protein FAM10A5	ST13;ST13P4;ST13P5	ST13	3	3	3	25.3	25.3	25.3	16.219	18.844	-0.326624	NaN	NaN	-0.326624
A0A087X1A5;Q5JW30;O95793;Q5JW28;F6UDC6	A0A087X1A5;Q5JW30;O95793	Double-stranded RNA-binding protein Staufen homolog 1	STAU1	STAU1	6	6	6	15	15	15	54.945	39.172	0.551295	0.392427	0.631617	NaN
Q9Y3F4;H0YH33	Q9Y3F4	Serine-threonine kinase receptor-associated protein	STRAP	STRAP	5	5	5	22.3	22.3	22.3	38.438	35.695	0.283803	0.287945	0.377068	0.371949
P53999	P53999	Activated RNA polymerase II transcriptional coactivator p15	SUB1	SUB1	4	4	4	26	26	26	14.395	42.09	0.122474	0.349252	-0.091802	0.445197
O60506;B7Z645;F6UXX1	O60506;B7Z645	Heterogeneous nuclear ribonucleoprotein Q	SYNCRIP	SYNCRIP	17	13	13	32.6	26.6	26.6	69.602	143.17	0.320427	0.264236	0.474254	0.176833
Q92804;A0A075B7D9;A0A075B7F4;A0A075B7F2	Q92804;A0A075B7D9	TATA-binding protein-associated factor 2N	TAF15	TAF15	7	5	5	18.6	16.2	16.2	61.829	323.31	0.79917	0.864255	0.0621217	0.821302
X6RJP6;P37802	X6RJP6;P37802	Transgelin-2	TAGLN2	TAGLN2	5	5	5	35.3	35.3	35.3	21.086	53.086	-0.730249	NaN	NaN	-0.704183
A0A087WX29;Q13148;K7EJM5;K7EN94;B1AKP7;G3V162;A0A087X260;A0A087WYY0;A0A087WXQ5;A0A087WV68;K7EJ99;A0A0A0MSV7;A0A087WW61;A0A087WX67;A0A087WXV3	A0A087WX29;Q13148;K7EJM5;K7EN94;B1AKP7;G3V162;A0A087X260;A0A087WYY0;A0A087WXQ5;A0A087WV68	TAR DNA-binding protein 43	TARDBP	TARDBP	4	4	4	25.9	25.9	25.9	26.743	28.737	-0.0313562	NaN	0.0992279	-0.25398
P26639;D6RBR8;D6RCA5;D6R9F8;D6RDJ6;B7ZLP8;A2RTX5	P26639	Threonine--tRNA ligase, cytoplasmic	TARS	TARS	11	11	11	15.8	15.8	15.8	83.434	72.858	0.775261	NaN	0.775261	NaN
Q9UGU0;I3L1M7	Q9UGU0	Transcription factor 20	TCF20	TCF20	7	7	7	5.7	5.7	5.7	211.77	81.452	0.42664	0.231187	0.4755	0.340163
P17987;F5H282;E7EQR6;F5GYL4;F5GZI8;F5GZ03;E7ERF2	P17987;F5H282;E7EQR6	T-complex protein 1 subunit alpha	TCP1	TCP1	4	4	4	10.1	10.1	10.1	60.343	25.707	0.469052	0.519139	0.356707	0.790522
P02787;C9JVG0	P02787;C9JVG0	Serotransferrin	TF	TF	2	2	2	3.4	3.4	3.4	77.063	12.261	NaN	NaN	NaN	NaN
Q92734;C9JJP5;C9JUE0;C9JTY3	Q92734;C9JJP5;C9JUE0;C9JTY3	Protein TFG	TFG	TFG	16	16	16	50	50	50	43.447	323.31	-0.495939	-0.45791	-0.483642	-0.64844
P21980;A2A299;A2A2A0	P21980	Protein-glutamine gamma-glutamyltransferase 2	TGM2	TGM2	17	17	17	28.7	28.7	28.7	77.328	241.24	-2.53918	-2.92456	-2.53918	-2.46307
F8W8I6;P31483;E5RGV5;E5RG67;F8WE16	F8W8I6;P31483;E5RGV5	Nucleolysin TIA-1 isoform p40	TIA1	TIA1	10	10	2	29.9	29.9	8.8	42.835	96.792	0.289362	0.677982	0.240498	0.0827026
Q01085;E7ETJ9;E7ETC0;A6NKZ9	Q01085;E7ETJ9;E7ETC0	Nucleolysin TIAR	TIAL1	TIAL1	9	5	4	27.7	18.7	12.5	41.59	82.122	0.405012	0.40174	0.081885	0.473423
F6SDV2;Q9GZM7	F6SDV2;Q9GZM7	Tubulointerstitial nephritis antigen-like	TINAGL1	TINAGL1	2	2	2	6.1	6.1	6.1	40.867	20.592	-0.850376	NaN	-0.850376	NaN
A0A087X0K9;G5E9E7;G3V1L9;Q07157;H0YKB1;H0YLT6	A0A087X0K9;G5E9E7;G3V1L9;Q07157	Tight junction protein ZO-1	TJP1	TJP1	15	15	15	14.8	14.8	14.8	187.85	92.074	0.537545	NaN	0.537545	NaN
A0A1B0GTW1;Q9UDY2	A0A1B0GTW1;Q9UDY2	Tight junction protein ZO-2	TJP2	TJP2	4	4	4	3.4	3.4	3.4	140.73	23.536	0.660381	NaN	0.660381	NaN
Q9Y490	Q9Y490	Talin-1	TLN1	TLN1	3	3	3	2	2	2	269.76	17.032	-0.498036	NaN	-0.693854	NaN
G5EA42;Q9NZR1	G5EA42;Q9NZR1	Tropomodulin-2	TMOD2	TMOD2	2	2	2	12.1	12.1	12.1	34.492	12.865	1.32441	1.32441	NaN	NaN
Q9NYL9;H0YKU1;H0YNJ8;H0YNU8;P28289	Q9NYL9;H0YKU1;H0YNJ8	Tropomodulin-3	TMOD3	TMOD3	20	20	20	56.8	56.8	56.8	39.594	323.31	1.40931	1.6638	NaN	0.739589
P62328	P62328	Thymosin beta-4;Hematopoietic system regulatory peptide	TMSB4X	TMSB4X	4	4	4	75	75	75	5.0526	46.351	-1.42399	NaN	NaN	NaN
Q8NDV7;H7C269	Q8NDV7	Trinucleotide repeat-containing gene 6A protein	TNRC6A	TNRC6A	6	6	6	5.7	5.7	5.7	210.29	45.932	-0.291257	-0.291257	-0.182459	NaN
H0YC42;P55327;E5RFR7;H0YC44	H0YC42;P55327;E5RFR7;H0YC44	Tumor protein D52	TPD52	TPD52	3	3	3	23	23	23	31.17	23.36	0.112367	0.106214	NaN	-0.0612851
P60174;U3KQF3;U3KPZ0;U3KPS5	P60174;U3KQF3;U3KPZ0	Triosephosphate isomerase	TPI1	TPI1	4	4	4	23.1	23.1	23.1	30.791	32.607	-0.0594649	NaN	NaN	-0.0594649
H0YL52;P09493;H0YKP3;A0A087WTJ7;D6RGJ6;H0YKZ6	H0YL52;P09493;H0YKP3	Tropomyosin alpha-1 chain	TPM1	TPM1	22	11	2	47.9	27.2	4.9	30.38	323.31	2.14646	2.21872	1.34437	2.26204
P67936;K7EMU5;K7EPB9	P67936	Tropomyosin alpha-4 chain	TPM4	TPM4	22	13	8	46.8	32.7	23.8	28.521	214.23	0.457332	0.638027	-0.455989	0.232415
K7ENT6;K7ERG3;K7EPV9;Q2TAC2	K7ENT6;K7ERG3		TPM4	TPM4	17	4	4	39.7	8.4	8.4	20.621	40.88	1.12981	1.28451	NaN	NaN
Q13595	Q13595	Transformer-2 protein homolog alpha	TRA2A	TRA2A	2	2	2	8.2	8.2	8.2	32.688	25.801	0.640436	0.518737	0.715454	NaN
P62995;H7BXF3;H7C2L4	P62995;H7BXF3	Transformer-2 protein homolog beta	TRA2B	TRA2B	7	7	7	24.7	24.7	24.7	33.665	138.17	0.347552	0.353888	0.129745	0.41738
Q12931;I3L0K7	Q12931;I3L0K7	Heat shock protein 75 kDa, mitochondrial	TRAP1	TRAP1	2	2	2	3.6	3.6	3.6	80.109	11.504	-0.252226	NaN	-0.252226	NaN
P19474;H0YDP8	P19474	E3 ubiquitin-protein ligase TRIM21	TRIM21	TRIM21	9	9	9	20	20	20	54.169	75.589	-1.03688	-1.73207	-0.949505	-1.26268
Q14258	Q14258	E3 ubiquitin/ISG15 ligase TRIM25	TRIM25	TRIM25	3	3	3	6	6	6	70.973	16.862	-0.76702	NaN	NaN	NaN
P49411;H3BNU3	P49411	Elongation factor Tu, mitochondrial	TUFM	TUFM	8	8	8	19.9	19.9	19.9	49.541	69.98	-0.563859	-0.827845	-0.553934	-0.370545
Q12792;F8VS81;F8VRG3	Q12792;F8VS81	Twinfilin-1	TWF1	TWF1	3	3	3	9.7	9.7	9.7	40.282	49.707	NaN	NaN	NaN	NaN
P10599	P10599	Thioredoxin	TXN	TXN	3	3	3	22.9	22.9	22.9	11.737	39.258	-0.452669	NaN	NaN	-0.452669
Q8NBS9	Q8NBS9	Thioredoxin domain-containing protein 5	TXNDC5	TXNDC5	4	4	4	10.4	10.4	10.4	47.628	27.359	-0.0320051	0.249385	-0.0320051	NaN
P0DN76;Q01081;K7EJH3;A0A1B0GW87;K7EJM7;M0QYK5;M0R2N4;Q8WU68	P0DN76;Q01081;K7EJH3;A0A1B0GW87;K7EJM7;M0QYK5;M0R2N4;Q8WU68	Splicing factor U2AF 35 kDa subunit;Splicing factor U2AF 26 kDa subunit	U2AF1;U2AF1L4	U2AF1	2	2	2	8.3	8.3	8.3	27.872	14.479	-0.0291905	NaN	NaN	NaN
K7ENG2;P26368	K7ENG2;P26368	Splicing factor U2AF 65 kDa subunit	U2AF2	U2AF2	4	4	4	17.9	17.9	17.9	33.901	25.599	-0.142529	-0.180986	-0.142529	NaN
O15042;E7ET15;H0Y8D9;E7EW00;H7C4V2;U3KPT1;C9JDJ7;C9J5L1	O15042;E7ET15	U2 snRNP-associated SURP motif-containing protein	U2SURP	U2SURP	25	25	25	25.9	25.9	25.9	118.29	271.08	0.345851	0.16633	0.446574	1.16466
P22314;Q5JRS1;Q5JRS3;Q5JRS2;Q5JRR9;Q5JRS0;Q5JRR6	P22314	Ubiquitin-like modifier-activating enzyme 1	UBA1	UBA1	4	4	4	5.7	5.7	5.7	117.85	24.679	0.028852	NaN	NaN	0.028852
Q5T6F2;F5H2U4;A2A305;A0A0D9SFI5;Q5JV08	Q5T6F2;F5H2U4	Ubiquitin-associated protein 2	UBAP2	UBAP2	10	10	10	16.4	16.4	16.4	117.11	131.04	0.375401	0.216113	0.135929	0.901263
F8W726;Q14157;Q5VU77;Q5VU79;Q5VU78;Q5VU81;Q5VU80;H0Y5H6;H7C2T8	F8W726;Q14157	Ubiquitin-associated protein 2-like	UBAP2L	UBAP2L	13	13	13	21.8	21.8	21.8	113.63	131.52	0.827738	1.03935	0.469261	0.679604
J3QS39;J3QTR3;F5H6Q2;F5GYU3;F5H2Z3;F5H265;B4DV12;F5H388;F5H747;F5GXK7;J3QKN0;Q5PY61;Q96C32;P62987;P62979;P0CG47;P0CG48;M0R1V7;M0R1M6;M0R2S1;J3QSA3;F5GZ39	J3QS39;J3QTR3;F5H6Q2;F5GYU3;F5H2Z3;F5H265;B4DV12;F5H388;F5H747;F5GXK7;J3QKN0;Q5PY61;Q96C32;P62987;P62979;P0CG47;P0CG48;M0R1V7;M0R1M6;M0R2S1;J3QSA3;F5GZ39	Ubiquitin-60S ribosomal protein L40;Ubiquitin;60S ribosomal protein L40;Ubiquitin-40S ribosomal protein S27a;Ubiquitin;40S ribosomal protein S27a;Polyubiquitin-B;Ubiquitin;Polyubiquitin-C;Ubiquitin	UBB;RPS27A;UBC;UBA52	UBB	4	4	4	50.5	50.5	50.5	10.469	134.54	-0.0767671	-0.0376509	-0.0278809	-0.216669
Q9UMX0;Q9NRR5;H0YDS0;Q9UHD9	Q9UMX0;Q9NRR5;H0YDS0;Q9UHD9	Ubiquilin-1;Ubiquilin-4;Ubiquilin-2	UBQLN1;UBQLN4;UBQLN2	UBQLN1	2	2	2	6.1	6.1	6.1	62.518	38.797	0.605968	0.538637	NaN	NaN
A0A087WYS1;E7EUC7;Q16851;C9JNZ1;C9JWG0;C9JVG3;C9JQU9;C9JTZ5;C9JUW1	A0A087WYS1;E7EUC7;Q16851;C9JNZ1	UTP--glucose-1-phosphate uridylyltransferase	UGP2	UGP2	5	5	5	13.6	13.6	13.6	56.967	39.618	0.1333	NaN	0.1333	NaN
Q92900	Q92900	Regulator of nonsense transcripts 1	UPF1	UPF1	11	11	11	11.9	11.9	11.9	124.34	72.533	-0.00491352	-0.717596	0.161952	NaN
P26640;A0A140T936;A2ABF4;A0A0G2JJT9;A0A140T954;A0A140T904	P26640;A0A140T936	Valine--tRNA ligase	VARS	VARS	9	9	9	9.2	9.2	9.2	140.47	65.075	-0.147202	-0.293412	-0.129718	NaN
P08670;B0YJC4;B0YJC5;A0A1B0GUA0;A0A1B0GTT5;Q5JVS8;A0A1B0GVG8;P17661;H7C5W5;P41219;U3KPR1;B4DIR1;K7ELP4;F8W835;K7EJU1;K7EKH9;CON__Q61726;A0A087X106;CON__O43790;CON__Q6NT21;CON__P78385;CON__Q14533;CON__P78386;E7EMV2;E7ESP9;P14136;O43790;P78385;Q14533;P78386;P07196;P07197;P12036	P08670;B0YJC4	Vimentin	VIM	VIM	37	37	34	72.5	72.5	67.4	53.651	323.31	-0.300626	-0.120639	-0.299063	-0.483823
Q96QK1	Q96QK1	Vacuolar protein sorting-associated protein 35	VPS35	VPS35	2	2	2	2.5	2.5	2.5	91.706	11.461	0.063779	NaN	0.063779	NaN
J3QLP3;Q6PCB0;J3QRR0	J3QLP3;Q6PCB0;J3QRR0	von Willebrand factor A domain-containing protein 1	VWA1	VWA1	2	2	2	20.4	20.4	20.4	17.697	11.177	0.0226164	NaN	0.0226164	NaN
O75083;D6RD66	O75083;D6RD66	WD repeat-containing protein 1	WDR1	WDR1	6	6	6	16.2	16.2	16.2	66.193	39.853	0.700884	0.775261	0.625832	NaN
Q9C0J8;B9A053	Q9C0J8	pre-mRNA 3 end processing protein WDR33	WDR33	WDR33	9	9	9	8.7	8.7	8.7	145.89	71.627	-0.399197	-0.532324	-0.334662	0.319849
P12956;B1AHC9	P12956;B1AHC9	X-ray repair cross-complementing protein 6	XRCC6	XRCC6	7	7	7	16.1	16.1	16.1	69.842	58.249	-0.250491	NaN	-0.619049	0.258459
P67809;H0Y449;C9J5V9;Q9Y2T7	P67809;H0Y449	Nuclease-sensitive element-binding protein 1	YBX1	YBX1	13	7	7	50	42.6	42.6	35.924	323.31	0.416624	0.488721	0.124328	0.35682
P16989;A0A0D9SEI8	P16989	Y-box-binding protein 3	YBX3	YBX3	14	14	8	50	50	43.5	40.089	323.31	0.439676	0.589188	0.413161	0.385155
S4R3V3;Q9Y5A9;S4R3J8	S4R3V3;Q9Y5A9;S4R3J8	YTH domain-containing family protein 2	YTHDF2	YTHDF2	2	2	2	9.5	9.5	9.5	24.908	14.114	0.925088	NaN	0.925088	NaN
A0A024R7W5;A0A087X0Q1;A0A087WY31;Q7Z739;Q9BYJ9	A0A024R7W5;A0A087X0Q1;A0A087WY31;Q7Z739;Q9BYJ9	YTH domain-containing family protein 3;YTH domain-containing family protein 1	YTHDF3;YTHDF1	YTHDF3	2	2	2	5.6	5.6	5.6	58.311	16.676	0.780394	1.2299	NaN	NaN
P62258;B4DJF2;I3L3T1;K7EIT4;K7EM20;I3L0W5	P62258	14-3-3 protein epsilon	YWHAE	YWHAE	7	5	5	33.3	26.3	26.3	29.174	59.807	-0.141462	NaN	NaN	-0.141462
P61981	P61981	14-3-3 protein gamma;14-3-3 protein gamma, N-terminally processed	YWHAG	YWHAG	6	4	4	28.3	21.1	21.1	28.302	27.758	-1.09093	NaN	NaN	-1.09093
Q04917;A2IDB2;F8WEB6;A2IDB1	Q04917	14-3-3 protein eta	YWHAH	YWHAH	5	3	3	22.8	15.4	15.4	28.218	24.58	0.376957	NaN	NaN	0.0524159
P27348;E9PG15;Q4VY20;A0A0J9YWZ2;Q4VY19;A0A0J9YWE8	P27348;E9PG15	14-3-3 protein theta	YWHAQ	YWHAQ	5	3	3	25.7	18.4	18.4	27.764	23.651	-0.23077	NaN	-0.151506	-0.401768
P63104;E7EX29;B0AZS6;B7Z2E6;H0YB80;E7ESK7;E5RGE1;E5RIR4;E9PD24;E7EVZ2	P63104;E7EX29;B0AZS6;B7Z2E6;H0YB80;E7ESK7	14-3-3 protein zeta/delta	YWHAZ	YWHAZ	8	8	6	42.9	42.9	35.5	27.745	69.7	-0.45908	NaN	-0.479673	-0.46166
Q96KR1;H0Y8W1	Q96KR1;H0Y8W1	Zinc finger RNA-binding protein	ZFR	ZFR	4	4	4	5.1	5.1	5.1	117.01	24.631	0.214622	NaN	0.342782	NaN
