# Supplementary material for: Alterations in HLA Class I-Presented Immunopeptidome and Class I-Interactome upon Osimertinib Resistance in EGFR Mutant Lung Adenocarcinoma
Source: Cancers (Basel). 2021 Oct 4;13(19):4977. doi: 10.3390/cancers13194977 (PMC8507780; doi:10.3390/cancers13194977)
Supplement: Supplementary file 1 [file cancers-13-04977-s001.zip › Suppl Table S2.xlsx]

## Sheet: HLA peptidome_PC9-OsiR & PC9
Peptide	Peptide AA Length	Accession	Lead gene name	-10lgP	Quality Score	Mean Ratio H/L	Log2 Mean Ratio H/L	Ratio H/L_Rep1	Ratio H/L_Rep2	Ratio H/L_Rep3	Ratio H/L_Rep4
AATEIVER(*)V	9	Q9UID3|VPS51_HUMAN	VPS51	35.48	53.45	2.15	1.10434	2.24	5.24	2.07	0.44
AGYTDNLVR(*)V	10	tr|D6RAC2|D6RAC2_HUMAN:P63244|RACK1_HUMAN:tr|D6RF23|D6RF23_HUMAN:tr|H0Y8R5|H0Y8R5_HUMAN:tr|H0YAF8|H0YAF8_HUMAN:tr|J3KPE3|J3KPE3_HUMAN	RACK1	37.66	56.06	1.7	0.765535	2.01	1.18	1.39	2.31
AIVDK(*)VPSV	9	Q9Y678|COPG1_HUMAN	COPG1	34.55	52.15	0.82	-0.286304	0.68	0.96	1.9	0.01
ALLDR(*)IVSV	9	Q92621|NU205_HUMAN:tr|U3KPX2|U3KPX2_HUMAN	NU205	39.67	67.95	1.71	0.773996	1.22	1.65	1.78	3.37
ALLGDLTK(*)A	9	tr|A0A075B780|A0A075B780_HUMAN		20.24	61.79	1.2	0.263034	0.35	2.27	2.04	0.001
ALSK(*)EGIVAL	10	P40227|TCPZ_HUMAN	TCPZ	29.62	57.04	0.41	-1.2863	0.42	0.84	0.39	0.001
APR(*)QPGLMA	9	Q9Y6H1|CHCH2_HUMAN:Q5T1J5|CHCH9_HUMAN	CHCH2	39.57	65.22	1.57	0.650765	0.83	2.32	2.6	0.72
AQDFR(*)VLYV	9	tr|I3L1H5|I3L1H5_HUMAN:Q9BZG8|DPH1_HUMAN	DPH1	37.81	59.23	1.87	0.903038	1.35	2.4	3.18	0.01
ATLSK(*)IIQV	9	O75815|BCAR3_HUMAN	BCAR3	44.25	58.53	1.92	0.941106	13.4	1.95	1.88	0.1
AVGK(*)IFSNV	9	Q03135|CAV1_HUMAN:tr|E9PCT5|E9PCT5_HUMAN	CAV1	45.34	56.89	1.68	0.748461	1.32	2.04	256	0.07
AVIGDVIR(*)V	9	Q9NR30|DDX21_HUMAN	DDX21	36.82	67.72	1.18	0.238787	0.49	1.88	2.04	0.001
AVVTQVNK(*)V	9	P62487|RPB7_HUMAN	RPB7	36.41	71.11	1.59	0.669027	1.03	2.15	2.19	0.001
DYSSILQK(*)F	9	tr|B7ZL14|B7ZL14_HUMAN:tr|H0Y7W6|H0Y7W6_HUMAN:Q96RU3|FNBP1_HUMAN	FNBP1	30.31	68.99	2.58	1.36737	1.12	2.77	2.39	7.71
EHISSLIK(*)L	9	O00231|PSD11_HUMAN	PSD11	42.73	61.43	4.83	2.27202	2.75	5.91	3.75	15.58
EVIK(*)ELAQI	9	O15355|PPM1G_HUMAN	PPM1G	31.37	57.32	1.56	0.641546	15.53	1.38	1.74	0.001
EVISK(*)LYAV	9	P50990|TCPQ_HUMAN:tr|H7C2U0|H7C2U0_HUMAN	TCPQ	30.93	56.05	2.6	1.37851	1.22	4.74	3.98	0.14
EYPDR(*)IMNTF	10	tr|A0A0B4J269|A0A0B4J269_HUMAN:Q13509|TBB3_HUMAN:P68371|TBB4B_HUMAN	TBB3	48.4	75.79	0.87	-0.200913	0.66	1.07	1.2	0.001
EYTDVLQK(*)I	9	tr|K7EKX9|K7EKX9_HUMAN:tr|K7EN83|K7EN83_HUMAN:tr|B4DKV7|B4DKV7_HUMAN:Q8TE68|ES8L1_HUMAN	ES8L1	40.6	70.79	1.06	0.0840643	0.65	1.81	1.47	0.001
FVEPSR(*)QFV	9	P60059|SC61G_HUMAN	SC61G	24.22	56.49	0.86	-0.217591	1.18	0.88	0.83	0.61
GLADASLLK(*)K(*)V	11	Q9UBB4|ATX10_HUMAN	ATX10	47.86	54.58	6.64	2.73118	13.06	6.2	7.08	0.19
GVLDTLTK(*)V	9	Q99417|MYCBP_HUMAN:tr|A0A087WV05|A0A087WV05_HUMAN	MYCBP	32.56	58.05	0.66	-0.599462	0.47	1.19	0.85	0.05
HTVEDLVK(*)V	9	tr|F5H1D6|F5H1D6_HUMAN:Q07864|DPOE1_HUMAN:tr|A0A5F9ZHD6|A0A5F9ZHD6_HUMAN:tr|F5H7E4|F5H7E4_HUMAN	DPOE1	53.78	63.81	0.92	-0.120294	0.9	1.45	0.94	0.08
IIIPEIQK(*)V	9	P55060|XPO2_HUMAN	XPO2	25.11	74.89	0.79	-0.340075	0.51	1.06	1.35	0.001
ILTDITK(*)GV	9	P13639|EF2_HUMAN	EF2	27.45	55.89	1.16	0.214125	0.64	1.67	2.77	0.05
ITVEK(*)IIK(*)I	9	tr|H0YDN1|H0YDN1_HUMAN:Q15149|PLEC_HUMAN	PLEC	38.16	67.59	0.84	-0.251539	0.76	0.92	0.98	0.001
IVAPGK(*)GILAA	11	tr|H3BQN4|H3BQN4_HUMAN:P04075|ALDOA_HUMAN:tr|J3KPS3|J3KPS3_HUMAN	ALDOA	26.62	55.13	0.74	-0.434403	4.05	0.84	0.65	0.001
IVIR(*)GLNTI	9	tr|A0A2R8Y804|A0A2R8Y804_HUMAN:tr|A0A2R8Y543|A0A2R8Y543_HUMAN:tr|A0A2R8Y5C3|A0A2R8Y5C3_HUMAN:tr|A0A2R8Y750|A0A2R8Y750_HUMAN:tr|A0A2R8Y5Z1|A0A2R8Y5Z1_HUMAN:tr|B4DGU4|B4DGU4_HUMAN:tr|A0A2R8YCH5|A0A2R8YCH5_HUMAN:tr|A0A2R8Y7Z0|A0A2R8Y7Z0_HUMAN:P35222|CTNB1_HUMAN:tr|A0A2R8Y5A3|A0A2R8Y5A3_HUMAN	CTNB1	31.2	52.5	0.66	-0.599462	0.52	1.08	0.79	0.13
IYAPK(*)LQEF	9	tr|Q8WUE3|Q8WUE3_HUMAN:O96020|CCNE2_HUMAN:tr|H0YBQ2|H0YBQ2_HUMAN	CCNE2	35.22	57.87	0.22	-2.18442	0.44	0.001	0.53	0.001
IYIK(*)QIK(*)TF	9	Q08999|RBL2_HUMAN	RBL2	29.07	60.71	0.9	-0.152003	0.87	0.93	1.37	0.01
K(*)FIDTTSK(*)F	9	Q92901|RL3L_HUMAN:tr|G5E9G0|G5E9G0_HUMAN:P39023|RL3_HUMAN	RL3L	54.66	69.43	0.95	-0.0740006	0.94	1	0.96	0.11
K(*)QLDDLK(*)VEL	10	tr|F2Z388|F2Z388_HUMAN:P42766|RL35_HUMAN	RL35	53.11	70	1.02	0.0285692	1.02	1.03	1.03	0.001
K(*)VLNELTQL	9	Q9P0K7|RAI14_HUMAN	RAI14	22.68	63.07	2.73	1.4489	1.02	3.48	1.98	4.12
K(*)WNPTAGVAF	10	P19387|RPB3_HUMAN	RPB3	36.81	54.39	0.92	-0.120294	0.87	1.56	0.98	0.04
K(*)YFDEHYEY	9	P33552|CKS2_HUMAN	CKS2	58.18	73.1	0.28	-1.8365	0.25	0.32	0.31	0.001
K(*)YQEVTNNL	9	tr|E9PLA9|E9PLA9_HUMAN:tr|G3V153|G3V153_HUMAN:Q14444|CAPR1_HUMAN	CAPR1	32.54	65.28	0.5	-1	0.64	0.97	0.36	0.001
LAAAR(*)LAAA	9	tr|F8WBS6|F8WBS6_HUMAN:tr|F8WBW5|F8WBW5_HUMAN:P30101|PDIA3_HUMAN	PDIA3	35.28	75.66	1.89	0.918386	0.83	2.01	1.98	1.8
LLGPR(*)LVLA	9	tr|G3V2K7|G3V2K7_HUMAN		25.25	63.68	0.92	-0.120294	0.67	1.74	1.16	0.001
LPWASR(*)GVSPSASA	14	Q16769|QPCT_HUMAN:tr|B5MCZ9|B5MCZ9_HUMAN	QPCT	44.68	53.26	128.38	7.00428	0.77	256	256	0.001
LYADVGGK(*)QF	10	P51571|SSRD_HUMAN	SSRD	52.38	62.1	1.08	0.111031	0.85	1.31	2.71	0.51
LYTEK(*)FEEF	9	P40222|TXLNA_HUMAN	TXLNA	35.87	69.45	1.07	0.0976108	0.75	1.38	1.64	0.11
NAIDR(*)LVNI	9	Q9H0D6|XRN2_HUMAN	XRN2	38.36	64.57	1.57	0.650765	1.28	1.69	1.97	1.45
NHIEPLK(*)IQL	10	P04818|TYSY_HUMAN	TYSY	54.1	78.19	2.62	1.38957	2.24	3.1	2.99	0.001
NLLPK(*)LHIV	9	Q9Y696|CLIC4_HUMAN:O00299|CLIC1_HUMAN	CLIC4	29	68.72	1.34	0.422233	1.17	2.1	1.5	0.001
NQDDSILK(*)V	9	tr|M0R0W6|M0R0W6_HUMAN:P30530|UFO_HUMAN	UFO	33.05	63.81	1.6	0.678072	0.61	2.58	3.09	0.001
NQSEK(*)IFSL	9	tr|K7ER43|K7ER43_HUMAN:Q9BUY5|ZN426_HUMAN	ZN426	34.46	48.28	1.55	0.632268	2.62	0.49	256	0.01
NR(*)LEEPGNFVL	11	tr|G3V5X4|G3V5X4_HUMAN:tr|A0A0A0MRE3|A0A0A0MRE3_HUMAN:Q8WXH0|SYNE2_HUMAN	SYNE2	30.48	50.37	0.67	-0.577767	1.11	0.22	2	0.001
QLVDIIEK(*)V	9	tr|K7EMD0|K7EMD0_HUMAN:tr|K7EPX6|K7EPX6_HUMAN:tr|K7EKR3|K7EKR3_HUMAN:tr|K7ENH2|K7ENH2_HUMAN:tr|B3KQ25|B3KQ25_HUMAN:tr|K7ESG5|K7ESG5_HUMAN:tr|K9J957|K9J957_HUMAN:P61289|PSME3_HUMAN	PSME3	36.41	59.23	1.86	0.895303	1.56	2.28	2.15	0.44
QQIGK(*)VVQV	9	tr|J3KS10|J3KS10_HUMAN:tr|J3QQQ9|J3QQQ9_HUMAN:tr|J3QRI7|J3QRI7_HUMAN:tr|J3QQV1|J3QQV1_HUMAN:tr|E5RIT6|E5RIT6_HUMAN:tr|J3QRC4|J3QRC4_HUMAN:Q9UNX3|RL26L_HUMAN:P61254|RL26_HUMAN	RL26L	36.58	64.55	1.27	0.344828	0.85	1.73	1.69	0.21
QR(*)QDIAFAY	9	tr|H0YMM1|H0YMM1_HUMAN		31.72	59.61	0.55	-0.862496	0.7	0.56	0.53	0.03
QTAPEEAFIK(*)L	11	Q8N4P2|TT30B_HUMAN:Q86WT1|TT30A_HUMAN	TT30B	34.78	60.92	1.11	0.15056	0.5	1.88	1.73	0.01
QVSPEAGVQK(*)V	11	Q14315|FLNC_HUMAN	FLNC	51.57	59.25	3.36	1.74846	1.63	5.12	5.09	0.001
R(*)VFIGNLNTL	10	tr|G3V576|G3V576_HUMAN:tr|G3V4W0|G3V4W0_HUMAN:tr|B4DY08|B4DY08_HUMAN:tr|B2R5W2|B2R5W2_HUMAN:tr|G3V4C1|G3V4C1_HUMAN:tr|G3V2Q1|G3V2Q1_HUMAN:P07910|HNRPC_HUMAN:tr|A0A0G2JPF8|A0A0G2JPF8_HUMAN:tr|A0A0G2JNQ3|A0A0G2JNQ3_HUMAN:B2RXH8|HNRC2_HUMAN:P0DMR1|HNRC4_HUMAN:B7ZW38|HNRC3_HUMAN:O60812|HNRC1_HUMAN:tr|G3V5X6|G3V5X6_HUMAN:tr|G3V3K6|G3V3K6_HUMAN:tr|G3V251|G3V251_HUMAN:tr|B4DSU6|B4DSU6_HUMAN:tr|G3V555|G3…	HNRPC	29.64	60.29	1.4	0.485427	1.09	1.71	2.7	0.25
R(*)VIGTLEEV	9	P46060|RAGP1_HUMAN	RAGP1	28.4	55.78	0.87	-0.200913	1.01	0.05	0.73	5.52
R(*)YLEQLHQL	9	P40763|STAT3_HUMAN	STAT3	27.83	53.13	1.51	0.594549	1.29	1.74	0.95	2.37
SPIENIQR(*)V	9	tr|A0A2R8Y804|A0A2R8Y804_HUMAN:tr|A0A2R8Y543|A0A2R8Y543_HUMAN:tr|A0A2R8Y5C3|A0A2R8Y5C3_HUMAN:tr|A0A2R8Y750|A0A2R8Y750_HUMAN:tr|A0A2R8Y5Z1|A0A2R8Y5Z1_HUMAN:tr|B4DGU4|B4DGU4_HUMAN:tr|A0A2R8YCH5|A0A2R8YCH5_HUMAN:tr|A0A2R8Y7Z0|A0A2R8Y7Z0_HUMAN:P35222|CTNB1_HUMAN:tr|A0A2R8Y5A3|A0A2R8Y5A3_HUMAN	CTNB1	39.57	64.24	0.79	-0.340075	0.47	1.38	1.11	0.14
SQVDR(*)LVAL	9	tr|K7ENV7|K7ENV7_HUMAN:tr|K7EKW4|K7EKW4_HUMAN:Q96AB3|ISOC2_HUMAN	ISOC2	32.92	58.76	0.63	-0.666576	0.57	0.88	0.7	0.03
SR(*)PPLLGF	8	tr|S4R3H8|S4R3H8_HUMAN		25.52	62.94	0.29	-1.78588	0.22	0.37	0.73	0.001
SSILK(*)IEPV	9	tr|E9PIB7|E9PIB7_HUMAN		34.85	51.36	1.25	0.321928	0.47	2.02	2.6	0.001
STIR(*)LLTSL	9	tr|B4DUR8|B4DUR8_HUMAN:P49368|TCPG_HUMAN	TCPG	36.2	58.93	1.29	0.367371	0.64	1.94	3.67	0.27
SVLK(*)SIQEV	9	P42285|MTREX_HUMAN	MTREX	19.35	57.47	1.13	0.176323	0.82	1.45	1.43	0.15
SVVGQIAK(*)L	9	tr|F2Z3J9|F2Z3J9_HUMAN		21.22	58.77	0.99	-0.0144996	0.001	2.68	1.84	0.13
TALLK(*)IEGV	9	tr|F8WBS5|F8WBS5_HUMAN:tr|F8WB72|F8WB72_HUMAN:tr|C9K025|C9K025_HUMAN:P18077|RL35A_HUMAN	RL35A	41.42	63.7	0.97	-0.0439433	1.23	11.13	0.71	0.02
TPLLLR(*)GLTGSA	12	P10176|COX8A_HUMAN:tr|U3KQK5|U3KQK5_HUMAN	COX8A	48.31	59.68	3.65	1.8679	1.77	5.52	5.67	0.001
TPNR(*)ATFVV	9	P04035|HMDH_HUMAN	HMDH	33.35	49.38	4.36	2.12433	29.67	2.88	5.83	0.02
TR(*)DAGYGGISL	11	O75369|FLNB_HUMAN	FLNB	28.24	47.91	3.18	1.66903	3.93	2.44	4.76	0.09
TR(*)DAGYGGLSL	11	tr|Q60FE5|Q60FE5_HUMAN:P21333|FLNA_HUMAN:tr|H0Y5C6|H0Y5C6_HUMAN	FLNA	28.24	47.91	3.18	1.66903	3.93	2.44	4.76	0.09
TR(*)DQFLDTL	9	tr|E7EN77|E7EN77_HUMAN:Q15021|CND1_HUMAN	CND1	24.37	51.52	2.18	1.12433	1.19	3	2.17	2.18
TR(*)EEGTPLTL	10	Q9Y3T9|NOC2L_HUMAN	NOC2L	19.28	68.74	1.48	0.565597	1.12	1.85	2.16	0.07
TTYEGIFK(*)TL	10	tr|H3BUF6|H3BUF6_HUMAN:Q8WWM7|ATX2L_HUMAN:tr|H3BSQ5|H3BSQ5_HUMAN:tr|H3BSK9|H3BSK9_HUMAN:tr|H3BUE3|H3BUE3_HUMAN	ATX2L	44.95	64.86	1.79	0.83996	1.5	2.08	2.17	0.001
TVIAK(*)VNNV	9	P26639|SYTC_HUMAN:tr|D6R9F8|D6R9F8_HUMAN	SYTC	35.12	68.73	1.53	0.613532	1.13	1.94	1.92	0.03
TVMDSK(*)IVQV	10	P52294|IMA5_HUMAN:O15131|IMA6_HUMAN:O60684|IMA7_HUMAN	IMA5	45.55	63.47	1.25	0.321928	0.89	2.93	1.62	0.26
TVVAQLK(*)QL	9	P60228|EIF3E_HUMAN	EIF3E	40.55	61.81	0.59	-0.761213	0.41	0.77	0.9	0.13
TYGEIFEK(*)F	9	tr|E9PRJ5|E9PRJ5_HUMAN:O95298|NDUC2_HUMAN	NDUC2	42.99	68.6	1.42	0.505891	0.85	2	2.81	0.02
TYLDK(*)IK(*)K(*)F	9	tr|G3V5X4|G3V5X4_HUMAN:tr|A0A0A0MRE3|A0A0A0MRE3_HUMAN:Q8WXH0|SYNE2_HUMAN	SYNE2	24.4	50.48	1.56	0.641546	1.59	2.37	1.53	0.001
TYLEK(*)AIK(*)I	9	Q93009|UBP7_HUMAN	UBP7	37.03	60.65	0.63	-0.666576	0.58	0.8	0.67	0.16
TYSPALNK(*)MF	10	tr|E7EMR6|E7EMR6_HUMAN:tr|E7EQX7|E7EQX7_HUMAN:tr|J3KP33|J3KP33_HUMAN:P04637|P53_HUMAN:tr|A0A0U1RQC9|A0A0U1RQC9_HUMAN	P53	40.11	59.51	0.86	-0.217591	0.77	1.09	0.95	0.12
VAVGVIK(*)AV	9	P68104|EF1A1_HUMAN:Q5VTE0|EF1A3_HUMAN	EF1A1	37.65	51.86	3.36	1.74846	2.46	4.25	6.15	0.001
VFIDK(*)QTNL	9	tr|G5EA30|G5EA30_HUMAN		25.28	53.82	0.19	-2.39593	1.18	0.27	0.11	0.08
VIIESDLER(*)A	10	tr|A0A0S2Z4G6|A0A0S2Z4G6_HUMAN:P09493|TPM1_HUMAN	TPM1	24.48	51.34	1.1	0.137504	1.52	256	0.57	0.68
VLADALK(*)SI	9	tr|H3BN98|H3BN98_HUMAN:P62244|RS15A_HUMAN:tr|H3BV27|H3BV27_HUMAN:tr|H3BT37|H3BT37_HUMAN:tr|I3L303|I3L303_HUMAN:tr|I3L3P7|I3L3P7_HUMAN:tr|I3L246|I3L246_HUMAN	RS15A	29	67.03	0.83	-0.268817	0.55	1.65	1.11	0.001
VTVEK(*)VIK(*)I	9	tr|H0YDN1|H0YDN1_HUMAN:Q15149|PLEC_HUMAN	PLEC	34.98	62.19	0.82	-0.286304	0.7	1.01	0.94	0.001
AAR(*)LPLDAA	9	Q14956|GPNMB_HUMAN:tr|A0A3B3ISS6|A0A3B3ISS6_HUMAN:tr|Q96F58|Q96F58_HUMAN	GPNMB	39.29	61.84	10.41	3.3799	2.42	35.13	18.4	0.001
VYGSFASK(*)L	9	O14977|AZIN1_HUMAN	AZIN1	34.99	58.56	0.86	-0.217591	0.71	1.24	1.01	0.24
VYPGDPLR(*)F	9	Q9BSV6|SEN34_HUMAN	SEN34	22.38	58.14	0.62	-0.68966	0.72	1.02	0.53	0.04
WYQTK(*)FETL	9	P08729|K2C7_HUMAN	K2C7	33.51	65.52	1.62	0.695994	0.86	2.39	3.15	0.23
YGIPAIVK(*)L	9	P14923|PLAK_HUMAN	PLAK	47.43	50.51	1.43	0.516015	0.75	2.11	3.37	0.16
YYIFIPSK(*)F	9	Q9H0S4|DDX47_HUMAN:tr|F5H1N9|F5H1N9_HUMAN	DDX47	36.64	65.34	1.01	0.0143553	0.85	1.88	1.17	0.75
ATVPGLLK(*)V	9	Q96S97|MYADM_HUMAN	MYADM	36.09	69.05	2.01	1.0072	0.88	2.44	2.01	-
AVIPR(*)LVQL	9	P14923|PLAK_HUMAN	PLAK	24.48	70.92	1.29	0.367371	-	1.53	1.29	0.01
AVSDGVIK(*)V	9	P23528|COF1_HUMAN:tr|E9PK25|E9PK25_HUMAN	COF1	39.52	81.18	2.43	1.28096	1.13	2.43	2.85	-
AYLESFYK(*)F	9	tr|J3QL14|J3QL14_HUMAN:tr|R4GN72|R4GN72_HUMAN:P61421|VA0D1_HUMAN:tr|F5GYQ1|F5GYQ1_HUMAN	VA0D1	29.24	68.39	1.65	0.722466	1.02	1.79	1.65	-
AYSR(*)VQYQF	9	O75815|BCAR3_HUMAN	BCAR3	39.7	72.47	1.98	0.9855	1.1	1.98	2.76	-
DHFR(*)LGSVL	9	Q9UKZ1|CNO11_HUMAN	CNO11	25.84	63.79	11.53	3.52732	14.88	11.53	7.15	-
DHMR(*)FISEL	9	tr|A0A0G2JQT1|A0A0G2JQT1_HUMAN:tr|A0A0G2JR96|A0A0G2JR96_HUMAN:Q7L576|CYFP1_HUMAN	CYFP1	37.18	61.96	2.5	1.32193	1.9	3.16	2.5	-
DR(*)FFSEYEK(*)L	10	Q9Y376|CAB39_HUMAN	CAB39	30.16	62.15	2.27	1.18269	2.27	2.18	3.22	-
EHADPLLK(*)V	9	Q9Y4W6|AFG32_HUMAN	AFG32	31.5	53.97	1.56	0.641546	1.56	2.91	1.45	-
ER(*)FEIPIK(*)V	9	O60488|ACSL4_HUMAN	ACSL4	25.71	63.46	7.62	2.92979	3.22	256	7.62	-
ER(*)YFISHVL	9	tr|C9JXC1|C9JXC1_HUMAN:tr|A0A286YFD6|A0A286YFD6_HUMAN:P31350|RIR2_HUMAN	RIR2	32.17	64.54	3.17	1.66448	2.17	3.17	3.78	-
EVIR(*)ELAGI	9	Q9NXG2|THUM1_HUMAN	THUM1	30.7	47.31	3.74	1.90304	0.84	3.96	3.74	-
EYMK(*)HTR(*)LF	9	Q13045|FLII_HUMAN	FLII	40.36	71.04	3.01	1.58976	1.83	3.14	3.01	-
FAEGFVR(*)AL	9	P05412|JUN_HUMAN	JUN	30.01	67.9	1.43	0.516015	0.84	1.69	1.43	-
FLLDK(*)K(*)IGV	9	tr|F8VQ14|F8VQ14_HUMAN		23.41	60.22	2.55	1.3505	0.83	2.55	8.51	-
FLQPELVK(*)L	9	Q14997|PSME4_HUMAN	PSME4	29.11	57.58	0.001	-9.96578	-	0.001	1.75	0.001
FVDDYTVR(*)V	9	O00487|PSDE_HUMAN	PSDE	23.77	49.85	1.64	0.713696	-	3.85	1.64	0.36
FVDPNGK(*)ISL	10	Q92538|GBF1_HUMAN	GBF1	26.11	55.84	1.2	0.263034	0.99	1.2	5.05	-
FVDR(*)GFYSV	9	P60510|PP4C_HUMAN	PP4C	31.36	53.46	0.34	-1.55639	0.31	0.34	4.9	-
FVIR(*)NIVEA	9	Q5JNZ5|RS26L_HUMAN:P62854|RS26_HUMAN	RS26L	29.89	69.37	0.92	-0.120294	0.7	0.92	1.23	-
FVNDIFER(*)I	9	Q99879|H2B1M_HUMAN:Q93079|H2B1H_HUMAN:Q99880|H2B1L_HUMAN:Q99877|H2B1N_HUMAN:O60814|H2B1K_HUMAN:P62807|H2B1C_HUMAN:P58876|H2B1D_HUMAN:Q5QNW6|H2B2F_HUMAN:P57053|H2BFS_HUMAN:tr|U3KQK0|U3KQK0_HUMAN	H2B1M	30.34	64.74	1.35	0.432959	1.35	1.03	1.8	-
FVYPLDFAR(*)T	10	P05141|ADT2_HUMAN	ADT2	35.85	59.03	2.22	1.15056	1.31	2.39	2.22	-
GHLEK(*)AVVL	9	Q9C0J9|BHE41_HUMAN:O14503|BHE40_HUMAN	BHE41	31.6	60.5	0.44	-1.18442	-	0.44	0.34	1.26
GLADNTVIAK(*)V	11	P26639|SYTC_HUMAN:tr|D6R9F8|D6R9F8_HUMAN	SYTC	44.44	62.47	1.58	0.659925	-	1.58	1.78	0.54
GPSVFPLAPSSK(*)	12	P01857|IGHG1_HUMAN:tr|A0A0A0MS08|A0A0A0MS08_HUMAN	IGHG1	44.96	61.11	1.07	0.0976108	0.25	-	1.07	5.29
GQDVGR(*)YQV	9	P51571|SSRD_HUMAN	SSRD	30.68	75.39	2.31	1.20789	0.95	2.31	2.59	-
GTIDEIQK(*)L	9	tr|F5GY55|F5GY55_HUMAN:Q16531|DDB1_HUMAN	DDB1	34.47	55.11	1.41	0.495695	0.87	1.41	1.48	-
GTITQVIK(*)V	9	O43747|AP1G1_HUMAN	AP1G1	22.84	52.03	0.5	-1	2.51	0.5	-	0.001
GVPSTAIR(*)EI	10	tr|K7EJ83|K7EJ83_HUMAN:P24941|CDK2_HUMAN:Q00526|CDK3_HUMAN:tr|G3V5T9|G3V5T9_HUMAN:tr|K7ELV5|K7ELV5_HUMAN	CDK2	28.31	51.52	0.69	-0.535332	0.69	1.01	0.53	-
GVVDPR(*)AISVL	11	tr|A0A0A0MSL3|A0A0A0MSL3_HUMAN:tr|G3V2F7|G3V2F7_HUMAN:Q13404|UB2V1_HUMAN:tr|I3L0A0|I3L0A0_HUMAN	UB2V1	38.62	67.69	0.44	-1.18442	0.44	2.85	-	0.001
GVVPTIQK(*)V	9	tr|J3KQI6|J3KQI6_HUMAN		22.02	60.74	3.02	1.59455	0.95	3.91	3.02	-
IILEEGK(*)EILV	11	P23528|COF1_HUMAN:tr|E9PK25|E9PK25_HUMAN	COF1	47.69	60.77	2.92	1.54597	-	2.92	5.39	0.001
ILDQK(*)INEV	9	P11926|DCOR_HUMAN	DCOR	21.36	59.04	1.18	0.238787	1.18	-	2.84	0.2
ISTEVNPK(*)L	9	Q96RY5|CRML_HUMAN	CRML	36.48	53.3	0.27	-1.88897	-	0.27	0.57	0.001
IYIK(*)HPHLF	9	tr|H7C1J2|H7C1J2_HUMAN:tr|H7C1M5|H7C1M5_HUMAN:Q9H147|TDIF1_HUMAN	TDIF1	32.88	68.23	0.54	-0.888969	0.52	0.64	0.54	-
IYLEK(*)LK(*)TI	9	tr|H0YDN1|H0YDN1_HUMAN:Q15149|PLEC_HUMAN	PLEC	46.25	56.34	1.53	0.613532	1.53	1.12	256	-
IYNGDMEK(*)I	9	tr|A0A0J9YW18|A0A0J9YW18_HUMAN:Q12983|BNIP3_HUMAN:tr|F6RP06|F6RP06_HUMAN	BNIP3	26.37	63.43	0.91	-0.136062	0.91	0.67	1.28	-
IYPPK(*)LHQF	9	tr|I3L1Q9|I3L1Q9_HUMAN:tr|I3L413|I3L413_HUMAN:tr|C9J2U0|C9J2U0_HUMAN:P24864|CCNE1_HUMAN	CCNE1	27.93	51.61	1	0	-	1	3.68	0.56
IYTSSVNR(*)L	9	P35606|COPB2_HUMAN	COPB2	22.46	65.23	0.67	-0.577767	0.59	0.67	1.04	-
IYYVDVQK(*)F	9	tr|M0QZF4|M0QZF4_HUMAN:tr|M0R0S1|M0R0S1_HUMAN:tr|M0R2P6|M0R2P6_HUMAN:Q8TBC3|SHKB1_HUMAN	SHKB1	31.25	57.39	0.84	-0.251539	0.84	-	2.97	0.001
K(*)ALQFLEEV	9	P40227|TCPZ_HUMAN	TCPZ	34.57	61.05	0.79	-0.340075	1.14	0.79	0.79	-
K(*)FAEEFYSF	9	Q96GN5|CDA7L_HUMAN	CDA7L	48.23	70.54	1.78	0.831877	0.92	1.78	1.85	-
K(*)ILPTLEAV	9	tr|B4DY09|B4DY09_HUMAN:Q12905|ILF2_HUMAN:tr|X6R6Z1|X6R6Z1_HUMAN	ILF2	31.7	69.47	1.45	0.536053	0.83	1.45	1.76	-
K(*)IQEILTQV	9	O00425|IF2B3_HUMAN	IF2B3	25.61	63.13	0.89	-0.168123	0.89	1.23	-	0.06
K(*)IYEGQVEV	9	tr|Q5T7N0|Q5T7N0_HUMAN:tr|A0A2R8Y6J3|A0A2R8Y6J3_HUMAN:P46777|RL5_HUMAN	RL5	35.88	59.67	1.26	0.333424	1.26	1.01	1.26	-
K(*)PFGQVIST	9	tr|F8W1T6|F8W1T6_HUMAN		16.08	56.48	2.45	1.29278	-	10.24	2.45	0.001
K(*)VAELFEK(*)L	9	tr|A0A087WUY5|A0A087WUY5_HUMAN:tr|Q5QPE5|Q5QPE5_HUMAN:Q9Y5X3|SNX5_HUMAN	SNX5	48.88	47.6	0.41	-1.2863	0.11	0.41	0.57	-
K(*)YQEVTNNLEF	11	tr|E9PLA9|E9PLA9_HUMAN:tr|G3V153|G3V153_HUMAN:Q14444|CAPR1_HUMAN	CAPR1	28.96	63.29	1.02	0.0285692	0.92	1.02	1.47	-
K(*)YTK(*)IFNDF	9	tr|A0A0A0MRY2|A0A0A0MRY2_HUMAN:tr|B0QZE2|B0QZE2_HUMAN:tr|B7Z2J6|B7Z2J6_HUMAN:tr|E7ENI9|E7ENI9_HUMAN:tr|J3QKD2|J3QKD2_HUMAN:Q15326|ZMY11_HUMAN	ZMY11	54.28	57.31	2.41	1.26903	0.93	2.41	2.46	-
LAAEFLK(*)QV	9	Q99832|TCPH_HUMAN:tr|F8WAM2|F8WAM2_HUMAN	TCPH	40.85	62.27	2.13	1.09085	2.13	3.14	1.9	-
LADDSVR(*)SL	9	Q4J6C6|PPCEL_HUMAN	PPCEL	21.84	55.29	0.93	-0.104697	0.93	2	0.84	-
LPTK(*)DLLSA	9	Q4AC94|C2CD3_HUMAN:tr|F5H0U2|F5H0U2_HUMAN	C2CD3	38.97	52.84	1.22	0.286881	1.43	-	1.22	0.06
LVVTNLDK(*)L	9	Q9Y2A7|NCKP1_HUMAN	NCKP1	34.38	63.72	0.58	-0.785875	0.58	0.92	-	0.001
LYGR(*)NFNYL	9	Q5XG87|PAPD7_HUMAN	PAPD7	18.91	67.11	0.91	-0.136062	0.77	1.33	0.91	-
LYHDIFSR(*)L	9	Q9Y4A8|NF2L3_HUMAN	NF2L3	20.47	67.85	1.54	0.62293	1.24	1.75	1.54	-
LYIVEPLK(*)F	9	tr|A0A087WV04|A0A087WV04_HUMAN:Q9UBS9|SUCO_HUMAN:tr|B4DYM4|B4DYM4_HUMAN	SUCO	28.63	63.3	1.7	0.765535	-	1.46	1.7	4.23
LYQDGVFK(*)F	9	tr|H3BNB8|H3BNB8_HUMAN:tr|H3BVH0|H3BVH0_HUMAN:tr|H3BRV2|H3BRV2_HUMAN:tr|H3BM79|H3BM79_HUMAN:Q9H8T0|AKTIP_HUMAN	AKTIP	33.34	57.46	1.26	0.333424	0.34	1.26	1.65	-
LYWSHPR(*)K(*)F	9	P62273|RS29_HUMAN	RS29	22.4	67.26	1.23	0.298658	1.13	1.23	1.36	-
MAR(*)AAPLLAA	10	Q8NBM8|PCYXL_HUMAN	PCYXL	20.12	64.39	10.31	3.36597	1.4	29.61	10.31	-
MR(*)DPIR(*)ILV	9	tr|J3KTN0|J3KTN0_HUMAN:tr|J3KSZ0|J3KSZ0_HUMAN:tr|J3KTB5|J3KTB5_HUMAN:tr|J3QS69|J3QS69_HUMAN:tr|J3KT12|J3KT12_HUMAN:P60842|IF4A1_HUMAN	IF4A1	29.46	59.37	36.29	5.1815	256	18.41	36.29	-
NALDK(*)VLSV	9	tr|H0YCV0|H0YCV0_HUMAN:Q9BVK2|ALG8_HUMAN:tr|H0YDQ1|H0YDQ1_HUMAN:tr|H0YD42|H0YD42_HUMAN:tr|H0YDD3|H0YDD3_HUMAN	ALG8	35.61	55.95	5.13	2.35896	-	5.13	256	0.04
NK(*)DPILHVL	9	tr|H3BS73|H3BS73_HUMAN:tr|H3BRT2|H3BRT2_HUMAN:tr|H3BNB2|H3BNB2_HUMAN:tr|A0A087WYU2|A0A087WYU2_HUMAN:Q96S19|MTL26_HUMAN	MTL26	31.43	46.63	1.06	0.0840643	1.06	2.26	0.33	-
NR(*)LENDGATAL	11	P46060|RAGP1_HUMAN	RAGP1	19.81	56.06	1.45	0.536053	1.45	6.05	-	0.001
NYAQVFNK(*)L	9	tr|B5MCH7|B5MCH7_HUMAN:tr|E7ETZ4|E7ETZ4_HUMAN:Q9Y6E2|BZW2_HUMAN:tr|Q75MG1|Q75MG1_HUMAN:tr|E9PFE3|E9PFE3_HUMAN:tr|C9JF98|C9JF98_HUMAN:tr|F8WDX8|F8WDX8_HUMAN:tr|E7EMS9|E7EMS9_HUMAN	BZW2	24.02	49.26	1.63	0.704872	1.63	2.15	0.001	-
NYK(*)K(*)FYEQF	9	P07900|HS90A_HUMAN	HS90A	44.65	69.15	0.15	-2.73697	0.16	0.15	0.13	-
PCDLPLR(*)LLV	10	O00425|IF2B3_HUMAN	IF2B3	26.18	48.98	127.88	6.99865	256	127.88	13.58	-
QR(*)IDEFEAL	9	tr|E7EQR4|E7EQR4_HUMAN		21.72	65.19	1.23	0.298658	0.74	2.04	1.23	-
QVAFDFTK(*)V	9	Q13492|PICAL_HUMAN:tr|E9PI56|E9PI56_HUMAN:tr|E9PKP6|E9PKP6_HUMAN:tr|E9PLJ8|E9PLJ8_HUMAN	PICAL	35.83	58.91	0.87	-0.200913	0.87	-	2.76	0.15
R(*)HADLEIR(*)L	9	tr|H3BP76|H3BP76_HUMAN		25.15	49.8	256	8	256	256	256	-
R(*)TLETLIR(*)L	9	tr|J3KQ69|J3KQ69_HUMAN:P25205|MCM3_HUMAN:tr|A0A499FHX9|A0A499FHX9_HUMAN:tr|Q7Z6P5|Q7Z6P5_HUMAN	MCM3	24.33	66.92	1.56	0.641546	1.17	1.65	1.56	-
R(*)YFDPANGK(*)F	10	P13639|EF2_HUMAN	EF2	36.6	63.87	0.79	-0.340075	0.75	0.79	0.94	-
R(*)YPDR(*)ITLI	9	P60510|PP4C_HUMAN	PP4C	27.03	65.83	1.1	0.137504	0.99	1.36	1.1	-
SK(*)PPVISL	8	tr|M0QZS0|M0QZS0_HUMAN		22.71	61.43	0.56	-0.836501	0.74	0.56	-	0.001
SQIDK(*)LLHV	9	tr|C9JA68|C9JA68_HUMAN:tr|A0A1B0GX82|A0A1B0GX82_HUMAN:tr|C9JM00|C9JM00_HUMAN:O75635|SPB7_HUMAN	SPB7	40.93	54.15	1.6	0.678072	1.6	0.37	2.2	-
SQVDR(*)LVALA	10	tr|K7ENV7|K7ENV7_HUMAN:tr|K7EKW4|K7EKW4_HUMAN:Q96AB3|ISOC2_HUMAN	ISOC2	35.37	55.57	1.12	0.163499	1.14	-	1.12	0.25
SR(*)DK(*)TIIMW	9	tr|D6RAC2|D6RAC2_HUMAN:P63244|RACK1_HUMAN	RACK1	18.31	54.53	0.39	-1.35845	0.16	0.39	1.34	-
STAAK(*)IMGV	9	tr|E7EU94|E7EU94_HUMAN:tr|E7ESX0|E7ESX0_HUMAN:tr|E7EN72|E7EN72_HUMAN:tr|E7EVX8|E7EVX8_HUMAN:Q8WWY3|PRP31_HUMAN	PRP31	26.77	64.02	0.97	-0.0439433	0.97	1.88	-	0.44
SVADYFK(*)QI	9	P35637|FUS_HUMAN:tr|H3BPE7|H3BPE7_HUMAN	FUS	32.03	59.18	1.7	0.765535	-	1.7	2.01	0.001
SVHK(*)GFAFV	9	tr|G3V576|G3V576_HUMAN:tr|G3V4W0|G3V4W0_HUMAN:tr|B4DY08|B4DY08_HUMAN:tr|B2R5W2|B2R5W2_HUMAN:tr|G3V4C1|G3V4C1_HUMAN:tr|G3V2Q1|G3V2Q1_HUMAN:P07910|HNRPC_HUMAN:tr|A0A0G2JPF8|A0A0G2JPF8_HUMAN:tr|A0A0G2JNQ3|A0A0G2JNQ3_HUMAN:B2RXH8|HNRC2_HUMAN:P0DMR1|HNRC4_HUMAN:B7ZW38|HNRC3_HUMAN:O60812|HNRC1_HUMAN:tr|G3V5X6|G3V5X6_HUMAN:tr|G3V3K6|G3V3K6_HUMAN:tr|G3V251|G3V251_HUMAN:tr|B4DSU6|B4DSU6_HUMAN:tr|G3V555|G3…	HNRPC	36.78	63.34	2.3	1.20163	4.44	2.3	1.9	-
SVLDDNK(*)LLTL	11	Q14204|DYHC1_HUMAN	DYHC1	42.53	61.16	0.4	-1.32193	-	0.4	0.44	0.001
SVPDPELIK(*)TV	11	P35354|PGH2_HUMAN	PGH2	22.56	61.18	0.54	-0.888969	0.54	0.65	-	0.11
TGPTR(*)FFLF	9	tr|A0A3B3ITN8|A0A3B3ITN8_HUMAN:Q8NFJ5|RAI3_HUMAN	RAI3	41.77	67.93	1.47	0.555816	1.28	4.11	1.47	-
TIPEILPK(*)L	9	tr|A0A2R8Y2F6|A0A2R8Y2F6_HUMAN		22.99	57.49	0.51	-0.971431	0.51	0.67	-	0.001
TQTAVITR(*)I	9	Q9H4H8|FA83D_HUMAN:tr|A0A087WXK8|A0A087WXK8_HUMAN	FA83D	28.81	72.58	1.15	0.201634	0.58	1.91	1.15	-
TR(*)DELEWK(*)L	9	Q9H2J4|PDCL3_HUMAN	PDCL3	21.08	59.76	1.69	0.757023	1.08	1.79	1.69	-
TR(*)EGGSIPVTL	11	Q96KP4|CNDP2_HUMAN	CNDP2	23.77	52.81	1.55	0.632268	0.55	3.22	1.55	-
TTVEDLGSK(*)ILL	12	P35613|BASI_HUMAN	BASI	56.82	74.66	2.23	1.15704	0.95	2.33	2.23	-
TVVER(*)LVK(*)V	9	Q96QU8|XPO6_HUMAN:tr|H3BPG8|H3BPG8_HUMAN	XPO6	32.65	64.81	1.41	0.495695	0.9	1.41	1.98	-
TYIPVPAK(*)I	9	Q11201|SIA4A_HUMAN	SIA4A	21.23	49.02	0.84	-0.251539	1.25	0.84	0.36	-
VADTVAR(*)VL	9	tr|A0A087WUH9|A0A087WUH9_HUMAN:Q9NYY3|PLK2_HUMAN	PLK2	32.24	62.56	0.9	-0.152003	0.9	2.18	-	0.01
VAIEHLDK(*)I	9	tr|E7ENZ3|E7ENZ3_HUMAN:tr|B7ZAR1|B7ZAR1_HUMAN:tr|E9PCA1|E9PCA1_HUMAN:P48643|TCPE_HUMAN	TCPE	42.13	57.07	1.35	0.432959	0.11	1.35	1.67	-
VLIPK(*)LPQL	9	Q8N138|ORML3_HUMAN:tr|J3KTF9|J3KTF9_HUMAN	ORML3	31.57	76.4	1.77	0.823749	0.69	1.77	2.09	-
VLPK(*)LYVK(*)L	9	Q5JNZ5|RS26L_HUMAN:P62854|RS26_HUMAN	RS26L	26.5	74.45	0.72	-0.473931	0.68	0.72	0.78	-
VQSNR(*)ILGV	9	tr|E9PMQ6|E9PMQ6_HUMAN:Q00613|HSF1_HUMAN	HSF1	34.15	60.88	0.92	-0.120294	0.55	1.52	0.92	-
VYIK(*)HPVSL	9	tr|K7ERW6|K7ERW6_HUMAN:tr|K7EJC1|K7EJC1_HUMAN:tr|K7EJR3|K7EJR3_HUMAN:tr|R4GMR5|R4GMR5_HUMAN:P48556|PSMD8_HUMAN	PSMD8	40.42	57.78	1.69	0.757023	1.18	3.28	1.69	-
VYK(*)VVGNLL	9	tr|F2Z2E2|F2Z2E2_HUMAN:Q86VI3|IQGA3_HUMAN	IQGA3	31	55.26	1.18	0.238787	1.18	4.2	0.62	-
VYLDK(*)FIR(*)L	9	Q9NVN8|GNL3L_HUMAN	GNL3L	42.83	81.87	0.96	-0.0588937	1	0.96	0.9	-
VYNEQIR(*)DLL	10	Q8NI77|KI18A_HUMAN	KI18A	38.54	63.39	0.93	-0.104697	0.44	1.01	0.93	-
VYPEK(*)LATK(*)F	10	Q5VYK3|ECM29_HUMAN:tr|J3KN16|J3KN16_HUMAN:tr|R4GMY1|R4GMY1_HUMAN	ECM29	29.24	58.41	0.69	-0.535332	0.5	0.94	0.69	-
VYSQIPAAVK(*)L	11	tr|E7EMW7|E7EMW7_HUMAN:O95071|UBR5_HUMAN	UBR5	44.26	57.51	0.78	-0.358454	-	0.78	0.44	10.37
VYTSK(*)SDVWSF	11	tr|M0R0W6|M0R0W6_HUMAN:P30530|UFO_HUMAN	UFO	40.61	71.99	2.83	1.5008	1.45	2.97	2.83	-
WLAEK(*)LPTL	9	Q14008|CKAP5_HUMAN	CKAP5	29.51	67.39	1.23	0.298658	0.74	1.23	1.31	-
YAYDGK(*)DYIAL	11	tr|F6U0H7|F6U0H7_HUMAN		22.78	69.94	1.45	0.536053	0.65	1.94	1.45	-
YAYDGK(*)DYLAL	11			22.78	69.94	1.45	0.536053	0.65	1.94	1.45	-
YGLPVVVK(*)L	9	tr|A0A2R8Y804|A0A2R8Y804_HUMAN:tr|A0A2R8Y543|A0A2R8Y543_HUMAN:tr|A0A2R8Y5C3|A0A2R8Y5C3_HUMAN:tr|A0A2R8Y750|A0A2R8Y750_HUMAN:tr|A0A2R8Y5Z1|A0A2R8Y5Z1_HUMAN:tr|B4DGU4|B4DGU4_HUMAN:tr|A0A2R8YCH5|A0A2R8YCH5_HUMAN:tr|A0A2R8Y7Z0|A0A2R8Y7Z0_HUMAN:P35222|CTNB1_HUMAN:tr|A0A2R8Y5A3|A0A2R8Y5A3_HUMAN	CTNB1	48.39	76.21	0.63	-0.666576	0.5	0.65	0.63	-
YITER(*)IIAV	9	Q68CZ2|TENS3_HUMAN:tr|E9PCX8|E9PCX8_HUMAN:tr|C9JHU5|C9JHU5_HUMAN:tr|C9JWN9|C9JWN9_HUMAN:tr|C9JTD0|C9JTD0_HUMAN	TENS3	33.97	54.49	3.15	1.65535	0.9	3.65	-	3.15
YLINEIDR(*)I	9	tr|E9PHM6|E9PHM6_HUMAN:tr|F6QMI7|F6QMI7_HUMAN:tr|F8W9J4|F8W9J4_HUMAN:Q03001|DYST_HUMAN:tr|A0A494C1D7|A0A494C1D7_HUMAN:tr|Q6P0N6|Q6P0N6_HUMAN:tr|E7ETB9|E7ETB9_HUMAN	DYST	26.4	52.61	1.29	0.367371	0.49	3.29	1.29	-
YSLEK(*)VFGI	9	tr|Q5H907|Q5H907_HUMAN:tr|Q5H909|Q5H909_HUMAN:Q9UNF1|MAGD2_HUMAN	MAGD2	44	57.72	2.52	1.33342	-	2.52	5.26	0.07
YTTDR(*)VMTV	9	Q92769|HDAC2_HUMAN	HDAC2	36.07	50.18	0.8	-0.321928	0.8	0.76	1.24	-
YVTEK(*)VLAA	9	tr|H3BQN4|H3BQN4_HUMAN:P04075|ALDOA_HUMAN:tr|J3KPS3|J3KPS3_HUMAN:tr|A0A3B3IS80|A0A3B3IS80_HUMAN:P05062|ALDOB_HUMAN:tr|A0A087WXX2|A0A087WXX2_HUMAN	ALDOA	30.5	53.46	0.67	-0.577767	0.67	1.11	-	0.35
YYFEGIK(*)QTF	10	tr|G3V438|G3V438_HUMAN:O95433|AHSA1_HUMAN	AHSA1	58.37	74.05	0.77	-0.37707	0.77	0.72	1	-
YYQNYFEK(*)L	9	Q86TB9|PATL1_HUMAN	PATL1	33.96	58.41	1.16	0.214125	0.67	2.56	1.16	-
AAGGVGSIVR(*)V	11	O15511|ARPC5_HUMAN	ARPC5	31.25	48.94	1.17	0.226509	-	1.83	-	0.52
AALNGLYR(*)V	9	Q5UCC4|EMC10_HUMAN	EMC10	23.98	54.99	2.08	1.05658	1.16	-	3	-
AGLAK(*)SIGV	9	tr|H0Y804|H0Y804_HUMAN:tr|B4DK69|B4DK69_HUMAN:tr|S4R3Z2|S4R3Z2_HUMAN:P42330|AK1C3_HUMAN:tr|A0A0A0MSS8|A0A0A0MSS8_HUMAN:Q04828|AK1C1_HUMAN:P52895|AK1C2_HUMAN:P17516|AK1C4_HUMAN	AK1C3	16.44	64.19	1.13	0.176323	0.94	1.32	-	-
AHVDLIEK(*)L	9	P62875|RPAB5_HUMAN	RPAB5	35.04	52.26	1.13	0.176323	-	2.09	-	0.16
AIVK(*)EIVNI	9	P43246|MSH2_HUMAN	MSH2	23.38	48.82	1.33	0.411426	-	0.22	2.44	-
ALPAPIEK(*)	8	P01857|IGHG1_HUMAN:tr|A0A0A0MS08|A0A0A0MS08_HUMAN	IGHG1	20.95	61.75	0.001	-9.96578	0.001	-	-	0.001
APLR(*)LIAA	8	Q9NU22|MDN1_HUMAN	MDN1	23.15	58.55	0.53	-0.915936	1.05	-	-	0.001
APTGDLPR(*)A	9	tr|A0A0G2JJ13|A0A0G2JJ13_HUMAN		18.73	55.12	0.5	-1	-	0.96	-	0.04
AQAEVYK(*)ELR(*)L	11	tr|A0A0U1RQF0|A0A0U1RQF0_HUMAN:P49327|FAS_HUMAN	FAS	26.98	60.78	0.26	-1.94342	0.52	-	-	0.001
AR(*)DETEFYL	9	tr|F8WBS5|F8WBS5_HUMAN:tr|F8WB72|F8WB72_HUMAN:tr|C9K025|C9K025_HUMAN:P18077|RL35A_HUMAN	RL35A	19.71	69.01	1.33	0.411426	-	1.21	1.45	-
ATLK(*)ELTSL	9	tr|U3KPY7|U3KPY7_HUMAN:tr|H7BZW6|H7BZW6_HUMAN:O00422|SAP18_HUMAN	SAP18	32.81	59.23	3.83	1.93734	-	3.97	3.68	-
AVAGDASESALLK(*)	13	P05023|AT1A1_HUMAN	AT1A1	34.12	48.97	0.001	-9.96578	0.001	-	0.001	-
AVDSLVPIGR(*)	10	P25705|ATPA_HUMAN	ATPA	38.79	52.87	0.001	-9.96578	0.001	-	0.001	-
AVFPSIVGR(*)PR(*)	11	P60709|ACTB_HUMAN:P63261|ACTG_HUMAN:Q6S8J3|POTEE_HUMAN	ACTB	28.25	49.69	0.05	-4.32193	0.001	-	0.1	-
AVGGLGSIIR(*)V	11	Q9BPX5|ARP5L_HUMAN	ARP5L	22.16	52.13	3.09	1.62761	-	1.55	4.64	-
AVPEIMDR(*)I	9	O60488|ACSL4_HUMAN	ACSL4	17.89	47.81	0.98	-0.0291463	-	1.02	0.93	-
DAAIVDK(*)VL	9	tr|A0A2R8Y4P3|A0A2R8Y4P3_HUMAN		21.81	46.29	1.23	0.298658	-	1.33	-	1.13
DHDR(*)FWVL	8	tr|A0A3B3ISK1|A0A3B3ISK1_HUMAN		22.88	58.36	3.59	1.84398	-	4.8	2.38	-
DR(*)DPASGTAL	10	Q14204|DYHC1_HUMAN	DYHC1	22.6	49.79	0.33	-1.59946	-	0.4	0.25	-
DR(*)FEFPEQL	9	Q93009|UBP7_HUMAN	UBP7	16.22	58.24	1.66	0.731183	-	3.13	-	0.2
DVFK(*)DLASL	9	Q6V0I7|FAT4_HUMAN	FAT4	17.2	47.19	0.51	-0.971431	0.21	-	-	0.8
EAIELIK(*)	7			23.3	59	0.97	-0.0439433	0.001	-	1.94	-
EALELLK(*)	7	tr|E5RGZ4|E5RGZ4_HUMAN:P13929|ENOB_HUMAN	ENOB	23.3	59	0.97	-0.0439433	0.001	-	1.94	-
ER(*)DMSNVSL	9	Q10713|MPPA_HUMAN	MPPA	16.16	54.61	1.51	0.594549	0.79	-	-	2.23
ER(*)ISLQQEL	9	tr|H0Y6I0|H0Y6I0_HUMAN		17.76	59.58	1.45	0.536053	0.78	2.12	-	-
ETTIQGLDGLSER(*)	13	tr|A0A3B3IS80|A0A3B3IS80_HUMAN:P05062|ALDOB_HUMAN:tr|A0A087WXX2|A0A087WXX2_HUMAN	ALDOB	40.52	51.55	0.001	-9.96578	0.001	-	0.001	-
EYLIK(*)VNEI	9			35.57	59.7	0.94	-0.0892673	-	-	0.67	1.2
EYLLK(*)VNEI	9	O43150|ASAP2_HUMAN:tr|A0A286YFG8|A0A286YFG8_HUMAN	ASAP2	35.57	59.7	0.94	-0.0892673	-	-	0.67	1.2
FGLAR(*)AFGV	9	tr|K7EJ83|K7EJ83_HUMAN:P24941|CDK2_HUMAN:Q00526|CDK3_HUMAN:tr|G3V5T9|G3V5T9_HUMAN:tr|K7ELV5|K7ELV5_HUMAN	CDK2	32.95	49.7	128.84	7.00944	-	256	1.68	-
FIASK(*)GVK(*)LV	10	O43707|ACTN4_HUMAN	ACTN4	24.35	48.64	132.09	7.04538	-	256	8.18	-
FLAEIFK(*)K(*)I	9	Q14008|CKAP5_HUMAN	CKAP5	21.4	50.88	256	8	-	256	256	-
FLLDPVK(*)GER(*)L	11	tr|H0YDN1|H0YDN1_HUMAN:Q15149|PLEC_HUMAN	PLEC	29.73	70.26	0.9	-0.152003	-	0.88	0.92	-
FLLGPR(*)LVLA	10	tr|G3V2K7|G3V2K7_HUMAN		22.43	78.27	0.83	-0.268817	-	0.87	0.78	-
FQDR(*)PVSSL	9	Q9P0V3|SH3B4_HUMAN	SH3B4	21.92	50.94	1.05	0.0703893	1.48	-	-	0.62
FTQAGSEVSALLGR(*)	14	P06576|ATPB_HUMAN	ATPB	56.31	52.81	0.001	-9.96578	0.001	-	0.001	-
FYQPK(*)IQQF	9	tr|H3BP78|H3BP78_HUMAN:tr|F8W7R3|F8W7R3_HUMAN:Q9NVI1|FANCI_HUMAN	FANCI	27.63	62.93	1.02	0.0285692	-	0.95	1.1	-
GELGR(*)K(*)AAAF	10	Q9UJU5|FOXD3_HUMAN	FOXD3	20.56	45.86	1.18	0.238787	-	1.94	0.42	-
GGPSVFLFPPK(*)	11	P01857|IGHG1_HUMAN:tr|A0A0A0MS08|A0A0A0MS08_HUMAN	IGHG1	49.76	50.72	0.14	-2.8365	0.25	-	-	0.02
GIYTGFIK(*)V	9	Q86WH2|RASF3_HUMAN:tr|A0A1B0GUG6|A0A1B0GUG6_HUMAN	RASF3	24.25	64.15	1.23	0.298658	1.04	-	1.42	-
GK(*)TSIAIDTI	10	P25705|ATPA_HUMAN	ATPA	18.84	61.25	2.52	1.33342	-	3.14	1.9	-
GLIEILK(*)K(*)V	9	tr|K7EQA1|K7EQA1_HUMAN:O14737|PDCD5_HUMAN	PDCD5	30.21	67.5	1.59	0.669027	-	1.58	1.59	-
GLSTEGIYR(*)V	10	Q9NRY4|RHG35_HUMAN	RHG35	23.05	53.45	1.43	0.516015	2.58	-	-	0.28
GPSVFLFPPK(*)	10	P01857|IGHG1_HUMAN:tr|A0A0A0MS08|A0A0A0MS08_HUMAN:P01859|IGHG2_HUMAN:tr|A0A286YEY4|A0A286YEY4_HUMAN	IGHG1	29.52	54.71	0.33	-1.59946	0.15	-	-	0.52
GPSVFLFPPK(*)PK(*)	12	P01857|IGHG1_HUMAN:tr|A0A0A0MS08|A0A0A0MS08_HUMAN:P01859|IGHG2_HUMAN:tr|A0A286YEY4|A0A286YEY4_HUMAN	IGHG1	43.24	54.72	0.04	-4.64386	0.06	-	-	0.01
GTIDEIQK(*)LHI	11	tr|F5GY55|F5GY55_HUMAN:Q16531|DDB1_HUMAN	DDB1	42.89	64.77	1.98	0.9855	-	1.93	2.02	-
GTYTGFIK(*)V	9	tr|Q8TEK8|Q8TEK8_HUMAN		24.7	48.2	2.45	1.29278	1.3	3.6	-	-
GVDDAANFR(*)TV	11	tr|E9PDF6|E9PDF6_HUMAN		22.15	48.36	4.64	2.21412	-	-	0.63	8.65
GVIDLIFEK(*)A	10	tr|C9J2Z7|C9J2Z7_HUMAN:tr|C9K073|C9K073_HUMAN:tr|C9JF13|C9JF13_HUMAN:tr|E9PGM1|E9PGM1_HUMAN:tr|E7EUU4|E7EUU4_HUMAN:Q04637|IF4G1_HUMAN:tr|E7EX73|E7EX73_HUMAN	IF4G1	25.88	72.29	0.96	-0.0588937	-	1	0.93	-
GYPLWK(*)VTF	9	P00491|PNPH_HUMAN	PNPH	22.9	51.31	0.41	-1.2863	-	0.83	0.001	-
GYSFTTTAER(*)	10	P60709|ACTB_HUMAN:P63261|ACTG_HUMAN	ACTB	31.6	57.76	0.11	-3.18442	0.19	-	0.02	-
HIPK(*)ELISL	9	tr|E9PHC0|E9PHC0_HUMAN		17.7	47.7	4.78	2.25701	3.29	-	6.28	-
HYK(*)PTPLYF	9	tr|E9PD53|E9PD53_HUMAN:Q9NTJ3|SMC4_HUMAN	SMC4	41.7	66.98	0.32	-1.64386	-	0.27	0.36	-
IITK(*)DLFQV	9	Q14204|DYHC1_HUMAN	DYHC1	30.68	58.15	0.46	-1.12029	-	0.55	0.37	-
ILMEHIHK(*)L	9	tr|J3QR09|J3QR09_HUMAN:tr|J3KTE4|J3KTE4_HUMAN:P84098|RL19_HUMAN	RL19	28.44	75.26	1.59	0.669027	-	1.5	1.68	-
IR(*)DNFVIVY	9	tr|K7EMG5|K7EMG5_HUMAN		17.1	67.23	0.45	-1.152	-	0.51	0.4	-
IR(*)SSYIR(*)VL	9	tr|B1AHB1|B1AHB1_HUMAN:P33992|MCM5_HUMAN	MCM5	24.08	49.91	256	8	-	256	256	-
ISLDK(*)QTCTL	10	P11717|MPRI_HUMAN	MPRI	18.43	50.38	27.65	4.78921	-	1.31	-	53.98
IYISTLK(*)TEF	10	tr|G3V438|G3V438_HUMAN:O95433|AHSA1_HUMAN	AHSA1	35.39	64.54	1.66	0.731183	-	1.7	1.61	-
IYQR(*)DPLK(*)L	9	tr|A0A494C0T4|A0A494C0T4_HUMAN		21.2	62.38	0.7	-0.514573	-	-	1.4	0.001
IYTNLNQK(*)I	9	tr|J3QT38|J3QT38_HUMAN		15.48	48.47	128.32	7.0036	-	256	-	0.64
K(*)ALDGFVMV	9	tr|F8W9L0|F8W9L0_HUMAN:Q16665|HIF1A_HUMAN:tr|A8MYV6|A8MYV6_HUMAN	HIF1A	21.77	52.08	7.71	2.94673	-	9.35	6.08	-
K(*)FIDPIYQVW	10	tr|F5H148|F5H148_HUMAN		25.37	65.07	0.77	-0.37707	-	0.65	0.9	-
K(*)LEDLLR(*)K(*)V	9	tr|B1AHC9|B1AHC9_HUMAN		25.46	49.24	256	8	-	256	256	-
K(*)LISELQK(*)L	9	Q5UIP0|RIF1_HUMAN	RIF1	23.18	54.79	128.49	7.00551	256	0.99	-	-
K(*)NCPHIVVGT	10	tr|A0A140T9X3|A0A140T9X3_HUMAN		20.62	48.8	0.37	-1.4344	-	-	0.22	0.53
K(*)QVEEIFNL	9	P78347|GTF2I_HUMAN	GTF2I	24.48	55.43	0.82	-0.286304	-	-	1.18	0.45
K(*)SADEVLFTGV	11	tr|A0A087WUY5|A0A087WUY5_HUMAN:tr|Q5QPE5|Q5QPE5_HUMAN:Q9Y5X3|SNX5_HUMAN	SNX5	22.31	51.28	2.81	1.49057	0.26	-	5.35	-
K(*)TDK(*)TLVLL	9	tr|K7EJ44|K7EJ44_HUMAN		17.88	56.56	1.53	0.613532	-	1.83	1.24	-
K(*)VLDILQHI	9	O94952|FBX21_HUMAN:tr|H0YHF6|H0YHF6_HUMAN:tr|H0YIE9|H0YIE9_HUMAN:tr|Q4G104|Q4G104_HUMAN	FBX21	41.31	70.76	1.27	0.344828	-	0.65	1.89	-
K(*)WFFQK(*)LR(*)F	9	P61353|RL27_HUMAN:tr|K7ELC7|K7ELC7_HUMAN	RL27	37.14	67.43	1.41	0.495695	-	1.44	1.39	-
K(*)WVSVNTV	8	P53675|CLH2_HUMAN	CLH2	21.19	50.15	7.49	2.90497	14.13	-	0.84	-
K(*)YFLK(*)PEVL	9	tr|H7C046|H7C046_HUMAN:Q6PIU2|NCEH1_HUMAN:tr|A0A0R4J2G3|A0A0R4J2G3_HUMAN:tr|A0A0A0MTJ9|A0A0A0MTJ9_HUMAN	NCEH1	37.35	64.86	0.65	-0.621488	0.68	-	0.62	-
K(*)YIDFDHVF	9	Q96RY5|CRML_HUMAN	CRML	40.51	60.68	1.93	0.948601	-	2.91	0.95	-
K(*)YITDWQNVF	10	O75340|PDCD6_HUMAN	PDCD6	32.89	63.59	0.54	-0.888969	-	0.3	0.77	-
K(*)YK(*)GIFNGF	9	Q00325|MPCP_HUMAN	MPCP	36.29	49.28	0.76	-0.395929	-	0.69	0.83	-
K(*)YLEESTIR(*)HF	11	Q8IY63|AMOL1_HUMAN	AMOL1	41.38	65.79	2.33	1.22033	-	2.12	2.54	-
K(*)YLSGIAHF	9	Q10713|MPPA_HUMAN	MPPA	36.94	60.63	0.59	-0.761213	0.58	0.6	-	-
K(*)YLSVQGQLF	10	Q9NZJ7|MTCH1_HUMAN:tr|H7C196|H7C196_HUMAN	MTCH1	41.78	66.34	0.82	-0.286304	-	0.57	1.06	-
K(*)YPENFFLL	9	tr|A0A087WYY5|A0A087WYY5_HUMAN:tr|F8VR82|F8VR82_HUMAN:tr|F8VYE8|F8VYE8_HUMAN:P36873|PP1G_HUMAN	PP1G	23.79	60.25	1.89	0.918386	-	1.49	2.29	-
K(*)YQIINEEF	9	Q969F9|HPS3_HUMAN	HPS3	26.63	58.84	0.67	-0.577767	-	0.81	0.54	-
LEDLIVK(*)	7	tr|A0A5F9ZHD4|A0A5F9ZHD4_HUMAN		19.52	50.55	0.001	-9.96578	0.001	-	0.001	-
LIGEFLEK(*)V	9	tr|K7EP06|K7EP06_HUMAN:O43148|MCES_HUMAN	MCES	33.23	69.67	2.72	1.44361	-	3.22	2.23	-
LILDPIFK(*)V	9	P13639|EF2_HUMAN	EF2	23.33	65.9	1.17	0.226509	-	1.27	1.06	-
LLLGR(*)LTGVAG	11	O00241|SIRB1_HUMAN:tr|H3BV43|H3BV43_HUMAN:Q5TFQ8|SIRBL_HUMAN	SIRB1	36.05	49.43	0.1	-3.32193	-	0.001	0.2	-
LQIEDFEAR(*)I	10	tr|E7ENQ6|E7ENQ6_HUMAN:tr|U3KQP3|U3KQP3_HUMAN:tr|B4DEZ3|B4DEZ3_HUMAN:Q9P0J0|NDUAD_HUMAN:tr|K7EJE1|K7EJE1_HUMAN	NDUAD	30.12	65.55	1.13	0.176323	-	0.94	1.32	-
LTAPEDVFSK(*)L	11	Q92621|NU205_HUMAN:tr|U3KPX2|U3KPX2_HUMAN	NU205	42.22	66.66	1.08	0.111031	-	0.73	1.44	-
LTDPAIVK(*)V	9	Q01780|EXOSX_HUMAN	EXOSX	28.17	50.9	0.4	-1.32193	0.3	-	-	0.51
LVAVELEK(*)V	9	tr|A0A0A0MS45|A0A0A0MS45_HUMAN		21.81	54.14	0.42	-1.25154	-	0.14	0.7	-
LVIDAVR(*)EI	9	tr|C9JM14|C9JM14_HUMAN		17.08	67.69	1.83	0.871844	-	1.69	1.97	-
LYDPVISK(*)L	9	Q96EZ8|MCRS1_HUMAN:tr|F8VP44|F8VP44_HUMAN:tr|F8W126|F8W126_HUMAN	MCRS1	35.84	47.33	0.11	-3.18442	0.22	-	-	0.001
LYIGWDK(*)HYGF	11	tr|H0YMV3|H0YMV3_HUMAN:tr|H0YKS0|H0YKS0_HUMAN:tr|H0YLC2|H0YLC2_HUMAN:tr|H0YKT8|H0YKT8_HUMAN:tr|H0YMI6|H0YMI6_HUMAN:tr|H0YMA1|H0YMA1_HUMAN:tr|H0YMZ1|H0YMZ1_HUMAN:tr|H0YN18|H0YN18_HUMAN:tr|H0YL69|H0YL69_HUMAN:P25789|PSA4_HUMAN	PSA4	37.55	75.59	1.45	0.536053	-	1.5	1.39	-
LYVVDLK(*)K(*)F	9	Q9NYU1|UGGG2_HUMAN:Q9NYU2|UGGG1_HUMAN	UGGG2	29.74	65.8	2.35	1.23266	-	2.44	2.26	-
NK(*)QK(*)VLELF	9	Q9NZJ4|SACS_HUMAN	SACS	25.49	54.03	34.98	5.12846	-	13.82	56.15	-
NR(*)LISQIV	8	Q9BQE3|TBA1C_HUMAN:P68363|TBA1B_HUMAN:tr|F5H5D3|F5H5D3_HUMAN:tr|F8VVB9|F8VVB9_HUMAN	TBA1C	18.79	52.66	3.19	1.67356	1.67	-	4.72	-
NVIER(*)LQEA	9	Q9UBK9|UXT_HUMAN	UXT	18.86	53.07	0.9	-0.152003	-	0.93	0.87	-
NYAQVLDK(*)F	9			21.36	53.88	1.02	0.0285692	0.79	1.25	-	-
NYLSIFR(*)K(*)F	9	P07384|CAN1_HUMAN	CAN1	24.32	72.5	1.14	0.189034	-	1.33	0.95	-
PSVFPLAPSSK(*)	11	P01857|IGHG1_HUMAN:tr|A0A0A0MS08|A0A0A0MS08_HUMAN	IGHG1	47.51	46.73	0.75	-0.415037	0.31	-	-	1.18
PYTK(*)VEESF	9	Q9BV10|ALG12_HUMAN	ALG12	27.75	62.69	0.95	-0.0740006	-	0.84	1.06	-
PYYSK(*)FILI	9	O43913|ORC5_HUMAN	ORC5	27.83	58.2	1.69	0.757023	-	2.9	0.48	-
QAIEK(*)LEEI	9	A2A2Z9|AN18B_HUMAN:tr|A2A300|A2A300_HUMAN	AN18B	24.66	60.45	3.63	1.85997	1.51	5.74	-	-
QHLIDTNK(*)I	9	Q96BY6|DOC10_HUMAN:tr|A0A2R8YD85|A0A2R8YD85_HUMAN	DOC10	25.88	53.44	0.31	-1.68966	0.32	-	0.3	-
QIDPSIQR(*)V	9	P13647|K2C5_HUMAN	K2C5	19.59	56.87	2.17	1.1177	-	2.68	1.67	-
QITLNDLPVGR(*)	11	tr|H7C3T4|H7C3T4_HUMAN:Q13162|PRDX4_HUMAN	PRDX4	38.35	51.3	0.001	-9.96578	0.001	-	0.001	-
QIYDIFQK(*)L	9	tr|J3KTN0|J3KTN0_HUMAN:tr|J3KSZ0|J3KSZ0_HUMAN:tr|J3KTB5|J3KTB5_HUMAN:tr|J3QS69|J3QS69_HUMAN:tr|J3KT12|J3KT12_HUMAN:P60842|IF4A1_HUMAN	IF4A1	34.42	60.74	2.56	1.35614	-	2.79	2.33	-
QLLSEITR(*)V	9	Q14997|PSME4_HUMAN	PSME4	29.49	50.19	0.6	-0.736966	-	0.99	-	0.2
QVDELLHR(*)L	9	Q9UII4|HERC5_HUMAN	HERC5	24.15	49.46	256	8	256	256	-	-
QVFPGLLER(*)V	10	Q9UBB4|ATX10_HUMAN	ATX10	34.14	69.76	1.68	0.748461	-	1.21	2.16	-
QVLK(*)DLVK(*)V	9	P60228|EIF3E_HUMAN	EIF3E	33.03	57.97	0.78	-0.358454	-	0.2	1.37	-
R(*)GLDDIK(*)DLK(*)V	11	tr|Q5JR04|Q5JR04_HUMAN:Q9HCE1|MOV10_HUMAN	MOV10	33.21	70.03	2.3	1.20163	-	2.1	2.51	-
R(*)WSPVR(*)PLVF	10	Q96EX3|WDR34_HUMAN	WDR34	36.93	72.58	0.77	-0.37707	-	0.63	0.91	-
R(*)YIPTAAAF	9	tr|F8W776|F8W776_HUMAN		25.02	64.27	0.38	-1.39593	0.29	-	0.48	-
R(*)YQDAIR(*)VF	9	tr|B0QY90|B0QY90_HUMAN:Q9Y262|EIF3L_HUMAN:tr|B0QY89|B0QY89_HUMAN	EIF3L	38.23	64.66	1.74	0.799087	1.67	-	1.8	-
SAHLVFVK(*)V	9	Q96S97|MYADM_HUMAN	MYADM	34.55	51.99	0.76	-0.395929	-	1.09	0.42	-
SGPPVSELITK(*)	11	P16403|H12_HUMAN:P10412|H14_HUMAN:P16402|H13_HUMAN	H12	32.67	56.6	0.6	-0.736966	0.35	-	-	0.86
SLDK(*)FLA	7	P69905|HBA_HUMAN	HBA	16.64	49.7	0.12	-3.05889	0.001	-	-	0.24
SLFPGK(*)LEV	9	Q13045|FLII_HUMAN	FLII	23.81	55.35	5.57	2.47768	-	4.75	6.39	-
SLLDIIEK(*)V	9	tr|A0A2R8Y6C9|A0A2R8Y6C9_HUMAN		21.64	59.02	1.47	0.555816	-	1.45	1.49	-
SLLENLEK(*)I	9	tr|G3V576|G3V576_HUMAN:tr|G3V4W0|G3V4W0_HUMAN:tr|B4DY08|B4DY08_HUMAN:tr|B2R5W2|B2R5W2_HUMAN:tr|G3V4C1|G3V4C1_HUMAN:tr|G3V2Q1|G3V2Q1_HUMAN:P07910|HNRPC_HUMAN:tr|A0A0G2JPF8|A0A0G2JPF8_HUMAN:tr|A0A0G2JNQ3|A0A0G2JNQ3_HUMAN:B2RXH8|HNRC2_HUMAN:P0DMR1|HNRC4_HUMAN:B7ZW38|HNRC3_HUMAN:O60812|HNRC1_HUMAN	HNRPC	24.19	72.54	1.72	0.782409	-	2	1.44	-
SLLQTLYK(*)V	9	P46060|RAGP1_HUMAN	RAGP1	23.17	55.95	0.97	-0.0439433	1.4	0.55	-	-
SLPK(*)GVVEV	9	tr|E9PPV6|E9PPV6_HUMAN		18.38	62.35	2.14	1.09761	-	-	4.2	0.08
SPR(*)PPLISV	9	Q9H0R1|AP5M1_HUMAN	AP5M1	23.93	52.15	1.18	0.238787	-	-	2.28	0.08
SPVFTSR(*)SA	9	P08729|K2C7_HUMAN	K2C7	25.1	58.4	3.53	1.81967	-	7	-	0.06
SPVYVGR(*)VV	9	P21980|TGM2_HUMAN:tr|A2A299|A2A299_HUMAN	TGM2	26.12	51.78	15.4	3.94486	-	7.59	-	23.21
SQIDPSSIER(*)A	11	Q09472|EP300_HUMAN	EP300	19.77	57.57	0.37	-1.4344	0.73	-	-	0.001
SQIHDIVLVGGSTR(*)	14	P11142|HSP7C_HUMAN	HSP7C	33.54	51.43	0.001	-9.96578	-	0.001	0.001	-
SQLEDAIR(*)L	9	Q8TD16|BICD2_HUMAN	BICD2	19.82	67.13	2.67	1.41684	-	3.25	2.09	-
SR(*)DEYYHLL	9	Q92793|CBP_HUMAN	CBP	19.38	50.93	2.08	1.05658	-	0.72	3.44	-
STYK(*)FFEVI	9	tr|E7EX53|E7EX53_HUMAN:tr|A0A2R8Y738|A0A2R8Y738_HUMAN:tr|A0A2R8YEM3|A0A2R8YEM3_HUMAN:tr|E7EQV9|E7EQV9_HUMAN:tr|E7ENU7|E7ENU7_HUMAN:P61313|RL15_HUMAN	RL15	39.26	64.85	0.74	-0.434403	-	0.61	0.87	-
SVAQDIPK(*)L	9	tr|K7ES89|K7ES89_HUMAN		21.74	60.33	2.42	1.27501	-	2.39	2.45	-
SVDGVIK(*)EV	9	tr|G3V3D1|G3V3D1_HUMAN		17.64	55.45	17.94	4.16511	1.08	-	34.8	-
SVEER(*)ITQV	9	tr|A0A2R8YD40|A0A2R8YD40_HUMAN		24.07	55.66	1.55	0.632268	-	1.11	1.99	-
SVINEINK(*)I	9	tr|A0A0A0MTR7|A0A0A0MTR7_HUMAN		20.9	48.13	0.22	-2.18442	-	0.26	0.18	-
SVIPQIQK(*)V	9	tr|D6RAJ6|D6RAJ6_HUMAN		20.24	65.99	1.25	0.321928	0.8	-	1.7	-
SVK(*)NGFLTI	9	O43150|ASAP2_HUMAN:tr|A0A286YFG8|A0A286YFG8_HUMAN	ASAP2	28.19	60.89	2.44	1.28688	0.86	4.03	-	-
SVLK(*)SLVEI	9	O00410|IPO5_HUMAN	IPO5	24.85	68.5	3.28	1.7137	-	2.16	4.39	-
SVTDLAFK(*)V	9	Q8WUI4|HDAC7_HUMAN	HDAC7	16.55	61.81	0.97	-0.0439433	0.7	1.24	-	-
SVVESVFK(*)L	9	tr|A0A0U1RQV5|A0A0U1RQV5_HUMAN		20.9	63.16	1.17	0.226509	-	-	2.33	0.001
SYANVK(*)QWL	9	tr|E9PLD0|E9PLD0_HUMAN:Q9H0U4|RAB1B_HUMAN:Q92928|RAB1C_HUMAN	RAB1B	34.1	51.45	1.74	0.799087	-	0.77	2.71	-
SYELPDGQVITIGNER(*)	16	P60709|ACTB_HUMAN:P63261|ACTG_HUMAN:Q6S8J3|POTEE_HUMAN	ACTB	62.52	50.85	0.001	-9.96578	0.001	-	0.001	-
SYISR(*)TNQL	9	Q8WYP5|ELYS_HUMAN	ELYS	20.81	56.66	0.56	-0.836501	0.27	0.85	-	-
SYNPLWLR(*)I	9	Q8IZT6|ASPM_HUMAN	ASPM	21.11	63.49	0.76	-0.395929	-	0.6	0.92	-
SYVR(*)SLPFF	9	Q9Y5R8|TPPC1_HUMAN	TPPC1	26.5	53.76	1.6	0.678072	-	1.86	1.35	-
TLLR(*)LLYEA	9	Q7L2H7|EIF3M_HUMAN:tr|J3KNJ2|J3KNJ2_HUMAN:tr|E9PRY0|E9PRY0_HUMAN:tr|H0YCQ8|H0YCQ8_HUMAN	EIF3M	29.43	53.77	1.29	0.367371	-	0.98	1.6	-
TR(*)DETNYGI	9	tr|D6RAC2|D6RAC2_HUMAN:P63244|RACK1_HUMAN	RACK1	22.58	64.94	2.34	1.22651	-	2.31	2.36	-
TR(*)DETNYGIP	10	tr|D6RAC2|D6RAC2_HUMAN:P63244|RACK1_HUMAN	RACK1	18.58	57.64	0.85	-0.234465	0.001	1.71	-	-
TR(*)LPEFSEL	9	tr|H0YLC0|H0YLC0_HUMAN:Q03169|TNAP2_HUMAN:tr|H0YKR7|H0YKR7_HUMAN	TNAP2	31.92	49.8	0.97	-0.0439433	-	-	1.69	0.24
TVLEEIGNR(*)V	10	O95067|CCNB2_HUMAN:tr|H1UBN3|H1UBN3_HUMAN	CCNB2	24.12	63.39	1.5	0.584963	-	2.05	0.96	-
TWFNQPAR(*)K(*)I	10	tr|J3QSB4|J3QSB4_HUMAN:P26373|RL13_HUMAN:tr|H3BTH3|H3BTH3_HUMAN	RL13	28.91	58.98	0.37	-1.4344	-	0.53	0.2	-
TYLEK(*)FQNL	9	tr|I3L121|I3L121_HUMAN:tr|I3L3S9|I3L3S9_HUMAN:Q96AJ1|CLUA1_HUMAN:tr|J3KNW5|J3KNW5_HUMAN	CLUA1	27.49	68.05	1.24	0.31034	-	1.14	1.33	-
TYTDVTPR(*)QFF	11	Q9NQZ5|STAR7_HUMAN	STAR7	23.09	64.8	0.74	-0.434403	0.55	-	0.92	-
VAPEEHPVLLTEAPLNPK(*)	18	P60709|ACTB_HUMAN:P63261|ACTG_HUMAN	ACTB	54.88	66.75	0.17	-2.55639	-	0.3	0.03	-
VFTK(*)ELTAL	9	O43150|ASAP2_HUMAN	ASAP2	21	48.49	1.75	0.807355	-	2.58	0.91	-
VGAHAGEYGAEALER(*)	15	P69905|HBA_HUMAN	HBA	63.53	53.21	0.001	-9.96578	0.001	-	0.001	-
VGYDK(*)DFLTI	10	tr|H0YHC1|H0YHC1_HUMAN:Q71F56|MD13L_HUMAN:tr|A0A3B3IRX3|A0A3B3IRX3_HUMAN:tr|A0A3B3IS46|A0A3B3IS46_HUMAN:tr|A0A3B3IRS4|A0A3B3IRS4_HUMAN	MD13L	45.55	74.27	1.86	0.895303	-	2.04	1.68	-
VIAEILR(*)GV	9	tr|A0A494C128|A0A494C128_HUMAN		24.23	75.5	1.39	0.475085	-	1.56	1.22	-
VLIGEFLEK(*)V	10	tr|K7EP06|K7EP06_HUMAN:O43148|MCES_HUMAN	MCES	21.84	51.89	2.09	1.0635	-	1.83	2.35	-
VLLK(*)AR(*)LVPA	10	tr|A0A087WU95|A0A087WU95_HUMAN		22.59	49.17	256	8	-	256	256	-
VLPSVLNK(*)F	9	Q9BTE3|MCMBP_HUMAN	MCMBP	22.74	56.33	0.53	-0.915936	0.63	-	0.42	-
VLSIGDGIAR(*)	10	P25705|ATPA_HUMAN	ATPA	40.87	50.25	0.56	-0.836501	0.69	-	0.43	-
VNLAELFK(*)	8	P30044|PRDX5_HUMAN	PRDX5	27.21	47.33	9.45	3.24031	18.85	-	0.04	-
VPNK(*)FLVTA	9	Q6PD74|AAGAB_HUMAN	AAGAB	23.07	48.07	4.39	2.13422	-	-	8.64	0.14
VVAELLR(*)TV	9	Q9C0H2|TTYH3_HUMAN	TTYH3	26.07	52.24	1.61	0.687061	-	1.17	2.05	-
VVDALGNAIDGK(*)	12	P25705|ATPA_HUMAN	ATPA	47.75	54.77	3.55	1.82782	6.6	-	0.5	-
VVPAALK(*)VV	9	Q6NVV1|R13P3_HUMAN:tr|Q8J015|Q8J015_HUMAN:P40429|RL13A_HUMAN:tr|M0QYS1|M0QYS1_HUMAN	R13P3	21.59	63.36	1.16	0.214125	0.83	-	1.48	-
VVVDVSHEDPEVK(*)	13	P01857|IGHG1_HUMAN:tr|A0A0A0MS08|A0A0A0MS08_HUMAN	IGHG1	35.55	49.88	0.07	-3.8365	0.14	-	-	0.001
VYAALQR(*)QLL	10	tr|H0YDN1|H0YDN1_HUMAN:Q15149|PLEC_HUMAN	PLEC	45.66	61.27	0.85	-0.234465	-	0.88	0.82	-
VYAVIPAEK(*)F	10	tr|H0YEW4|H0YEW4_HUMAN:tr|A8MRA7|A8MRA7_HUMAN:Q5TC12|ATPF1_HUMAN:tr|I3L448|I3L448_HUMAN	ATPF1	33.58	51.14	0.38	-1.39593	-	0.71	0.04	-
VYLPNINK(*)I	9	O94844|RHBT1_HUMAN	RHBT1	19.2	52.94	1.67	0.739848	-	2.47	-	0.86
VYMDWYEK(*)F	9	O75643|U520_HUMAN	U520	29.03	56.85	1.19	0.250962	-	1.6	0.77	-
VYSPK(*)SPSL	9	O60291|MGRN1_HUMAN:tr|K7EPJ5|K7EPJ5_HUMAN:tr|K7ERA1|K7ERA1_HUMAN:tr|K7EJN3|K7EJN3_HUMAN:tr|B4DR12|B4DR12_HUMAN:tr|K7EIM7|K7EIM7_HUMAN	MGRN1	26.56	51.04	2.02	1.01436	-	3	1.04	-
VYVEK(*)ISFL	9	Q6NSJ5|LRC8E_HUMAN	LRC8E	20.69	63.65	1.61	0.687061	-	1.37	1.85	-
WK(*)EGLPLTI	9	P18054|LOX12_HUMAN	LOX12	18.11	52.41	0.72	-0.473931	0.21	1.23	-	-
YAEVGR(*)VL	8	Q8IWZ3|ANKH1_HUMAN:O75179|ANR17_HUMAN:tr|H0YM23|H0YM23_HUMAN:tr|H0YLQ3|H0YLQ3_HUMAN:tr|H7C2F5|H7C2F5_HUMAN:tr|H3BLS9|H3BLS9_HUMAN:tr|E9PDP5|E9PDP5_HUMAN	ANKH1	29.44	62.03	1.15	0.201634	-	1.56	0.75	-
YALPHAILR(*)L	10	P60709|ACTB_HUMAN:P63261|ACTG_HUMAN	ACTB	32.37	75.57	3.22	1.68706	-	3.26	3.18	-
YAVEGR(*)DLTL	10	tr|E9PJ35|E9PJ35_HUMAN:P43308|SSRB_HUMAN	SSRB	26.99	50.79	1.31	0.389567	-	1.39	1.23	-
YIIK(*)DLEK(*)L	9	O14578|CTRO_HUMAN	CTRO	23.67	49.46	0.82	-0.286304	-	1.27	0.38	-
YK(*)IMDATNILVS	12	P40763|STAT3_HUMAN	STAT3	16.97	50.05	0.83	-0.268817	-	0.5	1.16	-
YR(*)PPELLL	8	Q9NYV4|CDK12_HUMAN	CDK12	19.8	64.83	0.17	-2.55639	-	0.35	0.001	-
YTVEDIQR(*)L	9	P53355|DAPK1_HUMAN	DAPK1	24.04	57.18	0.77	-0.37707	-	-	0.95	0.59
YVIDPIK(*)GLK(*)L	11	tr|H0YDN1|H0YDN1_HUMAN:Q15149|PLEC_HUMAN	PLEC	30.36	60.32	0.53	-0.915936	-	0.45	0.6	-
YVLPEVSK(*)V	9	tr|A0A087WTA5|A0A087WTA5_HUMAN:Q9UI10|EI2BD_HUMAN:tr|E7ERK9|E7ERK9_HUMAN	EI2BD	26.63	55.86	0.69	-0.535332	1.05	-	-	0.33
YYQDTPK(*)QI	9	Q9Y3C1|NOP16_HUMAN	NOP16	15.92	57.16	0.37	-1.4344	-	0.4	0.35	-
AALSK(*)IFAV	9	tr|A0A3B3IRK5|A0A3B3IRK5_HUMAN		20.93	52.13	1.15	0.201634	-	-	1.15	-
AANLIVLSLPVAR(*)	13	Q13621|S12A1_HUMAN	S12A1	24.94	50.01	0.001	-9.96578	-	-	0.001	-
AAVPSGASTGIYEALELR(*)	18	P06733|ENOA_HUMAN:tr|A0A2R8Y6G6|A0A2R8Y6G6_HUMAN:tr|E5RGZ4|E5RGZ4_HUMAN:P13929|ENOB_HUMAN:tr|K7EKN2|K7EKN2_HUMAN:tr|K7EPM1|K7EPM1_HUMAN	ENOA	29.12	51.75	0.001	-9.96578	-	-	0.001	-
AAYFGIYDTAK(*)	11	P05141|ADT2_HUMAN	ADT2	30.54	54.33	0.22	-2.18442	-	-	0.22	-
ADK(*)IHSV	7	O95147|DUS14_HUMAN	DUS14	16.62	50.26	0.001	-9.96578	-	-	-	0.001
ADLINNLGTIAK(*)	12	P07900|HS90A_HUMAN:P08238|HS90B_HUMAN	HS90A	33.71	53.43	0.09	-3.47393	-	-	0.09	-
AEVAAAAAR(*)GL	11	P41226|UBA7_HUMAN	UBA7	18.85	51.35	0.001	-9.96578	-	-	0.001	-
AGAEGFVR(*)V	9	Q9BUP3|HTAI2_HUMAN	HTAI2	25.85	65.23	2.73	1.4489	-	2.73	-	-
AGFAGDDAPR(*)	10	P60709|ACTB_HUMAN:P63261|ACTG_HUMAN:Q6S8J3|POTEE_HUMAN	ACTB	30.7	56.31	0.04	-4.64386	-	-	0.04	-
AGPSVFLFPPK(*)PK(*)	13	P01859|IGHG2_HUMAN:tr|A0A286YEY4|A0A286YEY4_HUMAN	IGHG2	37.57	48	0.001	-9.96578	-	-	-	0.001
AHDDGR(*)WSL	9	Q16658|FSCN1_HUMAN	FSCN1	28.91	66.35	2	1	-	2	-	-
AHGGYSVFAGVGER(*)	14	P06576|ATPB_HUMAN	ATPB	50.8	51.47	0.001	-9.96578	-	-	0.001	-
AIAELGIYPAVDPLDSTSR(*)	19	P06576|ATPB_HUMAN	ATPB	48.13	49.09	0.001	-9.96578	-	-	0.001	-
AIK(*)EILTQV	9	tr|I3L121|I3L121_HUMAN:tr|I3L3S9|I3L3S9_HUMAN:Q96AJ1|CLUA1_HUMAN:tr|J3KNW5|J3KNW5_HUMAN	CLUA1	17.37	48.39	1.33	0.411426	-	-	-	1.33
AIPVFLEK(*)L	9	Q14669|TRIPC_HUMAN	TRIPC	16.96	73.08	1.75	0.807355	-	-	1.75	-
AIQDK(*)LFQV	9	tr|J3QTB2|J3QTB2_HUMAN:tr|H0Y922|H0Y922_HUMAN:Q9BRQ6|MIC25_HUMAN:tr|J3QTA6|J3QTA6_HUMAN	MIC25	23.8	67.11	0.65	-0.621488	-	0.65	-	-
AISFVGSNK(*)AGEYIFER(*)	17	Q02252|MMSA_HUMAN	MMSA	61.46	51.21	0.001	-9.96578	-	-	0.001	-
AIVAIENPADVSVISSR(*)	17	tr|F8WD59|F8WD59_HUMAN:tr|C9J9K3|C9J9K3_HUMAN:P08865|RSSA_HUMAN:tr|A0A0C4DG17|A0A0C4DG17_HUMAN	RSSA	39.5	49.41	0.001	-9.96578	-	-	0.001	-
ALESPER(*)PFLAILGGAK(*)	17	P00558|PGK1_HUMAN	PGK1	34.65	52.99	0.001	-9.96578	-	-	0.001	-
ALLDK(*)LYAL	9	Q9NV31|IMP3_HUMAN	IMP3	21.63	76.04	1.22	0.286881	-	1.22	-	-
ANATEFGLASGVFTR(*)	15	O75891|AL1L1_HUMAN	AL1L1	44.79	49.94	0.001	-9.96578	-	-	0.001	-
ANTFVAELK(*)	9	P40926|MDHM_HUMAN	MDHM	31.19	50.91	0.27	-1.88897	-	-	0.27	-
APDAK(*)SFVL	9	P09382|LEG1_HUMAN	LEG1	18.67	50.69	3.51	1.81147	-	-	-	3.51
APELLFFAK(*)	9	tr|A0A0C4DGB6|A0A0C4DGB6_HUMAN:P02768|ALBU_HUMAN:tr|H0YA55|H0YA55_HUMAN:tr|D6RHD5|D6RHD5_HUMAN:tr|B7WNR0|B7WNR0_HUMAN	ALBU	29.28	51.65	0.001	-9.96578	-	-	-	0.001
APGK(*)GILAA	9	tr|H3BQN4|H3BQN4_HUMAN:P04075|ALDOA_HUMAN:tr|J3KPS3|J3KPS3_HUMAN	ALDOA	16.58	62.5	1.41	0.495695	-	-	1.41	-
AQIK(*)ELEEL	9	tr|A0A087WY61|A0A087WY61_HUMAN:Q14980|NUMA1_HUMAN	NUMA1	25.98	66.3	1.51	0.594549	1.51	-	-	-
AVAQAGTVGTLLIVK(*)	15	tr|H0YCY6|H0YCY6_HUMAN:Q3LXA3|TKFC_HUMAN:tr|E9PJG8|E9PJG8_HUMAN	TKFC	36.38	50.38	0.001	-9.96578	-	-	0.001	-
AVDLTLPK(*)V	9	tr|B1AHC9|B1AHC9_HUMAN		19.81	55.46	0.28	-1.8365	-	-	-	0.28
AVFDK(*)TLAEL	10	Q6VMQ6|MCAF1_HUMAN	MCAF1	35.19	62.04	1.22	0.286881	-	1.22	-	-
AVFPSIVGR(*)	9	P60709|ACTB_HUMAN:P63261|ACTG_HUMAN:Q6S8J3|POTEE_HUMAN	ACTB	27.17	50.6	0.31	-1.68966	0.31	-	-	-
AVFQANQENLPILK(*)	14	P05023|AT1A1_HUMAN	AT1A1	57.59	52.19	0.001	-9.96578	-	-	0.001	-
AVFVDLEPTVIDEVR(*)	15	Q9BQE3|TBA1C_HUMAN:P68363|TBA1B_HUMAN:tr|F5H5D3|F5H5D3_HUMAN:Q71U36|TBA1A_HUMAN:tr|F8VVB9|F8VVB9_HUMAN:tr|F8VQQ4|F8VQQ4_HUMAN	TBA1C	44.93	49.76	0.001	-9.96578	-	-	0.001	-
AVLGPLVGAVDQGTSSTR(*)	18	P32189|GLPK_HUMAN	GLPK	18.51	48.47	0.001	-9.96578	-	-	0.001	-
AVLK(*)AVFVL	9	tr|Q7Z3Z5|Q7Z3Z5_HUMAN		16.33	51.21	256	8	-	256	-	-
AVVTGIK(*)GL	9	Q7Z5P9|MUC19_HUMAN	MUC19	16.66	51.24	0.001	-9.96578	-	-	-	0.001
AYLPK(*)ILQI	9	O75691|UTP20_HUMAN	UTP20	15.58	62.68	0.73	-0.454032	-	-	0.73	-
AYVLNIVR(*)F	9	P05026|AT1B1_HUMAN	AT1B1	18.47	66.29	0.85	-0.234465	-	-	0.85	-
CPVVR(*)LSGQ	9	tr|A0A087WYB0|A0A087WYB0_HUMAN		16.51	49.81	0.001	-9.96578	-	-	-	0.001
DAGQISGLNVLR(*)	12	P38646|GRP75_HUMAN	GRP75	21.25	51.63	0.04	-4.64386	-	-	0.04	-
DAGTIAGLNVLR(*)	12	P11142|HSP7C_HUMAN	HSP7C	31.75	48.34	0.36	-1.47393	-	-	0.36	-
DATNVGDEGGFAPNILENK(*)	19	P06733|ENOA_HUMAN:tr|A0A2R8Y6G6|A0A2R8Y6G6_HUMAN	ENOA	60.15	50.28	0.001	-9.96578	-	-	0.001	-
DDK(*)VGTDML	9	P24534|EF1B_HUMAN	EF1B	15.85	47.51	0.97	-0.0439433	0.97	-	-	-
DFLAGGVAAAISK(*)	13	P05141|ADT2_HUMAN	ADT2	39.93	48.16	0.21	-2.25154	-	-	0.21	-
DHSALFK(*)VL	9	Q96EK5|KBP_HUMAN:tr|A0A1B0GUA3|A0A1B0GUA3_HUMAN	KBP	27.81	49.27	1.14	0.189034	-	-	1.14	-
DSLR(*)QISR(*)SF	10	P56199|ITA1_HUMAN	ITA1	26.13	60.31	0.33	-1.59946	-	0.33	-	-
DVNAAIATIK(*)	10	Q9BQE3|TBA1C_HUMAN:P68363|TBA1B_HUMAN:tr|F5H5D3|F5H5D3_HUMAN:Q71U36|TBA1A_HUMAN	TBA1C	24.12	45.91	0.28	-1.8365	-	-	0.28	-
DYMK(*)TTSNF	9	tr|G3V5V3|G3V5V3_HUMAN		16.16	47.61	0.38	-1.39593	-	-	-	0.38
DYQALR(*)TSI	9	Q00610|CLH1_HUMAN:tr|A0A087WVQ6|A0A087WVQ6_HUMAN	CLH1	21.06	52.58	0.24	-2.05889	-	-	-	0.24
DYSPYFK(*)TI	9	P02533|K1C14_HUMAN	K1C14	20.58	50.67	0.001	-9.96578	0.001	-	-	-
DYVEGLR(*)VF	9	tr|G8JLA2|G8JLA2_HUMAN:tr|G3V1Y7|G3V1Y7_HUMAN:tr|F8W1R7|F8W1R7_HUMAN:P60660|MYL6_HUMAN:tr|J3KND3|J3KND3_HUMAN:tr|G3V1V0|G3V1V0_HUMAN:tr|B7Z6Z4|B7Z6Z4_HUMAN:tr|F8VZU9|F8VZU9_HUMAN:tr|F8W180|F8W180_HUMAN:tr|F8VPF3|F8VPF3_HUMAN	MYL6	21.84	48.76	8.76	3.13093	-	8.76	-	-
EAFSLFDK(*)DGDGTITTK(*)	17	tr|F8WBR5|F8WBR5_HUMAN:tr|M0QZ52|M0QZ52_HUMAN:tr|G3V479|G3V479_HUMAN:P0DP24|CALM2_HUMAN:P0DP23|CALM1_HUMAN:P0DP25|CALM3_HUMAN:tr|A0A590UK56|A0A590UK56_HUMAN:tr|E7EMB3|E7EMB3_HUMAN	CALM2	58.41	75.36	0.91	-0.136062	-	-	0.91	-
EAIER(*)SLK(*)AI	10	tr|B7Z6Q0|B7Z6Q0_HUMAN		16.04	51.99	0.001	-9.96578	-	-	0.001	-
EAINVEQAFQTIAR(*)	14	tr|C9J8S3|C9J8S3_HUMAN:P51149|RAB7A_HUMAN:tr|C9J4S4|C9J4S4_HUMAN:tr|C9J4V0|C9J4V0_HUMAN	RAB7A	41.08	49.39	0.001	-9.96578	-	-	0.001	-
EAPATDLAR(*)PE	11	O94823|AT10B_HUMAN	AT10B	15.03	51.42	1.18	0.238787	-	-	-	1.18
EAPFGIPCNIK(*)	11	tr|F5H7W1|F5H7W1_HUMAN		17.5	49.8	0.001	-9.96578	-	-	0.001	-
EDPEVQFK(*)	8			20.09	51.51	1.76	0.815575	-	-	-	1.76
EETK(*)TLLAI	9	tr|I3L1K0|I3L1K0_HUMAN		18.86	46.39	13.95	3.80219	-	13.95	-	-
EGDVLTLLESER(*)	12	P62857|RS28_HUMAN	RS28	25.38	51.24	0.001	-9.96578	-	-	0.001	-
EHALLAYTLGVK(*)	12	P68104|EF1A1_HUMAN:Q5VTE0|EF1A3_HUMAN	EF1A1	51.89	49.21	0.001	-9.96578	-	-	0.001	-
EIFAQEALAPFR(*)	12	Q8NE62|CHDH_HUMAN	CHDH	27.96	49.46	0.001	-9.96578	-	-	0.001	-
EIIDLVLDR(*)	9	Q9BQE3|TBA1C_HUMAN:P68363|TBA1B_HUMAN:tr|F5H5D3|F5H5D3_HUMAN:Q71U36|TBA1A_HUMAN:tr|F8VVB9|F8VVB9_HUMAN:tr|F8VQQ4|F8VQQ4_HUMAN	TBA1C	20.49	47.73	0.11	-3.18442	-	-	0.11	-
ELFSNLQEFAGPSGK(*)	15	tr|F8VQX6|F8VQX6_HUMAN:tr|H0YI09|H0YI09_HUMAN:Q9H8H3|MET7A_HUMAN	MET7A	55.14	50.17	0.001	-9.96578	-	-	0.001	-
EQAGGDATENFEDVGHSTDAR(*)	21	P00167|CYB5_HUMAN	CYB5	57.28	49.93	0.001	-9.96578	-	-	0.001	-
EQIDIFEGIK(*)	10	Q96I99|SUCB2_HUMAN:tr|H0Y852|H0Y852_HUMAN	SUCB2	29.48	50.59	0.001	-9.96578	-	-	0.001	-
EQQIVIQSSGGLSK(*)	14	P38646|GRP75_HUMAN	GRP75	17.52	48.81	0.001	-9.96578	-	-	0.001	-
EQVANSAFVER(*)	11	P08238|HS90B_HUMAN	HS90B	18.8	46.79	4.75	2.24793	-	-	4.75	-
ER(*)ADLIAYL	9	tr|C9JFR7|C9JFR7_HUMAN:P99999|CYC_HUMAN	CYC	19.21	76.87	3.25	1.70044	-	3.25	-	-
ER(*)DPVLWSL	9	tr|A0A0A0MTR7|A0A0A0MTR7_HUMAN		21.62	66.8	4.36	2.12433	-	4.36	-	-
ER(*)EK(*)WIHAL	9	Q96SU4|OSBL9_HUMAN	OSBL9	23.75	54.89	6.07	2.6017	-	6.07	-	-
ER(*)FNVPVSL	9	P82979|SARNP_HUMAN	SARNP	17.43	73.58	0.64	-0.643856	0.64	-	-	-
ER(*)LK(*)EAYSV	9	Q6P2Q9|PRP8_HUMAN	PRP8	18.41	51.14	0.001	-9.96578	-	-	-	0.001
ER(*)LLGNFSL	9	Q9UPY5|XCT_HUMAN	XCT	23.02	66.99	0.68	-0.556393	-	0.68	-	-
ER(*)LSYTQLL	9	tr|H0YDN1|H0YDN1_HUMAN:Q15149|PLEC_HUMAN	PLEC	16.32	51.72	1.22	0.286881	1.22	-	-	-
ER(*)MPEQIR(*)L	9	A5YKK6|CNOT1_HUMAN	CNOT1	19.41	59.47	2.21	1.14405	-	-	2.21	-
ER(*)TSFNYAM	9	tr|B4DLR8|B4DLR8_HUMAN		20.72	61.19	0.76	-0.395929	-	0.76	-	-
ER(*)YK(*)EVAEL	9	Q01082|SPTB2_HUMAN	SPTB2	17.96	65.21	0.18	-2.47393	-	-	-	0.18
ESYSVYVYK(*)	9	Q99879|H2B1M_HUMAN:Q93079|H2B1H_HUMAN:Q99880|H2B1L_HUMAN:Q99877|H2B1N_HUMAN:O60814|H2B1K_HUMAN:P62807|H2B1C_HUMAN:P58876|H2B1D_HUMAN:Q5QNW6|H2B2F_HUMAN:P57053|H2BFS_HUMAN:tr|U3KQK0|U3KQK0_HUMAN	H2B1M	46.34	52.33	0.001	-9.96578	-	-	0.001	-
EVVER(*)LLSV	9	Q27J81|INF2_HUMAN	INF2	21.07	46.92	3.35	1.74416	-	3.35	-	-
EYIK(*)FLR(*)SI	9	Q92769|HDAC2_HUMAN	HDAC2	32.44	64.39	1.25	0.321928	-	1.25	-	-
EYVEK(*)FYR(*)I	9	tr|A0A1W2PQ90|A0A1W2PQ90_HUMAN		25.65	61.99	0.49	-1.02915	-	-	0.49	-
FAIQDISVEETSAK(*)	14	O43707|ACTN4_HUMAN	ACTN4	44.09	50.09	0.001	-9.96578	-	-	0.001	-
FALLGDLTK(*)A	10	tr|A0A075B780|A0A075B780_HUMAN		16.01	55.02	3.62	1.85599	-	3.62	-	-
FEDENFILK(*)	9	tr|F8WE65|F8WE65_HUMAN:tr|C9J5S7|C9J5S7_HUMAN:P62937|PPIA_HUMAN	PPIA	39.06	50.08	1.87	0.903038	-	-	1.87	-
FGIDR(*)PAEL	9	Q8IWZ8|SUGP1_HUMAN	SUGP1	21.44	46.24	0.24	-2.05889	0.24	-	-	-
FGQLGR(*)EL	8	P23610|HAP40_HUMAN	HAP40	24.64	46.91	0.13	-2.94342	-	-	-	0.13
FIAK(*)SFYDL	9	tr|G3V4J6|G3V4J6_HUMAN:tr|G3V323|G3V323_HUMAN:tr|A0A087WTS0|A0A087WTS0_HUMAN:P18283|GPX2_HUMAN:tr|H0YJK8|H0YJK8_HUMAN	GPX2	38.69	55.45	0.001	-9.96578	-	0.001	-	-
FIIPQIVK(*)	8	tr|A8MW50|A8MW50_HUMAN:tr|A0A3B3IS95|A0A3B3IS95_HUMAN:P07195|LDHB_HUMAN:tr|A0A5F9ZHM4|A0A5F9ZHM4_HUMAN	LDHB	21.07	52.56	0.1	-3.32193	-	-	0.1	-
FLASVSTVLTSK(*)	12	P69905|HBA_HUMAN	HBA	41.66	48.14	0.01	-6.64386	-	-	0.01	-
FQDGTK(*)ATF	9	O00170|AIP_HUMAN	AIP	22.32	50.98	0.4	-1.32193	-	-	-	0.4
FQIEDVIHK(*)F	10	Q15398|DLGP5_HUMAN	DLGP5	26.14	71.39	1.72	0.782409	-	-	1.72	-
FR(*)DFR(*)PLK(*)DSR(*)FQL	14	tr|A0A087X0T8|A0A087X0T8_HUMAN		16.81	51.61	0.001	-9.96578	-	0.001	-	-
FTDAGLK(*)EL	9	tr|B5MCH7|B5MCH7_HUMAN:tr|E7ETZ4|E7ETZ4_HUMAN:Q9Y6E2|BZW2_HUMAN:tr|Q75MG1|Q75MG1_HUMAN	BZW2	21.63	46.02	3.45	1.7866	-	-	-	3.45
FTVAELK(*)QL	9	tr|E9PPJ0|E9PPJ0_HUMAN:Q13435|SF3B2_HUMAN	SF3B2	21.74	46.64	0.74	-0.434403	-	-	0.74	-
FVEGLPINDFSR(*)	12	P40925|MDHC_HUMAN	MDHC	35.23	53.78	0.001	-9.96578	-	-	0.001	-
FVTVQTISGTGALR(*)	14	P00505|AATM_HUMAN	AATM	44.78	53.07	0.001	-9.96578	-	-	0.001	-
FVVDR(*)LIAL	9	tr|C9JAG4|C9JAG4_HUMAN		23.9	50.98	2.63	1.39506	-	-	2.63	-
FYAYNPLAGGLLTGK(*)	15	tr|H3BLU7|H3BLU7_HUMAN		22.57	50.76	0.001	-9.96578	-	-	0.001	-
FYSVNVDYSK(*)	10	O00483|NDUA4_HUMAN	NDUA4	31.24	50.51	0.001	-9.96578	-	-	0.001	-
FYVPAEPK(*)LAF	11	P18124|RL7_HUMAN	RL7	16.16	48.48	1.61	0.687061	-	-	1.61	-
GADFLVTEVENGGSLGSK(*)	18	tr|B4DNK4|B4DNK4_HUMAN:P14618|KPYM_HUMAN:tr|H3BTN5|H3BTN5_HUMAN:tr|H3BQ34|H3BQ34_HUMAN	KPYM	49.13	50.04	0.001	-9.96578	-	-	0.001	-
GAGAYILTR(*)	9	Q92597|NDRG1_HUMAN	NDRG1	15.05	55.64	0.53	-0.915936	-	-	-	0.53
GALDMLTK(*)V	9	tr|J3QS45|J3QS45_HUMAN		17.24	58.64	2.62	1.38957	-	-	2.62	-
GALQNIIPASTGAAK(*)	15	tr|E7EUT5|E7EUT5_HUMAN		15.52	54.3	1.62	0.695994	1.62	-	-	-
GALTGLTR(*)V	9	P26639|SYTC_HUMAN	SYTC	15.77	50.83	256	8	-	256	-	-
GAVGALLVYDIAK(*)	13	tr|H3BMH2|H3BMH2_HUMAN:tr|H3BSC1|H3BSC1_HUMAN:P62491|RB11A_HUMAN:Q15907|RB11B_HUMAN	RB11A	28.65	47.18	1.83	0.871844	-	-	1.83	-
GEGGILINSQGER(*)	13	tr|D6RFM5|D6RFM5_HUMAN		17.37	49.46	0.001	-9.96578	-	-	0.001	-
GGGGNFGPGPGSNFR(*)	15	P22626|ROA2_HUMAN	ROA2	24.5	50.41	0.001	-9.96578	-	-	0.001	-
GGPSVFLFPPK(*)PK(*)	13	P01857|IGHG1_HUMAN:tr|A0A0A0MS08|A0A0A0MS08_HUMAN	IGHG1	24.47	47.73	0.07	-3.8365	-	-	-	0.07
GIAGSLK(*)TV	9	Q92833|JARD2_HUMAN	JARD2	22.25	68.87	1.17	0.226509	1.17	-	-	-
GLEVTAYSPLGSSDR(*)	15	P14550|AK1A1_HUMAN	AK1A1	45.36	51.27	0.001	-9.96578	-	-	0.001	-
GLFIIDDK(*)	8	tr|H7C3T4|H7C3T4_HUMAN:Q13162|PRDX4_HUMAN:tr|A0A0A0MSI0|A0A0A0MSI0_HUMAN:Q06830|PRDX1_HUMAN:tr|A0A0A0MRQ5|A0A0A0MRQ5_HUMAN	PRDX4	18.13	49.04	0.001	-9.96578	0.001	-	-	-
GLFIIDDK(*)GILR(*)	12	tr|H7C3T4|H7C3T4_HUMAN:Q13162|PRDX4_HUMAN:tr|A0A0A0MSI0|A0A0A0MSI0_HUMAN:Q06830|PRDX1_HUMAN:tr|A0A0A0MRQ5|A0A0A0MRQ5_HUMAN	PRDX4	34.38	50.38	0.001	-9.96578	-	-	0.001	-
GLGVR(*)ALNLLF	11	Q9H237|PORCN_HUMAN	PORCN	17.31	58.33	1.87	0.903038	-	-	1.87	-
GLK(*)GIFSDV	9	A6NMZ7|CO6A6_HUMAN	CO6A6	20.43	55.14	0.58	-0.785875	-	-	0.58	-
GLPAPIEK(*)	8	P01859|IGHG2_HUMAN:tr|A0A286YEY4|A0A286YEY4_HUMAN	IGHG2	27.02	60.52	0.001	-9.96578	-	-	-	0.001
GLPAPLEK(*)	8			27.02	60.52	0.001	-9.96578	-	-	-	0.001
GLVYETSVLDPDEGIR(*)	16	tr|B4DJV2|B4DJV2_HUMAN:O75390|CISY_HUMAN:tr|A0A0C4DGI3|A0A0C4DGI3_HUMAN:tr|F8VTT8|F8VTT8_HUMAN:tr|F8W4S1|F8W4S1_HUMAN:tr|F8W642|F8W642_HUMAN:tr|F8VZK9|F8VZK9_HUMAN:tr|F8VX07|F8VX07_HUMAN:tr|F8VRP1|F8VRP1_HUMAN:tr|F8VX68|F8VX68_HUMAN:tr|F8VPF9|F8VPF9_HUMAN:tr|F8VPA1|F8VPA1_HUMAN:tr|F8W1S4|F8W1S4_HUMAN:tr|H0YH82|H0YH82_HUMAN	CISY	59.31	50.18	0.001	-9.96578	-	-	0.001	-
GNLANVIR(*)	8	P05141|ADT2_HUMAN	ADT2	28.79	48.11	0.39	-1.35845	-	-	0.39	-
GPPVSELITK(*)AVAA	14	P16403|H12_HUMAN:P10412|H14_HUMAN:P16402|H13_HUMAN	H12	31.35	48.12	0.001	-9.96578	0.001	-	-	-
GPSVFLFPPK(*)P	11	P01857|IGHG1_HUMAN:tr|A0A0A0MS08|A0A0A0MS08_HUMAN:P01859|IGHG2_HUMAN:tr|A0A286YEY4|A0A286YEY4_HUMAN	IGHG1	17.19	51.71	0.001	-9.96578	-	-	-	0.001
GQIDLLER(*)L	9	P25054|APC_HUMAN	APC	16.1	48.93	1.17	0.226509	-	1.17	-	-
GQVIK(*)GIGV	9	Q08752|PPID_HUMAN	PPID	21.37	59.73	1.99	0.992768	-	-	1.99	-
GR(*)APQVLVL	9	Q9NR30|DDX21_HUMAN	DDX21	16.64	69.85	0.79	-0.340075	0.79	-	-	-
GR(*)DLTDYLM	9	P60709|ACTB_HUMAN:P63261|ACTG_HUMAN	ACTB	23.85	51.79	9.6	3.26303	-	-	9.6	-
GSFSEQGINEFLR(*)	13	Q15084|PDIA6_HUMAN	PDIA6	31.19	49	0.001	-9.96578	-	-	0.001	-
GSHSMR(*)YFYTSVSR(*)PGR(*)	17	tr|F6U0H7|F6U0H7_HUMAN		37.58	72.21	5.77	2.52857	-	-	5.77	-
GVGIISEGNETVEDIAAR(*)	18	P05023|AT1A1_HUMAN	AT1A1	41.47	51.11	0.05	-4.32193	-	-	0.05	-
GVLK(*)PGMVVTFAP	13	P68104|EF1A1_HUMAN:Q5VTE0|EF1A3_HUMAN	EF1A1	15.46	49.22	0.001	-9.96578	-	-	-	0.001
GVLK(*)VFLENV	10	P62805|H4_HUMAN	H4	20.9	58.59	1.11	0.15056	-	-	1.11	-
GVLSDLTK(*)V	9	tr|H7BXY6|H7BXY6_HUMAN		17.11	52.31	256	8	-	-	256	-
GVVPQLVK(*)L	9	P52292|IMA1_HUMAN	IMA1	29.17	49.04	0.38	-1.39593	-	0.38	-	-
GYGFGLIK(*)	8	P21796|VDAC1_HUMAN	VDAC1	17.77	49.72	0.001	-9.96578	-	-	0.001	-
GYIER(*)PQLI	9	tr|D6RAF2|D6RAF2_HUMAN		15.57	49.15	0.001	-9.96578	0.001	-	-	-
GYISPYFINTSK(*)	12	P10809|CH60_HUMAN	CH60	41.61	49.5	0.001	-9.96578	-	-	0.001	-
GYLGPEQLPDCLK(*)G	14	P40926|MDHM_HUMAN	MDHM	34.09	49.77	0.001	-9.96578	-	-	0.001	-
HALIIYDDLSK(*)	11	P25705|ATPA_HUMAN	ATPA	51.17	45.25	2.06	1.04264	-	-	2.06	-
HASTTR(*)ISL	9	Q14565|DMC1_HUMAN	DMC1	15.05	47.38	2.34	1.22651	-	2.34	-	-
HIADLAGNPDLILPVPAFNVINGGSHAGNK(*)	30	tr|E5RGZ4|E5RGZ4_HUMAN:P13929|ENOB_HUMAN:tr|K7EKN2|K7EKN2_HUMAN:tr|K7EPM1|K7EPM1_HUMAN	ENOB	41.39	51.51	0.001	-9.96578	-	-	0.001	-
HLEINPDHPIVETLR(*)	15	P08238|HS90B_HUMAN	HS90B	42.06	48.18	0.001	-9.96578	0.001	-	-	-
HLEINPDHSIIETLR(*)	15	P07900|HS90A_HUMAN	HS90A	29.87	48.98	0.001	-9.96578	0.001	-	-	-
HLIGDFSK(*)V	9	P30307|MPIP3_HUMAN:tr|H0Y999|H0Y999_HUMAN	MPIP3	48.05	56.6	1.52	0.604071	-	-	1.52	-
HR(*)WLK(*)GGVVL	10	P35613|BASI_HUMAN	BASI	18.89	51.42	11.17	3.48156	-	-	11.17	-
HVLDDFVK(*)V	9	tr|F6UZG9|F6UZG9_HUMAN:Q8NFZ0|FBH1_HUMAN	FBH1	37.26	52.59	1.42	0.505891	-	1.42	-	-
IAK(*)IPNF	7	tr|A0A0C4DFV9|A0A0C4DFV9_HUMAN:Q01105|SET_HUMAN	SET	17.46	53.7	0.77	-0.37707	0.77	-	-	-
IASQVAALDLGYK(*)PGVEAIR(*)	20	tr|B4DJ81|B4DJ81_HUMAN:P28331|NDUS1_HUMAN	NDUS1	48.09	50.61	0.001	-9.96578	-	-	0.001	-
IDTIEIITDR(*)	10	P22626|ROA2_HUMAN:tr|A0A087WUI2|A0A087WUI2_HUMAN	ROA2	36.24	45.6	0.69	-0.535332	-	-	0.69	-
IDVVVNNAGILR(*)	12	tr|A0A2R8YD50|A0A2R8YD50_HUMAN:P51659|DHB4_HUMAN:tr|E7EWE5|E7EWE5_HUMAN:tr|E7ER27|E7ER27_HUMAN:tr|A0A2R8YDT8|A0A2R8YDT8_HUMAN:tr|A0A2R8YF45|A0A2R8YF45_HUMAN	DHB4	38.94	49.24	0.001	-9.96578	-	-	0.001	-
IFGVTTLDIVR(*)	11	P40926|MDHM_HUMAN	MDHM	28.39	55.7	0.02	-5.64386	-	-	0.02	-
IFVGGIK(*)ED	9			20.75	50.78	0.57	-0.810966	-	-	-	0.57
IGAEVYHNLK(*)	10	P06733|ENOA_HUMAN:tr|A0A2R8Y6G6|A0A2R8Y6G6_HUMAN	ENOA	30.62	49.54	0.001	-9.96578	-	-	0.001	-
IGDPLLEDTR(*)	10	P49189|AL9A1_HUMAN	AL9A1	18	48.69	0.62	-0.68966	-	-	0.62	-
IGFIK(*)LD	7	P62273|RS29_HUMAN	RS29	16.37	51.07	0.001	-9.96578	-	-	-	0.001
IGGIFAFK(*)	8	tr|H0YF61|H0YF61_HUMAN:P22307|NLTP_HUMAN	NLTP	26.43	49.11	0.89	-0.168123	-	-	0.89	-
IGIEIIK(*)	7	P10809|CH60_HUMAN	CH60	24.14	50.39	0.001	-9.96578	-	-	0.001	-
IGLFGGAGVGK(*)	11	P06576|ATPB_HUMAN	ATPB	38.45	52.67	0.001	-9.96578	-	-	0.001	-
IIAEGANGPTTPEADK(*)	16	P00367|DHE3_HUMAN:P49448|DHE4_HUMAN	DHE3	24.3	49.47	0.001	-9.96578	-	-	0.001	-
IINEPTAAAIAYGLDK(*)	16	P11142|HSP7C_HUMAN:P11021|BIP_HUMAN	HSP7C	52.33	50.1	0.001	-9.96578	-	-	0.001	-
IITDLLR(*)SV	9	Q96AE4|FUBP1_HUMAN	FUBP1	15.94	72.75	2.25	1.16993	-	2.25	-	-
ILEFFGLK(*)	8	tr|I3L398|I3L398_HUMAN		19.76	46.76	0.58	-0.785875	-	-	0.58	-
ILFSEGLIK(*)A	10	P42285|MTREX_HUMAN	MTREX	23.41	68.4	1.64	0.713696	-	-	1.64	-
ILGADTSVDLEETGR(*)	15	P25705|ATPA_HUMAN	ATPA	34.94	49.72	0.001	-9.96578	-	-	0.001	-
ILLAELEQLK(*)	10	tr|B0YJC4|B0YJC4_HUMAN:P08670|VIME_HUMAN	VIME	23.57	50.53	0.001	-9.96578	-	-	0.001	-
INFDDNAEFR(*)	10	Q96I99|SUCB2_HUMAN	SUCB2	17.08	49.44	0.001	-9.96578	-	-	0.001	-
INVYYNEATGGK(*)	12	P68371|TBB4B_HUMAN	TBB4B	37.3	49.73	0.001	-9.96578	-	-	0.001	-
IPQLNSK(*)AV	9	O95067|CCNB2_HUMAN:tr|H0YMP3|H0YMP3_HUMAN	CCNB2	15.04	56.94	1.79	0.83996	1.79	-	-	-
IQEPSSR(*)R(*)R(*)VNSLPEVL	17	P23229|ITA6_HUMAN	ITA6	15.04	55.25	0.001	-9.96578	-	0.001	-	-
IQLVEEELDR(*)	10	tr|A0A0S2Z4G6|A0A0S2Z4G6_HUMAN:P09493|TPM1_HUMAN:tr|H0YKP3|H0YKP3_HUMAN	TPM1	35.71	51.12	0.001	-9.96578	-	-	0.001	-
IQLVEEELDR(*)AQER(*)	14	tr|A0A0S2Z4G6|A0A0S2Z4G6_HUMAN:P09493|TPM1_HUMAN:tr|H0YKP3|H0YKP3_HUMAN	TPM1	29.61	51.52	0.001	-9.96578	-	-	0.001	-
IQSDK(*)FLNL	9	tr|C9JDQ2|C9JDQ2_HUMAN		23.01	54.71	0.41	-1.2863	-	-	-	0.41
ISGLIYEETR(*)	10	P62805|H4_HUMAN	H4	31.36	49.61	0.001	-9.96578	-	-	0.001	-
ISLPK(*)GVVEV	10	tr|E9PPV6|E9PPV6_HUMAN		21.9	58.29	13.87	3.7939	-	13.87	-	-
ISVNDFIIK(*)	9	tr|E9PEJ4|E9PEJ4_HUMAN		22.5	48.21	2.42	1.27501	-	-	2.42	-
ISVYYNEATGGK(*)	12			20.06	48.5	0.001	-9.96578	-	-	0.001	-
ITGPIAK(*)L	8	Q96FQ6|S10AG_HUMAN	S10AG	16.51	49.48	0.001	-9.96578	0.001	-	-	-
ITLPVDFVTADK(*)	12	P00558|PGK1_HUMAN	PGK1	48	51.03	0.001	-9.96578	-	-	0.001	-
ITQSNAILR(*)	9	tr|A0A0A0MTN3|A0A0A0MTN3_HUMAN		22.1	45.84	0.001	-9.96578	-	-	0.001	-
IVEIPFNSTNK(*)	11	P05023|AT1A1_HUMAN	AT1A1	25.96	57.14	0.38	-1.39593	-	-	0.38	-
IVVVTAGVR(*)	9	tr|A8MW50|A8MW50_HUMAN:tr|A0A3B3IS95|A0A3B3IS95_HUMAN:P07195|LDHB_HUMAN:tr|A0A5F9ZHM4|A0A5F9ZHM4_HUMAN	LDHB	22.23	54.01	0.23	-2.12029	-	-	0.23	-
IYFQAPVK(*)I	9	tr|A0A087WYN9|A0A087WYN9_HUMAN		19.73	48.29	0.56	-0.836501	-	-	0.56	-
IYNQVK(*)QII	9	tr|A0A590UJ68|A0A590UJ68_HUMAN		20.21	56.8	1.44	0.526069	1.44	-	-	-
K(*)AVK(*)DLVVL	9	P08238|HS90B_HUMAN	HS90B	16.73	50.08	0.79	-0.340075	-	0.79	-	-
K(*)GVNLPGAAVDLPAVSEK(*)	18	tr|B4DNK4|B4DNK4_HUMAN:P14618|KPYM_HUMAN:tr|H3BTN5|H3BTN5_HUMAN:tr|H3BQ34|H3BQ34_HUMAN	KPYM	38.72	49.5	0.001	-9.96578	-	-	0.001	-
K(*)ILSELFTV	9	tr|F5GX24|F5GX24_HUMAN		18.39	58.75	0.8	-0.321928	-	-	0.8	-
K(*)K(*)ISELDAF	9	Q06323|PSME1_HUMAN	PSME1	19.12	52.52	1.23	0.298658	-	1.23	-	-
K(*)LASEILMQN	10	P60228|EIF3E_HUMAN	EIF3E	22.01	48.97	256	8	-	256	-	-
K(*)NFSYNEI	8	tr|A0A087X0E6|A0A087X0E6_HUMAN:Q2VWA4|SKOR2_HUMAN	SKOR2	18.14	45.94	0.21	-2.25154	-	-	0.21	-
K(*)NLSSTLESF	10	tr|A0A0A0MT16|A0A0A0MT16_HUMAN		21.05	61.62	1.04	0.0565835	1.04	-	-	-
K(*)NLYHNLCT	9	Q14566|MCM6_HUMAN	MCM6	15.77	46.61	4.62	2.20789	-	4.62	-	-
K(*)NMALFYGILT	11	Q8NH37|OR4C3_HUMAN	OR4C3	16.25	49.72	9.76	3.28688	9.76	-	-	-
K(*)NMQLTAGSK(*)L	11	O75934|SPF27_HUMAN	SPF27	16.05	45.8	0.001	-9.96578	0.001	-	-	-
K(*)PAEFTVDA	9	tr|Q60FE5|Q60FE5_HUMAN:P21333|FLNA_HUMAN	FLNA	19.32	62.2	0.12	-3.05889	-	-	-	0.12
K(*)QLEDELVSL	10	tr|A0A0S2Z4G6|A0A0S2Z4G6_HUMAN:P09493|TPM1_HUMAN:tr|H0YKP3|H0YKP3_HUMAN	TPM1	26.03	47.91	0.34	-1.55639	-	-	-	0.34
K(*)QMEQISQFL	10	tr|X6RJP6|X6RJP6_HUMAN:P37802|TAGL2_HUMAN	TAGL2	30.28	63.8	1.82	0.863938	-	-	1.82	-
K(*)SVVSWIYL	9	tr|E5RHK8|E5RHK8_HUMAN		16.61	48.23	0.46	-1.12029	-	0.46	-	-
K(*)TGTVSLEV	9	tr|A0A0U1RQF0|A0A0U1RQF0_HUMAN:P49327|FAS_HUMAN	FAS	17.32	48.22	0.16	-2.64386	-	0.16	-	-
K(*)TTPPVLDSDG	11	P01857|IGHG1_HUMAN:tr|A0A0A0MS08|A0A0A0MS08_HUMAN	IGHG1	32.32	60	0.05	-4.32193	-	-	-	0.05
K(*)VDVSAPDV	9	Q09666|AHNK_HUMAN	AHNK	15.13	53.16	0.66	-0.599462	-	0.66	-	-
K(*)VIEGLDTGL	10	Q96AY3|FKB10_HUMAN	FKB10	23.8	47.81	1	0	-	-	-	1
K(*)VIR(*)FIPK(*)T	9	Q8N4T0|CBPA6_HUMAN	CBPA6	15.32	52.12	0.001	-9.96578	-	0.001	-	-
K(*)VLDFEHFL	9	tr|G8JLA2|G8JLA2_HUMAN:tr|G3V1Y7|G3V1Y7_HUMAN:tr|F8W1R7|F8W1R7_HUMAN:P60660|MYL6_HUMAN:tr|J3KND3|J3KND3_HUMAN:tr|G3V1V0|G3V1V0_HUMAN:tr|B7Z6Z4|B7Z6Z4_HUMAN:tr|F8VZU9|F8VZU9_HUMAN:tr|F8W180|F8W180_HUMAN:tr|F8VPF3|F8VPF3_HUMAN	MYL6	43.81	51.81	256	8	-	-	256	-
K(*)VLELDPAL	9	O00170|AIP_HUMAN	AIP	18.69	56.56	0.55	-0.862496	-	-	0.55	-
K(*)VNAVDTLNV	10	Q96QB1|RHG07_HUMAN	RHG07	16.76	49.06	0.001	-9.96578	0.001	-	-	-
K(*)VPQVSTPTLVEVSR(*)	15	tr|A0A0C4DGB6|A0A0C4DGB6_HUMAN:P02768|ALBU_HUMAN:tr|H0YA55|H0YA55_HUMAN:tr|D6RHD5|D6RHD5_HUMAN:tr|B7WNR0|B7WNR0_HUMAN	ALBU	54.24	51.34	0.001	-9.96578	-	-	0.001	-
K(*)YGAAVPGVLGG	12	tr|E7ENM0|E7ENM0_HUMAN		18.96	58.82	1.71	0.773996	-	1.71	-	-
K(*)YPDIISR(*)I	9	tr|M0R0Q7|M0R0Q7_HUMAN		17.42	51.24	0.26	-1.94342	0.26	-	-	-
LADLIER(*)	7	P05091|ALDH2_HUMAN	ALDH2	18.7	50.05	0.001	-9.96578	-	-	0.001	-
LAELEEFINGPNNAHIQQVGDR(*)	22	Q00610|CLH1_HUMAN:tr|A0A087WVQ6|A0A087WVQ6_HUMAN	CLH1	63.78	50.66	0.001	-9.96578	-	-	0.001	-
LAFEEEFGR(*)V	10	Q13347|EIF3I_HUMAN	EIF3I	16.4	55.61	1.66	0.731183	-	1.66	-	-
LAQDIFK(*)EL	9	Q96P70|IPO9_HUMAN	IPO9	15.67	56	4.04	2.01436	-	4.04	-	-
LASTLVHLGEYQAAVDGAR(*)	19	Q00610|CLH1_HUMAN:tr|A0A087WVQ6|A0A087WVQ6_HUMAN	CLH1	54.2	49.79	0.001	-9.96578	-	-	0.001	-
LATR(*)AIPEL	9	tr|A0A2R8Y804|A0A2R8Y804_HUMAN:tr|A0A2R8Y543|A0A2R8Y543_HUMAN:tr|A0A2R8Y5C3|A0A2R8Y5C3_HUMAN:tr|A0A2R8Y750|A0A2R8Y750_HUMAN:tr|A0A2R8Y5Z1|A0A2R8Y5Z1_HUMAN:tr|B4DGU4|B4DGU4_HUMAN:tr|A0A2R8YCH5|A0A2R8YCH5_HUMAN:tr|A0A2R8Y7Z0|A0A2R8Y7Z0_HUMAN:P35222|CTNB1_HUMAN:tr|A0A2R8Y5A3|A0A2R8Y5A3_HUMAN	CTNB1	18.39	52.27	2.44	1.28688	-	-	-	2.44
LATR(*)ALPEL	9	P14923|PLAK_HUMAN	PLAK	18.39	52.27	2.44	1.28688	-	-	-	2.44
LDGNQDLIR(*)	9	P48735|IDHP_HUMAN	IDHP	16.99	47.32	0.87	-0.200913	-	-	0.87	-
LDQGGAPLAGTNK(*)ETTIQGLDGLSER(*)	26	tr|A0A3B3IS80|A0A3B3IS80_HUMAN:P05062|ALDOB_HUMAN:tr|A0A087WXX2|A0A087WXX2_HUMAN	ALDOB	53.67	51.07	0.001	-9.96578	-	-	0.001	-
LDQLIYIPLPDEK(*)	13	P55072|TERA_HUMAN	TERA	19.46	49.6	0.001	-9.96578	-	-	0.001	-
LEEK(*)LAEEL	9	Q5VU43|MYOME_HUMAN	MYOME	15.24	50.17	1.18	0.238787	-	-	1.18	-
LEGTNVQEAQK(*)ILN	14	Q96I99|SUCB2_HUMAN:tr|H0Y852|H0Y852_HUMAN	SUCB2	26.62	49.99	0.001	-9.96578	-	-	0.001	-
LFEK(*)AEELI	9	Q5CZC0|FSIP2_HUMAN	FSIP2	17.94	50.94	5.27	2.3978	-	5.27	-	-
LFVGGIK(*)ED	9	P22626|ROA2_HUMAN:tr|A0A087WUI2|A0A087WUI2_HUMAN	ROA2	20.75	50.78	0.57	-0.810966	-	-	-	0.57
LGEHNIEVLEGNEQFINAAK(*)	20	tr|H0Y8D1|H0Y8D1_HUMAN		22.68	48.32	0.001	-9.96578	-	-	0.001	-
LGGPSVFLFPPK(*)	12	P01857|IGHG1_HUMAN:tr|A0A0A0MS08|A0A0A0MS08_HUMAN	IGHG1	46.18	51.03	0.001	-9.96578	-	-	-	0.001
LGGSVELVDIGK(*)	12	Q96KP4|CNDP2_HUMAN:tr|J3QKT2|J3QKT2_HUMAN:tr|J3KRD5|J3KRD5_HUMAN:tr|J3QR27|J3QR27_HUMAN:tr|J3QLU1|J3QLU1_HUMAN:tr|A0A087WVS2|A0A087WVS2_HUMAN:tr|J3QKQ0|J3QKQ0_HUMAN:tr|J3QRD0|J3QRD0_HUMAN:tr|J3KSV5|J3KSV5_HUMAN:tr|A0A087WYZ1|A0A087WYZ1_HUMAN	CNDP2	48.51	51.05	0.001	-9.96578	-	-	0.001	-
LGLFGGAGVGK(*)	11			38.45	52.67	0.001	-9.96578	-	-	0.001	-
LGQLNIDISNIK(*)	12	P32189|GLPK_HUMAN	GLPK	18.81	50.1	0.001	-9.96578	-	-	0.001	-
LHK(*)TYLAAGT	10	Q92628|K0232_HUMAN	K0232	19.04	56.08	1.45	0.536053	-	1.45	-	-
LHVDPENFR(*)	9	tr|A0A2R8Y7R2|A0A2R8Y7R2_HUMAN:P68871|HBB_HUMAN:tr|E9PFT6|E9PFT6_HUMAN:P02042|HBD_HUMAN	HBB	18.05	47.11	0.94	-0.0892673	-	-	0.94	-
LLADPTGAFGK(*)	11	P30044|PRDX5_HUMAN	PRDX5	19.7	46.59	8.23	3.04089	-	-	8.23	-
LLDR(*)FLATV	9	Q14094|CCNI_HUMAN:tr|D6RH01|D6RH01_HUMAN:tr|D6RG12|D6RG12_HUMAN	CCNI	30.36	73.23	1.48	0.565597	-	-	1.48	-
LLLQVQHASK(*)	10	P05141|ADT2_HUMAN	ADT2	24.77	48.63	0.001	-9.96578	-	-	0.001	-
LLPSR(*)QFGF	9	P62244|RS15A_HUMAN	RS15A	21.77	58.45	0.88	-0.184425	-	0.88	-	-
LLVVYPWTQR(*)	10	tr|A0A2R8Y7R2|A0A2R8Y7R2_HUMAN:P68871|HBB_HUMAN:tr|E9PFT6|E9PFT6_HUMAN:P02042|HBD_HUMAN	HBB	27.97	52.61	0.001	-9.96578	-	-	0.001	-
LNEHFLNTTDFLDTIK(*)	16	P48735|IDHP_HUMAN	IDHP	34.91	49.56	0.001	-9.96578	-	-	0.001	-
LPEGVR(*)LPT	9	tr|A0A088AWL3|A0A088AWL3_HUMAN		20.41	47.14	0.53	-0.915936	-	-	0.53	-
LQLDK(*)EFQL	9	Q9UET6|TRM7_HUMAN	TRM7	15.58	61.16	2.79	1.48027	-	-	2.79	-
LQLER(*)ISV	8	tr|A0A0B4J269|A0A0B4J269_HUMAN:Q13509|TBB3_HUMAN	TBB3	16.11	50.69	256	8	256	-	-	-
LQNLNK(*)ANYNL	11	P55290|CAD13_HUMAN	CAD13	45.09	45.91	0.42	-1.25154	-	0.42	-	-
LR(*)VAPEEHPVL	11	P60709|ACTB_HUMAN:P63261|ACTG_HUMAN	ACTB	23.91	49.87	0.001	-9.96578	-	0.001	-	-
LR(*)VDPVNFK(*)	9	P69905|HBA_HUMAN	HBA	34.02	51.11	0.001	-9.96578	-	-	0.001	-
LSFSYGR(*)	7	tr|A0A3B3IS80|A0A3B3IS80_HUMAN:P05062|ALDOB_HUMAN	ALDOB	17.44	45.61	0.45	-1.152	-	-	0.45	-
LSPQPK(*)IVT	9	Q70E73|RAPH1_HUMAN	RAPH1	15.5	55.24	0.35	-1.51457	-	-	-	0.35
LSQK(*)ELEIT	9	Q14789|GOGB1_HUMAN	GOGB1	16.17	53.99	1.93	0.948601	1.93	-	-	-
LSTDDLNSLIAHAHR(*)	15	tr|H7C463|H7C463_HUMAN:tr|C9J406|C9J406_HUMAN:tr|B9A067|B9A067_HUMAN:Q16891|MIC60_HUMAN	MIC60	26.15	50.46	0.001	-9.96578	-	-	0.001	-
LTFDSSFSPNTGK(*)	13	P21796|VDAC1_HUMAN	VDAC1	35.09	50.73	0.001	-9.96578	-	-	0.001	-
LTLDTIFVPNTGK(*)	13	Q9Y277|VDAC3_HUMAN	VDAC3	35.26	50.31	0.001	-9.96578	-	-	0.001	-
LTLIR(*)TLVT	9	tr|A0A0A0MRC3|A0A0A0MRC3_HUMAN		18.05	51.08	0.001	-9.96578	-	0.001	-	-
LTMEVIR(*)QV	9	tr|G3V3I4|G3V3I4_HUMAN		19.76	51.03	0.9	-0.152003	-	-	0.9	-
LVLEVAQHLGESTVR(*)	15	P06576|ATPB_HUMAN	ATPB	56.14	51.45	0.13	-2.94342	-	-	0.13	-
LVQAFQFTDK(*)	10	tr|A0A0A0MSI0|A0A0A0MSI0_HUMAN:Q06830|PRDX1_HUMAN:tr|A0A0A0MRQ5|A0A0A0MRQ5_HUMAN	PRDX1	28.4	53.11	0.001	-9.96578	-	-	0.001	-
LVYPEELK(*)PVL	11	Q5UIP0|RIF1_HUMAN	RIF1	24.83	69.74	0.85	-0.234465	-	-	0.85	-
LYDIILK(*)NF	9	Q06323|PSME1_HUMAN	PSME1	22.11	60.74	1.58	0.659925	-	-	1.58	-
LYPEVFEK(*)F	9	Q6PL18|ATAD2_HUMAN	ATAD2	29.08	61.6	0.66	-0.599462	-	-	0.66	-
LYTLVLTDPDAPSR(*)	14	P30086|PEBP1_HUMAN	PEBP1	44.17	50.55	0.001	-9.96578	-	-	0.001	-
LYTPVLIR(*)F	9	tr|E9PNE5|E9PNE5_HUMAN		21.19	70.09	3.43	1.77821	-	-	3.43	-
LYVGK(*)TSLI	9	tr|H7C0Z1|H7C0Z1_HUMAN		15.95	49.54	1.09	0.124328	1.09	-	-	-
MGLPLAR(*)LAA	10	tr|A0A0G2JM87|A0A0G2JM87_HUMAN		16.74	57.75	3.8	1.926	-	3.8	-	-
MNK(*)R(*)LGSLV	9	tr|B1AHC9|B1AHC9_HUMAN		16.44	46.15	0.57	-0.810966	0.57	-	-	-
MQAER(*)IFSEV	10	tr|G5EA36|G5EA36_HUMAN:P30260|CDC27_HUMAN	CDC27	29.93	59.99	2.48	1.31034	-	2.48	-	-
MSSTFIGNSTAIQELFK(*)	17	tr|A0A0B4J269|A0A0B4J269_HUMAN:Q13509|TBB3_HUMAN	TBB3	44.38	51.07	0.001	-9.96578	-	-	0.001	-
MSSTFIGNSTAIQELFK(*)R(*)	18	tr|A0A0B4J269|A0A0B4J269_HUMAN:Q13509|TBB3_HUMAN	TBB3	21.52	49.65	0.001	-9.96578	-	-	0.001	-
MVR(*)LLPDTI	9	Q14008|CKAP5_HUMAN	CKAP5	18.53	50.15	1.34	0.422233	-	-	1.34	-
MVVQDGIVK(*)A	10	P30044|PRDX5_HUMAN	PRDX5	18.77	51.9	0.42	-1.25154	-	-	0.42	-
NAGVEGSLIVEK(*)	12	P10809|CH60_HUMAN	CH60	32.12	50.61	0.001	-9.96578	-	-	0.001	-
NAVITVPAYFNDSQR(*)	15	P38646|GRP75_HUMAN	GRP75	17.94	49.81	0.001	-9.96578	-	-	0.001	-
NAVTQEFGPVPDTAR(*)	15	Q99798|ACON_HUMAN:tr|A2A274|A2A274_HUMAN	ACON	43.7	50.11	0.001	-9.96578	-	-	0.001	-
NGISDLVK(*)V	9	P00338|LDHA_HUMAN	LDHA	27.55	45.31	0.58	-0.785875	-	-	0.58	-
NIAFFSTNCVEGTAR(*)G	16	P05023|AT1A1_HUMAN	AT1A1	32.21	50.69	0.001	-9.96578	-	-	0.001	-
NIIPR(*)FVQV	9	tr|A0A075B7B5|A0A075B7B5_HUMAN		25.17	74.28	1.85	0.887525	-	-	1.85	-
NIVPVIAK(*)A	9	tr|K7EK18|K7EK18_HUMAN		19.12	45.67	2.05	1.03562	-	-	2.05	-
NK(*)ADVILK(*)Y	9	tr|X6RAC9|X6RAC9_HUMAN:tr|A6NJH9|A6NJH9_HUMAN:O14602|IF1AY_HUMAN:P47813|IF1AX_HUMAN	IF1AY	32.05	63.57	0.3	-1.73697	-	-	0.3	-
NK(*)TISTMK(*)V	9	Q99538|LGMN_HUMAN	LGMN	23.56	48.39	8.75	3.12928	-	-	8.75	-
NLDIER(*)PTYTNLNR(*)	14	Q9BQE3|TBA1C_HUMAN:P68363|TBA1B_HUMAN:tr|F5H5D3|F5H5D3_HUMAN:Q71U36|TBA1A_HUMAN:tr|F8VVB9|F8VVB9_HUMAN:tr|F8VQQ4|F8VQQ4_HUMAN	TBA1C	29.91	50.71	0.001	-9.96578	-	-	0.001	-
NLLSVAYK(*)	8	tr|E5RGE1|E5RGE1_HUMAN:tr|E5RIR4|E5RIR4_HUMAN:tr|E9PD24|E9PD24_HUMAN:tr|E7EVZ2|E7EVZ2_HUMAN:tr|E7ESK7|E7ESK7_HUMAN:P63104|1433Z_HUMAN:tr|E7EX29|E7EX29_HUMAN	1433Z	23.25	47.57	0.48	-1.05889	-	-	0.48	-
NLVEK(*)IISAL	10	Q8WU76|SCFD2_HUMAN	SCFD2	16.01	51.13	0.001	-9.96578	-	0.001	-	-
NNGAGYFLEHLAFK(*)	14	P31930|QCR1_HUMAN	QCR1	40.73	54.05	0.17	-2.55639	-	-	0.17	-
NNQER(*)VTL	8	Q9UBB4|ATX10_HUMAN	ATX10	15.4	52.55	1.85	0.887525	1.85	-	-	-
NQDK(*)NFAFL	9	tr|K7ENG2|K7ENG2_HUMAN:P26368|U2AF2_HUMAN	U2AF2	22.72	47.66	0.47	-1.08927	-	-	-	0.47
NQESK(*)LIIL	9	tr|A0A2R8Y804|A0A2R8Y804_HUMAN:tr|A0A2R8Y543|A0A2R8Y543_HUMAN:tr|A0A2R8Y5C3|A0A2R8Y5C3_HUMAN:tr|A0A2R8Y750|A0A2R8Y750_HUMAN:tr|A0A2R8Y5Z1|A0A2R8Y5Z1_HUMAN:tr|B4DGU4|B4DGU4_HUMAN:tr|A0A2R8YCH5|A0A2R8YCH5_HUMAN:tr|A0A2R8Y7Z0|A0A2R8Y7Z0_HUMAN:P35222|CTNB1_HUMAN:tr|A0A2R8Y5A3|A0A2R8Y5A3_HUMAN:P14923|PLAK_HUMAN	CTNB1	21.37	46.09	0.1	-3.32193	-	-	-	0.1
NR(*)AQIQTVI	9	P52294|IMA5_HUMAN	IMA5	15.47	48.88	0.22	-2.18442	-	-	-	0.22
NR(*)DVPNETL	9	O95373|IPO7_HUMAN	IPO7	17.49	51.68	0.71	-0.494109	0.71	-	-	-
NR(*)HYYSITI	9	O00487|PSDE_HUMAN	PSDE	20.24	66.51	3.44	1.78241	-	-	3.44	-
NR(*)LDYHISV	9	tr|Q5QNZ2|Q5QNZ2_HUMAN		16.18	48.48	256	8	-	256	-	-
NVLGK(*)LLSV	9	P53355|DAPK1_HUMAN	DAPK1	20.68	65.97	5.24	2.38957	-	-	5.24	-
NVTTEVK(*)SV	9	P68104|EF1A1_HUMAN:Q5VTE0|EF1A3_HUMAN	EF1A1	22.62	46.37	0.31	-1.68966	-	-	-	0.31
NVVNR(*)LTSV	9	tr|H0Y4W2|H0Y4W2_HUMAN:tr|F2Z2U4|F2Z2U4_HUMAN:Q9Y4A5|TRRAP_HUMAN	TRRAP	23.19	54.73	0.41	-1.2863	-	-	-	0.41
NYLDQIAK(*)F	9	P41229|KDM5C_HUMAN	KDM5C	22.16	59.99	1.05	0.0703893	-	-	1.05	-
NYLDR(*)FLSL	9	P24385|CCND1_HUMAN	CCND1	24.51	50.43	1.84	0.879706	-	-	1.84	-
NYPEGHK(*)AAAVLPVLDLAQR(*)	20	P19404|NDUV2_HUMAN	NDUV2	37.69	50.76	0.001	-9.96578	-	-	0.001	-
NYTDIK(*)DYL	9	Q9BQG2|NUD12_HUMAN	NUD12	25.59	46.98	2.35	1.23266	-	2.35	-	-
NYVEK(*)GFQI	9	Q8IZM9|S38A6_HUMAN:tr|A0A0C4DG39|A0A0C4DG39_HUMAN	S38A6	17.88	46.52	0.79	-0.340075	-	-	0.79	-
PAPATTFAHLDATTVLSR(*)	18	P06576|ATPB_HUMAN	ATPB	54.48	50.3	0.001	-9.96578	-	-	0.001	-
PDGTVLYGLR(*)	10	P28472|GBRB3_HUMAN	GBRB3	16.63	51.68	256	8	-	256	-	-
PDPPPPPR(*)	8	Q9ULL5|PRR12_HUMAN	PRR12	15.58	50.63	256	8	-	256	-	-
PGIVELPTLEELK(*)	13	P51970|NDUA8_HUMAN	NDUA8	27.26	50.41	0.001	-9.96578	-	-	0.001	-
PPVSELITK(*)	9	P16403|H12_HUMAN:P10412|H14_HUMAN:P16402|H13_HUMAN	H12	29.18	48.83	0.2	-2.32193	0.2	-	-	-
PR(*)TLAILHL	9	tr|B7Z3M0|B7Z3M0_HUMAN		15.37	58.81	0.3	-1.73697	-	-	0.3	-
PSVFLFPPK(*)PK(*)	11	P01857|IGHG1_HUMAN:tr|A0A0A0MS08|A0A0A0MS08_HUMAN:P01859|IGHG2_HUMAN:tr|A0A286YEY4|A0A286YEY4_HUMAN	IGHG1	42.8	53.38	0.001	-9.96578	0.001	-	-	-
QATTDLR(*)LT	9	Q569K6|CC157_HUMAN	CC157	18.73	45.65	0.47	-1.08927	-	0.47	-	-
QEGQNYGFFLR(*)	11	tr|A0A0C4DG67|A0A0C4DG67_HUMAN:Q5T2W1|NHRF3_HUMAN	NHRF3	25.21	49.22	0.001	-9.96578	-	-	0.001	-
QEYDESGPSIVHR(*)	13	P60709|ACTB_HUMAN:P63261|ACTG_HUMAN:Q6S8J3|POTEE_HUMAN	ACTB	42.74	52.54	0.001	-9.96578	-	-	0.001	-
QGAIVAVTGDGVNDSPALK(*)	19	P05023|AT1A1_HUMAN	AT1A1	47.63	49.23	0.001	-9.96578	-	-	0.001	-
QGAIVAVTGDGVNDSPALK(*)K(*)	20	P05023|AT1A1_HUMAN	AT1A1	50.16	49.65	0.001	-9.96578	-	-	0.001	-
QGIQFYTQLK(*)	10	Q02252|MMSA_HUMAN	MMSA	38.56	51.6	0.14	-2.8365	-	-	0.14	-
QGTFHSQQALEYGTK(*)	15	tr|A0A494C0D1|A0A494C0D1_HUMAN:P53597|SUCA_HUMAN	SUCA	28.65	49.43	0.001	-9.96578	-	-	0.001	-
QIFLGGVDK(*)	9	P05141|ADT2_HUMAN	ADT2	25.93	57.45	0.6	-0.736966	-	-	0.6	-
QIFNGTFVK(*)L	10	P18124|RL7_HUMAN	RL7	21.93	58.95	3.37	1.75275	-	-	3.37	-
QNAR(*)LK(*)DAL	9	tr|E7EX90|E7EX90_HUMAN		17.76	47.28	0.3	-1.73697	-	0.3	-	-
QQDYFPK(*)AL	9	P46060|RAGP1_HUMAN	RAGP1	25.14	45.8	4.81	2.26604	-	-	-	4.81
QR(*)ALLANAL	9	tr|D6RAA6|D6RAA6_HUMAN		21.85	48.1	0.1	-3.32193	-	-	-	0.1
QR(*)DFNSELL	9	tr|A0A1W2PRB8|A0A1W2PRB8_HUMAN		19.19	45.68	0.05	-4.32193	-	-	-	0.05
QR(*)DPNSPLYSV	11	Q9UMR2|DD19B_HUMAN	DD19B	17.53	46.18	0.05	-4.32193	-	-	-	0.05
QR(*)LAEPSQL	9	P14923|PLAK_HUMAN	PLAK	20.47	47.47	0.37	-1.4344	-	-	-	0.37
QR(*)LINLVGESL	11	tr|X6REW1|X6REW1_HUMAN:tr|A0A0G2JJM1|A0A0G2JJM1_HUMAN:tr|A0A0G2JL47|A0A0G2JL47_HUMAN:tr|A0A024RCR6|A0A024RCR6_HUMAN:tr|A0A0G2JK23|A0A0G2JK23_HUMAN		24.56	66.39	2.68	1.42223	-	-	2.68	-
QR(*)QGAIVAV	9	P05023|AT1A1_HUMAN	AT1A1	17.98	47.09	2.09	1.0635	-	2.09	-	-
QTDLYLLR(*)L	9	tr|E7EQH1|E7EQH1_HUMAN		23.69	52.41	2.33	1.22033	-	-	-	2.33
QVIEELFK(*)A	9	Q96I59|SYNM_HUMAN	SYNM	18.47	51.02	0.001	-9.96578	-	-	-	0.001
QYMER(*)LQLL	9	Q13505|MTX1_HUMAN	MTX1	19.5	62.44	2.92	1.54597	-	-	2.92	-
QYVSAFSK(*)L	9	tr|A0A087WYB4|A0A087WYB4_HUMAN		20.24	52	0.58	-0.785875	0.58	-	-	-
R(*)ALTVPEL	8	tr|A0A0B4J269|A0A0B4J269_HUMAN:Q13509|TBB3_HUMAN:P68371|TBB4B_HUMAN	TBB3	18.96	57.23	0.06	-4.05889	0.06	-	-	-
R(*)AQAVVLVL	9	P35613|BASI_HUMAN	BASI	16.61	48.14	0.58	-0.785875	-	-	0.58	-
R(*)FLNDPGHLLW	11	tr|A0A0G2JKY0|A0A0G2JKY0_HUMAN		19.72	63.58	0.8	-0.321928	-	-	0.8	-
R(*)IGFGSF	7	P05556|ITB1_HUMAN	ITB1	24.73	51.58	0.001	-9.96578	-	0.001	-	-
R(*)LEPSESL	8	tr|H0Y465|H0Y465_HUMAN		15.88	51.09	0.001	-9.96578	-	-	-	0.001
R(*)LGAIVAVT	9	P20648|ATP4A_HUMAN	ATP4A	19.44	52.22	0.001	-9.96578	-	0.001	-	-
R(*)LGFGSF	7	P18084|ITB5_HUMAN	ITB5	24.73	51.58	0.001	-9.96578	-	0.001	-	-
R(*)LGPGSGPLGEPL	13	Q13608|PEX6_HUMAN	PEX6	15.66	50.04	0.001	-9.96578	-	0.001	-	-
R(*)LYDGLFK(*)VI	10	tr|F5GY55|F5GY55_HUMAN:Q16531|DDB1_HUMAN	DDB1	27.5	58.69	2.41	1.26903	-	-	2.41	-
R(*)LYPEGLAQL	10	tr|J3QL14|J3QL14_HUMAN:tr|R4GN72|R4GN72_HUMAN:P61421|VA0D1_HUMAN:tr|F5GYQ1|F5GYQ1_HUMAN	VA0D1	21.23	52.65	1.82	0.863938	-	-	1.82	-
R(*)VPELLHR(*)L	9	Q14997|PSME4_HUMAN	PSME4	18.71	58.74	1.31	0.389567	-	1.31	-	-
R(*)WFDK(*)SFTF	9	P50416|CPT1A_HUMAN	CPT1A	19.02	56.17	2.03	1.02148	-	2.03	-	-
R(*)YIDR(*)IHIF	9	Q6P2Q9|PRP8_HUMAN	PRP8	15.19	60.48	0.93	-0.104697	-	0.93	-	-
R(*)YIDR(*)IHIFF	10	Q6P2Q9|PRP8_HUMAN	PRP8	22.83	75.89	1.44	0.526069	-	-	1.44	-
SAK(*)GAALATLIHQV	14	Q9UBW8|CSN7A_HUMAN:tr|F5H4Z0|F5H4Z0_HUMAN:tr|F5H3M6|F5H3M6_HUMAN:tr|G3XAP1|G3XAP1_HUMAN:tr|F5GXT7|F5GXT7_HUMAN:tr|F5H4U8|F5H4U8_HUMAN:tr|F5H7C6|F5H7C6_HUMAN:tr|F5GYF7|F5GYF7_HUMAN:tr|F5H248|F5H248_HUMAN	CSN7A	22.1	53.13	0.001	-9.96578	-	0.001	-	-
SALPDIK(*)VLTL	11	O15355|PPM1G_HUMAN	PPM1G	15.55	70.63	1.52	0.604071	-	-	1.52	-
SAVTSVAK(*)V	9	tr|A0A087WZR1|A0A087WZR1_HUMAN:tr|G3V4U3|G3V4U3_HUMAN:tr|A0A5H1ZRT4|A0A5H1ZRT4_HUMAN:tr|A0A087WV79|A0A087WV79_HUMAN:tr|A0A087WUJ8|A0A087WUJ8_HUMAN:tr|A0A087X174|A0A087X174_HUMAN:P40305|IFI27_HUMAN	IFI27	26.33	51.38	0.001	-9.96578	-	-	-	0.001
SAYDGK(*)DYIA	10	tr|O19617|O19617_HUMAN		22.26	53.24	0.001	-9.96578	-	-	-	0.001
SENGLEFTSSGSANTETTK(*)	19	P21796|VDAC1_HUMAN	VDAC1	40.52	50.16	0.001	-9.96578	-	-	0.001	-
SFVLNLGK(*)	8	P09382|LEG1_HUMAN	LEG1	15.95	50.15	0.001	-9.96578	-	-	0.001	-
SGLLK(*)VWQV	9	Q13685|AAMP_HUMAN	AAMP	23.76	72.71	2.17	1.1177	-	2.17	-	-
SGNSVTLLVLDGDSYEK(*)	17	tr|A0A0C4DG67|A0A0C4DG67_HUMAN:Q5T2W1|NHRF3_HUMAN	NHRF3	34.73	56.13	1.17	0.226509	-	-	1.17	-
SGPPVSELITK(*)AVAA	15	P16403|H12_HUMAN:P10412|H14_HUMAN:P16402|H13_HUMAN	H12	35.19	49.99	0.001	-9.96578	-	-	-	0.001
SGVSLAALK(*)	9	P16403|H12_HUMAN:P10412|H14_HUMAN:P16402|H13_HUMAN	H12	20.89	50.83	0.001	-9.96578	-	-	-	0.001
SHGDVIR(*)PL	9	Q9UHL9|GT2D1_HUMAN	GT2D1	20.27	47.89	0.76	-0.395929	-	-	-	0.76
SIIGR(*)LLEV	9			18.01	79.91	3.61	1.852	-	3.61	-	-
SIIQR(*)LLEV	9	tr|A0A087WYY5|A0A087WYY5_HUMAN:tr|F8VR82|F8VR82_HUMAN:tr|F8VYE8|F8VYE8_HUMAN:P36873|PP1G_HUMAN	PP1G	26.14	61.5	2.99	1.58015	-	-	2.99	-
SIYGEK(*)FEDENFILK(*)	15	tr|F8WE65|F8WE65_HUMAN:tr|C9J5S7|C9J5S7_HUMAN:P62937|PPIA_HUMAN	PPIA	25.83	50.7	0.001	-9.96578	-	-	0.001	-
SLFGGSVK(*)L	9	Q8WUM4|PDC6I_HUMAN	PDC6I	16.98	63.36	1.38	0.464668	-	-	1.38	-
SLFPGK(*)LEVV	10	Q13045|FLII_HUMAN	FLII	20.89	69.19	2.46	1.29866	-	2.46	-	-
SLGGPAAAYATGK(*)	13	Q9ULL5|PRR12_HUMAN	PRR12	16.09	50.09	256	8	256	-	-	-
SLLYSIGNGSVFGK(*)	14	P40925|MDHC_HUMAN	MDHC	51.37	50.32	0.001	-9.96578	-	-	0.001	-
SLVVTR(*)LVI	9	O75173|ATS4_HUMAN	ATS4	18.8	52.05	0.01	-6.64386	-	-	-	0.01
SPDFTNENPLETR(*)	13	P05023|AT1A1_HUMAN	AT1A1	41.99	50.45	0.001	-9.96578	-	-	0.001	-
SPIENIQR(*)VA	10	tr|A0A2R8Y804|A0A2R8Y804_HUMAN:tr|A0A2R8Y543|A0A2R8Y543_HUMAN:tr|A0A2R8Y5C3|A0A2R8Y5C3_HUMAN:tr|A0A2R8Y750|A0A2R8Y750_HUMAN:tr|A0A2R8Y5Z1|A0A2R8Y5Z1_HUMAN:tr|B4DGU4|B4DGU4_HUMAN:tr|A0A2R8YCH5|A0A2R8YCH5_HUMAN:tr|A0A2R8Y7Z0|A0A2R8Y7Z0_HUMAN:P35222|CTNB1_HUMAN:tr|A0A2R8Y5A3|A0A2R8Y5A3_HUMAN	CTNB1	23.42	51.91	0.001	-9.96578	-	-	-	0.001
SPNSILK(*)AA	9	P33981|TTK_HUMAN	TTK	33.3	47.08	0.43	-1.21759	-	-	-	0.43
SQFTITPGSEQIR(*)	13	Q99798|ACON_HUMAN:tr|A2A274|A2A274_HUMAN	ACON	29.38	50.57	0.001	-9.96578	-	-	0.001	-
SQINK(*)FLYL	9	tr|H7C3T2|H7C3T2_HUMAN		22.19	51.16	11.89	3.57168	-	-	11.89	-
SR(*)DDILQSL	9	Q14997|PSME4_HUMAN	PSME4	15.77	51.86	256	8	-	256	-	-
SR(*)DPIIFSV	9	Q14692|BMS1_HUMAN	BMS1	19.26	55.37	0.12	-3.05889	-	-	-	0.12
SSVENIQR(*)V	9	P14923|PLAK_HUMAN	PLAK	18.34	49.76	0.001	-9.96578	-	-	-	0.001
STAGDTHLGGEDFDNR(*)	16	P11142|HSP7C_HUMAN	HSP7C	25.65	49.59	0.001	-9.96578	0.001	-	-	-
STNGDTFLGGEDFDQALLR(*)	19	P38646|GRP75_HUMAN	GRP75	43.45	50.8	0.001	-9.96578	-	-	0.001	-
SVAADFIQQGIR(*)	12	tr|D6R9P2|D6R9P2_HUMAN:Q9BUT1|BDH2_HUMAN	BDH2	32.36	53.51	1.9	0.925999	-	-	1.9	-
SVFLFPPK(*)	8	P01857|IGHG1_HUMAN:tr|A0A0A0MS08|A0A0A0MS08_HUMAN:P01859|IGHG2_HUMAN:tr|A0A286YEY4|A0A286YEY4_HUMAN	IGHG1	21.44	50.09	0.09	-3.47393	0.09	-	-	-
SVFPLAPSSK(*)	10	P01857|IGHG1_HUMAN:tr|A0A0A0MS08|A0A0A0MS08_HUMAN	IGHG1	21.01	49.85	0.37	-1.4344	-	-	-	0.37
SVIQNLR(*)TV	9	Q99460|PSMD1_HUMAN	PSMD1	17.55	47.46	0.06	-4.05889	-	-	-	0.06
SVLDQK(*)ILL	9	O60287|NPA1P_HUMAN	NPA1P	23.57	48.97	1.01	0.0143553	-	-	1.01	-
SVLGK(*)VNEI	9	tr|H0YI98|H0YI98_HUMAN		20.61	68.21	1.89	0.918386	-	-	1.89	-
SVLK(*)DVSK(*)V	9	Q7LBC6|KDM3B_HUMAN	KDM3B	16.22	55.92	11	3.45943	-	11	-	-
SVTEQGAELSNEER(*)	14	tr|E5RGE1|E5RGE1_HUMAN:tr|E5RIR4|E5RIR4_HUMAN:tr|E9PD24|E9PD24_HUMAN:tr|E7EVZ2|E7EVZ2_HUMAN:tr|E7ESK7|E7ESK7_HUMAN:P63104|1433Z_HUMAN:tr|E7EX29|E7EX29_HUMAN	1433Z	32.05	49.87	0.001	-9.96578	-	-	0.001	-
SVTSEGIK(*)AV	10	tr|F5H1R2|F5H1R2_HUMAN		16.16	50.35	0.001	-9.96578	-	-	-	0.001
SYLNSVQR(*)L	9	O15504|NUP42_HUMAN	NUP42	20.48	48.71	1.23	0.298658	-	-	1.23	-
TADLHK(*)MYP	9	Q9UHV7|MED13_HUMAN	MED13	15.79	46.76	0.38	-1.39593	0.38	-	-	-
TAVVK(*)LATL	9	Q8TDY8|IGDC4_HUMAN	IGDC4	16.04	62.5	2.86	1.51602	-	2.86	-	-
TDLAK(*)IL	7	P08727|K1C19_HUMAN:tr|K7EMS3|K7EMS3_HUMAN	K1C19	18.85	46.87	0.12	-3.05889	0.12	-	-	-
TESNR(*)YSL	8	tr|E9PR16|E9PR16_HUMAN:tr|G3V198|G3V198_HUMAN		16.09	46.78	2.84	1.50589	-	-	-	2.84
TGAIVDVPVGEELLGR(*)	16	P25705|ATPA_HUMAN	ATPA	42.77	52.46	0.001	-9.96578	-	-	0.001	-
TGGNK(*)GIGLAI	11	tr|E9PQ63|E9PQ63_HUMAN		17.7	63.97	0.1	-3.32193	0.1	-	-	-
TGPNLHGLFGR(*)	11	tr|C9JFR7|C9JFR7_HUMAN:P99999|CYC_HUMAN	CYC	35.97	59.22	0.18	-2.47393	0.18	-	-	-
THVER(*)VLSL	9	Q9H3S7|PTN23_HUMAN	PTN23	16.01	47.13	0.32	-1.64386	-	0.32	-	-
THYGK(*)VYLL	9	tr|H7BXH3|H7BXH3_HUMAN		19.85	56.43	0.46	-1.12029	-	0.46	-	-
TIAEGFVK(*)A	9	Q96A54|PAQR1_HUMAN	PAQR1	18.05	45.8	25.85	4.69209	-	-	-	25.85
TIGGGDDSFNTFFSETGAGK(*)	20	Q9BQE3|TBA1C_HUMAN:P68363|TBA1B_HUMAN:tr|F5H5D3|F5H5D3_HUMAN:Q71U36|TBA1A_HUMAN:tr|F8VVB9|F8VVB9_HUMAN:tr|F8VQQ4|F8VQQ4_HUMAN	TBA1C	73.33	56.49	0.23	-2.12029	-	-	0.23	-
TILR(*)LLQQV	9	Q14152|EIF3A_HUMAN	EIF3A	29.44	59.48	1.63	0.704872	-	-	1.63	-
TINEVENQILTR(*)	12	O43707|ACTN4_HUMAN	ACTN4	43.89	55.99	0.23	-2.12029	-	-	0.23	-
TIPIDGDFFSYTR(*)	13	P05091|ALDH2_HUMAN	ALDH2	40.68	51.36	0.001	-9.96578	-	-	0.001	-
TLADAEGDVFR(*)	11	Q02252|MMSA_HUMAN	MMSA	35.91	50.16	0.001	-9.96578	-	-	0.001	-
TLIDLPGITK(*)V	11	tr|E5RHK8|E5RHK8_HUMAN:P50570|DYN2_HUMAN:tr|E5RIK2|E5RIK2_HUMAN:Q9UQ16|DYN3_HUMAN	DYN2	23.84	62.54	0.73	-0.454032	-	-	0.73	-
TLLNVIK(*)SV	9	Q14571|ITPR2_HUMAN	ITPR2	23.5	50.21	256	8	-	256	-	-
TLSDLR(*)VYL	9	Q9BYN0|SRXN1_HUMAN	SRXN1	20.94	53.14	1.36	0.443607	-	-	1.36	-
TPTLVEVSR(*)	9	tr|A0A0C4DGB6|A0A0C4DGB6_HUMAN:P02768|ALBU_HUMAN:tr|H0YA55|H0YA55_HUMAN:tr|D6RHD5|D6RHD5_HUMAN:tr|B7WNR0|B7WNR0_HUMAN	ALBU	32.27	52.29	0.001	-9.96578	-	-	-	0.001
TPYK(*)QEINA	9	Q06278|AOXA_HUMAN	AOXA	22.38	49.32	0.001	-9.96578	-	-	-	0.001
TPYTDVNIVTIR(*)	12	tr|H0YKD0|H0YKD0_HUMAN:tr|H0YLI6|H0YLI6_HUMAN:tr|H0YMU3|H0YMU3_HUMAN:tr|H0YL72|H0YL72_HUMAN:P50213|IDH3A_HUMAN	IDH3A	44	47.26	0.39	-1.35845	-	-	0.39	-
TQEDVR(*)LIGL	10	O75643|U520_HUMAN	U520	33.89	45.74	1.25	0.321928	-	-	-	1.25
TQEFILNSPTVTSIK(*)	15	Q15067|ACOX1_HUMAN	ACOX1	43.72	68.4	0.38	-1.39593	-	-	0.38	-
TQILSVPK(*)V	9	P42166|LAP2A_HUMAN	LAP2A	21.15	45.68	0.49	-1.02915	-	-	0.49	-
TSFFQALGITTK(*)	12	tr|F8VW21|F8VW21_HUMAN:tr|F8VU65|F8VU65_HUMAN:tr|F8VWS0|F8VWS0_HUMAN:Q8NHW5|RLA0L_HUMAN:P05388|RLA0_HUMAN:tr|F8VPE8|F8VPE8_HUMAN:tr|G3V210|G3V210_HUMAN	RLA0L	40.45	50.43	0.001	-9.96578	-	-	0.001	-
TSIAIDTIINQK(*)	12	P25705|ATPA_HUMAN	ATPA	43.6	55.85	0.14	-2.8365	-	-	0.14	-
TTPSYVAFTDTER(*)	13	P11142|HSP7C_HUMAN	HSP7C	34.85	49.45	0.001	-9.96578	-	-	0.001	-
TVAAPSVFIFPPSDEQLK(*)	18	P01834|IGKC_HUMAN:tr|A0A5H1ZRQ3|A0A5H1ZRQ3_HUMAN	IGKC	23.43	49.29	0.001	-9.96578	-	-	-	0.001
TVHDK(*)FLAL	9	tr|H7BXH3|H7BXH3_HUMAN		17.51	49.37	0.41	-1.2863	-	-	-	0.41
TVLADIAQSR(*)	10	Q6JQN1|ACD10_HUMAN	ACD10	15.74	45.33	0.1	-3.32193	-	0.1	-	-
TVLDK(*)TLSV	9	Q86XI2|CNDG2_HUMAN:tr|H0Y6U5|H0Y6U5_HUMAN	CNDG2	30.73	45.51	0.27	-1.88897	-	-	-	0.27
TVLGSLQK(*)V	9	tr|E9PIR9|E9PIR9_HUMAN:Q8N1P7|CRBG2_HUMAN:tr|E7ET48|E7ET48_HUMAN	CRBG2	15.05	53.81	3.14	1.65076	-	3.14	-	-
TVSSAK(*)AGTSI	11	Q7Z5P9|MUC19_HUMAN	MUC19	17.62	46.96	34.24	5.09761	34.24	-	-	-
TVVK(*)AISGV	9	P41091|IF2G_HUMAN	IF2G	24.29	47.6	1.89	0.918386	-	-	-	1.89
TYAEK(*)LHR(*)L	9	tr|E9PHM6|E9PHM6_HUMAN:tr|F6QMI7|F6QMI7_HUMAN:tr|F8W9J4|F8W9J4_HUMAN:Q03001|DYST_HUMAN:tr|A0A494C1D7|A0A494C1D7_HUMAN:tr|Q6P0N6|Q6P0N6_HUMAN:tr|E7ETB9|E7ETB9_HUMAN	DYST	21.9	51.64	0.001	-9.96578	-	-	-	0.001
TYITSVSR(*)L	9	Q9Y236|OSGI2_HUMAN	OSGI2	17.91	46.4	0.57	-0.810966	-	0.57	-	-
TYPENWR(*)AF	9	P26641|EF1G_HUMAN	EF1G	17.1	56.43	1.88	0.910733	-	1.88	-	-
TYQR(*)WQFTL	9	Q6P2Q9|PRP8_HUMAN	PRP8	23.35	72.78	1.65	0.722466	-	1.65	-	-
TYTDR(*)VFFL	9	O15031|PLXB2_HUMAN	PLXB2	26.59	50.37	0.55	-0.862496	-	-	0.55	-
TYTDVTPR(*)QF	10	Q9NQZ5|STAR7_HUMAN	STAR7	16.91	50.63	0.001	-9.96578	-	-	-	0.001
TYVENLR(*)LL	9	tr|G3V5X4|G3V5X4_HUMAN:tr|A0A0A0MRE3|A0A0A0MRE3_HUMAN:Q8WXH0|SYNE2_HUMAN	SYNE2	27.2	46.2	1.52	0.604071	-	-	1.52	-
VAFITGGGTGLGK(*)	13	Q16698|DECR_HUMAN	DECR	28.22	51.05	0.001	-9.96578	-	-	0.001	-
VALDK(*)VIEI	9	Q9UBT7|CTNL1_HUMAN	CTNL1	29.56	51.82	0.001	-9.96578	-	-	-	0.001
VALTGLTVAEYFR(*)	13	P06576|ATPB_HUMAN	ATPB	41.34	54.47	0.09	-3.47393	-	-	0.09	-
VAPEEHPILLTEAPLNPK(*)	18	Q6S8J3|POTEE_HUMAN	POTEE	28.45	49.85	0.001	-9.96578	-	-	0.001	-
VDFPQDQLTALTGR(*)	14	P40926|MDHM_HUMAN	MDHM	44.54	49.26	0.001	-9.96578	-	-	0.001	-
VDK(*)GVVPLAGTNGETTTQGLDGLSER(*)	26	tr|H3BQN4|H3BQN4_HUMAN:P04075|ALDOA_HUMAN:tr|J3KPS3|J3KPS3_HUMAN	ALDOA	56.38	50.81	0.001	-9.96578	-	-	0.001	-
VDLLDSK(*)VI	9	Q96QB1|RHG07_HUMAN	RHG07	16.1	64.28	1.38	0.464668	-	-	1.38	-
VDPVNFK(*)	7	P69905|HBA_HUMAN	HBA	30.07	53.93	0.001	-9.96578	-	-	0.001	-
VDVSHEDPEVK(*)	11	P01857|IGHG1_HUMAN:tr|A0A0A0MS08|A0A0A0MS08_HUMAN	IGHG1	20.36	50.08	0.001	-9.96578	-	-	-	0.001
VEGGTPLFTLR(*)	11	P36957|ODO2_HUMAN	ODO2	23.72	49.36	0.001	-9.96578	-	-	0.001	-
VEIIANDQGNR(*)	11	P11142|HSP7C_HUMAN:P11021|BIP_HUMAN	HSP7C	28.45	50.43	0.001	-9.96578	-	-	0.001	-
VEILANDQGNR(*)	11			28.45	50.43	0.001	-9.96578	-	-	0.001	-
VESLQEEIAFLK(*)	12	tr|B0YJC4|B0YJC4_HUMAN:P08670|VIME_HUMAN:tr|B0YJC5|B0YJC5_HUMAN	VIME	33.8	45.79	0.001	-9.96578	-	-	0.001	-
VEVTEFEDIK(*)	10	tr|A0A0C4DFV9|A0A0C4DFV9_HUMAN:Q01105|SET_HUMAN	SET	31.09	53.73	0.23	-2.12029	0.23	-	-	-
VFIGNLNTLVVK(*)	12	tr|G3V576|G3V576_HUMAN:tr|G3V4W0|G3V4W0_HUMAN:tr|B4DY08|B4DY08_HUMAN:tr|B2R5W2|B2R5W2_HUMAN:tr|G3V4C1|G3V4C1_HUMAN:tr|G3V2Q1|G3V2Q1_HUMAN:P07910|HNRPC_HUMAN:tr|A0A0G2JPF8|A0A0G2JPF8_HUMAN:tr|A0A0G2JNQ3|A0A0G2JNQ3_HUMAN:B2RXH8|HNRC2_HUMAN:P0DMR1|HNRC4_HUMAN:B7ZW38|HNRC3_HUMAN:O60812|HNRC1_HUMAN:tr|G3V5X6|G3V5X6_HUMAN:tr|G3V3K6|G3V3K6_HUMAN:tr|G3V251|G3V251_HUMAN:tr|B4DSU6|B4DSU6_HUMAN:tr|G3V555|G3…	HNRPC	41.04	50.48	0.001	-9.96578	-	-	0.001	-
VFLFPPK(*)	7	P01857|IGHG1_HUMAN:tr|A0A0A0MS08|A0A0A0MS08_HUMAN:P01859|IGHG2_HUMAN:tr|A0A286YEY4|A0A286YEY4_HUMAN	IGHG1	19.07	45.68	1.52	0.604071	-	-	-	1.52
VFLLGEEVAQYDGAYK(*)	16	P11177|ODPB_HUMAN:tr|F8WF02|F8WF02_HUMAN:tr|C9J634|C9J634_HUMAN	ODPB	53.35	50.3	0.001	-9.96578	-	-	0.001	-
VFTSR(*)SAAF	9	P08729|K2C7_HUMAN	K2C7	29.41	52.69	0.001	-9.96578	-	-	-	0.001
VGAPK(*)IPSV	9	Q13608|PEX6_HUMAN	PEX6	19.42	51.67	0.001	-9.96578	-	-	-	0.001
VGEALVSHPEVPLISFTGSQPTAER(*)	25	Q9H2A2|AL8A1_HUMAN	AL8A1	37.62	51.03	0.001	-9.96578	-	-	0.001	-
VGEVIVTK(*)	8	P10809|CH60_HUMAN	CH60	15.31	49.14	0.001	-9.96578	-	-	0.001	-
VGHSELVGEIIR(*)	12	tr|C9JA17|C9JA17_HUMAN		16.4	46.72	0.43	-1.21759	-	-	0.43	-
VGINYQPPTVVPGGDLAK(*)	18	Q9BQE3|TBA1C_HUMAN:P68363|TBA1B_HUMAN:tr|F5H5D3|F5H5D3_HUMAN:Q71U36|TBA1A_HUMAN	TBA1C	19.01	50.23	0.001	-9.96578	-	-	0.001	-
VGLQVVAVK(*)	9	P10809|CH60_HUMAN	CH60	37.27	50.92	0.001	-9.96578	-	-	0.001	-
VGVFK(*)NGR(*)VEIIANDQGNR(*)ITPSY	24	P11021|BIP_HUMAN	BIP	23.9	53.29	0.001	-9.96578	-	0.001	-	-
VHLVGIDIFTGK(*)	12	tr|C9J4W5|C9J4W5_HUMAN:tr|I3L397|I3L397_HUMAN:Q9GZV4|IF5A2_HUMAN:Q6IS14|IF5AL_HUMAN:P63241|IF5A1_HUMAN:tr|I3L504|I3L504_HUMAN:tr|F8WCJ1|F8WCJ1_HUMAN:tr|C9J7B5|C9J7B5_HUMAN	IF5A2	43.6	49.86	0.001	-9.96578	-	-	0.001	-
VLDDK(*)LYVV	9	Q96PQ7|KLHL5_HUMAN	KLHL5	25.28	48.39	0.1	-3.32193	-	-	-	0.1
VLDSGAPIK(*)IPVGPETLGR(*)	19	P06576|ATPB_HUMAN	ATPB	53.79	50.24	0.001	-9.96578	0.001	-	-	-
VLQR(*)LYVV	8	tr|A0A1B0GUL3|A0A1B0GUL3_HUMAN		17.9	45.61	1.04	0.0565835	-	-	-	1.04
VNLLSFTGSTQVGK(*)	14	tr|A0A1B0GUA1|A0A1B0GUA1_HUMAN:P49419|AL7A1_HUMAN	AL7A1	31.9	49.82	0.001	-9.96578	-	-	0.001	-
VNNSSLIGLGYTQTLK(*)PGIK(*)	20	P21796|VDAC1_HUMAN	VDAC1	67.11	53.03	0.001	-9.96578	-	-	0.001	-
VPLAIVNK(*)A	9	Q14204|DYHC1_HUMAN	DYHC1	16.11	61.89	0.29	-1.78588	0.29	-	-	-
VQDEFLEK(*)L	9	Q9UIG0|BAZ1B_HUMAN	BAZ1B	23.91	61.01	0.73	-0.454032	-	-	0.73	-
VQDELIHR(*)L	9	Q12929|EPS8_HUMAN	EPS8	18.48	50.17	256	8	-	256	-	-
VQIAVANAQELLQR(*)	14	Q9Y5L4|TIM13_HUMAN	TIM13	37.36	49.49	0.001	-9.96578	-	-	0.001	-
VQIEEVR(*)QV	9	tr|B4DY09|B4DY09_HUMAN:Q12905|ILF2_HUMAN:tr|X6R6Z1|X6R6Z1_HUMAN	ILF2	17.21	49.32	0.56	-0.836501	-	-	-	0.56
VQQTVQDLFGR(*)	11	P38646|GRP75_HUMAN	GRP75	36.05	50.89	0.001	-9.96578	-	-	0.001	-
VQTVLGLVEPSK(*)LGR(*)	15	Q96BW5|PTER_HUMAN	PTER	22.45	50.87	0.001	-9.96578	-	-	0.001	-
VR(*)PPVQVY	8	tr|H7C086|H7C086_HUMAN		17.05	53.86	0.77	-0.37707	-	-	0.77	-
VSFELFADK(*)VPK(*)	12	tr|F8WE65|F8WE65_HUMAN:tr|C9J5S7|C9J5S7_HUMAN:P62937|PPIA_HUMAN	PPIA	50.24	52.56	0.001	-9.96578	-	-	0.001	-
VSHLLGINVTDFTR(*)	14	P35579|MYH9_HUMAN	MYH9	53.26	50.61	0.001	-9.96578	-	-	0.001	-
VSHVSTGGGASLELLEGK(*)	18	P00558|PGK1_HUMAN	PGK1	57.7	51.92	0.001	-9.96578	-	-	0.001	-
VSLLQNLNK(*)ANYNL	14	P55290|CAD13_HUMAN	CAD13	57.92	52.62	0.001	-9.96578	-	0.001	-	-
VTQSNFAVGYK(*)	11	P21796|VDAC1_HUMAN	VDAC1	51.6	50.08	0.001	-9.96578	-	-	0.001	-
VTTDIQVK(*)V	9	O00267|SPT5H_HUMAN	SPT5H	35.68	53.47	1.12	0.163499	-	1.12	-	-
VVAR(*)CLSL	8	Q9BTE3|MCMBP_HUMAN	MCMBP	15.02	54.51	0.2	-2.32193	-	0.2	-	-
VVDALGNAIDGK(*)GPIGSK(*)	18	P25705|ATPA_HUMAN	ATPA	58.55	51.41	0.001	-9.96578	-	-	0.001	-
VVDLLAPYAK(*)	10	P06576|ATPB_HUMAN	ATPB	30.17	47.65	1.4	0.485427	-	-	1.4	-
VVDVSHEDPEVK(*)	12	P01857|IGHG1_HUMAN:tr|A0A0A0MS08|A0A0A0MS08_HUMAN	IGHG1	21.71	51.09	0.001	-9.96578	-	-	-	0.001
VVITEK(*)GISDL	11	tr|B4DUR8|B4DUR8_HUMAN:P49368|TCPG_HUMAN	TCPG	27.84	59.17	0.6	-0.736966	0.6	-	-	-
VVLDDK(*)DYFLFR(*)	12	tr|B8ZZ54|B8ZZ54_HUMAN:P61604|CH10_HUMAN	CH10	52.81	50.47	0.001	-9.96578	-	-	0.001	-
VVLEEIPK(*)L	9	O00186|STXB3_HUMAN	STXB3	22.29	51.33	0.001	-9.96578	-	-	-	0.001
VYANGIR(*)NI	9	tr|A0A0B4J206|A0A0B4J206_HUMAN:O60337|MARH6_HUMAN	MARH6	15.63	61.67	1.01	0.0143553	1.01	-	-	-
VYGFQWR(*)HF	9	P04818|TYSY_HUMAN	TYSY	31.75	68.97	2.25	1.16993	-	-	2.25	-
VYLPGSR(*)QTL	10	tr|H0YDN1|H0YDN1_HUMAN:Q15149|PLEC_HUMAN	PLEC	18.46	57.29	0.63	-0.666576	-	0.63	-	-
VYMELSQK(*)L	9	Q96NE9|FRMD6_HUMAN	FRMD6	26.67	50.57	3.9	1.96347	-	3.9	-	-
VYQHLFTR(*)I	9	tr|A0A3B3ISJ0|A0A3B3ISJ0_HUMAN		15.12	45.37	1.9	0.925999	-	-	1.9	-
VYSEAAR(*)VLQF	11	tr|H0YLL3|H0YLL3_HUMAN:tr|H0YLL8|H0YLL8_HUMAN:tr|B7ZAX5|B7ZAX5_HUMAN:Q01415|GALK2_HUMAN	GALK2	44.06	55.8	0.93	-0.104697	-	-	0.93	-
VYTPVASR(*)QSL	11	tr|F8WE49|F8WE49_HUMAN		15.15	58.74	0.55	-0.862496	-	0.55	-	-
VYTSK(*)SDVW	9	tr|M0R0W6|M0R0W6_HUMAN:P30530|UFO_HUMAN	UFO	17.68	48.01	1.73	0.790772	-	-	1.73	-
YADVGGK(*)QF	9	P51571|SSRD_HUMAN	SSRD	22.16	56.4	0.38	-1.39593	-	-	-	0.38
YANSSLIK(*)SI	10	Q9Y2L6|FRM4B_HUMAN	FRM4B	17.63	45.65	1.09	0.124328	-	1.09	-	-
YCDLHVIK(*)	8	tr|A0A1W2PNI2|A0A1W2PNI2_HUMAN		21.92	52.87	0.001	-9.96578	-	-	-	0.001
YFPTQALNFAFK(*)	12	P05141|ADT2_HUMAN	ADT2	29.98	53.86	0.001	-9.96578	-	-	0.001	-
YGLDK(*)IEFL	9	P52294|IMA5_HUMAN:O15131|IMA6_HUMAN:O60684|IMA7_HUMAN	IMA5	23.12	55.21	0.52	-0.943416	-	0.52	-	-
YHTEIVFAR(*)	9	P05023|AT1A1_HUMAN	AT1A1	32.08	51.03	0.001	-9.96578	-	-	0.001	-
YIDPSGFVK(*)A	10	Q86UV5|UBP48_HUMAN	UBP48	23.52	51.54	1.94	0.956057	1.94	-	-	-
YNLGLDLR(*)	8	P00367|DHE3_HUMAN:P49448|DHE4_HUMAN	DHE3	26.31	50.64	0.53	-0.915936	-	-	0.53	-
YR(*)VFTTQEL	9	tr|G3V438|G3V438_HUMAN:O95433|AHSA1_HUMAN	AHSA1	19.66	50.36	3.09	1.62761	-	-	3.09	-
YSVVLLLR(*)L	9	tr|A0A0C4DGB6|A0A0C4DGB6_HUMAN:P02768|ALBU_HUMAN:tr|H0YA55|H0YA55_HUMAN:tr|D6RHD5|D6RHD5_HUMAN:tr|B7WNR0|B7WNR0_HUMAN	ALBU	15.3	51.69	256	8	-	256	-	-
YVASYLLAALGGNSSPSAK(*)	19	P05387|RLA2_HUMAN	RLA2	57.99	49.66	0.001	-9.96578	-	-	0.001	-
YVR(*)PGGGFVPNFQLFEK(*)	17	tr|A0A087X1J7|A0A087X1J7_HUMAN:P22352|GPX3_HUMAN:tr|H0YBE4|H0YBE4_HUMAN	GPX3	37.53	51.15	0.001	-9.96578	-	-	0.001	-
YYLNDLER(*)I	9	P19086|GNAZ_HUMAN	GNAZ	15.68	64.45	0.71	-0.494109	0.71	-	-	-
YYVTIIDAPGHR(*)	12	P68104|EF1A1_HUMAN:Q5VTE0|EF1A3_HUMAN	EF1A1	31.3	50.74	0.001	-9.96578	-	-	0.001	-

## Sheet: HLA peptidome_H1975-OsiR & H197
Peptide	Peptide AA Length	-10lgP	Quality Score	Accession	Lead gene name	Mean Ratio H/L	Log2 Mean Ratio H/L	Ratio H/L_Rep1	Ratio H/L_Rep2	Ratio H/L_Rep3	Ratio H/L_Rep4
AAVPR(*)AAFL	9	27.98	58.07	P30040|ERP29_HUMAN	ERP29	0.42	-1.25154	0.52	0.62	0.32	0.11
AEAIR(*)ILAA	9	27.43	72.51	tr|F2Z2I8|F2Z2I8_HUMAN:tr|A0A087WYB4|A0A087WYB4_HUMAN:Q9UJZ1|STML2_HUMAN	STML2	1.14	0.189034	1.11	1.25	1.17	0.02
AEAPPPK(*)IP	9	24.61	62.37	P45983|MK08_HUMAN	MK08	0.51	-0.971431	0.42	0.62	0.61	0.12
AEDVLSGK(*)VSA	11	45.41	64.29	tr|H0YDT6|H0YDT6_HUMAN:O00303|EIF3F_HUMAN	EIF3F	0.78	-0.358454	0.65	2.05	0.9	0.001
AEEAAR(*)LSVAA	11	38.25	59.21	Q15149|PLEC_HUMAN	PLEC	0.36	-1.47393	0.34	0.37	0.53	0.001
AEEDIYDTSR(*)QA	12	36.51	63.46	O75691|UTP20_HUMAN	UTP20	0.97	-0.0439433	0.97	0.97	0.96	0.001
AEEEAATR(*)IPA	11	40.46	59.35	Q13409|DC1I2_HUMAN	DC1I2	0.56	-0.836501	1.37	0.42	0.43	0.7
AEEFK(*)VPAA	9	34.86	64.96	tr|H0Y614|H0Y614_HUMAN:P61960|UFM1_HUMAN	UFM1	0.13	-2.94342	0.001	0.26	0.27	0.001
AEIDNIK(*)NQR(*)A	11	31.52	62.21	P08729|K2C7_HUMAN	K2C7	0.58	-0.785875	0.58	0.58	0.58	0.001
AEILNGK(*)EISA	11	39.79	77.41	tr|V9GYY3|V9GYY3_HUMAN:P11586|C1TC_HUMAN:tr|A0A384N5Y3|A0A384N5Y3_HUMAN:tr|F5H2F4|F5H2F4_HUMAN	C1TC	1	0	1	0.99	1.01	0.001
AELATR(*)AIP	9	23.12	64.25	tr|A0A2R8Y804|A0A2R8Y804_HUMAN:tr|A0A2R8Y543|A0A2R8Y543_HUMAN:tr|A0A2R8Y5C3|A0A2R8Y5C3_HUMAN:tr|A0A2R8Y750|A0A2R8Y750_HUMAN:tr|A0A2R8Y5Z1|A0A2R8Y5Z1_HUMAN:tr|B4DGU4|B4DGU4_HUMAN:tr|A0A2R8YCH5|A0A2R8YCH5_HUMAN:tr|A0A2R8Y7Z0|A0A2R8Y7Z0_HUMAN:P35222|CTNB1_HUMAN:tr|A0A2R8Y5A3|A0A2R8Y5A3_HUMAN	CTNB1	0.64	-0.643856	0.59	0.76	0.69	0.19
AELATR(*)ALP	9	23.12	64.25			0.64	-0.643856	0.59	0.76	0.69	0.19
AELQSR(*)LAA	9	22.95	56.1	Q8IUR0|TPPC5_HUMAN	TPPC5	0.33	-1.59946	0.67	1.01	0.001	0.001
AENPK(*)LISA	9	32.38	64.57	tr|H7C109|H7C109_HUMAN:Q6P158|DHX57_HUMAN	DHX57	0.96	-0.0588937	1.07	0.91	1.01	0.001
AEQAER(*)YDDM	10	40.12	72.77	P63104|1433Z_HUMAN:Q04917|1433F_HUMAN:tr|A2IDB1|A2IDB1_HUMAN:tr|F8WEB6|F8WEB6_HUMAN:tr|E5RGE1|E5RGE1_HUMAN:tr|Q4VY20|Q4VY20_HUMAN:tr|E5RIR4|E5RIR4_HUMAN:tr|E9PD24|E9PD24_HUMAN:tr|E7EVZ2|E7EVZ2_HUMAN:tr|Q4VY19|Q4VY19_HUMAN:tr|E7ESK7|E7ESK7_HUMAN:tr|A0A0J9YWE8|A0A0J9YWE8_HUMAN:tr|E9PG15|E9PG15_HUMAN:P27348|1433T_HUMAN:P31946|1433B_HUMAN:tr|E7EX29|E7EX29_HUMAN:P61981|1433G_HUMAN	1433Z	0.4	-1.32193	0.4	0.41	0.41	0.001
AEQAER(*)YDEM	10	34.36	64.37	tr|B4DJF2|B4DJF2_HUMAN:tr|I3L3T1|I3L3T1_HUMAN:P62258|1433E_HUMAN	1433E	0.45	-1.152	0.53	0.42	0.48	0.001
AEQDPDELNK(*)A	11	41.82	80.26	P21754|ZP3_HUMAN:tr|E9PFI9|E9PFI9_HUMAN:tr|H0Y3M4|H0Y3M4_HUMAN:tr|A0A0J9YXK4|A0A0J9YXK4_HUMAN:tr|H7C4D5|H7C4D5_HUMAN:Q6PJE2|POZP3_HUMAN:tr|A0A0J9YWR1|A0A0J9YWR1_HUMAN:tr|C9J370|C9J370_HUMAN	ZP3	0.68	-0.556393	0.67	0.69	0.71	0.001
AEQFK(*)LIQA	9	33.34	67.62	Q5F1R6|DJC21_HUMAN	DJC21	0.89	-0.168123	1	0.78	1.01	0.001
AEQFR(*)LEQI	9	25.14	64.4	tr|B3KT28|B3KT28_HUMAN:tr|B1ANM7|B1ANM7_HUMAN:Q9UNN5|FAF1_HUMAN	FAF1	0.59	-0.761213	0.67	0.5	1.26	0.001
AEQLR(*)GFNA	9	27.46	53.31	Q13751|LAMB3_HUMAN	LAMB3	0.74	-0.434403	0.33	1.27	1.09	0.39
AEQQALR(*)LEV	10	33.29	59.41	Q86X55|CARM1_HUMAN:tr|K7EK20|K7EK20_HUMAN:tr|K7EPK1|K7EPK1_HUMAN:tr|K7EQA8|K7EQA8_HUMAN:tr|K7EIQ8|K7EIQ8_HUMAN	CARM1	0.51	-0.971431	0.47	0.41	0.54	7.04
AEQTPSR(*)PPNLP	12	36.61	58.23	tr|A0A087WZX0|A0A087WZX0_HUMAN:Q86UU0|BCL9L_HUMAN	BCL9L	0.27	-1.88897	0.3	0.28	0.27	0.001
ASEIQIK(*)QQSTSY	13	41.18	56.87	Q15643|TRIPB_HUMAN		0.84	-0.251539	0.95	0.73	1.51	0.001
ASEITSK(*)GASLY	12	48.52	66.87	tr|I3L3S9|I3L3S9_HUMAN:Q96AJ1|CLUA1_HUMAN:tr|J3KNW5|J3KNW5_HUMAN:tr|I3L1J4|I3L1J4_HUMAN	CLUA1	0.7	-0.514573	0.66	0.74	0.82	0.001
ASELK(*)ALGY	9	39.32	60.62	Q12996|CSTF3_HUMAN:tr|E9PLP8|E9PLP8_HUMAN	CSTF3	1.65	0.722466	1.09	2.21	2.91	0.001
ATDLTR(*)EVY	9	38.09	69	Q8IWV8|UBR2_HUMAN	UBR2	0.36	-1.47393	0.43	0.36	0.37	0.01
ATDMPVK(*)NQY	10	39.08	53.98	Q96CN4|EVI5L_HUMAN	EVI5L	2.13	1.09085	2.52	0.42	1.75	3.57
ATDR(*)WYDEY	9	38.74	69.15	P50542|PEX5_HUMAN:tr|B4E0T2|B4E0T2_HUMAN:tr|F5GZ41|F5GZ41_HUMAN:tr|F5H0L9|F5H0L9_HUMAN:tr|F5GYB4|F5GYB4_HUMAN:tr|F5H3X7|F5H3X7_HUMAN:tr|F5H5C0|F5H5C0_HUMAN:tr|J3KPV0|J3KPV0_HUMAN	PEX5	0.99	-0.0144996	1.73	0.92	1.07	0.001
ATDYHVR(*)VY	9	36.66	64.44	Q53EP0|FND3B_HUMAN	FND3B	0.81	-0.304006	0.83	0.91	0.79	0.001
ATEDPWK(*)TNY	10	42.82	71.43	tr|H7BZT7|H7BZT7_HUMAN:tr|X6RA14|X6RA14_HUMAN:P10768|ESTD_HUMAN	ESTD	0.66	-0.599462	1.13	0.73	0.58	0.001
ATEVDSR(*)WQEY	11	47.33	72.13	tr|A0A590UJG2|A0A590UJG2_HUMAN:Q9UPN3|MACF1_HUMAN:tr|H3BPE1|H3BPE1_HUMAN:tr|H3BQK9|H3BQK9_HUMAN:tr|A0A5F9ZGX0|A0A5F9ZGX0_HUMAN:tr|E9PLY0|E9PLY0_HUMAN:tr|E9PNZ4|E9PNZ4_HUMAN:tr|E9PLY5|E9PLY5_HUMAN	MACF1	1.1	0.137504	1.06	1.2	1.13	0.001
DIDTR(*)SEFY	9	27.56	54.64	tr|F5H6T1|F5H6T1_HUMAN:P61160|ARP2_HUMAN	ARP2	5.61	2.488	8.3	2.93	256	2.64
DLDSR(*)VLYY	9	32.8	65.85	P26358|DNMT1_HUMAN	DNMT1	0.57	-0.810966	0.77	0.7	0.45	0.001
DSDDFGEADGR(*)Y	12	39.15	68.01	tr|E9PE95|E9PE95_HUMAN:Q6NUI2|GPAT2_HUMAN	GPAT2	0.47	-1.08927	0.52	0.46	0.49	0.001
DSDESYMEK(*)SLY	12	53.4	66.51	Q9HAW4|CLSPN_HUMAN:tr|E7ESG2|E7ESG2_HUMAN	CLSPN	0.48	-1.05889	0.51	0.5	0.47	0.001
DSDR(*)GLQEGY	10	28.13	56.33	tr|K7ES11|K7ES11_HUMAN:Q9C0C9|UBE2O_HUMAN	UBE2O	0.25	-2	0.35	0.28	0.21	0.001
DSEQADIAR(*)MLY	12	50.64	64.27	tr|A0A0A0MRY2|A0A0A0MRY2_HUMAN:tr|B0QZE2|B0QZE2_HUMAN:tr|B7Z2J6|B7Z2J6_HUMAN:tr|E7ENI9|E7ENI9_HUMAN:tr|J3QKD2|J3QKD2_HUMAN:Q15326|ZMY11_HUMAN	ZMY11	0.7	-0.514573	0.7	0.72	0.7	0.001
DSYSSSR(*)SDLY	11	40.73	60.49	P38159|RBMX_HUMAN:tr|H3BUY5|H3BUY5_HUMAN:Q96E39|RMXL1_HUMAN	RBMX	0.85	-0.234465	0.89	0.81	0.88	0.28
DTDEYVLK(*)Y	9	38.26	56.74	tr|A0A1B0GUP6|A0A1B0GUP6_HUMAN:tr|A0A1B0GTM7|A0A1B0GTM7_HUMAN:tr|A0A1B0GVR3|A0A1B0GVR3_HUMAN:tr|A0A1B0GTB1|A0A1B0GTB1_HUMAN:tr|A0A1B0GTV6|A0A1B0GTV6_HUMAN:tr|A0A1B0GUV2|A0A1B0GUV2_HUMAN:Q5JVL4|EFHC1_HUMAN:tr|A0A1B0GVB0|A0A1B0GVB0_HUMAN:tr|A0A1B0GU13|A0A1B0GU13_HUMAN:tr|A0A1B0GTH2|A0A1B0GTH2_HUMAN:tr|A0A1C7CYY1|A0A1C7CYY1_HUMAN:tr|A0A1B0GTF7|A0A1B0GTF7_HUMAN	EFHC1	0.31	-1.68966	0.28	0.33	0.33	0.09
ESENR(*)SYEGTLY	12	35.31	63.31	O95248|MTMR5_HUMAN	MTMR5	0.72	-0.473931	0.7	0.74	0.81	0.001
ETDEK(*)DFYLYY	11	34.54	75.66	tr|A0A1W2PRR2|A0A1W2PRR2_HUMAN:tr|F5GYL3|F5GYL3_HUMAN:tr|G3V529|G3V529_HUMAN:Q9GZR7|DDX24_HUMAN	DDX24	0.31	-1.68966	0.31	0.31	0.3	0.001
ETDK(*)NGFLQY	10	33.75	63.39	tr|B3KN26|B3KN26_HUMAN:Q9NWW6|NRK1_HUMAN:tr|Q5W125|Q5W125_HUMAN	NRK1	0.47	-1.08927	0.58	0.58	0.37	0.06
ETDLLDIR(*)SEY	11	44.44	70.86	tr|H0Y6E1|H0Y6E1_HUMAN:P50995|ANX11_HUMAN	ANX11	0.25	-2	0.25	0.25	0.25	0.001
ETDLSIPTSPTSK(*)Y	14	33.12	70.65	tr|H0Y6B3|H0Y6B3_HUMAN:tr|A0A0C4DG30|A0A0C4DG30_HUMAN:tr|J3KQY3|J3KQY3_HUMAN:Q9NWS1|PARI_HUMAN:tr|B4DZ31|B4DZ31_HUMAN	PARI	1.23	0.298658	1.36	1.18	1.28	0.001
ETEEDK(*)FLLLY	11	43.02	68.51	tr|G3V0G3|G3V0G3_HUMAN:Q9NY93|DDX56_HUMAN:tr|H7C3E9|H7C3E9_HUMAN	DDX56	0.24	-2.05889	0.25	0.26	0.22	0.001
ETER(*)IVTTY	9	30.67	62.63	P50570|DYN2_HUMAN:tr|K7EMQ3|K7EMQ3_HUMAN	DYN2	0.82	-0.286304	1.03	0.83	0.15	0.81
FLDASGAK(*)LDY	11	44.36	71.77	tr|C9IZ80|C9IZ80_HUMAN:Q7L1Q6|BZW1_HUMAN	BZW1	0.42	-1.25154	0.44	0.45	0.39	0.02
FLDESR(*)STQY	10	37.64	73.72	Q9Y230|RUVB2_HUMAN	RUVB2	1.01	0.0143553	1	1.01	1.05	0.001
FLDSTGSR(*)LDY	11	29.12	70.67	tr|E9PFE3|E9PFE3_HUMAN:tr|C9JF98|C9JF98_HUMAN:tr|F8WDX8|F8WDX8_HUMAN:tr|E7EMS9|E7EMS9_HUMAN:tr|Q75MG1|Q75MG1_HUMAN:tr|E7ETZ4|E7ETZ4_HUMAN:Q9Y6E2|BZW2_HUMAN	BZW2	0.29	-1.78588	0.32	0.32	0.27	0.001
FSEEQLNR(*)Y	9	24.95	57.76	tr|A0A3B3ITY8|A0A3B3ITY8_HUMAN:Q15544|TAF11_HUMAN	TAF11	1.95	0.963474	1.99	1.91	2.75	1.17
FTDEEGYGR(*)Y	10	28.96	65.94	Q12874|SF3A3_HUMAN	SF3A3	1.09	0.124328	1.05	1.12	1.26	0.001
FTDQQK(*)LIY	9	37.87	76.71	tr|E9PDF6|E9PDF6_HUMAN:O43795|MYO1B_HUMAN	MYO1B	0.26	-1.94342	0.26	0.27	0.26	0.001
FTDVNSILR(*)Y	10	39.64	73.97	tr|V9GYZ6|V9GYZ6_HUMAN:P07814|SYEP_HUMAN	SYEP	0.43	-1.21759	0.62	0.64	0.24	0.001
FTEAGLK(*)ELSEY	12	55.47	76.07	tr|C9IZ80|C9IZ80_HUMAN:Q7L1Q6|BZW1_HUMAN	BZW1	0.33	-1.59946	0.32	0.33	0.33	0.001
FTENDK(*)EYQEY	11	52.47	82.43	tr|A0A3B3IU46|A0A3B3IU46_HUMAN:Q9BTL3|RAMAC_HUMAN	RAMAC	0.71	-0.494109	0.74	0.75	0.68	0.001
GEIESK(*)FNQA	10	36.07	67.74	P24928|RPB1_HUMAN:tr|A0A590UKB6|A0A590UKB6_HUMAN:tr|A0A590UJN4|A0A590UJN4_HUMAN	RPB1	0.59	-0.761213	0.6	0.59	0.66	0.01
GESDDSILR(*)LA	11	33.45	72.88	tr|Q8WVC2|Q8WVC2_HUMAN:P63220|RS21_HUMAN	RS21	0.42	-1.25154	0.41	0.43	0.47	0.001
GTDDGK(*)VGLY	10	38.93	50.81	Q8TEQ6|GEMI5_HUMAN	GEMI5	0.21	-2.25154	0.02	0.42	0.31	0.1
GTDDGR(*)LLEY	10	33.53	54.99	tr|H0Y512|H0Y512_HUMAN:Q9HDC9|APMAP_HUMAN	APMAP	0.21	-2.25154	0.18	0.67	0.001	0.25
GTDELR(*)LLY	9	38.91	68.76	Q9Y4W2|LAS1L_HUMAN	LAS1L	0.42	-1.25154	0.42	0.42	0.43	0.01
GTDGQGGTFR(*)Y	11	40.32	59.16	Q9UDY4|DNJB4_HUMAN:tr|C9JUL4|C9JUL4_HUMAN	DNJB4	2	1	2.35	1.77	2.23	0.001
GTEFPNPLISK(*)Y	12	45.87	61.74	Q3T8J9|GON4L_HUMAN:tr|A0A087WUE6|A0A087WUE6_HUMAN:tr|A4PB68|A4PB68_HUMAN	GON4L	0.8	-0.321928	0.82	0.98	0.78	0.001
HEQLR(*)AVIV	9	39.95	75.54	Q14204|DYHC1_HUMAN	DYHC1	0.57	-0.810966	0.57	0.58	0.58	0.001
IEDVQK(*)LAA	9	35.52	73.82	Q9Y617|SERC_HUMAN	SERC	0.92	-0.120294	0.94	0.97	0.9	0.001
IEEDIR(*)DLAA	10	33.33	65.16	tr|H7C1J2|H7C1J2_HUMAN:Q9H147|TDIF1_HUMAN:tr|H7C1M5|H7C1M5_HUMAN	TDIF1	0.39	-1.35845	0.33	0.46	0.58	0.001
IEELQNVQR(*)VT	11	41.72	65.88	Q9C002|NMES1_HUMAN	NMES1	0.54	-0.888969	0.67	0.53	0.55	0.001
IEHDVVMK(*)A	9	35.94	66.03	tr|K7ESE5|K7ESE5_HUMAN:tr|A0A0A0MQS3|A0A0A0MQS3_HUMAN:Q9UNZ5|L10K_HUMAN	L10K	1.2	0.263034	1.06	1.33	1.81	0.04
ISALPEDK(*)GVDLY	13	43.29	69.78	Q96S44|PRPK_HUMAN	PRPK	0.36	-1.47393	0.38	0.4	0.34	0.04
ISDLIR(*)DSY	9	32.1	55.26	O95759|TBCD8_HUMAN:tr|J3KQ40|J3KQ40_HUMAN	TBCD8	6.57	2.71589	0.001	8.04	5.11	13.91
ISELLTSDDMK(*)NAY	14	48.23	70.23	Q9NYY8|FAKD2_HUMAN	FAKD2	0.69	-0.535332	0.66	0.75	0.72	0.001
ISEQTGK(*)ELLY	11	41.26	63.61	P53396|ACLY_HUMAN:tr|K7ESG8|K7ESG8_HUMAN	ACLY	1.34	0.422233	1.68	1.4	1.28	0.001
ITDK(*)NSLAY	9	31.69	62.64	tr|B7WP74|B7WP74_HUMAN:Q9HCG8|CWC22_HUMAN	CWC22	0.61	-0.713119	0.76	0.58	0.64	0.001
ITDPDPDIR(*)Y	10	30.06	72	P42345|MTOR_HUMAN	MTOR	1.13	0.176323	1.14	1.13	1.21	0.001
ITEDK(*)TELY	9	34.81	55.25	tr|A0A0A0MTR7|A0A0A0MTR7_HUMAN:Q63HN8|RN213_HUMAN:tr|A0A0A0MTC1|A0A0A0MTC1_HUMAN	RN213	0.84	-0.251539	4.73	1.01	0.67	0.001
K(*)EAIETIVA	9	30.02	74.73	tr|A0A590UJC9|A0A590UJC9_HUMAN:tr|A0A590UKA9|A0A590UKA9_HUMAN:tr|S4R3V9|S4R3V9_HUMAN:tr|A0A590UK28|A0A590UK28_HUMAN:tr|A0A590UJB7|A0A590UJB7_HUMAN:tr|A0A590UKA4|A0A590UKA4_HUMAN:tr|A0A590UJY8|A0A590UJY8_HUMAN:tr|A0A590UJ22|A0A590UJ22_HUMAN:tr|S4R3E3|S4R3E3_HUMAN:tr|A0A590UJS2|A0A590UJS2_HUMAN:tr|A0A590UJQ2|A0A590UJQ2_HUMAN:tr|Q5JWE9|Q5JWE9_HUMAN:tr|H0Y7F4|H0Y7F4_HUMAN:tr|A0A590UJG5|A0A590UJG5_HUM…	GNAS2	0.42	-1.25154	0.41	0.45	0.44	0.001
K(*)EAIETIVAA	10	32.78	65.34	tr|A0A590UJC9|A0A590UJC9_HUMAN:tr|A0A590UKA9|A0A590UKA9_HUMAN:tr|S4R3V9|S4R3V9_HUMAN:tr|A0A590UK28|A0A590UK28_HUMAN:tr|A0A590UJB7|A0A590UJB7_HUMAN:tr|A0A590UKA4|A0A590UKA4_HUMAN:tr|A0A590UJY8|A0A590UJY8_HUMAN:tr|A0A590UJ22|A0A590UJ22_HUMAN:tr|S4R3E3|S4R3E3_HUMAN:tr|A0A590UJS2|A0A590UJS2_HUMAN:tr|A0A590UJQ2|A0A590UJQ2_HUMAN:tr|Q5JWE9|Q5JWE9_HUMAN:tr|H0Y7F4|H0Y7F4_HUMAN:tr|A0A590UJG5|A0A590UJG5_HUM…	GNAS2	0.3	-1.73697	0.32	0.29	0.25	0.47
K(*)EIDYDGSGSVSQA	14	39.17	51.47	tr|G3V4E1|G3V4E1_HUMAN:P23743|DGKA_HUMAN	DGKA	0.001	-9.96578	0.001	0.001	0.42	0.001
K(*)EIDYILST	9	30.36	53.75	O15050|TRNK1_HUMAN:tr|A0A2R8YEM9|A0A2R8YEM9_HUMAN		0.23	-2.12029	3.59	0.36	0.1	0.001
K(*)EIEELQSQA	10	30.4	63.7	Q01082|SPTB2_HUMAN:tr|A0A087WUZ3|A0A087WUZ3_HUMAN	SPTB2	1.06	0.0840643	0.98	1.14	1.15	0.001
K(*)EIESIVK(*)A	9	27.91	68.16	Q8IWL3|HSC20_HUMAN	HSC20	0.67	-0.577767	0.68	0.66	0.74	0.001
K(*)EIEYVETV	9	31.94	54.52	Q9UHR4|BI2L1_HUMAN	BI2L1	0.46	-1.12029	0.48	0.6	0.45	0.07
K(*)EQVPGFTP	9	25.77	68.95	tr|V9GYY3|V9GYY3_HUMAN:P11586|C1TC_HUMAN:tr|A0A384N5Y3|A0A384N5Y3_HUMAN:tr|F5H2F4|F5H2F4_HUMAN	C1TC	0.54	-0.888969	0.55	0.53	0.58	0.03
K(*)TDSDSDLQLY	11	26.59	66.9	tr|A0A5F9UK94|A0A5F9UK94_HUMAN:tr|H0Y360|H0Y360_HUMAN:Q01433|AMPD2_HUMAN:tr|A0A590UK85|A0A590UK85_HUMAN:tr|A0A590UJY6|A0A590UJY6_HUMAN	AMPD2	0.64	-0.643856	0.6	0.67	0.58	0.79
K(*)TEDPDLPAFY	11	37.17	70.16	Q6P2Q9|PRP8_HUMAN	PRP8	0.29	-1.78588	0.34	0.26	0.32	0.001
K(*)TEVNSGFFY	10	33.62	72.7	P40227|TCPZ_HUMAN	TCPZ	0.34	-1.55639	0.34	0.34	0.36	0.001
LEDK(*)PPAPP	9	28.54	53	Q13177|PAK2_HUMAN	PAK2	3.3	1.72247	0.47	0.64	5.95	66.08
LEEQSR(*)LIAA	10	32.59	61.46	Q9UKG1|DP13A_HUMAN	DP13A	0.9	-0.152003	0.77	1.03	1.09	0.001
LEIPPPK(*)PP	9	25.18	64.06	Q86YP4|P66A_HUMAN:tr|A0A0U1RR30|A0A0U1RR30_HUMAN:tr|A0A0U1RRM1|A0A0U1RRM1_HUMAN:Q8WXI9|P66B_HUMAN	P66A	0.38	-1.39593	0.49	0.39	0.36	0.02
LEVAK(*)SLSA	9	32.29	67.47	Q86TG7|PEG10_HUMAN:tr|A0A087WUL4|A0A087WUL4_HUMAN:tr|A0A087WX23|A0A087WX23_HUMAN:tr|A0A087WXK2|A0A087WXK2_HUMAN:tr|B4DSP0|B4DSP0_HUMAN:tr|A0A087WZG9|A0A087WZG9_HUMAN	PEG10	0.58	-0.785875	0.58	0.59	0.64	0.001
LLDPSQK(*)NLY	10	36.62	76.68	C9JN71|ZN878_HUMAN:tr|F5H630|F5H630_HUMAN:P51523|ZNF84_HUMAN:Q7L945|ZN627_HUMAN:tr|F5H0T0|F5H0T0_HUMAN:tr|F2Z3I2|F2Z3I2_HUMAN:tr|K7EKY8|K7EKY8_HUMAN:tr|J3KQ53|J3KQ53_HUMAN:tr|F8WE48|F8WE48_HUMAN:tr|H3BVH4|H3BVH4_HUMAN:tr|J3QKQ6|J3QKQ6_HUMAN:tr|F5H1R3|F5H1R3_HUMAN:Q6ZQV5|ZN788_HUMAN:tr|F5H6X5|F5H6X5_HUMAN:tr|H7C2C9|H7C2C9_HUMAN:tr|F8WDT6|F8WDT6_HUMAN:tr|M0QYR3|M0QYR3_HUMAN:tr|F5H3F5|F5H3F5_HUMAN:t…	ZN878	0.84	-0.251539	0.99	0.82	0.86	0.001
LLDQGQLNK(*)Y	10	39.77	67.44	Q00610|CLH1_HUMAN:tr|A0A087WVQ6|A0A087WVQ6_HUMAN	CLH1	0.2	-2.32193	0.2	8.15	0.2	0.01
LLDSSQK(*)NLY	10	34.64	67.64	tr|Q5VT36|Q5VT36_HUMAN:tr|Q5VT37|Q5VT37_HUMAN:tr|E5RI66|E5RI66_HUMAN:Q96BR6|ZN669_HUMAN	ZN669	0.44	-1.18442	0.46	0.55	0.42	0.001
LLDTAQR(*)ALY	10	34.98	58.86	tr|M0R0B1|M0R0B1_HUMAN:tr|M0R090|M0R090_HUMAN:tr|M0R1X9|M0R1X9_HUMAN:tr|M0R3B5|M0R3B5_HUMAN:tr|Q96I98|Q96I98_HUMAN:Q6AW86|Z324B_HUMAN:O75467|Z324A_HUMAN	Z324B	0.14	-2.8365	0.27	0.32	0.001	0.001
LLYESPER(*)Y	9	26.3	54.94	tr|A0A0S2Z4R8|A0A0S2Z4R8_HUMAN:Q03518|TAP1_HUMAN:tr|A0A140T9T7|A0A140T9T7_HUMAN	TAP1	0.34	-1.55639	0.39	0.29	0.59	0.001
LSDIVIEK(*)Y	9	32.13	64.25	A2RRH5|WDR27_HUMAN:tr|A0A3B3ITY5|A0A3B3ITY5_HUMAN:tr|F8VUY7|F8VUY7_HUMAN:tr|A0A3B3IRT0|A0A3B3IRT0_HUMAN:tr|A0A3B3ISN9|A0A3B3ISN9_HUMAN:tr|A0A3B3IT90|A0A3B3IT90_HUMAN:tr|B4DDD4|B4DDD4_HUMAN:tr|A0A3B3IS64|A0A3B3IS64_HUMAN:tr|A0A3B3ITF5|A0A3B3ITF5_HUMAN	WDR27	0.59	-0.761213	0.64	0.55	2.11	0.001
LSDSGVTQR(*)Y	10	27.81	54.14	Q9NPF4|OSGEP_HUMAN	OSGEP	2.11	1.07724	2.09	0.85	256	2.13
LSEINK(*)PNFY	10	38.02	66.88	tr|J3KP30|J3KP30_HUMAN:Q5QJE6|TDIF2_HUMAN	TDIF2	1.18	0.238787	1.34	1.4	1.03	0.001
LSEK(*)PPYSK(*)Y	10	32.48	67.6	tr|E9PFQ4|E9PFQ4_HUMAN:Q86SQ0|PHLB2_HUMAN:tr|G5E9V3|G5E9V3_HUMAN:tr|E9PDY7|E9PDY7_HUMAN	PHLB2	0.55	-0.862496	0.63	0.73	0.47	0.08
LSEK(*)PTVTTVY	11	34.8	63.32	Q15165|PON2_HUMAN:tr|A0A0J9YXF2|A0A0J9YXF2_HUMAN	PON2	0.62	-0.68966	0.59	0.73	0.64	0.26
LSELK(*)PMSY	9	35.91	55.27	tr|F8W044|F8W044_HUMAN:tr|F8VRY4|F8VRY4_HUMAN:Q6ZXV5|TMTC3_HUMAN	TMTC3	0.67	-0.577767	0.69	0.66	1.33	0.02
LSER(*)YAELY	9	28.57	68.66	Q5T953|IER5L_HUMAN	IER5L	0.71	-0.494109	0.75	0.74	0.68	0.01
LSEVNR(*)TGTQY	11	47.8	76.15	tr|H7BXK7|H7BXK7_HUMAN:tr|A0A1B0GU38|A0A1B0GU38_HUMAN:P50452|SPB8_HUMAN:tr|C9JTJ8|C9JTJ8_HUMAN:tr|C9JVA8|C9JVA8_HUMAN	SPB8	1.44	0.526069	1.44	1.43	1.5	0.001
LTDADAMK(*)Y	9	29.25	55.18	P25705|ATPA_HUMAN:tr|K7ENJ4|K7ENJ4_HUMAN	ATPA	0.78	-0.358454	1.33	1.16	0.4	0.14
LTDDDLLR(*)Y	9	35.12	73.64	tr|E9PGM4|E9PGM4_HUMAN:Q04446|GLGB_HUMAN	GLGB	0.48	-1.05889	0.6	0.49	0.47	0.001
LTDDGNK(*)WLY	10	42.95	76.96	Q13200|PSMD2_HUMAN	PSMD2	0.72	-0.473931	0.72	0.73	0.81	0.001
LTDITK(*)GVQY	10	43.04	71.17	P13639|EF2_HUMAN	EF2	0.97	-0.0439433	1.03	1.04	0.92	0.001
LTDPDGALAK(*)	10	32.44	61.9	tr|H0YI98|H0YI98_HUMAN:tr|F8VW18|F8VW18_HUMAN:tr|F8W1I6|F8W1I6_HUMAN:Q13561|DCTN2_HUMAN	DCTN2	0.94	-0.0892673	0.97	0.91	1.09	0.001
LTDPEAAK(*)Y	9	34.34	62.89	tr|A0A0G2JNZ0|A0A0G2JNZ0_HUMAN:P04062|GLCM_HUMAN:tr|A0A0G2JLB3|A0A0G2JLB3_HUMAN:tr|A0A0G2JNZ5|A0A0G2JNZ5_HUMAN	GLCM	0.37	-1.4344	0.24	0.51	0.56	0.01
LTDR(*)ELEEY	9	34.09	57.01	tr|E7EV99|E7EV99_HUMAN:tr|E7ENY0|E7ENY0_HUMAN:P35611|ADDA_HUMAN:tr|H0YG19|H0YG19_HUMAN:tr|H0Y9H2|H0Y9H2_HUMAN	ADDA	0.38	-1.39593	0.26	0.63	0.49	0.07
LTEVNK(*)AGTQY	11	41.21	69.55	P50453|SPB9_HUMAN	SPB9	1.27	0.344828	1.27	1.26	1.32	0.001
LTEVNK(*)TGTQY	11	43.99	81.58	tr|A0A2R8Y6A7|A0A2R8Y6A7_HUMAN:tr|A0A2R8YD12|A0A2R8YD12_HUMAN:P35237|SPB6_HUMAN:tr|A0A024QZX5|A0A024QZX5_HUMAN:tr|A0A087X1N8|A0A087X1N8_HUMAN	SPB6	0.97	-0.0439433	0.97	0.99	0.97	0.03
LVDIVK(*)GTNSYY	12	49.07	68.34	P09874|PARP1_HUMAN	PARP1	1.64	0.713696	1.78	1.5	2.32	0.001
MEGK(*)VPVAA	9	36.87	75.43	tr|A0A0B4J1Z9|A0A0B4J1Z9_HUMAN		0.44	-1.18442	0.52	0.44	0.44	0.001
MIEPR(*)TLQY	9	30.82	66.44	tr|M0R1M5|M0R1M5_HUMAN:tr|M0R3H0|M0R3H0_HUMAN:P62249|RS16_HUMAN:tr|Q6IPX4|Q6IPX4_HUMAN	RS16	7.49	2.90497	7.5	7.48	8.42	0.001
MMDPNSTQR(*)Y	10	36.26	63.33	Q9HAV4|XPO5_HUMAN:tr|E2QRM3|E2QRM3_HUMAN	XPO5	1.42	0.505891	1.41	1.69	1.43	0.001
MTESYEQEK(*)Y	10	35.95	63.83	tr|D6REZ1|D6REZ1_HUMAN:tr|D6R936|D6R936_HUMAN:tr|D6RIF7|D6RIF7_HUMAN:tr|D6RIB8|D6RIB8_HUMAN:tr|D6RC83|D6RC83_HUMAN:Q96EA4|SPDLY_HUMAN	SPDLY	3.23	1.69153	3.93	2.53	4.07	0.001
NEDLR(*)SWTA	9	33.46	65.57	tr|A0A0G2JIF0|A0A0G2JIF0_HUMAN:tr|A0A0G2JH50|A0A0G2JH50_HUMAN:tr|A2BF26|A2BF26_HUMAN:tr|A0A1W2PS56|A0A1W2PS56_HUMAN		0.38	-1.39593	0.45	0.4	0.36	0.01
NLDEEK(*)QLLY	10	38.72	56.61	Q96NE9|FRMD6_HUMAN	FRMD6	1.35	0.432959	1.42	1.65	1.29	0.001
NLDSQR(*)LQY	9	30.43	61.18	Q8IX04|UEVLD_HUMAN	UEVLD	0.62	-0.68966	1.11	1.3	0.12	0.02
NSDLSEK(*)LEY	10	43.57	58.49	P49454|CENPF_HUMAN	CENPF	0.51	-0.971431	0.61	0.52	0.51	0.001
NSEEMK(*)EAYY	10	44.08	70.79	tr|B4E1Q4|B4E1Q4_HUMAN:O14730|RIOK3_HUMAN	RIOK3	0.54	-0.888969	0.59	0.64	0.5	0.001
NSSSSSTDSETLR(*)Y	14	37.57	57.29	Q9HCH5|SYTL2_HUMAN:tr|A0A0U1RR07|A0A0U1RR07_HUMAN	SYTL2	0.35	-1.51457	0.34	0.35	0.35	0.001
NTDSPLR(*)Y	8	34.14	77.19	P08865|RSSA_HUMAN:tr|A0A0C4DG17|A0A0C4DG17_HUMAN:tr|C9J9K3|C9J9K3_HUMAN	RSSA	1.07	0.0976108	1.03	1.12	1.15	0.001
NTEEEGLK(*)Y	9	36.63	71.27	tr|A0A1W2PQ43|A0A1W2PQ43_HUMAN:tr|E9PK09|E9PK09_HUMAN:tr|E9PQN2|E9PQN2_HUMAN:tr|E9PKI6|E9PKI6_HUMAN:tr|E9PK91|E9PK91_HUMAN:Q9NYF8|BCLF1_HUMAN	BCLF1	0.54	-0.888969	0.53	0.55	0.57	0.01
QEENITR(*)ALIVV	12	39.76	70.57	tr|A0A087WVN5|A0A087WVN5_HUMAN:tr|A0A087WWX0|A0A087WWX0_HUMAN:tr|A0A087WVZ9|A0A087WVZ9_HUMAN:tr|A0A0A0MQR7|A0A0A0MQR7_HUMAN:P19388|RPAB1_HUMAN	RPAB1	0.57	-0.810966	0.57	0.57	0.57	0.001
QEVEK(*)VQPP	9	28.17	57.47	Q8IVD9|NUDC3_HUMAN	NUDC3	0.17	-2.55639	0.2	0.13	0.21	0.01
QTDK(*)TIYTPGSTVLY	15	36.04	61.72	P01024|CO3_HUMAN	CO3	0.12	-3.05889	0.001	0.3	0.25	0.001
QVDESGTK(*)VDEY	12	43.82	59.36	tr|A0A2R8Y5L2|A0A2R8Y5L2_HUMAN:P19447|ERCC3_HUMAN:tr|A0A2R8Y6W8|A0A2R8Y6W8_HUMAN:tr|A0A2R8Y4R8|A0A2R8Y4R8_HUMAN:tr|A0A2R8Y5H0|A0A2R8Y5H0_HUMAN:tr|A0A2R8YFS3|A0A2R8YFS3_HUMAN	ERCC3	0.09	-3.47393	0.1	0.09	0.1	0.001
R(*)EEEVTGPVIA	11	25.67	72.63	O75643|U520_HUMAN	U520	0.45	-1.152	0.44	0.47	0.45	0.001
R(*)EEFPTLQA	9	27.14	66.41	P48634|PRC2A_HUMAN	PRC2A	0.7	-0.514573	0.76	0.77	0.63	0.01
R(*)EIDDYIVQA	10	22.53	66.65	Q6NUK4|REEP3_HUMAN	REEP3	0.25	-2	0.27	0.24	0.28	0.001
R(*)ELETSGGGISA	12	34.31	69.31	Q96C00|ZBTB9_HUMAN	ZBTB9	0.45	-1.152	0.54	0.52	0.38	0.001
R(*)EMEENFAVEA	11	26.8	74.44	tr|B0YJC4|B0YJC4_HUMAN:P08670|VIME_HUMAN:tr|B0YJC5|B0YJC5_HUMAN	VIME	0.67	-0.577767	0.66	0.67	0.71	0.001
R(*)EQDIYLPIANV	12	37.83	64.12	P25208|NFYB_HUMAN:tr|F8VSL3|F8VSL3_HUMAN	NFYB	0.34	-1.55639	0.38	0.45	0.3	0.001
R(*)EQDIYLPIANVA	13	39.67	69.1	P25208|NFYB_HUMAN:tr|F8VSL3|F8VSL3_HUMAN	NFYB	0.4	-1.32193	0.38	0.42	0.45	0.001
R(*)EQEITAVQA	10	27.12	73.19	tr|F8W7S5|F8W7S5_HUMAN:tr|A0A087WVV2|A0A087WVV2_HUMAN:Q9P2E9|RRBP1_HUMAN	RRBP1	1.11	0.15056	1.78	1.1	1.12	0.001
R(*)EQPPTEPGPQSA	13	28.05	59.75	tr|A0A0A0MRN5|A0A0A0MRN5_HUMAN		0.58	-0.785875	0.6	0.56	0.7	0.001
R(*)SEDPDTSMDSY	12	34.24	62.16	P50416|CPT1A_HUMAN	CPT1A	1.04	0.0565835	0.98	1.1	1.31	0.001
R(*)TDYGQVFTY	10	25.78	64.62	Q9HD67|MYO10_HUMAN:tr|A0A0A0MQX1|A0A0A0MQX1_HUMAN	MYO10	1.84	0.879706	1.86	1.82	2.27	0.79
SEQLDLPVR(*)QA	11	34.27	68.9	O95373|IPO7_HUMAN	IPO7	0.23	-2.12029	0.42	0.4	0.05	0.001
SEQSEESVGGR(*)VA	13	29.16	58.3	tr|F8VS07|F8VS07_HUMAN:tr|F8VQE1|F8VQE1_HUMAN:Q9UHB6|LIMA1_HUMAN	LIMA1	0.32	-1.64386	0.33	0.35	0.31	0.001
SEYLR(*)YEDTL	10	32.77	74.19	Q9H3M7|TXNIP_HUMAN	TXNIP	0.28	-1.8365	0.27	0.28	0.32	0.001
SSDTADFR(*)DLY	11	47.11	66.83	P81408|F189B_HUMAN	F189B	0.64	-0.643856	0.65	0.63	0.91	0.06
SSEDSEK(*)VIAGLY	13	47.11	58.43	P78527|PRKDC_HUMAN	PRKDC	0.6	-0.736966	0.55	0.65	1.34	0.001
SSVATITR(*)L	9	25.39	60.7	Q9Y490|TLN1_HUMAN	TLN1	0.38	-1.39593	0.33	0.43	0.69	0.001
STDK(*)AEYTFY	10	39.37	66.42	Q06330|SUH_HUMAN:tr|D6R927|D6R927_HUMAN	SUH	0.4	-1.32193	0.46	0.45	0.36	0.05
STDPR(*)EALQY	10	29.13	68.58	tr|H3BVG0|H3BVG0_HUMAN		1.08	0.111031	0.86	1.4	1.3	0.001
STDPSVLGK(*)Y	10	40.7	65.47	Q14469|HES1_HUMAN	HES1	0.52	-0.943416	0.47	0.54	0.5	1.42
STDVDK(*)TGASYY	12	52.11	80.28	tr|H7C5R5|H7C5R5_HUMAN:tr|F8WAE5|F8WAE5_HUMAN:Q9BY44|EIF2A_HUMAN	EIF2A	0.58	-0.785875	0.58	0.58	0.6	0.001
TEAVPR(*)APA	9	22.33	62.17	Q9H6H4|REEP4_HUMAN	REEP4	0.57	-0.810966	0.79	0.56	0.57	0.001
TEEK(*)FIVK(*)A	9	41.66	83.26	P62333|PRS10_HUMAN:tr|A0A087X2I1|A0A087X2I1_HUMAN	PRS10	0.83	-0.268817	0.84	0.84	0.83	0.001
TEISTK(*)EVP	9	23.81	66.44	tr|Q6R5J7|Q6R5J7_HUMAN:tr|E9PHY5|E9PHY5_HUMAN:O43491|E41L2_HUMAN	E41L2	0.64	-0.643856	1.12	0.7	0.59	0.001
TEQDVLTVK(*)P	10	36.17	51.86	Q9H2Y7|ZN106_HUMAN:tr|H3BSS6|H3BSS6_HUMAN:tr|H3BS99|H3BS99_HUMAN:tr|A0A0C4DGM5|A0A0C4DGM5_HUMAN	ZN106	0.16	-2.64386	0.12	0.11	0.21	0.24
TLDDESLK(*)Y	9	35.91	53.71	tr|X6RHS9|X6RHS9_HUMAN:Q86WR7|PRSR2_HUMAN	PRSR2	0.24	-2.05889	0.61	0.4	0.001	0.08
TLEEPK(*)QASVTY	12	48.95	52.82	tr|D3DPN2|D3DPN2_HUMAN:O75056|SDC3_HUMAN	SDC3	0.001	-9.96578	0.06	0.001	0.001	0.001
TSDDVK(*)EQIY	10	46.07	72.55	tr|J3KMX5|J3KMX5_HUMAN:P62277|RS13_HUMAN:tr|E9PS50|E9PS50_HUMAN	RS13	0.99	-0.0144996	0.98	1	1.02	0.001
TSDVDLDK(*)Y	9	32.4	57	Q6PJ21|SPSB3_HUMAN	SPSB3	0.36	-1.47393	0.51	0.53	0.21	0.15
TSEDISQTSK(*)Y	11	41.45	60.53	tr|A0A0C4DGA7|A0A0C4DGA7_HUMAN:O94929|ABLM3_HUMAN	ABLM3	0.07	-3.8365	0.001	0.14	0.27	0.001
TSER(*)TVLR(*)Y	9	28.61	66.81	O60231|DHX16_HUMAN	DHX16	1.05	0.0703893	1.2	1.17	0.93	0.001
TSETPDYLLK(*)Y	11	34.71	67.84	tr|U3KQ90|U3KQ90_HUMAN:P55199|ELL_HUMAN	ELL	0.83	-0.268817	0.9	0.76	1.05	0.001
TTDELEK(*)LLY	10	41.58	63.4	Q9NSI6|BRWD1_HUMAN:tr|H7BZR9|H7BZR9_HUMAN:tr|H7C409|H7C409_HUMAN	BRWD1	0.44	-1.18442	0.45	0.43	0.64	0.001
TTDLFGR(*)DLSY	11	40.45	71.02	P52597|HNRPF_HUMAN	HNRPF	0.79	-0.340075	0.86	0.86	0.72	0.001
TTESEVMK(*)Y	9	34.69	52.9	tr|V9GYY3|V9GYY3_HUMAN:P11586|C1TC_HUMAN:tr|A0A384N5Y3|A0A384N5Y3_HUMAN:tr|F5H2F4|F5H2F4_HUMAN	C1TC	1.06	0.0840643	0.12	1.3	1.96	0.81
TVDAR(*)VYSY	9	32.73	54.38	Q9UKK9|NUDT5_HUMAN:tr|A6NFX8|A6NFX8_HUMAN	NUDT5	0.34	-1.55639	0.68	4.91	0.001	0.001
VAITR(*)VANL	9	30.5	59.34	Q9Y2Q5|LTOR2_HUMAN	LTOR2	0.14	-2.8365	0.15	0.13	0.17	0.001
VEEK(*)PPPAP	9	29.01	64.81	tr|E7EPN9|E7EPN9_HUMAN:Q9Y520|PRC2C_HUMAN	PRC2C	0.48	-1.05889	0.48	0.48	0.53	0.02
VEER(*)ITQVA	9	25.78	57.03	tr|A0A2R8Y685|A0A2R8Y685_HUMAN:tr|A0A2R8Y5Z7|A0A2R8Y5Z7_HUMAN:tr|A0A2R8YER1|A0A2R8YER1_HUMAN:tr|A0A2R8Y8C1|A0A2R8Y8C1_HUMAN:tr|A0A2R8Y445|A0A2R8Y445_HUMAN:tr|A0A2R8Y425|A0A2R8Y425_HUMAN:tr|A0A2R8Y5J0|A0A2R8Y5J0_HUMAN:tr|A0A2R8YFK9|A0A2R8YFK9_HUMAN:tr|A0A2U3TZM0|A0A2U3TZM0_HUMAN:tr|A0A2R8YFD8|A0A2R8YFD8_HUMAN:tr|F5GWX5|F5GWX5_HUMAN:Q14839|CHD4_HUMAN:tr|A0A2R8Y212|A0A2R8Y212_HUMAN:tr|A0A2R8Y521|A0A…	CHD4	0.5	-1	0.53	1.18	0.47	0.001
VEQWPYR(*)AVA	10	35	63.26	tr|B4DUR8|B4DUR8_HUMAN:P49368|TCPG_HUMAN	TCPG	0.67	-0.577767	0.58	0.92	0.77	0.001
VEVEGDNR(*)YIA	11	37.02	77.17	P04844|RPN2_HUMAN	RPN2	0.62	-0.68966	0.62	0.63	0.67	0.001
VEVPETPK(*)A	9	34.39	73.2	tr|Q5H907|Q5H907_HUMAN:tr|Q5H909|Q5H909_HUMAN:Q9UNF1|MAGD2_HUMAN	MAGD2	0.43	-1.21759	0.41	0.48	0.46	0.001
VLDPYLLK(*)Y	9	32.16	68.92	tr|I3L0E3|I3L0E3_HUMAN:tr|E9PE17|E9PE17_HUMAN:Q9Y2R5|RT17_HUMAN	RT17	0.3	-1.73697	0.31	0.31	0.29	0.001
VLDQGK(*)ITEY	10	38.84	52.43	Q9NRK6|ABCBA_HUMAN	ABCBA	1.1	0.137504	0.85	1.35	1.75	0.001
VSDK(*)VMIPQDEY	12	43.12	64.32	Q15637|SF01_HUMAN	SF01	0.27	-1.88897	0.46	0.22	0.33	0.001
VSDPSSPQYGK(*)Y	12	41.55	64.87	tr|A0A2R8YE64|A0A2R8YE64_HUMAN:tr|E7EV34|E7EV34_HUMAN:tr|A0A2R8Y7U1|A0A2R8Y7U1_HUMAN:tr|A0A2R8YD45|A0A2R8YD45_HUMAN:O14773|TPP1_HUMAN	TPP1	0.63	-0.666576	0.78	0.67	0.59	0.001
VSDSK(*)QFTY	9	42.81	70.52	Q00653|NFKB2_HUMAN	NFKB2	1.26	0.333424	1.33	1.55	1.19	0.001
VTAPR(*)TVLL	9	25	57.01	tr|A0A140TA13|A0A140TA13_HUMAN		0.25	-2	0.25	0.25	0.26	0.001
VTAQVVGTER(*)Y	11	27.73	60.95	O14939|PLD2_HUMAN:tr|I3L222|I3L222_HUMAN:tr|I3L1F3|I3L1F3_HUMAN	PLD2	0.31	-1.68966	0.31	0.31	0.35	0.001
VTDDSPK(*)YNY	10	46.44	76.6	P49588|SYAC_HUMAN	SYAC	1.03	0.0426443	1.01	1.05	1.22	0.001
VTDGAILGK(*)LY	11	42.02	64.77	Q8NEZ4|KMT2C_HUMAN	KMT2C	0.44	-1.18442	0.49	0.47	0.42	0.001
VTDGPGNYK(*)Y	10	37.29	68.44	O75882|ATRN_HUMAN	ATRN	1.45	0.536053	1.48	1.68	1.43	0.08
VTDK(*)SMVDK(*)Y	10	37.01	58.96	Q5VYK3|ECM29_HUMAN:tr|J3KN16|J3KN16_HUMAN	ECM29	1.01	0.0143553	1.03	0.99	1.2	0.12
VTDPEK(*)LNNY	10	42.23	62.88	Q8TEK3|DOT1L_HUMAN:tr|C9JH95|C9JH95_HUMAN	DOT1L	1.05	0.0703893	0.99	1.1	0.67	43.59
VTDPGER(*)EAGASLY	14	34.88	67.15	Q92508|PIEZ1_HUMAN	PIEZ1	0.12	-3.05889	0.11	0.13	0.14	0.001
VTDR(*)SDAR(*)LQY	11	31.81	61.63	Q96BI3|APH1A_HUMAN	APH1A	0.61	-0.713119	0.74	0.58	0.63	0.001
VTDSIR(*)DEY	9	29.18	61.66	O00429|DNM1L_HUMAN	DNM1L	0.65	-0.621488	1.2	0.74	0.57	0.38
VTEIDQDK(*)Y	9	40.39	69.82	tr|Q60FE5|Q60FE5_HUMAN:P21333|FLNA_HUMAN:tr|A0A087WWY3|A0A087WWY3_HUMAN	FLNA	0.62	-0.68966	0.62	0.62	0.84	0.001
VTEK(*)DLLLY	9	31.14	62	Q13425|SNTB2_HUMAN	SNTB2	0.42	-1.25154	0.51	0.47	0.38	0.001
VVDESGK(*)VVDIY	12	45.74	61.1	tr|A0A494C1K7|A0A494C1K7_HUMAN:Q9UGJ0|AAKG2_HUMAN:tr|A0A494C068|A0A494C068_HUMAN:tr|E9PGP6|E9PGP6_HUMAN:tr|A0A494C123|A0A494C123_HUMAN	AAKG2	0.35	-1.51457	0.38	0.37	0.33	0.001
VVDSLVGK(*)QVEY	12	46.47	59.4	Q9Y657|SPIN1_HUMAN	SPIN1	1	0	0.96	1.04	1.52	0.001
WEDDK(*)VTEA	9	29.21	61.63	Q92575|UBXN4_HUMAN:tr|F8WB86|F8WB86_HUMAN:tr|Q6PJ80|Q6PJ80_HUMAN:tr|C9JLR4|C9JLR4_HUMAN	UBXN4	0.29	-1.78588	0.8	0.34	0.24	0.001
WEIENNPTVK(*)A	11	34.64	67.3	P51858|HDGF_HUMAN	HDGF	0.47	-1.08927	0.48	0.52	0.47	0.04
YEEGPGK(*)NLP	10	34.11	70.75	tr|D6R9Z7|D6R9Z7_HUMAN:P15954|COX7C_HUMAN	COX7C	0.46	-1.12029	0.52	0.59	0.4	0.001
YEIDK(*)TLGI	9	30.59	69.18	tr|A0A0A0MSX9|A0A0A0MSX9_HUMAN:P41252|SYIC_HUMAN	SYIC	1.83	0.871844	1.83	1.83	2.02	0.001
YEK(*)EGEFVA	9	34.72	61.81	Q9UQ80|PA2G4_HUMAN	PA2G4	1.06	0.0840643	1.06	1.41	1.06	0.05
YIDEQFER(*)Y	9	38.06	68.76	tr|C9IY94|C9IY94_HUMAN:tr|C9IZU3|C9IZU3_HUMAN:tr|C9JQJ4|C9JQJ4_HUMAN:tr|C9J938|C9J938_HUMAN:tr|H7C310|H7C310_HUMAN:tr|C9JB25|C9JB25_HUMAN:tr|C9J2Q4|C9J2Q4_HUMAN:tr|B5MCX3|B5MCX3_HUMAN:Q15019|SEPT2_HUMAN	44076	0.5	-1	0.5	0.5	0.52	0.001
YIDSK(*)FEDY	9	34.27	53.19	tr|A0A0U1RRH9|A0A0U1RRH9_HUMAN:tr|A0A0U1RRE1|A0A0U1RRE1_HUMAN:tr|A0A5F9ZGZ7|A0A5F9ZGZ7_HUMAN:tr|G3V1Q4|G3V1Q4_HUMAN:tr|E7ES33|E7ES33_HUMAN:tr|E7EPK1|E7EPK1_HUMAN:Q16181|SEPT7_HUMAN	44081	0.29	-1.78588	3.13	0.44	0.001	0.14
YLDDPDLK(*)Y	9	36.89	77.46	P26358|DNMT1_HUMAN	DNMT1	0.59	-0.761213	0.7	0.71	0.47	0.001
YLDPNQR(*)DLY	10	33.33	69.26	tr|K7ERS7|K7ERS7_HUMAN:tr|K7EL03|K7EL03_HUMAN:tr|K7EM14|K7EM14_HUMAN:tr|K7EQQ2|K7EQQ2_HUMAN:tr|A0A0A0MRV5|A0A0A0MRV5_HUMAN:Q86YE8|ZN573_HUMAN	ZN573	0.85	-0.234465	0.58	1.12	1.12	0.09
YQDPDATSLK(*)Y	11	41.94	69.68	tr|A0A494C179|A0A494C179_HUMAN:tr|A0A0A0MRH8|A0A0A0MRH8_HUMAN:tr|A0A494C1P7|A0A494C1P7_HUMAN:tr|A0A0A0MSH9|A0A0A0MSH9_HUMAN:tr|A0A494C1F7|A0A494C1F7_HUMAN:Q86WJ1|CHD1L_HUMAN	CHD1L	0.86	-0.217591	1.11	0.92	0.8	0.001
YSDK(*)YGLGY	9	46	77.38	P53350|PLK1_HUMAN	PLK1	0.74	-0.434403	0.74	0.74	0.75	0.001
YSDMR(*)EANY	9	40.05	63.94	tr|A0A3B3ISW8|A0A3B3ISW8_HUMAN:tr|E9PR14|E9PR14_HUMAN:tr|G3V1D9|G3V1D9_HUMAN:tr|E9PQD6|E9PQD6_HUMAN:P0DJI8|SAA1_HUMAN:P0DJI9|SAA2_HUMAN:tr|A0A096LPE2|A0A096LPE2_HUMAN	SAA1	0.15	-2.73697	0.17	0.17	0.14	0.001
YSEDR(*)IGLADY	11	48.34	62.92	Q9UH99|SUN2_HUMAN	SUN2	1.22	0.286881	1.48	1.34	1.1	0.001
YSEGYPGQR(*)Y	10	31.11	74.89	tr|J3KRZ5|J3KRZ5_HUMAN:P34896|GLYC_HUMAN	GLYC	1.23	0.298658	1.22	1.25	1.28	0.001
YSNK(*)EIFL	8	32.06	71.12	P07900|HS90A_HUMAN:P08238|HS90B_HUMAN	HS90A	0.92	-0.120294	0.85	0.98	1	0.001
YTADGK(*)EVLEY	11	48.72	76.99	tr|G3V1A0|G3V1A0_HUMAN:tr|G5EA23|G5EA23_HUMAN:tr|J3KP27|J3KP27_HUMAN:Q9Y296|TPPC4_HUMAN:tr|E9PN70|E9PN70_HUMAN	TPPC4	0.56	-0.836501	0.53	0.66	0.6	0.001
YTDFDGTR(*)VY	10	44.29	64.24	P11309|PIM1_HUMAN	PIM1	1.24	0.31034	1.43	1.06	1.48	0.03
YTDGGVGPEK(*)SMY	13	44.28	60.05	P42702|LIFR_HUMAN	LIFR	0.95	-0.0740006	0.89	1.01	1.08	0.001
YTDQFSR(*)NY	9	40.31	68.92	tr|A0A087X0K9|A0A087X0K9_HUMAN:tr|G5E9E7|G5E9E7_HUMAN:Q07157|ZO1_HUMAN:tr|G3V1L9|G3V1L9_HUMAN	ZO1	1.55	0.632268	1.52	1.62	1.57	0.001
YTDSSYEEK(*)K(*)Y	11	42.1	66.78	tr|H3BQT3|H3BQT3_HUMAN:tr|E9PLF1|E9PLF1_HUMAN:tr|B9ZVX7|B9ZVX7_HUMAN:tr|E9PHN7|E9PHN7_HUMAN:tr|E9PHN6|E9PHN6_HUMAN:Q03013|GSTM4_HUMAN:tr|A0A0A0MR85|A0A0A0MR85_HUMAN:P09488|GSTM1_HUMAN:P28161|GSTM2_HUMAN:tr|F6XZQ7|F6XZQ7_HUMAN:tr|E7EWW9|E7EWW9_HUMAN	GSTM4	0.87	-0.200913	0.88	0.86	0.88	0.001
YTDVSTR(*)Y	8	29.15	72.39	Q9Y320|TMX2_HUMAN	TMX2	1.57	0.650765	1.55	1.59	1.65	0.01
ADMGHLK(*)Y	8	29.78	55.41	P12004|PCNA_HUMAN	PCNA	0.72	-0.473931	0.72	2.66	-	0.001
AEAEFYR(*)QV	9	23.86	59.19	Q6W2J9|BCOR_HUMAN:tr|H7C231|H7C231_HUMAN:tr|H7C2V9|H7C2V9_HUMAN	BCOR	1.28	0.356144	0.81	1.36	-	1.28
AEDR(*)QVSITA	10	25.41	65.47	tr|I3L2B0|I3L2B0_HUMAN:O75153|CLU_HUMAN:tr|A0A494C0R8|A0A494C0R8_HUMAN:tr|K7EIG1|K7EIG1_HUMAN	CLU	0.6	-0.736966	0.63	0.6	0.35	-
AEEIAGK(*)WLQA	11	41.63	65.31	Q8IWV8|UBR2_HUMAN	UBR2	0.68	-0.556393	0.73	0.68	-	0.001
AEEIPLK(*)ILA	10	23.68	65.43	Q9Y6M1|IF2B2_HUMAN:tr|F8W930|F8W930_HUMAN	IF2B2	0.6	-0.736966	0.6	0.65	-	0.001
AEEVWAR(*)VA	9	33.29	64.29	Q96SK2|TM209_HUMAN	TM209	0.73	-0.454032	0.79	0.73	-	0.05
AELWK(*)NPTA	9	22.78	52.99	O00762|UBE2C_HUMAN	UBE2C	3.44	1.78241	6.35	3.44	-	2.7
AEQDELSQR(*)LA	11	38.85	66.63	Q7LBR1|CHM1B_HUMAN	CHM1B	0.23	-2.12029	-	0.35	0.23	0.001
AEQER(*)NEFV	9	36.99	56.5	Q9NWQ9|CN119_HUMAN	CN119	1.32	0.400538	-	1.32	0.97	5.24
AEQK(*)SNYFEV	10	28.35	53.34	Q8TDB6|DTX3L_HUMAN	DTX3L	0.24	-2.05889	0.24	0.03	0.41	-
AEQLR(*)MEET	9	28.44	49.89	tr|H0YGW7|H0YGW7_HUMAN:Q8NE71|ABCF1_HUMAN	ABCF1	0.93	-0.104697	1.03	0.93	-	0.001
AEQR(*)VPLSV	9	31.64	70.26	tr|A6PVJ6|A6PVJ6_HUMAN:tr|A6PVJ7|A6PVJ7_HUMAN:tr|Q5JWR1|Q5JWR1_HUMAN:tr|H0Y4S7|H0Y4S7_HUMAN:tr|B4DML5|B4DML5_HUMAN:tr|G3XAG9|G3XAG9_HUMAN:Q9BYM8|HOIL1_HUMAN	HOIL1	0.45	-1.152	0.44	0.45	0.52	-
AETEFFSK(*)A	9	28.09	56.56	tr|A0A0A0MR87|A0A0A0MR87_HUMAN:tr|E9PSF2|E9PSF2_HUMAN:Q15468|STIL_HUMAN:tr|Q5T0C7|Q5T0C7_HUMAN	STIL	1.53	0.613532	2.36	1.53	-	0.001
AIDEDVLR(*)Y	9	24.27	59.93	Q13356|PPIL2_HUMAN	PPIL2	0.81	-0.304006	0.81	0.92	-	0.02
ALDGR(*)ETDFY	10	31.95	61.84	tr|A0A0A0MRJ0|A0A0A0MRJ0_HUMAN:Q5VT25|MRCKA_HUMAN:tr|H0Y6V3|H0Y6V3_HUMAN:tr|H0Y7V8|H0Y7V8_HUMAN:tr|A0A0A0MRJ1|A0A0A0MRJ1_HUMAN:tr|H0Y5V1|H0Y5V1_HUMAN:tr|H0Y6R0|H0Y6R0_HUMAN	MRCKA	0.58	-0.785875	0.58	0.79	-	0.001
ASDK(*)ETYELR(*)Y	11	42.76	64.67	tr|C9JYQ9|C9JYQ9_HUMAN:Q6P5R6|RL22L_HUMAN:tr|H0Y8C2|H0Y8C2_HUMAN	RL22L	0.37	-1.4344	0.37	0.45	-	0.001
ASEDATIK(*)VWDY	12	49.01	62.57	P43034|LIS1_HUMAN	LIS1	0.7	-0.514573	0.7	0.96	-	0.001
ATDDASLLIVNR(*)Y	13	46.14	66.06	Q5VTR2|BRE1A_HUMAN:tr|C9JWJ4|C9JWJ4_HUMAN:tr|C9J0A5|C9J0A5_HUMAN:tr|C9JXC9|C9JXC9_HUMAN	Q5V	0.69	-0.535332	0.69	0.72	-	0.001
DIDIR(*)PGLY	9	22.26	52.19	O96019|ACL6A_HUMAN	ACL6A	0.09	-3.47393	-	0.17	0.001	0.09
DLEK(*)EAPWEY	10	38.95	59.02	O15439|MRP4_HUMAN	MRP4	0.5	-1	1.32	0.5	-	0.001
DSDFR(*)K(*)DDFY	10	31.25	62.19	tr|F8W8C2|F8W8C2_HUMAN:Q9HBM0|VEZA_HUMAN	VEZA	0.86	-0.217591	1.02	0.86	-	0.001
DSDINNR(*)LVY	10	40.49	62.95	tr|I3L1A8|I3L1A8_HUMAN:tr|I3L2A9|I3L2A9_HUMAN:tr|I3L2T0|I3L2T0_HUMAN:tr|I3L3N8|I3L3N8_HUMAN:tr|I3L437|I3L437_HUMAN:tr|I3L1Q3|I3L1Q3_HUMAN:Q8TE02|ELP5_HUMAN	ELP5	0.39	-1.35845	-	0.39	0.53	0.001
DSDLQLDR(*)ISVYY	13	49.1	66.98	tr|Q5JP53|Q5JP53_HUMAN:P07437|TBB5_HUMAN	TBB5	1.35	0.432959	1.35	1.39	-	0.001
DSELEK(*)SVYWDY	12	51.07	61.96	O43147|SGSM2_HUMAN:tr|I3L361|I3L361_HUMAN	SGSM2	0.11	-3.18442	0.13	0.11	-	0.001
DSELQR(*)EGVSHY	12	49.09	52.33	tr|A0A1W2PRH2|A0A1W2PRH2_HUMAN:tr|A0A1W2PRV7|A0A1W2PRV7_HUMAN:tr|A0A1W2PNP0|A0A1W2PNP0_HUMAN:tr|A0A1W2PRH8|A0A1W2PRH8_HUMAN:tr|A0A1W2PRG1|A0A1W2PRG1_HUMAN:tr|A0A1W2PNW9|A0A1W2PNW9_HUMAN:tr|A0A1W2PPU8|A0A1W2PPU8_HUMAN:tr|A0A1W2PQ29|A0A1W2PQ29_HUMAN:tr|A0A1W2PPI8|A0A1W2PPI8_HUMAN:tr|A0A1W2PRZ8|A0A1W2PRZ8_HUMAN:tr|A0A1W2PR92|A0A1W2PR92_HUMAN:tr|A0A1W2PP57|A0A1W2PP57_HUMAN:tr|A0A1W2PPC3|A0A1W2PPC3_HU…	PIGT	0.001	-9.96578	0.17	0.001	-	0.001
DTDHYFLR(*)Y	9	43.22	74.37	tr|A0A1W2PRH2|A0A1W2PRH2_HUMAN:tr|A0A1W2PRV7|A0A1W2PRV7_HUMAN:tr|A0A1W2PNP0|A0A1W2PNP0_HUMAN:tr|A0A1W2PRH8|A0A1W2PRH8_HUMAN:tr|A0A1W2PRG1|A0A1W2PRG1_HUMAN:tr|A0A1W2PNW9|A0A1W2PNW9_HUMAN:tr|A0A1W2PPU8|A0A1W2PPU8_HUMAN:tr|A0A1W2PQ29|A0A1W2PQ29_HUMAN:tr|A0A1W2PPI8|A0A1W2PPI8_HUMAN:tr|A0A1W2PRZ8|A0A1W2PRZ8_HUMAN:tr|A0A1W2PR92|A0A1W2PR92_HUMAN:tr|A0A1W2PP57|A0A1W2PP57_HUMAN:tr|A0A1W2PPC3|A0A1W2PPC3_HU…	PIGT	0.62	-0.68966	0.63	0.62	-	0.001
DTDYR(*)SMEY	9	29.97	65.13	tr|F8WCA5|F8WCA5_HUMAN:tr|E9PGM9|E9PGM9_HUMAN:P78332|RBM6_HUMAN	RBM6	0.67	-0.577767	0.93	0.67	-	0.001
EEQLQQIR(*)AE	10	23.96	49.47	P13645|K1C10_HUMAN	K1C10	0.001	-9.96578	0.001	0.001	0.001	-
EIDMNDIK(*)AFY	11	35.41	66.01	P04083|ANXA1_HUMAN	ANXA1	0.17	-2.55639	0.18	0.17	-	0.001
ELEK(*)SVYWDY	10	36.97	65.6	O43147|SGSM2_HUMAN:tr|I3L361|I3L361_HUMAN	SGSM2	0.58	-0.785875	0.58	0.71	-	0.001
ESDINSVR(*)Y	9	31.41	61.18	O14775|GNB5_HUMAN	GNB5	0.5	-1	0.52	0.5	-	0.3
ESEEYQER(*)Y	9	24.06	55.2	tr|A0A0G2JIC6|A0A0G2JIC6_HUMAN:Q9Y676|RT18B_HUMAN	RT18B	0.18	-2.47393	-	0.18	0.28	0.001
ESEK(*)ISNENSVNY	13	36.57	62.15	Q8TE73|DYH5_HUMAN	DYH5	0.23	-2.12029	0.24	0.23	-	0.001
ETDEK(*)DFYLY	10	26.72	74.61	tr|A0A1W2PRR2|A0A1W2PRR2_HUMAN:tr|F5GYL3|F5GYL3_HUMAN:tr|G3V529|G3V529_HUMAN:Q9GZR7|DDX24_HUMAN	DDX24	0.48	-1.05889	0.48	0.48	-	0.001
ETDEQR(*)LR(*)DEY	11	32.18	61.15	tr|K7EIT8|K7EIT8_HUMAN:tr|E7EVE9|E7EVE9_HUMAN:tr|A8MX75|A8MX75_HUMAN:P18074|ERCC2_HUMAN	ERCC2	0.5	-1	0.5	0.68	-	0.001
ETDLLSGMDGK(*)GSY	14	35.17	54.56	O95477|ABCA1_HUMAN	ABCA1	0.001	-9.96578	0.001	0.21	-	0.001
ETDPDAQAK(*)AY	11	29.98	58.72	tr|K7EL01|K7EL01_HUMAN:Q5XUX1|FBXW9_HUMAN	FBXW9	0.34	-1.55639	0.34	0.34	-	0.001
ETEEDK(*)FLLL	10	34.34	63.64	tr|G3V0G3|G3V0G3_HUMAN:Q9NY93|DDX56_HUMAN:tr|H7C3E9|H7C3E9_HUMAN	DDX56	0.17	-2.55639	0.17	0.25	-	0.001
ETEEGIYWR(*)Y	10	33.56	65.83	Q8NCW0|KREM2_HUMAN	KREM2	0.24	-2.05889	0.32	0.24	-	0.001
ETEK(*)MIEK(*)Y	9	36.45	61.11	Q01082|SPTB2_HUMAN:tr|A0A087WUZ3|A0A087WUZ3_HUMAN	SPTB2	0.33	-1.59946	0.33	0.46	-	0.11
ETEQTK(*)FWDY	10	36.08	62.11	Q495W5|FUT11_HUMAN	FUT11	0.61	-0.713119	0.61	0.66	-	0.001
ETER(*)EYFNR(*)Y	10	43.61	64.91	Q7Z6E9|RBBP6_HUMAN:tr|A0A2R8Y880|A0A2R8Y880_HUMAN:tr|H3BSK8|H3BSK8_HUMAN	RBBP6	0.7	-0.514573	0.7	0.74	-	0.001
ETER(*)FR(*)ELLLY	11	23.53	57.9	tr|F1T0I1|F1T0I1_HUMAN:O15027|SC16A_HUMAN:tr|A0A3F2YNX0|A0A3F2YNX0_HUMAN:tr|A0A3F2YNZ0|A0A3F2YNZ0_HUMAN	SC16A	0.45	-1.152	0.61	0.45	-	0.001
ETER(*)R(*)MDFY	9	20.57	61.19	Q8N3F0|MTURN_HUMAN	MTURN	0.4	-1.32193	0.4	0.52	-	0.001
ETEYAFSLDSK(*)Y	12	38.65	53.62	tr|A0A2R8YH03|A0A2R8YH03_HUMAN		0.26	-1.94342	0.3	0.26	-	0.001
ETTFLVDK(*)Y	9	28.68	58.4	P48444|COPD_HUMAN:tr|B0YIW6|B0YIW6_HUMAN	COPD	0.5	-1	0.43	0.62	-	0.5
EVDLR(*)DPGR(*)DYELY	14	36.31	64.79	Q13769|THOC5_HUMAN	THOC5	0.7	-0.514573	0.7	0.81	-	0.001
FAIPLIEK(*)L	9	26.61	63.62	Q9NR30|DDX21_HUMAN	DDX21	0.43	-1.21759	0.43	0.47	-	0.001
FEIIDDHR(*)A	9	15.64	60.21	tr|H3BN98|H3BN98_HUMAN		0.86	-0.217591	256	0.86	-	0.001
FEISDADTK(*)EV	11	23.21	58.19	P53350|PLK1_HUMAN	PLK1	0.33	-1.59946	0.33	0.46	0.001	-
FEQGGAR(*)VV	9	20.9	60.21	Q86U28|ISCA2_HUMAN	ISCA2	0.25	-2	-	0.43	0.25	0.03
FIDASR(*)LVY	9	27.53	51.24	tr|G3XAM7|G3XAM7_HUMAN:P35221|CTNA1_HUMAN	CTNA1	0.29	-1.78588	1.28	0.29	-	0.001
FIDVDDER(*)WHY	11	37.78	59.16	O14929|HAT1_HUMAN	HAT1	1.16	0.214125	1.35	1.16	-	0.001
FLDPR(*)PLTV	9	33.77	65.36	Q16678|CP1B1_HUMAN	CP1B1	1.27	0.344828	1.27	1.39	-	0.001
FLDQNLQK(*)Y	9	32.33	55.07	P15924|DESP_HUMAN	DESP	0.001	-9.96578	-	0.001	0.001	0.001
FMEK(*)ETPLR(*)Y	10	27.64	63.61	tr|H7C1I8|H7C1I8_HUMAN:Q2PZI1|D19L1_HUMAN:tr|A0A1B0GW05|A0A1B0GW05_HUMAN	D19L1	0.68	-0.556393	0.68	0.78	-	0.001
FSDNDK(*)LYLY	10	37.05	65.72	tr|F8W689|F8W689_HUMAN:P48382|RFX5_HUMAN:tr|A0A0A0MSQ2|A0A0A0MSQ2_HUMAN:tr|F6S3S0|F6S3S0_HUMAN:tr|A0A0A0MT34|A0A0A0MT34_HUMAN:tr|A0A0A0MSM9|A0A0A0MSM9_HUMAN:tr|F6X9D6|F6X9D6_HUMAN:tr|F6R6G4|F6R6G4_HUMAN:tr|F6UE82|F6UE82_HUMAN	RFX5	1.57	0.650765	1.86	1.57	-	0.001
FSDTATPDIK(*)SHY	13	38.37	64	Q99828|CIB1_HUMAN	CIB1	0.8	-0.321928	0.8	0.83	-	0.001
FSER(*)TEESSAVQY	13	34.67	63.93	Q86X55|CARM1_HUMAN:tr|K7EK20|K7EK20_HUMAN:tr|K7EPK1|K7EPK1_HUMAN:tr|K7EQA8|K7EQA8_HUMAN:tr|K7EIQ8|K7EIQ8_HUMAN	CARM1	0.9	-0.152003	0.92	0.9	-	0.001
FTDEEGYGR(*)YL	11	30.49	58.9	Q12874|SF3A3_HUMAN	SF3A3	2.17	1.1177	3.41	2.17	-	0.001
FTEPNR(*)HFY	9	24.68	66.16	Q7Z6M2|FBX33_HUMAN	FBX33	1	0	1	1.15	-	0.001
FVDPYPVNK(*)Y	10	22.42	57.59	Q96M94|KLH15_HUMAN	KLH15	0.66	-0.599462	0.89	0.66	-	0.001
GAYGK(*)VFLV	9	28.36	55.24	tr|A0A3B3ISL8|A0A3B3ISL8_HUMAN:tr|G3V2D1|G3V2D1_HUMAN:O75582|KS6A5_HUMAN	KS6A5	0.34	-1.55639	0.45	0.34	-	0.001
GEFSITYK(*)P	9	30.18	65.42	tr|A0A0B4J2B4|A0A0B4J2B4_HUMAN:tr|K7EQJ5|K7EQJ5_HUMAN:P62841|RS15_HUMAN:tr|K7ELC2|K7ELC2_HUMAN:tr|K7EM56|K7EM56_HUMAN:tr|S4R417|S4R417_HUMAN	RS15	0.57	-0.810966	0.61	0.57	-	0.001
GELER(*)ALSA	9	25.56	66.12	tr|A0A2Q2TH77|A0A2Q2TH77_HUMAN:Q08379|GOGA2_HUMAN	GOGA2	1.65	0.722466	2.02	1.65	1.1	-
GEQGAR(*)IQSV	10	35.2	61.52	Q13751|LAMB3_HUMAN	LAMB3	0.31	-1.68966	-	0.31	0.43	0.27
GESDR(*)VFAT	9	28.97	54.82	tr|E9PFQ4|E9PFQ4_HUMAN:Q86SQ0|PHLB2_HUMAN:tr|G5E9V3|G5E9V3_HUMAN:tr|E9PDY7|E9PDY7_HUMAN	PHLB2	0.001	-9.96578	0.001	-	0.001	0.001
GEVFK(*)TYNV	9	35.38	58.93	P49768|PSN1_HUMAN	PSN1	0.93	-0.104697	0.93	0.73	-	1.09
GSDDTELR(*)Y	9	26.97	63.99	Q13948|CASP_HUMAN	CASP	0.32	-1.64386	0.32	0.25	0.33	-
GSHSMR(*)YFFT	10	32.22	51.03			0.25	-2	0.76	0.25	-	0.24
GSSGGVIR(*)L	9	26.68	53.53	P28072|PSB6_HUMAN	PSB6	0.21	-2.25154	0.53	-	0.21	0.06
GTEIDGR(*)SISLYY	13	47.14	65.7	tr|H7BY16|H7BY16_HUMAN:P19338|NUCL_HUMAN	NUCL	0.53	-0.915936	0.53	0.65	-	0.001
GTVYEDLR(*)Y	9	29.18	65.39	O00762|UBE2C_HUMAN	UBE2C	1.4	0.485427	1.61	1.4	-	0.001
HEIDR(*)YTAIA	10	31.6	51.36	tr|A0A140T9G2|A0A140T9G2_HUMAN:tr|Q5SP00|Q5SP00_HUMAN:tr|A0A140T9T2|A0A140T9T2_HUMAN:P28067|DMA_HUMAN:tr|A0A140T9H8|A0A140T9H8_HUMAN:tr|A0A140T9X4|A0A140T9X4_HUMAN:tr|A0A140T9K8|A0A140T9K8_HUMAN:tr|A0A140T9N7|A0A140T9N7_HUMAN:tr|H0Y732|H0Y732_HUMAN:tr|A0A140T9T3|A0A140T9T3_HUMAN:tr|A0A140T9V7|A0A140T9V7_HUMAN:tr|A0A140T9N9|A0A140T9N9_HUMAN	DMA	256	8	74.84	256	-	256
HEQFK(*)ATLP	9	22.63	59.07	tr|A0A494C1A0|A0A494C1A0_HUMAN:P35609|ACTN2_HUMAN	ACTN2	0.99	-0.0144996	0.99	1.04	-	0.03
HLDEAQR(*)LLY	10	39.88	57.57	tr|M0QX63|M0QX63_HUMAN:tr|M0R354|M0R354_HUMAN:tr|M0QX17|M0QX17_HUMAN:tr|M0R3F2|M0R3F2_HUMAN:tr|M0QY53|M0QY53_HUMAN:tr|M0QXE2|M0QXE2_HUMAN:tr|M0R2Z0|M0R2Z0_HUMAN:tr|M0R1H3|M0R1H3_HUMAN:tr|M0R041|M0R041_HUMAN:tr|M0QYW2|M0QYW2_HUMAN:Q8IVP9|ZN547_HUMAN:Q8NEK5|ZN548_HUMAN	ZN547	0.26	-1.94342	0.26	0.39	-	0.001
HLDGQPFLR(*)Y	10	38.41	58.7	tr|F5H7Q8|F5H7Q8_HUMAN:tr|A0A140T979|A0A140T979_HUMAN:Q29980|MICB_HUMAN:tr|X6R344|X6R344_HUMAN:tr|A0A140T9M6|A0A140T9M6_HUMAN:tr|A0A0G2JH58|A0A0G2JH58_HUMAN:tr|H0Y615|H0Y615_HUMAN:tr|A0A140T9P3|A0A140T9P3_HUMAN:tr|A0A140T9T9|A0A140T9T9_HUMAN:tr|A0A140T9B8|A0A140T9B8_HUMAN:tr|A0A0G2JK11|A0A0G2JK11_HUMAN:tr|A0A140T9H4|A0A140T9H4_HUMAN:tr|Q96QC4|Q96QC4_HUMAN:tr|A0A1W2PRA6|A0A1W2PRA6_HUMAN:tr|A0A0G2J…	MICB	1.09	0.124328	1.09	3.13	-	0.001
HSDLLEDSK(*)Y	10	43.98	48.64	P18440|ARY1_HUMAN:tr|F5H5R8|F5H5R8_HUMAN	ARY1	0.05	-4.32193	0.05	0.09	-	0.001
HTDILK(*)EK(*)Y	9	37.24	63.5	Q8N5C7|DTWD1_HUMAN	DTWD1	0.89	-0.168123	-	0.89	1.17	0.001
IADMGHLK(*)Y	9	30.92	52.02	P12004|PCNA_HUMAN	PCNA	0.4	-1.32193	1.68	0.4	-	0.001
IEDFR(*)QATA	9	30.24	53.13	tr|E7EUN9|E7EUN9_HUMAN:Q9NX74|DUS2L_HUMAN	DUS2L	0.64	-0.643856	0.86	-	0.64	0.25
IEDGK(*)VVTV	9	20.23	59.34	Q9Y266|NUDC_HUMAN	NUDC	0.46	-1.12029	0.56	0.4	0.46	-
IEEIK(*)DFLLTA	11	37.95	68.47	tr|J3KSP2|J3KSP2_HUMAN:tr|J3KT73|J3KT73_HUMAN:tr|J3QL01|J3QL01_HUMAN:P63173|RL38_HUMAN	RL38	0.85	-0.234465	0.86	0.85	-	0.001
IELAYEQVAK(*)A	11	28.96	51.94	O00299|CLIC1_HUMAN	CLIC1	0.55	-0.862496	0.96	0.55	-	0.001
ISDR(*)LIGIY	9	28.23	50.64	Q9NTJ3|SMC4_HUMAN:tr|E9PD53|E9PD53_HUMAN	SMC4	1.25	0.321928	1.25	0.72	-	6.5
ITQGTPLK(*)Y	9	23.77	65.52	tr|C9JE98|C9JE98_HUMAN:tr|C9J0Q5|C9J0Q5_HUMAN:Q9Y618|NCOR2_HUMAN	NCOR2	1.5	0.584963	0.94	1.91	1.5	-
K(*)EDK(*)PPLAP	9	25.03	77.18	tr|H3BUF6|H3BUF6_HUMAN:Q8WWM7|ATX2L_HUMAN	ATX2L	0.7	-0.514573	-	0.7	0.76	0.001
K(*)EEDVLK(*)FLAA	11	48.03	71.68	P08865|RSSA_HUMAN:tr|A0A0C4DG17|A0A0C4DG17_HUMAN:tr|C9J9K3|C9J9K3_HUMAN	RSSA	1.02	0.0285692	1.02	1.06	-	0.001
K(*)EEEIAR(*)IA	9	29.83	67.82	tr|Q86VL0|Q86VL0_HUMAN:Q15560|TCEA2_HUMAN	TCEA2	0.46	-1.12029	-	0.46	0.48	0.001
K(*)EENPEIAVSA	11	22.42	56.86	Q9UEW8|STK39_HUMAN	STK39	0.69	-0.535332	0.69	0.71	-	0.001
K(*)EER(*)PPELP	9	19.02	57.24	Q7Z6Z7|HUWE1_HUMAN:tr|H0Y659|H0Y659_HUMAN	HUWE1	1.01	0.0143553	1.01	1.57	-	0.001
K(*)EFEK(*)EISA	9	29.25	65.49	tr|A0A087X0P0|A0A087X0P0_HUMAN:Q02224|CENPE_HUMAN	CENPE	0.99	-0.0144996	-	0.99	1.02	0.001
K(*)EGK(*)PPISV	9	36.57	76.51	tr|E7ENJ6|E7ENJ6_HUMAN:Q9BXS5|AP1M1_HUMAN:tr|K7EJL1|K7EJL1_HUMAN:tr|K7EQX3|K7EQX3_HUMAN	AP1M1	0.85	-0.234465	-	0.87	0.85	0.001
K(*)EGK(*)PPISVK(*)F	11	32.97	59.37	tr|E7ENJ6|E7ENJ6_HUMAN:Q9BXS5|AP1M1_HUMAN:tr|K7EJL1|K7EJL1_HUMAN:tr|K7EQX3|K7EQX3_HUMAN	AP1M1	0.6	-0.736966	0.69	0.6	-	0.001
K(*)EIDAYIVQA	10	30.75	62.15	Q9H6H4|REEP4_HUMAN	REEP4	0.21	-2.25154	0.21	0.27	-	0.02
K(*)EIEEYIHK(*)P	10	40.99	59.01	P42285|MTREX_HUMAN	M	0.59	-0.761213	0.66	0.59	-	0.02
K(*)EIEGIFHA	9	40.85	66.75	tr|Q5T8R4|Q5T8R4_HUMAN:tr|Q5T8R3|Q5T8R3_HUMAN:tr|Q5T8R5|Q5T8R5_HUMAN:P53985|MOT1_HUMAN	MOT1	1.05	0.0703893	1.27	1.05	-	0.81
K(*)EMLETQVA	9	24.75	59.42	P49454|CENPF_HUMAN	CENPF	1.2	0.263034	1.53	1.2	1.07	-
K(*)ESDVGFIP	9	19.74	55.73	tr|B7Z524|B7Z524_HUMAN		0.48	-1.05889	1.28	0.48	-	0.11
K(*)EYDVAVQA	9	23.22	52.13	Q8N3U4|STAG2_HUMAN:tr|B1AMT4|B1AMT4_HUMAN	STAG2	0.001	-9.96578	1.26	0.001	-	0.001
K(*)MDDLNLHY	9	38.88	58.2	tr|B7Z1Y3|B7Z1Y3_HUMAN:Q8NCJ5|SPRY3_HUMAN:tr|F8VWW7|F8VWW7_HUMAN	SPRY3	0.27	-1.88897	0.27	0.39	-	0.001
K(*)SDLFFHDY	9	44.19	62.83	P35251|RFC1_HUMAN	RFC1	1.41	0.495695	1.41	1.6	-	0.001
K(*)SDVHLNFY	9	43.19	66.83	tr|A0A0C4DGA6|A0A0C4DGA6_HUMAN:Q14527|HLTF_HUMAN	HLTF	1.09	0.124328	1.09	1.35	-	0.001
K(*)TDLDLDGY	9	23.4	55.5	tr|M0R165|M0R165_HUMAN:Q9UBC2|EP15R_HUMAN	EP15R	0.5	-1	0.5	0.61	-	0.03
K(*)TDLLLEPYNK(*)Y	12	43.82	71.17	P35579|MYH9_HUMAN	MYH9	1.21	0.275007	1.21	1.27	-	0.001
LEDVR(*)NGIYP	10	26.66	57.4	Q9UHY1|NRBP_HUMAN:tr|F8W6G1|F8W6G1_HUMAN	NRBP	0.68	-0.556393	0.68	0.81	-	0.28
LEEELGR(*)DWQA	11	29.28	49.23	tr|M0R001|M0R001_HUMAN:tr|M0R011|M0R011_HUMAN:Q96D53|COQ8B_HUMAN	COQ8B	1.42	0.505891	1.42	1.71	-	0.001
LEEER(*)TPTP	9	21.49	52.98	tr|A2IDC7|A2IDC7_HUMAN:tr|Q4TT37|Q4TT37_HUMAN:tr|A2IDC6|A2IDC6_HUMAN:Q13084|RM28_HUMAN	RM28	0.23	-2.12029	-	0.23	0.34	0.05
LEER(*)TPPVP	9	20.66	68.66	Q9NPA3|M1IP1_HUMAN	M1IP1	0.6	-0.736966	0.6	0.87	-	0.001
LEIIGNSK(*)NVA	11	32.45	58	Q14204|DYHC1_HUMAN	DYHC1	0.77	-0.37707	0.81	0.77	-	0.001
LESELIK(*)SA	9	23.98	61.62	Q8IVL5|P3H2_HUMAN	P3H2	0.25	-2	-	0.32	0.25	0.001
LLDDAQR(*)LLY	10	34.57	68.28	tr|E5RHW2|E5RHW2_HUMAN:Q96HQ0|ZN419_HUMAN:tr|E5RI89|E5RI89_HUMAN:tr|E5RGL3|E5RGL3_HUMAN:tr|E5RJT6|E5RJT6_HUMAN:tr|E5RHS2|E5RHS2_HUMAN:tr|A6NNZ3|A6NNZ3_HUMAN:tr|M0R2W2|M0R2W2_HUMAN:tr|M0R143|M0R143_HUMAN:tr|E5RIA3|E5RIA3_HUMAN:tr|M0QYZ8|M0QYZ8_HUMAN:tr|E5RHZ9|E5RHZ9_HUMAN:tr|M0QX16|M0QX16_HUMAN:Q6PK81|ZN773_HUMAN:Q8TAW3|ZN671_HUMAN	ZN419	0.45	-1.152	0.45	0.49	0.34	-
LLDEAQR(*)LLY	10	35.81	53.34	Q9BWM5|ZN416_HUMAN:Q3SY52|ZIK1_HUMAN:tr|M0QYP0|M0QYP0_HUMAN:tr|M0R1S7|M0R1S7_HUMAN:tr|F5H435|F5H435_HUMAN:Q3KQV3|ZN792_HUMAN:tr|M0R036|M0R036_HUMAN:tr|A0A087WWK0|A0A087WWK0_HUMAN:tr|A0A087WTB1|A0A087WTB1_HUMAN:Q68DY9|ZN772_HUMAN	ZN416	0.53	-0.915936	0.53	0.72	-	0.001
LLDENK(*)SLSTYY	12	39.55	63.08	tr|Q9UG54|Q9UG54_HUMAN:O43318|M3K7_HUMAN	M3K7	1.3	0.378512	1.3	1.39	-	0.001
LLDISQK(*)NLY	10	35.55	52.4	Q8NDP4|ZN439_HUMAN:tr|C9JMA7|C9JMA7_HUMAN	ZN439	0.001	-9.96578	0.001	0.63	-	0.001
LLDTAQK(*)NLY	10	36.49	60.66	Q8N883|ZN614_HUMAN:tr|M0QYG4|M0QYG4_HUMAN:tr|M0R1H2|M0R1H2_HUMAN	ZN614	0.59	-0.761213	0.59	0.53	-	3.24
LLEK(*)EILFY	9	30.36	64.26	O60264|SMCA5_HUMAN	SMCA5	0.75	-0.415037	0.85	0.75	-	0.001
LLLEPYNK(*)Y	9	26.89	63.15	P35579|MYH9_HUMAN	MYH9	1.43	0.516015	2.54	1.43	-	0.001
LSDDHGASWR(*)Y	11	34.41	67.96	tr|E9PIF4|E9PIF4_HUMAN:Q99519|NEUR1_HUMAN	NEUR1	1.47	0.555816	1.48	1.47	-	0.001
LSDK(*)NIEQY	9	31.36	58.5	tr|H9KVC6|H9KVC6_HUMAN:Q96QD9|UIF_HUMAN:tr|H9KVC1|H9KVC1_HUMAN	UIF	0.44	-1.18442	0.44	4.01	-	0.001
LSDLLDWK(*)Y	9	25.39	60.2	tr|M0QYU1|M0QYU1_HUMAN:P13807|GYS1_HUMAN	GYS1	0.85	-0.234465	0.85	0.92	-	0.001
LSDTK(*)YLEMIY	11	29.52	64.06	O95373|IPO7_HUMAN	IPO7	1.37	0.454176	1.53	1.37	-	0.001
LSELSNPEISK(*)Y	12	43.14	57.38	Q9Y485|DMXL1_HUMAN:tr|F5H269|F5H269_HUMAN	DMXL1	0.73	-0.454032	0.73	0.82	-	0.001
LTDFIQK(*)Y	8	28.08	62.35	Q15046|SYK_HUMAN:tr|H3BVA8|H3BVA8_HUMAN	SYK	1.3	0.378512	1.3	1.38	-	0.36
LTDFIR(*)EEY	9	29.95	71.35	tr|B7ZLP8|B7ZLP8_HUMAN:A2RTX5|SYTC2_HUMAN	SYTC2	0.68	-0.556393	0.69	0.68	-	0.05
LTDR(*)GVMSY	9	32.77	61.74	tr|M0R205|M0R205_HUMAN:tr|M0QZB8|M0QZB8_HUMAN:tr|M0QZB7|M0QZB7_HUMAN:Q14653|IRF3_HUMAN:tr|M0QXC8|M0QXC8_HUMAN:tr|M0QYT9|M0QYT9_HUMAN	IRF3	0.47	-1.08927	1.71	-	0.47	0.01
LTDR(*)LASLY	9	30.11	46.29	Q5W0V3|F16B1_HUMAN	F16B1	1.17	0.226509	1.73	0.93	-	1.17
LTDYDIR(*)FY	9	30.06	67.69	tr|A0A2R8YF43|A0A2R8YF43_HUMAN:tr|A0A2R8YFU2|A0A2R8YFU2_HUMAN:tr|A0A2R8YD58|A0A2R8YD58_HUMAN:tr|E7EU96|E7EU96_HUMAN:Q8NEV1|CSK23_HUMAN:P68400|CSK21_HUMAN:tr|A0A2R8Y5A0|A0A2R8Y5A0_HUMAN	CSK23	2.23	1.15704	2.86	2.23	-	0.001
LTDYFLK(*)DEY	10	42.25	62.5	Q13107|UBP4_HUMAN	UBP4	0.39	-1.35845	0.39	0.44	-	0.001
LTEDK(*)ETLQY	10	37.2	67.36	tr|F2Z2B9|F2Z2B9_HUMAN:Q9BSJ2|GCP2_HUMAN	GCP2	0.46	-1.12029	0.46	0.4	0.47	-
LTEK(*)ELLLY	9	27.34	57.04	Q13424|SNTA1_HUMAN	SNTA1	0.29	-1.78588	25.81	0.29	-	0.001
LTEPPLNTPENR(*)EY	14	38.59	63.22	tr|B4DXW1|B4DXW1_HUMAN:P61158|ARP3_HUMAN:tr|F8WDR7|F8WDR7_HUMAN	ARP3	0.73	-0.454032	-	0.73	0.85	0.001
LTEPVK(*)DHNWR(*)Y	12	29.08	64.01	O95361|TRI16_HUMAN:tr|H0Y626|H0Y626_HUMAN		1.04	0.0565835	1.04	1.13	-	0.001
LTEQR(*)ALLY	9	28.86	60.46	O15040|TCPR2_HUMAN	TCPR2	0.13	-2.94342	0.14	0.13	-	0.001
LTETIYK(*)NYY	10	42.59	53.89	Q7L2J0|MEPCE_HUMAN	MEPCE	0.48	-1.05889	1.52	0.48	-	0.06
MEDAK(*)VYVA	9	32.62	68.46	Q8NBS9|TXND5_HUMAN	TXND5	0.7	-0.514573	0.7	1.16	0.52	-
MELER(*)IVSA	9	26.49	51.59	Q9H467|CUED2_HUMAN	CUED2	0.87	-0.200913	0.87	1.45	-	0.001
MSEDK(*)PQDY	9	34.53	60.96	tr|A0A2R8Y804|A0A2R8Y804_HUMAN:tr|A0A2R8Y543|A0A2R8Y543_HUMAN:tr|A0A2R8Y5C3|A0A2R8Y5C3_HUMAN:tr|A0A2R8Y750|A0A2R8Y750_HUMAN:tr|A0A2R8Y5Z1|A0A2R8Y5Z1_HUMAN:tr|B4DGU4|B4DGU4_HUMAN:tr|A0A2R8YCH5|A0A2R8YCH5_HUMAN:tr|A0A2R8Y7Z0|A0A2R8Y7Z0_HUMAN:P35222|CTNB1_HUMAN:tr|A0A2R8Y5A3|A0A2R8Y5A3_HUMAN	CTNB1	0.6	-0.736966	-	0.65	0.6	0.001
MTDK(*)FAQFDEY	11	44.02	64.57	Q99973|TEP1_HUMAN:tr|G3V470|G3V470_HUMAN	TEP1	0.53	-0.915936	0.53	0.59	-	0.001
NAFEESK(*)DNTIPLLY	15	34.88	57.09	tr|I3L269|I3L269_HUMAN:tr|I3L0U4|I3L0U4_HUMAN:Q96NB1|FOPNL_HUMAN:tr|I3NI25|I3NI25_HUMAN	FOPNL	0.18	-2.47393	0.18	0.27	-	0.001
NEEEIR(*)ANVA	10	29.61	58.91	tr|B4DHN5|B4DHN5_HUMAN:tr|E9PBU7|E9PBU7_HUMAN:O00560|SDCB1_HUMAN:tr|G5EA09|G5EA09_HUMAN	SDCB1	0.45	-1.152	0.45	0.85	-	0.001
NEIK(*)DSVVA	9	27.61	78.13	P13639|EF2_HUMAN	EF2	0.6	-0.736966	0.53	0.6	0.64	-
NLDK(*)NTVGY	9	35.42	71.82	tr|B1AK20|B1AK20_HUMAN:tr|Q5TH61|Q5TH61_HUMAN:Q9NVH1|DJC11_HUMAN	DJC11	0.68	-0.556393	0.75	0.68	-	0.001
NLDPEIDEK(*)LLY	12	41.48	69.09	tr|Q5SZ64|Q5SZ64_HUMAN:Q15427|SF3B4_HUMAN	SF3B4	0.66	-0.599462	0.66	0.83	-	0.001
NLDQATR(*)VAY	10	41.87	53.48	Q9NTJ3|SMC4_HUMAN:tr|E9PD53|E9PD53_HUMAN	SMC4	1.64	0.713696	0.6	-	1.64	4.55
NSELGSETR(*)Y	10	31.44	57.94	Q9H869|YYAP1_HUMAN	YYAP1	0.91	-0.136062	1.25	0.91	-	0.001
NTDFGDSGR(*)LYY	12	42.94	63.3	Q96JM2|ZN462_HUMAN	ZN462	1.02	0.0285692	1.02	1.09	-	0.001
NTDPWAGYR(*)Y	10	27.43	64.83	P53582|MAP11_HUMAN	MAP11	1.01	0.0143553	1.01	1.07	-	0.07
NTEGINLPELFK(*)Y	13	42.57	67.51	tr|B9ZVN9|B9ZVN9_HUMAN:O95602|RPA1_HUMAN	RPA1	0.95	-0.0740006	0.95	0.99	-	0.001
NTETTEDVK(*)GR(*)IY	13	42.02	54.79	Q15021|CND1_HUMAN	CND1	0.9	-0.152003	256	0.9	-	0.001
NVK(*)VDPEIQ	9	25.38	53.16	P35908|K22E_HUMAN	K22E	0.001	-9.96578	-	0.001	0.001	0.001
PSDPR(*)YHEVHY	11	27.06	66.54	Q96P11|NSUN5_HUMAN	NSUN5	0.21	-2.25154	0.22	0.21	-	0.001
PTDPK(*)VVVY	9	34.67	68.88	tr|A0A0J9YWL0|A0A0J9YWL0_HUMAN:Q9Y4K1|CRBG1_HUMAN:tr|Q96QW7|Q96QW7_HUMAN	CRBG1	0.51	-0.971431	-	0.51	0.62	0.001
PTDSLNNDNK(*)Y	11	45.3	61.3	Q9UPT9|UBP22_HUMAN	UBP22	0.32	-1.64386	-	0.32	0.46	0.001
PVEEFNELLSK(*)Y	12	51.94	65.64	tr|J9JIE5|J9JIE5_HUMAN:Q14494|NF2L1_HUMAN:tr|J3QKY3|J3QKY3_HUMAN:tr|B4DYE1|B4DYE1_HUMAN:tr|F5H1B7|F5H1B7_HUMAN	NF2L1	0.54	-0.888969	0.78	0.54	-	0.001
QEAR(*)PPLVSA	10	34.07	68.59	Q92802|N42L2_HUMAN:tr|D6R968|D6R968_HUMAN	N42L2	0.28	-1.8365	-	0.28	0.33	0.001
QEAVTR(*)LEA	9	28.45	57.93	Q15149|PLEC_HUMAN	PLEC	0.49	-1.02915	0.9	0.49	-	0.11
QEDFFQR(*)VP	9	27.45	55.49	Q06546|GABPA_HUMAN	GABPA	0.4	-1.32193	0.53	0.4	-	0.001
QEQAQTTDWR(*)A	11	25.35	58.28	tr|D6RBP5|D6RBP5_HUMAN:tr|A0A0C4DGC6|A0A0C4DGC6_HUMAN:Q9BZM1|PG12A_HUMAN	PG12A	0.76	-0.395929	0.76	0.76	-	0.001
QEQLVEAGR(*)LVA	12	29.63	62.17	Q9Y490|TLN1_HUMAN	TLN1	0.27	-1.88897	0.27	0.33	-	0.001
QLDLAQR(*)TLY	10	25.02	55.09	tr|J3KQC8|J3KQC8_HUMAN:Q6NX49|ZN544_HUMAN:tr|M0QZJ4|M0QZJ4_HUMAN:O43296|ZN264_HUMAN:tr|M0R146|M0R146_HUMAN:tr|M0QXF3|M0QXF3_HUMAN:tr|A0A1B0GVN2|A0A1B0GVN2_HUMAN:tr|A0A1B0GV72|A0A1B0GV72_HUMAN:tr|M0R0U7|M0R0U7_HUMAN:tr|M0R2F0|M0R2F0_HUMAN:tr|M0QZT5|M0QZT5_HUMAN:tr|M0QX86|M0QX86_HUMAN:tr|M0QZM7|M0QZM7_HUMAN:tr|Q8IVS5|Q8IVS5_HUMAN:tr|M0R337|M0R337_HUMAN:tr|M0QZY0|M0QZY0_HUMAN:tr|A0A0C4DGB4|A0A0C4DGB…	ZN544	0.31	-1.68966	0.43	0.31	-	0.001
QLDTR(*)VSEFY	10	33.66	65.63	O95671|ASML_HUMAN	ASML	0.43	-1.21759	0.43	0.53	-	0.001
QLEAVSDR(*)VTVLY	13	27.37	59.56	tr|G3V3A1|G3V3A1_HUMAN:tr|A0A0D9SFJ1|A0A0D9SFJ1_HUMAN:Q9Y2Z9|COQ6_HUMAN	COQ6	0.45	-1.152	0.47	0.45	-	0.001
QLEDGR(*)TLSDY	11	39.52	75.73	tr|M0R2S1|M0R2S1_HUMAN:tr|F5GZ39|F5GZ39_HUMAN:tr|M0R1V7|M0R1V7_HUMAN:tr|J3QS39|J3QS39_HUMAN:tr|Q49A90|Q49A90_HUMAN:tr|J3QTR3|J3QTR3_HUMAN:tr|M0R1M6|M0R1M6_HUMAN:tr|F5H6Q2|F5H6Q2_HUMAN:tr|F5GYU3|F5GYU3_HUMAN:tr|F5H2Z3|F5H2Z3_HUMAN:tr|F5H265|F5H265_HUMAN:tr|B4DV12|B4DV12_HUMAN:tr|F5H388|F5H388_HUMAN:tr|A0A2R8Y422|A0A2R8Y422_HUMAN:tr|F5H747|F5H747_HUMAN:tr|F5GXK7|F5GXK7_HUMAN:tr|J3QKN0|J3QKN0_HUMAN:…		0.58	-0.785875	0.49	0.6	0.58	-
QTALPGNDR(*)Y	10	32.39	54.35	tr|Q96B65|Q96B65_HUMAN:Q9UHP3|UBP25_HUMAN	UBP25	0.44	-1.18442	2.01	0.44	0.09	-
QTDNLELK(*)K(*)LVY	12	33.4	59.43	Q10567|AP1B1_HUMAN	AP1B1	0.72	-0.473931	0.73	0.72	-	0.001
QTESQQIR(*)Y	9	34.63	71.88	tr|A0A2R8Y635|A0A2R8Y635_HUMAN:Q9H7F0|AT133_HUMAN:tr|A0A2R8YDN7|A0A2R8YDN7_HUMAN	AT133	0.65	-0.621488	-	0.65	0.78	0.001
QTETK(*)TITY	9	24.62	64.94	tr|Q6R5J7|Q6R5J7_HUMAN:tr|E9PHY5|E9PHY5_HUMAN:O43491|E41L2_HUMAN	E41L2	0.32	-1.64386	-	0.41	0.32	0.001
QVDPLSALK(*)Y	10	38.32	73.07	tr|C9J7E8|C9J7E8_HUMAN:Q9UL63|MKLN1_HUMAN	MKLN1	0.8	-0.321928	-	0.8	0.84	0.001
R(*)EAWEQQQGAVA	12	19.86	61.28	Q86U38|NOP9_HUMAN	NOP9	0.74	-0.434403	0.74	0.77	-	0.001
R(*)EDEISPPPP	10	21.31	67.88	tr|K7EMU2|K7EMU2_HUMAN:tr|K7EK41|K7EK41_HUMAN:tr|K7EPB2|K7EPB2_HUMAN:P10644|KAP0_HUMAN	KAP0	0.11	-3.18442	0.12	0.11	-	0.001
R(*)EEEEDFIR(*)AA	11	43.2	57.76	Q96A65|EXOC4_HUMAN	EXOC4	0.23	-2.12029	0.26	0.23	-	0.001
R(*)EEEIEVDSR(*)VA	12	34.94	53.45	Q14978|NOLC1_HUMAN:tr|A0A0A0MRM9|A0A0A0MRM9_HUMAN	NOLC1	0.28	-1.8365	0.28	0.3	-	0.001
R(*)ELEDDAR(*)VIA	11	30.8	58.82	tr|J3KN90|J3KN90_HUMAN:Q6P4H8|ACKMT_HUMAN	ACKMT	1.09	0.124328	1.14	1.09	-	0.001
R(*)ELESK(*)ILTHVA	12	37.98	67.32	Q9UH99|SUN2_HUMAN	SUN2	0.68	-0.556393	0.7	0.68	-	0.001
R(*)EQAELTGLR(*)LA	12	26.23	64.14	Q96HS1|PGAM5_HUMAN	PGAM5	0.97	-0.0439433	0.97	1.11	-	0.001
R(*)EVDPLR(*)IPP	10	28.53	50.97	tr|H0Y555|H0Y555_HUMAN		0.21	-2.25154	0.21	0.84	-	0.001
R(*)EYWNEQSA	9	17.07	61.8	Q15035|TRAM2_HUMAN		1.47	0.555816	1.57	1.47	-	0.001
R(*)TDPVVADY	9	22.52	60.88	tr|E9PFX5|E9PFX5_HUMAN		0.7	-0.514573	1.97	0.7	0.42	-
SEADIR(*)GFVA	10	29.46	56.99	tr|C9JGI3|C9JGI3_HUMAN:P19971|TYPH_HUMAN	TYPH	0.19	-2.39593	0.19	0.25	0.17	-
SEAPGQR(*)ALP	10	23.28	52.61	tr|E7EX73|E7EX73_HUMAN:tr|E9PGM1|E9PGM1_HUMAN:tr|E7EUU4|E7EUU4_HUMAN:Q04637|IF4G1_HUMAN:tr|H7C0V6|H7C0V6_HUMAN	IF4G1	0.12	-3.05889	-	0.77	0.001	0.12
SEDSR(*)FITV	9	21.92	67.21	P23470|PTPRG_HUMAN	PTPRG	1.65	0.722466	1.65	-	1.7	0.001
SEEQYNK(*)IVIP	11	27.11	59.18	P42285|MTREX_HUMAN	M	0.85	-0.234465	0.85	0.88	-	0.001
SEIGAITR(*)SA	10	26.2	60.63	Q2V2M9|FHOD3_HUMAN:tr|K7ER94|K7ER94_HUMAN	FHOD3	0.71	-0.494109	0.71	0.92	-	0.001
SELITK(*)AVA	9	25.28	57.55	P16403|H12_HUMAN:P10412|H14_HUMAN:P16402|H13_HUMAN	H12	0.22	-2.18442	0.22	-	0.41	0.001
SEQETLVR(*)P	9	21.69	60.13	tr|A0A0A8KBA1|A0A0A8KBA1_HUMAN:tr|F5H4Q8|F5H4Q8_HUMAN:tr|A0A0A8KB88|A0A0A8KB88_HUMAN:tr|Q8TE47|Q8TE47_HUMAN:tr|A7UKX8|A7UKX8_HUMAN:tr|G3XA89|G3XA89_HUMAN:Q00987|MDM2_HUMAN:tr|Q96DS5|Q96DS5_HUMAN:tr|A0A0A8K986|A0A0A8K986_HUMAN:tr|F6UXB6|F6UXB6_HUMAN:tr|F5H1M7|F5H1M7_HUMAN:tr|F5GZC3|F5GZC3_HUMAN:tr|J3QST1|J3QST1_HUMAN:tr|A0A1B0GXJ6|A0A1B0GXJ6_HUMAN:tr|Q9H4C3|Q9H4C3_HUMAN:tr|E7EMW5|E7EMW5_HUMAN:tr|Q…	MDM2	0.58	-0.785875	0.58	0.69	0.17	-
SESR(*)FFVSS	9	23.81	65.87	tr|A0A087X2B5|A0A087X2B5_HUMAN:P35613|BASI_HUMAN	BASI	0.6	-0.736966	0.63	0.6	-	0.03
SEYLR(*)YEDTLL	11	29.35	58.16	Q9H3M7|TXNIP_HUMAN	TXNIP	0.001	-9.96578	0.001	0.3	-	0.001
SSDSVGGFR(*)Y	10	34.41	53.01	Q14677|EPN4_HUMAN	EPN4	2.33	1.22033	3.13	0.01	-	2.33
SSEVIK(*)DANLY	11	44.55	49.6	Q15717|ELAV1_HUMAN	ELAV1	23.62	4.56194	40.74	-	23.62	0.001
STAVIENPEMLK(*)Y	13	41.64	62.13	P54198|HIRA_HUMAN	HIRA	0.56	-0.836501	0.56	0.72	-	0.001
STDK(*)FK(*)TDFY	10	44.55	75.28	tr|E7EM64|E7EM64_HUMAN:Q7L5N1|CSN6_HUMAN	CSN6	0.28	-1.8365	0.28	0.28	-	0.001
STDNFTR(*)ILEY	11	44.99	68.04	P08648|ITA5_HUMAN	ITA5	1.29	0.367371	1.33	1.29	-	0.001
TDEELSFR(*)A	9	15.96	53.97	Q13882|PTK6_HUMAN	PTK6	0.32	-1.64386	0.32	0.82	-	0.001
TEADVNPK(*)AYP	11	43.5	54.31	P55769|NH2L1_HUMAN:tr|B1AHD1|B1AHD1_HUMAN:tr|A0A3B3IUA2|A0A3B3IUA2_HUMAN	NH2L1	0.26	-1.94342	0.26	-	0.35	0.001
TEAGMFAIR(*)A	10	28.4	61.85	P62333|PRS10_HUMAN:tr|A0A087X2I1|A0A087X2I1_HUMAN	PRS10	0.26	-1.94342	0.55	0.26	-	0.001
TEAPLNPK(*)A	9	30.67	71.02	P60709|ACTB_HUMAN:P63261|ACTG_HUMAN	ACTB	0.24	-2.05889	-	0.27	0.24	0.001
TEEFLDQNK(*)A	10	25.51	55.75	Q9P0W2|HM20B_HUMAN:tr|C9J8X5|C9J8X5_HUMAN:tr|B5MDG7|B5MDG7_HUMAN	HM20B	0.31	-1.68966	0.81	0.31	-	0.001
TEEYPNK(*)PP	9	26.17	68.68	tr|A0A0D9SG71|A0A0D9SG71_HUMAN:tr|A0A0D9SEZ6|A0A0D9SEZ6_HUMAN:tr|A0A0R4J2E5|A0A0R4J2E5_HUMAN:P49459|UBE2A_HUMAN	UBE2A	0.89	-0.168123	0.89	0.92	0.63	-
TEINSQR(*)IAA	10	25.74	59.35	tr|K7EIX0|K7EIX0_HUMAN:tr|K7ELB8|K7ELB8_HUMAN:Q96S99|PKHF1_HUMAN	PKHF1	1.24	0.31034	1.29	1.24	-	0.001
TEIVK(*)ILSA	9	27.3	55.36	tr|A6NML8|A6NML8_HUMAN:O60879|DIAP2_HUMAN:tr|K4DI95|K4DI95_HUMAN:tr|C9J6U3|C9J6U3_HUMAN	DIAP2	1.4	0.485427	4.1	1.4	-	0.001
TLDPYR(*)NEVSQLY	13	35.09	66.44	Q9UKA4|AKA11_HUMAN	AKA11	0.42	-1.25154	0.43	0.42	-	0.001
TSDHFETIMK(*)Y	11	44.75	64.09	tr|V9GYZ6|V9GYZ6_HUMAN:P07814|SYEP_HUMAN	SYEP	1.23	0.298658	1.23	1.55	-	0.001
TSDNGK(*)DGLAY	11	45.69	77.4	tr|K7EQT1|K7EQT1_HUMAN:Q9UM11|FZR1_HUMAN	FZR1	0.68	-0.556393	-	0.74	0.68	0.001
TTDDWK(*)DFLY	10	41.28	69.85	P09960|LKHA4_HUMAN	LKHA4	0.99	-0.0144996	1.24	0.99	-	0.001
TTDLSFLDK(*)Y	10	29.13	64.1	A0AVT1|UBA6_HUMAN	UBA6	0.47	-1.08927	0.53	0.47	-	0.001
TTEER(*)TQLY	9	33.8	59.05	Q8NBP0|TTC13_HUMAN	TTC13	0.57	-0.810966	1.18	0.57	-	0.001
TTEESLR(*)NYY	10	37.03	63.34	P22626|ROA2_HUMAN:tr|A0A087WUI2|A0A087WUI2_HUMAN	ROA2	0.36	-1.47393	0.51	0.36	0.001	-
TTESFEDGLK(*)Y	11	28.55	56.55	tr|A0A088AWL3|A0A088AWL3_HUMAN:O75376|NCOR1_HUMAN	NCOR1	0.001	-9.96578	0.66	0.001	-	0.001
TVEETGGDSWK(*)Y	12	39.55	69.27	tr|F8WDV0|F8WDV0_HUMAN:Q9UI26|IPO11_HUMAN	IPO11	0.77	-0.37707	0.77	0.83	-	0.19
VAAK(*)EVVL	8	27.11	70.94	Q10567|AP1B1_HUMAN	AP1B1	0.66	-0.599462	0.67	0.66	0.63	-
VADK(*)VHLMY	9	40.45	56.04	Q14258|TRI25_HUMAN		0.1	-3.32193	0.1	0.51	-	0.001
VAYGK(*)GTYF	9	24.5	56.02	Q460N5|PAR14_HUMAN	PAR14	0.001	-9.96578	0.18	0.001	-	0.001
VAYK(*)FPELL	9	32.66	56.75	Q8IWV8|UBR2_HUMAN	UBR2	0.32	-1.64386	0.32	0.44	-	0.001
VEEFK(*)SIPA	9	32.87	71.31	Q9NTJ3|SMC4_HUMAN:tr|E9PD53|E9PD53_HUMAN	SMC4	0.63	-0.666576	0.63	0.37	0.63	-
VEK(*)PVGVAA	9	28.36	68.63	tr|H0Y613|H0Y613_HUMAN:Q14687|GSE1_HUMAN	GSE1	0.4	-1.32193	-	0.4	0.42	0.001
VEVEGTVK(*)A	9	28	59.51	Q13085|ACACA_HUMAN:tr|Q59FY4|Q59FY4_HUMAN	ACACA	0.82	-0.286304	0.94	0.82	-	0.001
VEYETYK(*)EA	9	22.28	59.26	tr|A0A0J9YW13|A0A0J9YW13_HUMAN:Q9Y5S9|RBM8A_HUMAN	RBM8A	0.88	-0.184425	1.16	0.88	-	0.001
VSDPSSPQYGK(*)YL	13	41.82	62.62	tr|A0A2R8YE64|A0A2R8YE64_HUMAN:tr|E7EV34|E7EV34_HUMAN:tr|A0A2R8Y7U1|A0A2R8Y7U1_HUMAN:tr|A0A2R8YD45|A0A2R8YD45_HUMAN:O14773|TPP1_HUMAN	TPP1	0.88	-0.184425	0.88	0.95	-	0.001
VSDR(*)VTVLY	9	24.92	68.19	tr|G3V3A1|G3V3A1_HUMAN:tr|A0A0D9SFJ1|A0A0D9SFJ1_HUMAN:Q9Y2Z9|COQ6_HUMAN	COQ6	0.4	-1.32193	0.49	0.4	-	0.04
VSDSK(*)QFTYY	10	40.53	61.61	Q00653|NFKB2_HUMAN	NFKB2	0.8	-0.321928	1.64	0.8	-	0.001
VSDYLR(*)QSY	9	30.49	55.89	tr|F8WCU9|F8WCU9_HUMAN:Q68CP9|ARID2_HUMAN	ARID2	0.51	-0.971431	0.51	1.52	-	0.16
VSSTSEIGTR(*)Y	11	30.76	60.84	Q9H2Y7|ZN106_HUMAN:tr|H3BSS6|H3BSS6_HUMAN:tr|H3BS99|H3BS99_HUMAN:tr|A0A0C4DGM5|A0A0C4DGM5_HUMAN	ZN106	1.05	0.0703893	8.21	1.05	-	0.08
VTDK(*)LFVIDALY	12	36.13	68.56	Q8IUX1|T126B_HUMAN	T126B	1.18	0.238787	1.18	1.19	-	0.001
VTDPTGFLR(*)M	10	25.21	56.89	tr|A0A087WW06|A0A087WW06_HUMAN:Q96AY4|TTC28_HUMAN:tr|B0QYP4|B0QYP4_HUMAN	TTC28	0.41	-1.2863	0.48	0.41	-	0.001
VTEFEDIK(*)SGY	11	44.28	64.38	tr|A0A0C4DFV9|A0A0C4DFV9_HUMAN:Q01105|SET_HUMAN:tr|A0A087X027|A0A087X027_HUMAN:P0DME0|SETLP_HUMAN	SET	0.86	-0.217591	0.86	0.99	-	0.001
VVEQLK(*)DWLY	10	43.57	61.27	Q13257|MD2L1_HUMAN	MD2L1	1	0	1	1.15	-	0.001
WAYPR(*)QVFI	9	32.3	55.81	tr|E9PDR5|E9PDR5_HUMAN:tr|E7EPI0|E7EPI0_HUMAN:Q9P2D0|IBTK_HUMAN	IBTK	1.33	0.411426	256	1.33	-	0.001
WSDTSSGGPAR(*)AY	13	22.28	57.58	P61619|S61A1_HUMAN:tr|B4DR61|B4DR61_HUMAN	S61A1	0.41	-1.2863	0.41	0.56	-	0.001
YAYR(*)DAVFL	9	26.75	56.5	tr|K7EMA6|K7EMA6_HUMAN:tr|E9PRZ6|E9PRZ6_HUMAN:tr|I3L3H6|I3L3H6_HUMAN:tr|F6QPS0|F6QPS0_HUMAN:tr|G5EA36|G5EA36_HUMAN:P30260|CDC27_HUMAN	CDC27	0.56	-0.836501	0.56	0.73	-	0.001
YEDATK(*)ITV	9	40.56	68.45	P27694|RFA1_HUMAN	RFA1	0.7	-0.514573	-	0.7	0.75	0.19
YEDGGK(*)PPVP	10	35.65	50.76	tr|H7C3T2|H7C3T2_HUMAN:Q2TAZ0|ATG2A_HUMAN	ATG2A	0.001	-9.96578	0.45	0.001	-	0.001
YEEMGIK(*)PP	9	34.78	52.1	P62191|PRS4_HUMAN:tr|G3V4X1|G3V4X1_HUMAN	PRS4	0.32	-1.64386	0.32	256	-	0.14
YEER(*)VQAVV	9	31.24	56.45	Q01082|SPTB2_HUMAN:tr|A0A087WUZ3|A0A087WUZ3_HUMAN	SPTB2	1.03	0.0426443	1.03	1.08	-	0.26
YEQAAR(*)VAIE	10	29.54	55.97	tr|B7ZAR1|B7ZAR1_HUMAN:tr|E9PCA1|E9PCA1_HUMAN:P48643|TCPE_HUMAN:tr|E7ENZ3|E7ENZ3_HUMAN	TCPE	1.38	0.464668	256	1.38	-	0.44
YEQELK(*)DLAA	10	37.05	57.44	Q6KB66|K2C80_HUMAN	K2C80	0.32	-1.64386	-	0.32	1.02	0.001
YEQNDR(*)LTP	9	29.82	55.86	P26038|MOES_HUMAN	MOES	5.56	2.47508	5.78	-	5.56	0.14
YEVR(*)LTQTV	9	31.51	54.26	tr|A0A096LNZ9|A0A096LNZ9_HUMAN:tr|A0A096LPJ4|A0A096LPJ4_HUMAN:P05161|ISG15_HUMAN	ISG15	0.31	-1.68966	29.32	0.31	-	0.21
YIDENQDR(*)Y	9	25.51	67.79	tr|J3KSS4|J3KSS4_HUMAN:tr|J3QRP4|J3QRP4_HUMAN:tr|J3QQN6|J3QQN6_HUMAN:tr|J3QR27|J3QR27_HUMAN:tr|J3QLU1|J3QLU1_HUMAN:tr|J3QKQ0|J3QKQ0_HUMAN:tr|J3QRD0|J3QRD0_HUMAN:tr|J3QRA8|J3QRA8_HUMAN:tr|J3QL02|J3QL02_HUMAN:tr|J3KSV5|J3KSV5_HUMAN:tr|A0A087WYZ1|A0A087WYZ1_HUMAN:tr|J3QKT2|J3QKT2_HUMAN:Q96KP4|CNDP2_HUMAN	CNDP2	0.7	-0.514573	0.7	0.81	-	0.001
YLDK(*)EDTFFY	10	33.26	62.7	tr|E9PCS8|E9PCS8_HUMAN:tr|E7EQY4|E7EQY4_HUMAN:tr|F6RRE2|F6RRE2_HUMAN:tr|E7EV10|E7EV10_HUMAN:Q9BTC8|MTA3_HUMAN	MTA3	1.37	0.454176	1.37	1.65	-	0.001
YLDYHMEK(*)Y	9	41.38	66.78	tr|A0A087WVD4|A0A087WVD4_HUMAN:Q9HBK9|AS3MT_HUMAN	AS3MT	0.22	-2.18442	0.22	0.25	-	0.001
YLEETSIR(*)Y	9	27.62	59.19	tr|V9GY27|V9GY27_HUMAN:O75618|DEDD_HUMAN:tr|B1AQP5|B1AQP5_HUMAN	DEDD	0.92	-0.120294	1.15	0.92	-	0.52
YSADR(*)EDLY	9	37.15	68.95	Q6P2Q9|PRP8_HUMAN	PRP8	0.49	-1.02915	0.55	0.49	-	0.02
YSDDGQK(*)WTVY	11	38.49	50.49	Q96PD2|DCBD2_HUMAN	DCBD2	0.42	-1.25154	0.42	0.64	-	0.001
YSDITIFEK(*)QEY	12	55.73	72.96	Q12882|DPYD_HUMAN	DPYD	0.44	-1.18442	0.44	0.44	-	0.04
YSDK(*)EFAGSY	10	28.51	62.47	Q6ZT07|TBCD9_HUMAN	TBCD9	0.27	-1.88897	-	0.27	0.32	0.001
YSDK(*)YFDEHY	10	49.03	69.32	P33552|CKS2_HUMAN	CKS2	1.57	0.650765	1.57	1.58	-	0.001
YSDSLVQK(*)GY	10	45.55	70.73	tr|A0A494C0M1|A0A494C0M1_HUMAN:P52701|MSH6_HUMAN:tr|A0A087WWJ1|A0A087WWJ1_HUMAN	MSH6	1.33	0.411426	1.51	1.31	1.33	-
YSDVGR(*)YIDHY	11	42.12	61.62	tr|B4E3U2|B4E3U2_HUMAN:tr|E9PJM3|E9PJM3_HUMAN:Q9UK99|FBX3_HUMAN:tr|E9PL46|E9PL46_HUMAN	FBX3	0.56	-0.836501	0.56	1.2	-	0.001
YSEFFTGSK(*)LVDY	13	54.51	67.43	tr|A0A5F9UP49|A0A5F9UP49_HUMAN:Q9BRK5|CAB45_HUMAN	CAB45	0.44	-1.18442	0.44	0.47	-	0.001
YSEIK(*)DFLSY	10	42.62	65.23	Q96SD1|DCR1C_HUMAN	DCR1C	1.14	0.189034	1.17	1.14	-	0.001
YSEVLTDTR(*)GLY	12	40.87	66.96	tr|D6RFJ4|D6RFJ4_HUMAN:Q8TB68|PRR7_HUMAN	PRR7	0.84	-0.251539	0.84	0.92	-	0.001
YSQADALK(*)Y	9	31.08	57.15	tr|A0A0A0MSY9|A0A0A0MSY9_HUMAN:Q92800|EZH1_HUMAN:Q15910|EZH2_HUMAN	EZH1	0.49	-1.02915	0.49	0.45	0.73	-
YTDATPLR(*)V	9	21.16	57.38	Q8N8A6|DDX51_HUMAN	DDX51	0.87	-0.200913	1.43	0.87	-	0.07
YTDK(*)VVIGM	9	39.88	52.36	P06733|ENOA_HUMAN:tr|A0A2R8Y6G6|A0A2R8Y6G6_HUMAN	ENOA	0.93	-0.104697	0.93	1.35	-	0.59
YTDLLR(*)L	7	21.54	62.16	tr|C9J9S3|C9J9S3_HUMAN:tr|C9JP48|C9JP48_HUMAN:tr|E7ETD8|E7ETD8_HUMAN:P62140|PP1B_HUMAN	PP1B	0.22	-2.18442	0.22	0.24	-	0.001
YTDLLR(*)LFEY	10	45.09	70.75	tr|C9J9S3|C9J9S3_HUMAN:tr|C9JP48|C9JP48_HUMAN:tr|E7ETD8|E7ETD8_HUMAN:P62140|PP1B_HUMAN	PP1B	0.25	-2	0.25	0.26	-	0.001
YTEDSPGLK(*)V	10	28.96	50.7	tr|S4R3B5|S4R3B5_HUMAN:P60468|SC61B_HUMAN	SC61B	1.35	0.432959	3.83	-	1.35	0.22
YTEPNYWIR(*)Y	10	36.41	68.8	Q8IVL5|P3H2_HUMAN	P3H2	0.91	-0.136062	0.98	0.91	-	0.001
YTFPNGAK(*)Y	9	23.74	59.05	tr|B8ZZN7|B8ZZN7_HUMAN:tr|F8WEM8|F8WEM8_HUMAN:Q502X0|MORN2_HUMAN:tr|A0A2R8YE86|A0A2R8YE86_HUMAN	MORN2	0.39	-1.35845	0.65	0.39	-	0.06
YTVSR(*)EDGSFSFY	13	40.12	63.24	P69849|NOMO3_HUMAN:tr|J3KN36|J3KN36_HUMAN:Q5JPE7|NOMO2_HUMAN:tr|A0A0G2JP90|A0A0G2JP90_HUMAN:tr|A0A087WW46|A0A087WW46_HUMAN:Q15155|NOMO1_HUMAN:tr|A0A087X117|A0A087X117_HUMAN:tr|A0A0G2JN29|A0A0G2JN29_HUMAN	NOMO3	0.97	-0.0439433	1.2	0.97	-	0.001
YVAPK(*)AVWL	9	23.26	57.08	Q10567|AP1B1_HUMAN	AP1B1	0.65	-0.621488	0.93	0.65	-	0.001
YVDAVLGK(*)GHQY	12	46.87	64.54	Q12769|NU160_HUMAN	NU160	0.52	-0.943416	0.82	0.52	-	0.001
YVDDASWMR(*)Y	10	35.55	70.3	Q12789|TF3C1_HUMAN	TF3C1	0.46	-1.12029	0.46	0.52	-	0.001
YVDDPYQK(*)Y	9	32.7	61.46	Q9NZE8|RM35_HUMAN	RM35	0.79	-0.340075	0.85	0.79	-	0.001
AAYLR(*)ALSL	9	22.87	49.82	O15294|OGT1_HUMAN	OGT1	0.001	-9.96578	0.001	-	-	0.001
AEAFGK(*)IVA	9	30.72	75.87	tr|M0R0K9|M0R0K9_HUMAN:Q13263|TIF1B_HUMAN	TIF1B	0.4	-1.32193	0.42	0.37	-	-
AEALR(*)EVSA	9	25.58	53.37	P21281|VATB2_HUMAN:tr|C9JL73|C9JL73_HUMAN:P15313|VATB1_HUMAN	VATB2	0.66	-0.599462	-	0.78	-	0.53
AEDLNTR(*)VA	9	27.78	59.95	tr|A0A0A6YYA0|A0A0A6YYA0_HUMAN:Q9Y3B3|TMED7_HUMAN	TMED7	0.25	-2	-	-	0.51	0.001
AEEEDFLR(*)LP	10	26.07	50.24	Q53HC5|KLH26_HUMAN	KLH26	0.001	-9.96578	-	0.001	-	0.001
AEEEETSIK(*)AA	11	35.38	79.76	O15213|WDR46_HUMAN	WDR46	0.73	-0.454032	-	0.71	0.74	-
AEENIEVAR(*)AA	11	24.64	54.68	Q9NR48|ASH1L_HUMAN	ASH1L	0.31	-1.68966	-	0.001	0.63	-
AEHDSILAEK(*)A	11	27.36	56.75	tr|D6RBR8|D6RBR8_HUMAN:tr|D6RCA5|D6RCA5_HUMAN:tr|D6R9F8|D6R9F8_HUMAN:tr|D6RDJ6|D6RDJ6_HUMAN:P26639|SYTC_HUMAN	SYTC	1.28	0.356144	-	-	0.75	1.82
AEIK(*)DGER(*)LP	10	17.12	64.74	P35606|COPB2_HUMAN	COPB2	0.23	-2.12029	-	0.46	-	0.001
AEIMK(*)TLEV	9	20.95	60.48	Q5T8P6|RBM26_HUMAN:tr|A0A087X0H9|A0A087X0H9_HUMAN	RBM26	0.42	-1.25154	-	0.74	-	0.09
AEIPAGPGR(*)EP	11	30.53	48.52	Q9UHY1|NRBP_HUMAN:tr|F8W6G1|F8W6G1_HUMAN	NRBP	21.27	4.41075	-	-	0.44	42.1
AELR(*)AWIA	8	22.12	64.89	tr|M0QYB8|M0QYB8_HUMAN:Q96D15|RCN3_HUMAN:tr|M0QZH0|M0QZH0_HUMAN	RCN3	6.02	2.58976	5.59	6.45	-	-
AEQAER(*)YDDMA	11	28.53	55.83	P63104|1433Z_HUMAN:Q04917|1433F_HUMAN:tr|A2IDB1|A2IDB1_HUMAN:tr|F8WEB6|F8WEB6_HUMAN:tr|E5RGE1|E5RGE1_HUMAN:tr|Q4VY20|Q4VY20_HUMAN:tr|E5RIR4|E5RIR4_HUMAN:tr|E9PD24|E9PD24_HUMAN:tr|E7EVZ2|E7EVZ2_HUMAN:tr|Q4VY19|Q4VY19_HUMAN:tr|E7ESK7|E7ESK7_HUMAN:tr|A0A0J9YWE8|A0A0J9YWE8_HUMAN:tr|E9PG15|E9PG15_HUMAN:P27348|1433T_HUMAN:P31946|1433B_HUMAN:tr|E7EX29|E7EX29_HUMAN:P61981|1433G_HUMAN	1433Z	11.67	3.54473	-	17.27	-	6.06
AEQDLIR(*)EL	9	20.95	63.54	tr|H3BRL0|H3BRL0_HUMAN:Q9BXC9|BBS2_HUMAN	BBS2	0.25	-2	-	0.5	-	0.001
AEQEEAAALR(*)QA	12	27.79	54.15	tr|E9PPE7|E9PPE7_HUMAN:tr|E9PK67|E9PK67_HUMAN:Q53GL7|PAR10_HUMAN:tr|E9PNI7|E9PNI7_HUMAN	PAR10	0.25	-2	0.001	0.5	-	-
AEQSLEK(*)PELYVV	13	34.04	52.32	O60423|AT8B3_HUMAN	AT8B3	0.81	-0.304006	-	1.62	-	0.001
AEQTGR(*)WWIV	10	18.41	60.82	Q5C9Z4|NOM1_HUMAN	NOM1	0.96	-0.0588937	0.85	1.07	-	-
AEQVQPPR(*)SP	10	21.19	48.54	Q9BSY4|CHCH5_HUMAN	CHCH5	0.33	-1.59946	0.001	-	-	0.66
ALEEQLQQIR(*)	10	29.47	51.48	P13645|K1C10_HUMAN	K1C10	0.001	-9.96578	-	0.001	-	0.001
ASDILR(*)MDSTNADALY	16	41.14	49	Q99615|DNJC7_HUMAN:tr|K7EPP7|K7EPP7_HUMAN:tr|K7ESP1|K7ESP1_HUMAN:tr|K7EIH8|K7EIH8_HUMAN	DNJC7	4.46	2.15704	-	8.91	-	0.001
ASEAEMR(*)LFY	10	42.21	58.15	Q8IY37|DHX37_HUMAN	DHX37	0.48	-1.05889	-	0.95	-	0.001
ASEYDQIR(*)Y	9	20.67	51.74	tr|Q5SQL3|Q5SQL3_HUMAN:tr|J3KP92|J3KP92_HUMAN:Q86Z02|HIPK1_HUMAN	HIPK1	1.98	0.9855	0.001	-	-	3.96
ATDSYK(*)VTHY	10	31.11	71.32	tr|A0A0C4DFS8|A0A0C4DFS8_HUMAN:P43490|NAMPT_HUMAN:tr|C9JF35|C9JF35_HUMAN:tr|C9JG65|C9JG65_HUMAN	NAMPT	0.67	-0.577767	-	0.62	0.72	-
ATELGK(*)LPAGGVLY	14	44.27	61.01	P48634|PRC2A_HUMAN	PRC2A	0.3	-1.73697	-	0.59	-	0.001
ATEVVDK(*)EK(*)NLY	12	48.86	50.56	Q9C000|NLRP1_HUMAN	NLRP1	0.001	-9.96578	-	0.001	-	0.001
ATQLAADLLK(*)Y	11	30.52	49.45	Q9UBT7|CTNL1_HUMAN	CTNL1	1.83	0.871844	-	3.66	-	0.001
AVDPR(*)FLAY	9	26	47.13	Q9HCK8|CHD8_HUMAN	CHD8	1.33	0.411426	2.05	-	-	0.6
AVFVDLEPTVIDEVR(*)	15	43.12	60.97	P68363|TBA1B_HUMAN:Q71U36|TBA1A_HUMAN:Q9BQE3|TBA1C_HUMAN:tr|F5H5D3|F5H5D3_HUMAN	TBA1B	0.65	-0.621488	0.78	0.52	-	-
DLDDAQR(*)TLY	10	38.84	50.97	Q9BY31|ZN717_HUMAN:tr|A0A494C0W3|A0A494C0W3_HUMAN:tr|C9J8I7|C9J8I7_HUMAN:tr|C9J5W8|C9J5W8_HUMAN	ZN717	0.05	-4.32193	-	0.1	-	0.001
DNNR(*)SLDLDSIIA	13	19.42	50.25	P04264|K2C1_HUMAN	K2C1	0.001	-9.96578	-	0.001	-	0.001
DSDPMLSPR(*)FYAY	13	45.33	62.67	O94988|FA13A_HUMAN:tr|E9PGM7|E9PGM7_HUMAN	FA13A	0.35	-1.51457	-	0.51	-	0.19
DSDR(*)YR(*)DGYR(*)DGY	13	28.33	59.74	tr|F8VX11|F8VX11_HUMAN:P23588|IF4B_HUMAN:tr|E7EX17|E7EX17_HUMAN	IF4B	0.31	-1.68966	0.63	-	-	0.001
DTEFPNFK(*)Y	9	24.8	61.82	P27694|RFA1_HUMAN	RFA1	0.96	-0.0588937	1.19	0.74	-	-
DYFEEYGK(*)IDTIEIITDR(*)	18	58.67	66.82	P22626|ROA2_HUMAN:tr|A0A087WUI2|A0A087WUI2_HUMAN	ROA2	0.47	-1.08927	0.23	-	-	0.72
EADEYLDK(*)Y	9	34.62	54.59	P49454|CENPF_HUMAN	CENPF	0.21	-2.25154	-	0.15	-	0.27
EAQAIK(*)ADLA	10	19.88	48.68	Q14204|DYHC1_HUMAN	DYHC1	1.98	0.9855	-	3.06	-	0.9
EEDIR(*)DLAA	9	25	64.27	tr|H7C1J2|H7C1J2_HUMAN:Q9H147|TDIF1_HUMAN:tr|H7C1M5|H7C1M5_HUMAN	TDIF1	0.47	-1.08927	0.54	0.4	-	-
EESNYELEGK(*)IK(*)	12	43.83	50.09	P13645|K1C10_HUMAN	K1C10	0.001	-9.96578	-	0.001	-	0.001
EIDK(*)NDHLY	9	31.98	58.73	tr|Q5H907|Q5H907_HUMAN:tr|Q5H909|Q5H909_HUMAN:Q9UNF1|MAGD2_HUMAN	MAGD2	1.11	0.15056	-	1.02	-	1.2
ELDR(*)FMHYY	9	34.16	55.18	Q9P2G1|AKIB1_HUMAN	AKIB1	0.48	-1.05889	-	0.95	-	0.001
ELDVVR(*)EIY	9	27.3	47.05	Q96PY5|FMNL2_HUMAN	FMNL2	0.17	-2.55639	0.1	0.25	-	-
ELEDSTLR(*)Y	9	28.81	52.64	Q15149|PLEC_HUMAN	PLEC	0.08	-3.64386	0.09	-	-	0.07
ESDEFTVDAAR(*)Y	12	34.5	50.43	Q9H5I1|SUV92_HUMAN:tr|Q5JSS2|Q5JSS2_HUMAN:tr|H0Y306|H0Y306_HUMAN	SUV92	0.001	-9.96578	-	0.001	-	0.001
ESEAASYLDQISR(*)Y	14	37.14	57.23	tr|A0A087WTV2|A0A087WTV2_HUMAN:tr|K7ENH2|K7ENH2_HUMAN:tr|B3KQ25|B3KQ25_HUMAN:tr|K7ESG5|K7ESG5_HUMAN:tr|K9J957|K9J957_HUMAN:P61289|PSME3_HUMAN	PSME3	0.69	-0.535332	-	1.39	-	0.001
ETALLVDR(*)Y	9	26.31	55.02	Q12996|CSTF3_HUMAN:tr|E9PLP8|E9PLP8_HUMAN	CSTF3	0.72	-0.473931	-	1.44	-	0.001
ETDSFK(*)LAY	9	24.4	57.19	Q9UMZ2|SYNRG_HUMAN	SYNRG	1.37	0.454176	-	2.73	-	0.001
ETEFENGNR(*)SWFY	13	43.39	61.93	Q8NDL9|CBPC5_HUMAN:tr|C9JQG9|C9JQG9_HUMAN	CBPC5	0.23	-2.12029	-	0.46	-	0.001
EVDSGR(*)QIEY	10	29.81	51.65	tr|A0A0D9SFE5|A0A0D9SFE5_HUMAN:tr|E9PBF6|E9PBF6_HUMAN:P20700|LMNB1_HUMAN	LMNB1	0.001	-9.96578	-	0.001	-	0.001
FAAR(*)IFTTL	9	22.03	49.06	Q8N635|MEIOB_HUMAN	MEIOB	0.71	-0.494109	-	1.32	-	0.1
FEIATK(*)EDP	9	18.94	56.99	Q14204|DYHC1_HUMAN	DYHC1	0.33	-1.59946	0.32	0.34	-	-
FEISDADTK(*)EVF	12	42.7	51.7	P53350|PLK1_HUMAN	PLK1	0.33	-1.59946	-	0.67	-	0.001
FENER(*)AVTP	9	18.77	51.09	tr|E7EU13|E7EU13_HUMAN:Q96P48|ARAP1_HUMAN	ARAP1	0.49	-1.02915	-	0.66	-	0.33
FENVGSPK(*)P	9	25.76	76.74	tr|H0YEJ7|H0YEJ7_HUMAN:tr|E9PJK4|E9PJK4_HUMAN:A6NI28|RHG42_HUMAN	RHG42	0.58	-0.785875	0.55	0.61	-	-
FLDK(*)SGLQGY	10	33.01	62.4	tr|E9PI56|E9PI56_HUMAN:tr|E9PKP6|E9PKP6_HUMAN:tr|E9PLJ8|E9PLJ8_HUMAN:Q13492|PICAL_HUMAN	PICAL	1.49	0.575312	0.65	2.33	-	-
FSDGTHGGLR(*)Y	11	32.08	61.08	tr|A0A075B730|A0A075B730_HUMAN:P58107|EPIPL_HUMAN	EPIPL	1.21	0.275007	-	2.42	-	0.001
FSEFTGVWK(*)Y	10	24.61	56.17	tr|A0A024QZ42|A0A024QZ42_HUMAN:O75340|PDCD6_HUMAN	PDCD6	0.67	-0.577767	-	1.35	-	0.001
FSEIDLEK(*)Y	9	24.38	59.18	Q86XF0|DYR2_HUMAN	DYR2	1.62	0.695994	1.57	1.67	-	-
FSEPDFVAK(*)FY	11	29.84	62.04	Q9NWQ9|CN119_HUMAN	CN119	0.43	-1.21759	-	0.87	-	0.001
FSEPR(*)AIFY	9	29.14	57.37	Q16512|PKN1_HUMAN:tr|K7EL10|K7EL10_HUMAN	PKN1	1.46	0.545968	1.96	0.97	-	-
FSEVQEK(*)ASDWEY	13	51.75	59.81	Q9BVG8|KIFC3_HUMAN:tr|B7Z896|B7Z896_HUMAN:tr|F5H3M2|F5H3M2_HUMAN:tr|A0A0C4DGM9|A0A0C4DGM9_HUMAN:tr|H3BTL6|H3BTL6_HUMAN	KIFC3	0.19	-2.39593	-	0.39	-	0.001
FSNPR(*)ALYL	9	27.81	63.68	O75691|UTP20_HUMAN	UTP20	0.46	-1.12029	-	0.85	-	0.06
FTDEVYQNESR(*)Y	12	37.58	56.3	Q9NZM1|MYOF_HUMAN:tr|H0YD14|H0YD14_HUMAN	MYOF	0.16	-2.64386	-	0.33	-	0.001
FTDK(*)SAEDY	9	38.29	64.85	tr|B3KNX7|B3KNX7_HUMAN:Q13153|PAK1_HUMAN:tr|H0YCM0|H0YCM0_HUMAN:tr|E9PM17|E9PM17_HUMAN	PAK1	0.19	-2.39593	-	0.38	-	0.001
FTDVR(*)AAVY	9	31.88	51.87	P02751|FINC_HUMAN	FINC	12.59	3.65421	23.15	2.02	-	-
FTEDQGVDDR(*)LLY	13	42.55	56.8	tr|C9JBL0|C9JBL0_HUMAN:tr|E9PHV6|E9PHV6_HUMAN:P23497|SP100_HUMAN	SP100	0.09	-3.47393	-	0.19	-	0.001
FTEK(*)EVQQWY	10	29.79	58.34	P62166|NCS1_HUMAN	NCS1	0.67	-0.577767	-	1.03	-	0.32
FVDK(*)NNDLLY	10	32.82	61.71	tr|E9PDF6|E9PDF6_HUMAN:O43795|MYO1B_HUMAN	MYO1B	0.57	-0.810966	0.71	0.43	-	-
GEDPTR(*)PPPP	10	31.87	56.08	tr|U3KPY4|U3KPY4_HUMAN		0.47	-1.08927	0.5	0.44	-	-
GEEWK(*)GYVV	9	22.5	49.11	tr|A2A3R5|A2A3R5_HUMAN:P62753|RS6_HUMAN	RS6	1.76	0.815575	3.5	-	-	0.03
GEIIDIFK(*)P	9	17.9	55.89	tr|H7BYD9|H7BYD9_HUMAN		0.37	-1.4344	-	0.75	-	0.001
GEQK(*)PTGTFSSGGGSVA	17	33.21	54.88	tr|A0A494C1F2|A0A494C1F2_HUMAN:P35658|NU214_HUMAN:tr|A0A0A0MSW3|A0A0A0MSW3_HUMAN:tr|B7ZAV2|B7ZAV2_HUMAN:tr|H0Y837|H0Y837_HUMAN	NU214	0.27	-1.88897	-	0.55	-	0.001
GEVR(*)EDLR(*)LP	10	22.62	50.53	P63241|IF5A1_HUMAN:tr|I3L504|I3L504_HUMAN	IF5A1	0.001	-9.96578	-	0.001	-	0.001
GSDK(*)YFHAR(*)GNY	12	38.89	50.89	tr|A0A3B3ISW8|A0A3B3ISW8_HUMAN:tr|E9PR14|E9PR14_HUMAN:tr|G3V1D9|G3V1D9_HUMAN:tr|E9PQD6|E9PQD6_HUMAN:P0DJI8|SAA1_HUMAN:P0DJI9|SAA2_HUMAN:tr|A0A096LPE2|A0A096LPE2_HUMAN	SAA1	0.001	-9.96578	-	0.001	-	0.001
GTDWGEK(*)GYY	10	36.92	53.91	Q9UBX1|CATF_HUMAN	CATF	0.83	-0.268817	0.37	-	-	1.29
GTEDELDK(*)Y	9	24.76	55.53	tr|A0A2R8YHD2|A0A2R8YHD2_HUMAN:P06753|TPM3_HUMAN:tr|A0A2R2Y2Q3|A0A2R2Y2Q3_HUMAN:tr|K7ELP0|K7ELP0_HUMAN:tr|D6RGJ6|D6RGJ6_HUMAN:tr|A0A087WTJ7|A0A087WTJ7_HUMAN:tr|H0YKP3|H0YKP3_HUMAN:tr|A0A2R8YEU4|A0A2R8YEU4_HUMAN:tr|A0A494C0P6|A0A494C0P6_HUMAN:tr|A0A0S2Z4G6|A0A0S2Z4G6_HUMAN:P09493|TPM1_HUMAN:tr|J3KN67|J3KN67_HUMAN:tr|Q6ZN40|Q6ZN40_HUMAN	TPM3	0.23	-2.12029	-	-	0.45	0.001
GTEFLNPLISK(*)Y	12	40.45	58.95	tr|B0QZ55|B0QZ55_HUMAN		0.45	-1.152	-	0.9	-	0.001
GTEIDGR(*)SISLY	12	38.85	59.51	tr|H7BY16|H7BY16_HUMAN:P19338|NUCL_HUMAN	NUCL	0.28	-1.8365	-	0.57	-	0.001
HEAFLGR(*)EVA	10	37.96	68.67	tr|M0QYB8|M0QYB8_HUMAN:Q96D15|RCN3_HUMAN:tr|M0QZH0|M0QZH0_HUMAN	RCN3	2.92	1.54597	2.52	3.31	-	-
HEDFEK(*)SLSA	10	48.56	52.48	tr|A0A0D9SF54|A0A0D9SF54_HUMAN:Q13813|SPTN1_HUMAN:tr|A0A0D9SGF6|A0A0D9SGF6_HUMAN	SPTN1	0.44	-1.18442	-	0.88	-	0.001
HEDVR(*)LYTA	9	36.07	66.58	tr|K7EMU4|K7EMU4_HUMAN:tr|K7EP46|K7EP46_HUMAN:P52888|THOP1_HUMAN	THOP1	0.64	-0.643856	0.68	0.61	-	-
HEQSR(*)IITV	9	34.11	62.13	Q99487|PAFA2_HUMAN	PAFA2	0.32	-1.64386	-	0.64	-	0.001
HLQLAIR(*)	7	22.32	59.75	P20671|H2A1D_HUMAN:tr|A0A0U1RR32|A0A0U1RR32_HUMAN:tr|A0A0U1RRH7|A0A0U1RRH7_HUMAN	H2A1D	0.06	-4.05889	-	0.12	-	0.001
HSER(*)HVLLY	9	17.12	62.37	tr|H0YH91|H0YH91_HUMAN		0.2	-2.32193	-	0.39	-	0.001
HTEVPAR(*)NLY	10	26.52	56.24	tr|H0Y4H1|H0Y4H1_HUMAN:tr|H0Y6Z7|H0Y6Z7_HUMAN:P10586|PTPRF_HUMAN:tr|H0Y380|H0Y380_HUMAN:tr|H0Y7Z9|H0Y7Z9_HUMAN	PTPRF	0.53	-0.915936	-	1.07	-	0.001
IAEK(*)ETLEY	9	33.38	56.49	Q0VDD8|DYH14_HUMAN:tr|M9MMK7|M9MMK7_HUMAN	DYH14	0.58	-0.785875	1.16	-	-	0.001
IEDFEAR(*)IA	9	22.52	62.45	tr|U3KQP3|U3KQP3_HUMAN:tr|B4DEZ3|B4DEZ3_HUMAN:Q9P0J0|NDUAD_HUMAN:tr|K7EJE1|K7EJE1_HUMAN:tr|E7ENQ6|E7ENQ6_HUMAN	NDUAD	0.3	-1.73697	0.32	0.28	-	-
IEDTR(*)YTLP	9	17.4	56.36	Q9NZM1|MYOF_HUMAN:tr|H0YD14|H0YD14_HUMAN	MYOF	0.47	-1.08927	-	0.59	-	0.35
IEIQK(*)AFAV	9	25	60.87	tr|A0A5F9ZH80|A0A5F9ZH80_HUMAN:P43251|BTD_HUMAN	BTD	0.39	-1.35845	-	0.77	-	0.001
IESEAPPK(*)A	9	17.16	58.03	tr|K7EQH1|K7EQH1_HUMAN		0.12	-3.05889	-	0.1	0.13	-
IR(*)K(*)LPFQR(*)L	9	27.86	52.35	tr|K7EK07|K7EK07_HUMAN:P84243|H33_HUMAN:Q71DI3|H32_HUMAN	H33	0.001	-9.96578	0.001	0.001	-	-
ISDQVAEIVSK(*)Y	12	41.27	52.66	P06756|ITAV_HUMAN	ITAV	0.24	-2.05889	0.47	-	-	0.001
ISDSYFPR(*)Y	9	23.45	54.75	P11047|LAMC1_HUMAN	LAMC1	0.87	-0.200913	-	0.83	-	0.9
ISQSGDFLR(*)Y	10	30.18	57.56	O95302|FKBP9_HUMAN	FKBP9	0.4	-1.32193	-	0.79	-	0.001
ISYGPDWK(*)DFY	11	41.06	54.02	tr|H3BS10|H3BS10_HUMAN:P06865|HEXA_HUMAN:tr|H3BP20|H3BP20_HUMAN	HEXA	0.63	-0.666576	-	1.26	-	0.001
ITDEQR(*)QYY	9	32.65	61.1	tr|H0YCF0|H0YCF0_HUMAN:tr|H7C1V2|H7C1V2_HUMAN:tr|E9PMG1|E9PMG1_HUMAN:tr|H0YDT0|H0YDT0_HUMAN:Q96D71|REPS1_HUMAN	REPS1	0.2	-2.32193	-	0.4	-	0.001
ITDSSLGR(*)IAQY	12	41.54	53.8	Q8N1E6|FXL14_HUMAN	FXL14	1.05	0.0703893	-	2.11	-	0.001
ITDSTMLQAIER(*)Y	13	44.11	53.85	Q9Y678|COPG1_HUMAN	COPG1	0.05	-4.32193	-	0.1	-	0.001
ITDVK(*)PGNY	9	29.31	51.13	P28300|LYOX_HUMAN	LYOX	0.3	-1.73697	0.55	-	-	0.05
ITEK(*)GISDLAQHY	13	42.32	57.32	tr|B4DUR8|B4DUR8_HUMAN:P49368|TCPG_HUMAN	TCPG	0.32	-1.64386	0.63	-	-	0.001
K(*)ADGVPVYL	9	16.4	48.1	O14548|COX7R_HUMAN	COX7R	0.22	-2.18442	-	0.43	-	0.02
K(*)DSPSVWAA	9	20.94	53.11	P07737|PROF1_HUMAN	PROF1	1	0	0.71	1.29	-	-
K(*)EAVTTIAA	9	22.04	71.12	tr|E9PDF6|E9PDF6_HUMAN:O43795|MYO1B_HUMAN	MYO1B	0.56	-0.836501	-	0.41	0.72	-
K(*)EEDYIR(*)YA	9	28.93	53.06	tr|A0A2R8YEU9|A0A2R8YEU9_HUMAN:tr|A0A2R8Y459|A0A2R8Y459_HUMAN:tr|A0A2R8YEC1|A0A2R8YEC1_HUMAN:tr|A0A2R8Y4S2|A0A2R8Y4S2_HUMAN:tr|A0A2R8Y687|A0A2R8Y687_HUMAN:tr|A0A2R8YE60|A0A2R8YE60_HUMAN:tr|A0A2R8YCP1|A0A2R8YCP1_HUMAN:tr|A0A2R8Y6M7|A0A2R8Y6M7_HUMAN:tr|A0A2R8Y883|A0A2R8Y883_HUMAN:tr|A0A2R8Y7Q3|A0A2R8Y7Q3_HUMAN:tr|A0A2R8YCX2|A0A2R8YCX2_HUMAN:tr|A0A087WXR7|A0A087WXR7_HUMAN:tr|A0A2R8Y761|A0A2R8Y761_HU…	RNH2B	0.21	-2.25154	-	0.42	-	0.001
K(*)EIEQGDVTA	10	28.11	66.78	Q92543|SNX19_HUMAN	SNX19	0.21	-2.25154	-	0.2	0.22	-
K(*)EMELPAK(*)EA	10	26.29	52.02	Q15149|PLEC_HUMAN	PLEC	0.03	-5.05889	-	-	0.06	0.001
K(*)EQEK(*)AFFA	9	36.36	55.83	tr|C9J1A8|C9J1A8_HUMAN:Q16236|NF2L2_HUMAN	NF2L2	2.38	1.25096	-	0.74	4.02	-
K(*)EQVPPPAV	9	28.2	55.25	tr|H7C0H8|H7C0H8_HUMAN:Q6NUQ4|TM214_HUMAN	TM214	0.001	-9.96578	-	-	0.001	0.001
K(*)ESDIYIVA	9	22.28	58.71	Q9BVS4|RIOK2_HUMAN	RIOK2	5.05	2.33628	-	0.47	-	9.62
K(*)ESEMNVIAA	10	25.07	65.62	Q96BF6|NACC2_HUMAN	NACC2	0.58	-0.785875	0.45	0.7	-	-
K(*)EVEQFTQVA	10	28.08	50.92	tr|H3BPJ9|H3BPJ9_HUMAN:O96000|NDUBA_HUMAN	NDUBA	0.65	-0.621488	-	0.66	-	0.65
K(*)EYILVEEA	9	25.17	48.28	O15460|P4HA2_HUMAN	P4HA2	0.07	-3.8365	0.14	-	-	0.01
K(*)IDENQLMY	9	19.66	49.31	Q96RT1|ERBIN_HUMAN	ERBIN	0.2	-2.32193	0.001	-	-	0.4
K(*)LDNTVQDAGLY	12	33.37	60.37	Q13107|UBP4_HUMAN	UBP4	0.12	-3.05889	-	0.24	-	0.001
K(*)NSVK(*)SVP	8	15.66	50.97	Q7Z6Z7|HUWE1_HUMAN:tr|H0Y659|H0Y659_HUMAN	HUWE1	0.001	-9.96578	-	-	0.001	0.001
K(*)TDDLTMVLY	10	28.02	70.56	Q96RL7|VP13A_HUMAN	VP13A	0.33	-1.59946	0.33	0.33	-	-
LADIYR(*)ELY	9	29.26	47.54	Q9Y6J9|TAF6L_HUMAN	TAF6L	0.74	-0.434403	-	1.08	-	0.4
LEDSR(*)LFTA	9	25.76	51.88	tr|F8VZZ7|F8VZZ7_HUMAN:tr|F8VP94|F8VP94_HUMAN		1.11	0.15056	0.67	-	-	1.55
LEESSPK(*)LP	9	19.56	59.24	tr|G3V483|G3V483_HUMAN		0.49	-1.02915	0.48	0.5	-	-
LEFLNR(*)FEEA	10	20.87	55.93	P31948|STIP1_HUMAN	STIP1	0.67	-0.577767	-	1.34	-	0.001
LEQALGNAQGR(*)AA	13	17.58	49.06	Q9Y2J4|AMOL2_HUMAN	AMOL2	0.001	-9.96578	-	0.001	-	0.001
LIDADPYLK(*)Y	10	28.8	59.85	P20248|CCNA2_HUMAN	CCNA2	0.93	-0.104697	-	1.87	-	0.001
LIDQDAR(*)DLY	10	31.63	48.26	tr|H0YMD0|H0YMD0_HUMAN:tr|H0YMU9|H0YMU9_HUMAN:tr|H0YN42|H0YN42_HUMAN:P07355|ANXA2_HUMAN	ANXA2	2.49	1.31615	3.97	-	-	1.01
LLDEMQR(*)LLY	10	31.08	50.84	Q6P9A1|ZN530_HUMAN	ZN530	0.81	-0.304006	-	1.62	-	0.001
LLDLDEELR(*)Y	10	28.37	62.69	Q96FT9|IFT43_HUMAN	IFT43	0.43	-1.21759	-	0.86	-	0.001
LLDPAQR(*)TLY	10	33.11	56.8	Q96NG5|ZN558_HUMAN:Q8N988|ZN557_HUMAN	ZN558	0.21	-2.25154	-	0.42	-	0.001
LLDPK(*)YGMFR(*)Y	11	19.43	60.09	Q5GLZ8|HERC4_HUMAN	HERC4	0.67	-0.577767	-	1.33	-	0.001
LLDVR(*)DR(*)DSY	10	22.79	62.59	tr|C9J9X8|C9J9X8_HUMAN:tr|C9JCX6|C9JCX6_HUMAN:tr|C9JXA0|C9JXA0_HUMAN:Q9BYV8|CEP41_HUMAN	CEP41	0.14	-2.8365	-	0.28	-	0.001
LLEDK(*)HFQSY	10	32.37	63.36	tr|E9PDU5|E9PDU5_HUMAN:Q9NNW5|WDR6_HUMAN:tr|A0A087X295|A0A087X295_HUMAN	WDR6	0.57	-0.810966	0.53	0.61	-	-
LLEELDK(*)TPWQY	12	43.69	54.63	tr|B3KPX4|B3KPX4_HUMAN:Q9UJ83|HACL1_HUMAN	HACL1	0.2	-2.32193	-	0.41	-	0.001
LLEK(*)EILYY	9	30.06	59.85	P28370|SMCA1_HUMAN:tr|A0A0A0MRP6|A0A0A0MRP6_HUMAN:tr|B7ZLQ5|B7ZLQ5_HUMAN	SMCA1	0.62	-0.68966	-	1.24	-	0.001
LLR(*)LFEY	7	23.4	58.26	tr|C9J9S3|C9J9S3_HUMAN:tr|C9JP48|C9JP48_HUMAN:tr|E7ETD8|E7ETD8_HUMAN:P62140|PP1B_HUMAN	PP1B	0.13	-2.94342	-	0.26	-	0.001
LQIDNAR(*)LA	9	17.78	50.35	P13645|K1C10_HUMAN:P08727|K1C19_HUMAN:tr|F8VZY9|F8VZY9_HUMAN:P05783|K1C18_HUMAN:P02533|K1C14_HUMAN	K1C10	0.001	-9.96578	-	0.001	-	0.001
LR(*)K(*)LPFQR(*)L	9	27.86	52.35			0.001	-9.96578	0.001	0.001	-	-
LSDFESGLK(*)Y	10	37.13	53.61	O75691|UTP20_HUMAN	UTP20	0.75	-0.415037	-	1.47	-	0.04
LSDIASALR(*)Y	10	29.13	50.93	tr|E5RGW5|E5RGW5_HUMAN:tr|G3V105|G3V105_HUMAN:tr|A0A499FJS7|A0A499FJS7_HUMAN:O14920|IKKB_HUMAN	IKKB	1.49	0.575312	1.93	-	-	1.05
LSDIGSGIR(*)Y	10	30.49	58.58	O15111|IKKA_HUMAN	IKKA	0.68	-0.556393	-	1.37	-	0.001
LSDIGSGIR(*)YL	11	30.72	54.64	O15111|IKKA_HUMAN	IKKA	0.83	-0.268817	-	1.66	-	0.001
LSDLGK(*)LSY	9	32.11	49.61	tr|H3BMX5|H3BMX5_HUMAN:Q9H7Z6|KAT8_HUMAN	KAT8	0.001	-9.96578	-	-	0.001	0.01
LSDLGR(*)LSY	9	28.95	49.92	Q8WYB5|KAT6B_HUMAN	KAT6B	0.06	-4.05889	-	0.12	-	0.001
LSDMPLK(*)SFY	10	25.22	51.38	Q9NYU2|UGGG1_HUMAN	UGGG1	0.001	-9.96578	-	0.001	-	0.001
LSDPQTR(*)AIYDIY	13	36.07	55.84	tr|B1AK20|B1AK20_HUMAN:tr|Q5TH61|Q5TH61_HUMAN:Q9NVH1|DJC11_HUMAN	DJC11	0.55	-0.862496	-	1.09	-	0.001
LSDPSGPK(*)SY	10	35.77	55.02	tr|A0A087X1U5|A0A087X1U5_HUMAN:tr|F5H7T0|F5H7T0_HUMAN:tr|F6RJM5|F6RJM5_HUMAN:Q96S38|KS6C1_HUMAN	KS6C1	1.11	0.15056	-	2.12	-	0.1
LSEDYGVLK(*)TDEGIAY	16	45.23	59.74	P32119|PRDX2_HUMAN	PRDX2	0.29	-1.78588	-	0.58	-	0.001
LSEER(*)VWEY	9	26.24	54.96	Q9P253|VPS18_HUMAN	VPS18	0.54	-0.888969	1.08	-	-	0.001
LSEWQK(*)ELY	9	38.2	58.8	Q9ULD5|ZN777_HUMAN	ZN777	0.68	-0.556393	0.67	0.69	-	-
LTDDK(*)LSQY	9	34.76	53.23	tr|A0A2R8Y2F6|A0A2R8Y2F6_HUMAN:P42336|PK3CA_HUMAN	PK3CA	0.38	-1.39593	-	0.66	-	0.1
LTDFDIR(*)FY	9	31.26	54.11	P19784|CSK22_HUMAN	CSK22	0.67	-0.577767	-	1.33	-	0.001
LTDNGR(*)HITY	10	22.91	62.66	tr|A0A2R8Y5F1|A0A2R8Y5F1_HUMAN:tr|A0A2R8YGU4|A0A2R8YGU4_HUMAN:tr|X5D2U8|X5D2U8_HUMAN:tr|H3BMQ0|H3BMQ0_HUMAN:tr|A0A2R8YDZ2|A0A2R8YDZ2_HUMAN:tr|A0A2R8Y7X5|A0A2R8Y7X5_HUMAN:tr|A0A2R8YDR3|A0A2R8YDR3_HUMAN:tr|A0A2R8Y7C8|A0A2R8Y7C8_HUMAN:tr|A0A2R8YGD6|A0A2R8YGD6_HUMAN:P49815|TSC2_HUMAN:tr|A0A2R8YCR8|A0A2R8YCR8_HUMAN:tr|C9JX95|C9JX95_HUMAN:tr|A0A2R8Y5B2|A0A2R8Y5B2_HUMAN:tr|A0A2R8YGE6|A0A2R8YGE6_HUMAN:tr…	TSC2	0.44	-1.18442	0.85	-	-	0.02
LTDYLK(*)NTY	9	38.94	59.98	P27487|DPP4_HUMAN	DPP4	0.55	-0.862496	-	0.51	-	0.6
LTEAGDYTAK(*)Y	11	32.44	52.86	Q8IW92|GLBL2_HUMAN	GLBL2	0.07	-3.8365	-	0.02	-	0.12
LTETWAGSHSMR(*)Y	13	35.18	73.91	tr|A0A140TA13|A0A140TA13_HUMAN		1.17	0.226509	1.18	1.17	-	-
LVDAFVEHR(*)Y	10	24.85	58.83	tr|I3L2B0|I3L2B0_HUMAN:O75153|CLU_HUMAN:tr|A0A494C0R8|A0A494C0R8_HUMAN:tr|K7EIG1|K7EIG1_HUMAN	CLU	0.61	-0.713119	-	1.23	-	0.001
LVDNSIR(*)ELQY	11	38.54	54.38	tr|E5RHZ3|E5RHZ3_HUMAN:tr|E5RFI5|E5RFI5_HUMAN:tr|E5RIN1|E5RIN1_HUMAN:tr|E5RFV9|E5RFV9_HUMAN		0.53	-0.915936	-	1.06	-	0.001
LVDQR(*)VAEY	9	35.98	53.42	Q9P215|POGK_HUMAN	POGK	0.53	-0.915936	-	-	0.98	0.07
LVEK(*)VTNEYNESLLY	15	34.22	49.72	tr|A0A0C4DGV3|A0A0C4DGV3_HUMAN		0.001	-9.96578	-	0.001	-	0.001
MADK(*)NIQYY	9	28.02	56.23	Q5VWJ9|SNX30_HUMAN	SNX30	0.48	-1.05889	0.65	-	-	0.31
MEEK(*)YIVSA	9	26.29	49.61	Q86VS8|HOOK3_HUMAN	HOOK3	1.57	0.650765	-	3.14	-	0.001
MENR(*)PSVQA	9	23.11	67.38	tr|X6R700|X6R700_HUMAN:Q9Y3Y2|CHTOP_HUMAN	CHTOP	1.19	0.250962	-	1.13	1.25	-
MEVEAPSK(*)PA	10	24.91	60.24	E9PRG8|CK098_HUMAN	CK098	0.25	-2	0.51	-	-	0.001
MEVK(*)PSSVTA	10	33.14	52.14	Q14201|BTG3_HUMAN	BTG3	0.52	-0.943416	-	-	1.05	0.001
MTEVLPNQR(*)Y	10	25.89	54.34	tr|B3KRD8|B3KRD8_HUMAN:O76054|S14L2_HUMAN	S14L2	2.4	1.26303	-	0.82	-	3.98
NLDIER(*)PTY	9	31.69	52.71	P68363|TBA1B_HUMAN:Q71U36|TBA1A_HUMAN:Q9BQE3|TBA1C_HUMAN:tr|F5H5D3|F5H5D3_HUMAN	TBA1B	0.96	-0.0588937	-	1.93	-	0.001
NSELLNDR(*)Y	9	28	50.62	Q7Z406|MYH14_HUMAN	MYH14	0.4	-1.32193	0.62	0.19	-	-
NTEIQSAGR(*)IQDQGVR(*)Y	17	33.45	51.22	tr|H7BZM7|H7BZM7_HUMAN:O75312|ZPR1_HUMAN	ZPR1	0.001	-9.96578	0.001	-	-	0.001
QADIAR(*)MLY	9	23.17	64.1	tr|A0A0A0MRY2|A0A0A0MRY2_HUMAN:tr|B0QZE2|B0QZE2_HUMAN:tr|B7Z2J6|B7Z2J6_HUMAN:tr|E7ENI9|E7ENI9_HUMAN:tr|J3QKD2|J3QKD2_HUMAN:Q15326|ZMY11_HUMAN	ZMY11	0.54	-0.888969	0.6	0.49	-	-
QEDAQR(*)LYQA	10	35.61	50.69	P20073|ANXA7_HUMAN	ANXA7	0.001	-9.96578	-	0.001	-	0.001
QEDDR(*)QLIA	9	21.39	59.63	Q8IY21|DDX60_HUMAN	DDX60	0.02	-5.64386	0.05	-	-	0.001
QLDVAGR(*)VMQY	11	32.4	58.09	tr|B4DF77|B4DF77_HUMAN:Q6VY07|PACS1_HUMAN	PACS1	1.87	0.903038	-	1.08	-	2.66
QTDHLFFK(*)Y	9	40.76	67.95	O14672|ADA10_HUMAN	ADA10	0.57	-0.810966	0.73	0.41	-	-
QTEER(*)VQPEY	10	31.18	52.05	Q92546|RGP1_HUMAN	RGP1	0.03	-5.05889	0.06	-	-	0.001
R(*)DQIVTVSV	9	18.27	76.54	P61567|ENK7_HUMAN	ENK7	0.81	-0.304006	0.8	0.82	-	-
R(*)EEDPYMDTTL	11	21.44	58.51	tr|G5E9V4|G5E9V4_HUMAN:Q969F9|HPS3_HUMAN	HPS3	0.18	-2.47393	-	0.35	-	0.001
R(*)EEEEK(*)LLHLA	11	27.02	57.71	Q99459|CDC5L_HUMAN	CDC5L	0.64	-0.643856	1.28	-	-	0.001
R(*)EEFPTLQAA	10	25.1	52.43	P48634|PRC2A_HUMAN	PRC2A	0.61	-0.713119	-	0.77	-	0.44
R(*)EELSNVLAA	10	17.39	66.96	Q9Y3U8|RL36_HUMAN	RL36	0.55	-0.862496	-	1.04	-	0.06
R(*)EIEDPEDR(*)K(*)P	11	35.93	58.4	P27824|CALX_HUMAN	CALX	0.11	-3.18442	-	0.22	-	0.001
R(*)EIQVQHPAA	10	22.32	58.86	tr|B4DUR8|B4DUR8_HUMAN:P49368|TCPG_HUMAN	TCPG	0.28	-1.8365	-	0.57	-	0.001
R(*)ELPFTK(*)SA	9	24.67	67.64	tr|J3QR07|J3QR07_HUMAN		3.87	1.95233	-	4.54	-	3.19
R(*)EMEENFAV	9	19.77	58.5	tr|B0YJC4|B0YJC4_HUMAN:P08670|VIME_HUMAN:tr|B0YJC5|B0YJC5_HUMAN	VIME	0.41	-1.2863	0.83	-	-	0.001
R(*)EYQELMSV	9	21.78	58.58	P08729|K2C7_HUMAN	K2C7	0.45	-1.152	-	0.59	-	0.32
R(*)SDFFTSFY	9	20.12	57.42	tr|G3XAH6|G3XAH6_HUMAN		0.45	-1.152	0.81	-	-	0.09
R(*)SDPGGGGLAY	11	15.33	61.07	Q6ZN04|MEX3B_HUMAN	MEX3B	1.02	0.0285692	-	-	1.41	0.63
R(*)SEAPNWATQDSGFY	15	47.26	65.76	tr|H0YAW4|H0YAW4_HUMAN:tr|E5RGA2|E5RGA2_HUMAN:P60228|EIF3E_HUMAN	EIF3E	1.38	0.464668	1.34	1.43	-	-
R(*)SEEGR(*)LYY	9	20.64	60.07	tr|H0YHD0|H0YHD0_HUMAN:Q5PSV4|BRM1L_HUMAN	BRM1L	0.52	-0.943416	-	1.03	-	0.001
SAGPAIK(*)L	8	21.33	56.49	Q5R3F8|PPR29_HUMAN	PPR29	0.11	-3.18442	-	-	0.21	0.001
SEAPK(*)SWMV	9	28.6	56.79	Q68D06|SLN13_HUMAN	SLN13	0.35	-1.51457	-	0.69	-	0.001
SEDVAK(*)IVA	9	24.05	46.83	Q9BYG3|MK67I_HUMAN:tr|C9J6C5|C9J6C5_HUMAN	MK67I	1.09	0.124328	0.8	1.38	-	-
SEEEISFR(*)A	9	15.94	55.44	Q92968|PEX13_HUMAN	PEX13	0.16	-2.64386	0.32	-	-	0.001
SEESAR(*)LVAA	10	27.85	50.11	Q9P2D3|HTR5B_HUMAN	H	2.79	1.48027	4.27	-	-	1.3
SEIDMSVK(*)A	9	20.86	60.9	Q8WUM9|S20A1_HUMAN	S20A1	0.43	-1.21759	-	0.68	-	0.18
SGFSGVIR(*)L	9	28.79	52.87	P11309|PIM1_HUMAN	PIM1	0.001	-9.96578	-	0.001	-	0.001
SK(*)ELTTEIDNNIEQISSY	18	38.28	51.42	P13645|K1C10_HUMAN	K1C10	0.001	-9.96578	-	0.001	-	0.001
SLDGDLAGR(*)YY	11	32.08	49.72	tr|G3V4N7|G3V4N7_HUMAN:P12277|KCRB_HUMAN	KCRB	2.87	1.52105	3.5	2.25	-	-
SLDVGGPLR(*)Y	10	24.36	65.83	tr|F5H4N4|F5H4N4_HUMAN:tr|F5GXM0|F5GXM0_HUMAN		16.07	4.0063	-	1.19	-	30.94
SLVNLGGSK(*)	9	27.1	50.88	P04264|K2C1_HUMAN	K2C1	0.001	-9.96578	-	0.001	-	0.001
SSDDSK(*)LEY	9	32.56	62.1	tr|A0A087X1H5|A0A087X1H5_HUMAN:Q15057|ACAP2_HUMAN:tr|H7C3Q8|H7C3Q8_HUMAN:tr|A0A0U1RQT1|A0A0U1RQT1_HUMAN	ACAP2	0.51	-0.971431	-	0.41	0.62	-
SSDSSK(*)R(*)TFSVY	12	26.56	58.37	Q9UID3|VPS51_HUMAN	VPS51	0.5	-1	0.99	-	-	0.001
STDPR(*)PASY	9	28.71	73.21	O15169|AXIN1_HUMAN	AXIN1	0.44	-1.18442	-	0.43	0.46	-
TDEK(*)IVLSA	9	22.47	65.24	tr|H0Y7Y5|H0Y7Y5_HUMAN		0.82	-0.286304	0.71	-	0.93	-
TDYHVR(*)VY	8	33.11	56.03	Q53EP0|FND3B_HUMAN	FND3B	1	0	1.21	0.8	-	-
TEDDFQR(*)ELF	10	39.28	49.12	Q15648|MED1_HUMAN	MED1	0.001	-9.96578	-	0.001	-	0.001
TEDQFIR(*)TP	9	35.06	47.28	tr|A0A2R8Y705|A0A2R8Y705_HUMAN:tr|A0A2R8Y7K6|A0A2R8Y7K6_HUMAN:tr|M0QZR8|M0QZR8_HUMAN:tr|A0A087WYJ2|A0A087WYJ2_HUMAN:P28340|DPOD1_HUMAN:tr|M0R2B7|M0R2B7_HUMAN	DPOD1	0.65	-0.621488	-	-	0.66	0.63
TEEAAVAIK(*)A	10	37.52	51.02	P63241|IF5A1_HUMAN:tr|I3L504|I3L504_HUMAN	IF5A1	0.71	-0.494109	0.67	0.76	-	-
TEMNGR(*)IVAT	10	33.66	52.12	tr|A0A087WTT1|A0A087WTT1_HUMAN:tr|E7EQV3|E7EQV3_HUMAN:tr|E7ERJ7|E7ERJ7_HUMAN:Q9H361|PABP3_HUMAN:P11940|PABP1_HUMAN:tr|H0YB86|H0YB86_HUMAN:tr|H0YAR2|H0YAR2_HUMAN	PABP3	3.43	1.77821	-	5.97	-	0.89
TEQEFR(*)IQLL	10	27.75	61.73	tr|B0QY90|B0QY90_HUMAN:Q9Y262|EIF3L_HUMAN:tr|B0QY89|B0QY89_HUMAN	EIF3L	1.18	0.238787	1.31	1.04	-	-
TEQLVNDILR(*)QA	12	32.05	53.77	Q9ULM3|YETS2_HUMAN	YETS2	0.16	-2.64386	-	0.32	-	0.001
TEQQQR(*)FHEI	10	31.81	58.24	tr|H3BN98|H3BN98_HUMAN:tr|H3BPJ2|H3BPJ2_HUMAN:Q15041|AR6P1_HUMAN	AR6P1	0.13	-2.94342	-	0.25	-	0.001
TLDENPGVR(*)Y	10	24.14	58.33	O00186|STXB3_HUMAN	STXB3	0.58	-0.785875	0.35	0.81	-	-
TSEVIEDEK(*)QFY	12	38.12	56.25	tr|S4R344|S4R344_HUMAN:tr|S4R3J7|S4R3J7_HUMAN:Q9BV86|NTM1A_HUMAN	NTM1A	0.15	-2.73697	-	0.31	-	0.001
TSSITTK(*)FGDSFY	13	35.06	49.49	tr|A0A0C4DG51|A0A0C4DG51_HUMAN:Q9NP80|PLPL8_HUMAN	PLPL8	0.31	-1.68966	-	0.47	-	0.15
TTDENK(*)VPY	9	30.08	51.83	Q9NY12|GAR1_HUMAN	GAR1	1.33	0.411426	-	2.2	-	0.47
TTELVNK(*)DLDIY	12	43.94	50.4	Q92878|RAD50_HUMAN:tr|A0A1W2PQ90|A0A1W2PQ90_HUMAN:tr|A0A494BZX8|A0A494BZX8_HUMAN	RAD50	0.001	-9.96578	-	0.001	-	0.001
TTETETIAK(*)Y	10	26.2	49.47	tr|S4R3Q6|S4R3Q6_HUMAN:O75436|VP26A_HUMAN	VP26A	0.001	-9.96578	-	0.001	-	0.001
TWQR(*)DGEDQTQDTEL	15	44.45	58.13	tr|A0A0G2JIF0|A0A0G2JIF0_HUMAN:tr|A0A0G2JH50|A0A0G2JH50_HUMAN:tr|A2BF26|A2BF26_HUMAN:tr|A0A1W2PS56|A0A1W2PS56_HUMAN		0.38	-1.39593	-	0.76	-	0.001
VDPVNFK(*)	7	17.62	50.28	tr|A0A2R8Y7C0|A0A2R8Y7C0_HUMAN:P69905|HBA_HUMAN	HBA	0.001	-9.96578	0.001	-	0.001	-
VEDAFVPVIK(*)F	11	38.51	58.07	tr|H7C3W0|H7C3W0_HUMAN:tr|F8WAT4|F8WAT4_HUMAN:Q9BWT3|PAPOG_HUMAN	PAPOG	0.53	-0.915936	-	1.06	-	0.001
VEEPSR(*)PSA	9	15.64	65.25	tr|A0A0D9SFF0|A0A0D9SFF0_HUMAN:Q08050|FOXM1_HUMAN	FOXM1	0.47	-1.08927	-	0.95	-	0.001
VEK(*)IGEISA	9	17.65	57.5	Q9P225|DYH2_HUMAN	DYH2	0.29	-1.78588	-	0.49	-	0.1
VLDEADLSR(*)Y	10	29.68	52.27	Q9Y5I3|PCDA1_HUMAN	PCDA1	0.001	-9.96578	0.001	-	-	0.001
VNLPINGNGK(*)Q	11	29.1	58.62	tr|A8MX94|A8MX94_HUMAN:P09211|GSTP1_HUMAN	GSTP1	0.3	-1.73697	0.29	0.31	-	-
VSEEDVSSR(*)Y	10	26.82	48.54	Q96IZ0|PAWR_HUMAN	PAWR	14.12	3.81967	28.18	-	-	0.05
VSEQELLR(*)Y	9	24.05	49.8	Q13608|PEX6_HUMAN	PEX6	1.18	0.238787	-	2.35	-	0.001
VSSSDDK(*)DAFY	11	35.68	62.52	P11926|DCOR_HUMAN	DCOR	0.73	-0.454032	0.68	0.77	-	-
VTDAVALR(*)V	9	17.9	51.73	tr|E9PJW6|E9PJW6_HUMAN		0.001	-9.96578	-	0.001	-	0.001
VTDISDLIR(*)DSY	12	39.73	60.93	O95759|TBCD8_HUMAN:tr|J3KQ40|J3KQ40_HUMAN	TBCD8	0.12	-3.05889	-	0.25	-	0.001
VTDK(*)NPAGDY	10	36.49	47.78	O15040|TCPR2_HUMAN	TCPR2	0.28	-1.8365	-	-	0.55	0.001
VTDQNK(*)IVTY	10	37.71	55.54	Q15054|DPOD3_HUMAN	DPOD3	1.8	0.847997	-	1.65	-	1.96
VTEEPQR(*)LFY	10	32.16	57.79	Q96LC9|BMF_HUMAN	BMF	0.33	-1.59946	-	0.65	-	0.001
WIDFDNDYK(*)TLY	12	29.52	60.36	tr|A0A0A0MSX9|A0A0A0MSX9_HUMAN:P41252|SYIC_HUMAN	SYIC	1.22	0.286881	2.45	-	-	0.001
WTESR(*)NAGSNTAY	13	38.51	51.72	Q96B67|ARRD3_HUMAN	ARRD3	0.001	-9.96578	-	0.001	-	0.001
WVDPEDPYK(*)GYR(*)Y	13	33.03	60.75	Q13085|ACACA_HUMAN:tr|Q59FY4|Q59FY4_HUMAN	ACACA	0.79	-0.340075	-	1.59	-	0.001
YAFVR(*)PVIL	9	29.2	60.2	tr|H3BVG3|H3BVG3_HUMAN:Q96S16|JMJD8_HUMAN:tr|A0A3B3IQ16|A0A3B3IQ16_HUMAN	JMJD8	0.07	-3.8365	-	0.14	-	0.001
YEER(*)VQAVVA	10	20.56	55.97	Q01082|SPTB2_HUMAN:tr|A0A087WUZ3|A0A087WUZ3_HUMAN	SPTB2	0.52	-0.943416	-	1.04	-	0.001
YEK(*)EEDWR(*)NAA	11	41.2	60.32	Q9BT78|CSN4_HUMAN:tr|D6RAX7|D6RAX7_HUMAN:tr|D6RFN0|D6RFN0_HUMAN	CSN4	0.36	-1.47393	-	0.71	-	0.001
YELR(*)APVA	8	26.86	57.37	P30086|PEBP1_HUMAN	PEBP1	1.56	0.641546	-	2.88	-	0.24
YEQAAR(*)VAIEHL	12	28.87	49.76	tr|B7ZAR1|B7ZAR1_HUMAN:tr|E9PCA1|E9PCA1_HUMAN:P48643|TCPE_HUMAN:tr|E7ENZ3|E7ENZ3_HUMAN	TCPE	0.001	-9.96578	-	0.001	-	0.001
YLDESK(*)QLY	9	36.36	49.29	tr|J3QKK8|J3QKK8_HUMAN:tr|A0A0G2JSF1|A0A0G2JSF1_HUMAN:tr|A0A2P0CTH9|A0A2P0CTH9_HUMAN:tr|J3KRV9|J3KRV9_HUMAN:tr|A0A2P0CU24|A0A2P0CU24_HUMAN:tr|A0A0A0MRV4|A0A0A0MRV4_HUMAN:tr|A0A0G2JRR6|A0A0G2JRR6_HUMAN:Q8TBF2|PXL2B_HUMAN:tr|J3KPF6|J3KPF6_HUMAN:tr|A0A2P0CTB1|A0A2P0CTB1_HUMAN:tr|J3KPF5|J3KPF5_HUMAN:tr|A0A0A0MT35|A0A0A0MT35_HUMAN	PXL2B	0.01	-6.64386	-	-	0.001	0.02
YLDK(*)GILK(*)Y	9	25.26	56.53	tr|C9JEF2|C9JEF2_HUMAN:tr|C9JZ19|C9JZ19_HUMAN:Q9H4L5|OSBL3_HUMAN	OSBL3	0.23	-2.12029	-	0.46	-	0.001
YLEMGHDITR(*)LFY	13	31.15	57.79	P24928|RPB1_HUMAN:tr|A0A590UKB6|A0A590UKB6_HUMAN:tr|A0A590UJN4|A0A590UJN4_HUMAN	RPB1	0.33	-1.59946	-	0.66	-	0.001
YLEQLILK(*)Y	9	23.26	54.27	tr|C9J0B9|C9J0B9_HUMAN:Q96D46|NMD3_HUMAN:tr|C9JA08|C9JA08_HUMAN	NMD3	0.17	-2.55639	-	0.33	-	0.001
YMDYAQAR(*)FDAY	12	29.15	53.94	P35790|CHKA_HUMAN	CHKA	0.32	-1.64386	-	0.64	-	0.001
YSDAFLNDSYLK(*)Y	13	39.2	59.05	Q8N3U4|STAG2_HUMAN:tr|B1AMT4|B1AMT4_HUMAN	STAG2	1.05	0.0703893	-	2.09	-	0.001
YSDGYGR(*)VY	9	31.66	56.13	tr|A0A0G2JRD1|A0A0G2JRD1_HUMAN:tr|S4R3K7|S4R3K7_HUMAN:tr|B0QYV1|B0QYV1_HUMAN:tr|A0A0G2JRA5|A0A0G2JRA5_HUMAN:O43251|RFOX2_HUMAN	RFOX2	0.5	-1	0.86	-	-	0.14
YSDK(*)YFDEHYEY	12	51.38	68.85	P33552|CKS2_HUMAN	CKS2	1.5	0.584963	1.45	1.54	-	-
YSDMR(*)EANYIGSDK(*)Y	15	46.68	59.18	tr|A0A3B3ISW8|A0A3B3ISW8_HUMAN:tr|E9PR14|E9PR14_HUMAN:tr|G3V1D9|G3V1D9_HUMAN:tr|E9PQD6|E9PQD6_HUMAN:P0DJI8|SAA1_HUMAN:P0DJI9|SAA2_HUMAN:tr|A0A096LPE2|A0A096LPE2_HUMAN	SAA1	0.07	-3.8365	-	0.15	-	0.001
YSFDNLPEK(*)Y	10	34.34	60	tr|J3KR82|J3KR82_HUMAN:tr|J3KR84|J3KR84_HUMAN:O00444|PLK4_HUMAN	PLK4	1.3	0.378512	-	1.43	-	1.17
YTAK(*)GLFR(*)AAVPSGASTGIYEAL	23	29.17	50.41	P09104|ENOG_HUMAN:tr|F5H0C8|F5H0C8_HUMAN	ENOG	0.001	-9.96578	0.001	0.001	-	-
YTDK(*)IMTY	8	36.64	76.93	P49902|5NTC_HUMAN	5NTC	0.72	-0.473931	0.62	0.83	-	-
YTDSEPR(*)ATY	10	35.05	60.87	Q9UM82|SPAT2_HUMAN	SPAT2	0.36	-1.47393	-	0.72	-	0.001
YTEAEEFFVK(*)Y	11	34.14	57.76	Q9HCK8|CHD8_HUMAN	CHD8	0.72	-0.473931	-	1.44	-	0.001
YTEDGQVK(*)K(*)ETR(*)Y	13	21.67	61.35	Q9BTV4|TMM43_HUMAN	TMM43	0.67	-0.577767	0.7	0.64	-	-
YTEEGK(*)DVDVSVY	13	47.74	54	tr|A0A2R8Y595|A0A2R8Y595_HUMAN:tr|A0A2R8YFL0|A0A2R8YFL0_HUMAN:P49711|CTCF_HUMAN	CTCF	0.08	-3.64386	-	0.16	-	0.001
YTEMTGK(*)LISSY	12	44.67	48.42	Q96SK2|TM209_HUMAN	TM209	0.001	-9.96578	-	0.001	-	0.001
YTFEPR(*)TPDELY	12	32.67	59.89	Q92882|OSTF1_HUMAN	OSTF1	0.18	-2.47393	-	0.36	-	0.001
YTFGTK(*)EPLY	10	39.06	59.28	O43809|CPSF5_HUMAN	CPSF5	0.33	-1.59946	-	0.66	-	0.001
YTSSITTK(*)FGDSFY	14	36.91	58.77	tr|A0A0C4DG51|A0A0C4DG51_HUMAN:Q9NP80|PLPL8_HUMAN	PLPL8	0.27	-1.88897	-	0.54	-	0.001
AALEDTLAETEAR(*)	13	33.46	52.99	P08727|K1C19_HUMAN	K1C19	0.43	-1.21759	0.43	-	-	-
AATK(*)ILTEL	9	29.33	50.57	tr|A0A0A0MRP0|A0A0A0MRP0_HUMAN:Q8IWC1|MA7D3_HUMAN	MA7D3	0.001	-9.96578	-	-	-	0.001
AATK(*)VTTVL	9	16.22	50.57	tr|H3BLS7|H3BLS7_HUMAN:Q5THJ4|VP13D_HUMAN	VP13D	0.001	-9.96578	-	0.001	-	-
AAVPSGASTGIYEALELR(*)	18	45.74	62.56	P06733|ENOA_HUMAN:tr|A0A2R8Y6G6|A0A2R8Y6G6_HUMAN:P09104|ENOG_HUMAN:tr|F5H0C8|F5H0C8_HUMAN	ENOA	0.62	-0.68966	0.62	-	-	-
AAWGK(*)VGAHAGEYGAEALER(*)M	21	42.82	49.6	tr|A0A2R8Y7C0|A0A2R8Y7C0_HUMAN:P69905|HBA_HUMAN	HBA	0.001	-9.96578	0.001	-	-	-
ADLINNLGTIAK(*)	12	30.53	72.93	P07900|HS90A_HUMAN:P08238|HS90B_HUMAN	HS90A	0.63	-0.666576	0.63	-	-	-
AEAAPPLR(*)P	9	16.39	53.77	Q5T5Y3|CAMP1_HUMAN	CAMP1	0.48	-1.05889	-	0.48	-	-
AEAPQLR(*)PA	9	17.3	47.86	Q63ZY3|KANK2_HUMAN	KANK2	1.75	0.807355	-	1.75	-	-
AEDASGR(*)EHLITL	13	21.53	51.72	tr|H7C1M0|H7C1M0_HUMAN		0.001	-9.96578	-	-	-	0.001
AEDFTIFK(*)A	9	26.44	51.3	tr|B5MC35|B5MC35_HUMAN:tr|B5MD16|B5MD16_HUMAN:tr|B5MCA1|B5MCA1_HUMAN:Q96G28|CFA36_HUMAN	CFA36	0.001	-9.96578	-	-	-	0.001
AEDIDK(*)GEVSA	11	16.46	47.39	P13639|EF2_HUMAN	EF2	3.33	1.73552	-	-	-	3.33
AEDR(*)PSEQL	9	16.2	54.29	tr|H0YH91|H0YH91_HUMAN		0.18	-2.47393	-	0.18	-	-
AEEAAR(*)LSVA	10	30.59	50.93	Q15149|PLEC_HUMAN	PLEC	0.001	-9.96578	-	-	-	0.001
AEEEPNR(*)IPS	10	17.69	62.27	Q14676|MDC1_HUMAN	MDC1	0.71	-0.494109	-	0.71	-	-
AEEGTAK(*)LIEF	11	26.5	50.06	tr|B7ZAX5|B7ZAX5_HUMAN:Q01415|GALK2_HUMAN	GALK2	0.001	-9.96578	-	-	-	0.001
AEEIPSR(*)IQA	10	15.29	51.77	tr|J3KPG5|J3KPG5_HUMAN:tr|F8VU39|F8VU39_HUMAN:Q9UIF9|BAZ2A_HUMAN	BAZ2A	0.27	-1.88897	-	-	-	0.27
AEELGNNVK(*)P	10	25.46	56.22	tr|B3KPX4|B3KPX4_HUMAN:Q9UJ83|HACL1_HUMAN	HACL1	1.19	0.250962	-	1.19	-	-
AEFAER(*)TVA	9	19.38	54.23	tr|A0A2R8YHD2|A0A2R8YHD2_HUMAN		1.69	0.757023	-	-	1.69	-
AEFQVK(*)ITA	9	24.29	47.07	Q6VMQ6|MCAF1_HUMAN:tr|F5H592|F5H592_HUMAN	MCAF1	6.09	2.60644	-	-	-	6.09
AEGQLR(*)LPA	9	19	70.06	tr|A0A0G2JRI7|A0A0G2JRI7_HUMAN:tr|A0A0G2JQ62|A0A0G2JQ62_HUMAN:Q8NF37|PCAT1_HUMAN	PCAT1	1.66	0.731183	-	-	-	1.66
AEHFSIIR(*)A	9	15.38	45.94	Q86XN8|MEX3D_HUMAN	MEX3D	0.6	-0.736966	-	-	-	0.6
AEIDEEPVSK(*)A	11	23.27	47.55	tr|F8W0W4|F8W0W4_HUMAN:Q13765|NACA_HUMAN:tr|H0YHX9|H0YHX9_HUMAN:E9PAV3|NACAM_HUMAN	NACA	7.64	2.93357	-	-	-	7.64
AEIDLFR(*)AA	9	16.34	53.14	Q53HC5|KLH26_HUMAN	KLH26	2.87	1.52105	-	-	-	2.87
AEIISEIR(*)A	9	19.78	57.08	Q9Y6K5|OAS3_HUMAN	OAS3	0.31	-1.68966	-	0.31	-	-
AELQR(*)LVAA	9	27.71	59.72	tr|E9PIR3|E9PIR3_HUMAN:Q9Y5J9|TIM8B_HUMAN:tr|G3XAN8|G3XAN8_HUMAN	TIM8B	0.03	-5.05889	-	-	-	0.03
AEPSR(*)GPPLP	10	15.94	63.83	tr|J3QRX9|J3QRX9_HUMAN		0.8	-0.321928	-	0.8	-	-
AEQAER(*)YEDM	10	24.24	75.98	P31947|1433S_HUMAN	1433S	0.42	-1.25154	-	0.42	-	-
AEQDIR(*)EASP	10	23.54	50.4	tr|A0A0J9YX41|A0A0J9YX41_HUMAN		0.22	-2.18442	-	-	-	0.22
AEQEPELEAR(*)VA	12	15.67	50.88	Q96RY7|IF140_HUMAN	IF140	0.001	-9.96578	-	-	-	0.001
AEQEPQPER(*)LV	11	16.3	56.54	O95396|MOCS3_HUMAN	MOCS3	0.34	-1.55639	-	0.34	-	-
AEQIK(*)HILA	9	15.58	60.99	tr|A0A0B4J2C3|A0A0B4J2C3_HUMAN		0.63	-0.666576	-	0.63	-	-
AESK(*)VSVAV	9	25.21	58.53	Q99590|SCAFB_HUMAN:tr|F8VXG7|F8VXG7_HUMAN	SCAFB	0.61	-0.713119	-	0.61	-	-
AETVFTPK(*)T	9	15.17	47.13	P49792|RBP2_HUMAN	RBP2	0.2	-2.32193	-	0.2	-	-
AEYQR(*)NIVS	9	18.17	58.76	tr|E9PFQ4|E9PFQ4_HUMAN:Q86SQ0|PHLB2_HUMAN	PHLB2	0.74	-0.434403	-	-	-	0.74
AGFAGDDAPR(*)	10	24.61	52.64	P60709|ACTB_HUMAN:P63261|ACTG_HUMAN	ACTB	0.66	-0.599462	-	0.66	-	-
AGLQFPVGR(*)	9	24.15	65.41	P20671|H2A1D_HUMAN:tr|A0A0U1RR32|A0A0U1RR32_HUMAN:tr|A0A0U1RRH7|A0A0U1RRH7_HUMAN	H2A1D	0.2	-2.32193	-	0.2	-	-
AIR(*)NDEELNK(*)LLGK(*)VTIAQGGVLPNIQA	28	15.14	48.79	P20671|H2A1D_HUMAN:tr|A0A0U1RR32|A0A0U1RR32_HUMAN:tr|A0A0U1RRH7|A0A0U1RRH7_HUMAN	H2A1D	0.001	-9.96578	-	0.001	-	-
ALEEQLQQIR(*)AE	12	29.17	49.35	P13645|K1C10_HUMAN	K1C10	0.001	-9.96578	-	0.001	-	-
ALQNIIPASTGAAK(*)	14	24.9	62.2	P04406|G3P_HUMAN	G3P	0.86	-0.217591	0.86	-	-	-
APELLFFAK(*)	9	28.2	49.22	tr|H0YA55|H0YA55_HUMAN:tr|D6RHD5|D6RHD5_HUMAN:tr|B7WNR0|B7WNR0_HUMAN:tr|A0A0C4DGB6|A0A0C4DGB6_HUMAN:P02768|ALBU_HUMAN	ALBU	0.001	-9.96578	-	0.001	-	-
AQYEDIAQK(*)	9	31.11	53.11	P04264|K2C1_HUMAN	K2C1	0.59	-0.761213	-	0.59	-	-
AQYEEIAQR(*)S	10	22.48	48.37	P35908|K22E_HUMAN	K22E	180.2	7.49346	-	180.2	-	-
AQYEEIAQR(*)SK(*)EEAEAL	17	27.89	51.9	P35908|K22E_HUMAN	K22E	0.001	-9.96578	-	-	-	0.001
ASDFITK(*)MDY	10	22.19	50.88	tr|A0A0A0MT01|A0A0A0MT01_HUMAN		0.001	-9.96578	-	-	-	0.001
ASDPDEGSNGELR(*)Y	14	29.34	49.59	Q9Y5I4|PCDC2_HUMAN	PCDC2	0.001	-9.96578	-	-	-	0.001
ASYPGK(*)ITSN	10	17.35	50.87	P07477|TRY1_HUMAN		0.001	-9.96578	0.001	-	-	-
ATANAK(*)DLYDIFY	13	15.06	61.15	Q5VUA4|ZN318_HUMAN	ZN318	0.6	-0.736966	-	0.6	-	-
ATDR(*)FR(*)SLY	9	19.87	52.89	tr|E9PHM6|E9PHM6_HUMAN		0.001	-9.96578	-	-	-	0.001
ATEITAK(*)FTALY	12	35.65	63.39	tr|A0A0A0MSK6|A0A0A0MSK6_HUMAN:Q13017|RHG05_HUMAN	RHG05	0.75	-0.415037	-	0.75	-	-
ATELVK(*)PGVY	10	18.62	50.79	tr|A0A1B0GUI1|A0A1B0GUI1_HUMAN		0.001	-9.96578	-	-	-	0.001
AVDFAER(*)HGY	10	17.14	50.91	tr|E9PP36|E9PP36_HUMAN		0.001	-9.96578	-	-	-	0.001
DAGTIAGLNVLR(*)	12	21.72	61.06	tr|E9PI65|E9PI65_HUMAN:tr|E9PQQ4|E9PQQ4_HUMAN:tr|E9PQK7|E9PQK7_HUMAN:tr|E9PK54|E9PK54_HUMAN:tr|E9PLF4|E9PLF4_HUMAN:tr|E9PKE3|E9PKE3_HUMAN:P11142|HSP7C_HUMAN:tr|E9PN89|E9PN89_HUMAN	HSP7C	1.48	0.565597	1.48	-	-	-
DK(*)NDDGK(*)LSFEEF	13	17.54	50.56	tr|X6RCW6|X6RCW6_HUMAN		0.001	-9.96578	-	0.001	-	-
DLVILLYETALLSSGFSLEDPQTHANR(*)	27	48.31	48.94	P07900|HS90A_HUMAN	HS90A	0.001	-9.96578	-	-	-	0.001
DLVLLSEIEVAQANDIISSTEISSAEK(*)	27	64.59	73.15	P27816|MAP4_HUMAN:tr|E7EVA0|E7EVA0_HUMAN	MAP4	0.63	-0.666576	-	-	-	0.63
DNNR(*)SLDLDSIIAEVK(*)	16	37.03	49.58	P04264|K2C1_HUMAN	K2C1	0.001	-9.96578	-	-	-	0.001
DNSR(*)NLDLDSIIA	13	17.46	50.29	P35908|K22E_HUMAN	K22E	0.001	-9.96578	-	0.001	-	-
DQVANSAFVER(*)	11	25.91	49.3	P07900|HS90A_HUMAN	HS90A	0.67	-0.577767	0.67	-	-	-
DSDDFGEADGR(*)YF	13	37.61	49.67	tr|E9PE95|E9PE95_HUMAN:Q6NUI2|GPAT2_HUMAN	GPAT2	0.001	-9.96578	-	-	-	0.001
DSDLQLDR(*)ISVY	12	46.14	49.81	tr|Q5JP53|Q5JP53_HUMAN:P07437|TBB5_HUMAN	TBB5	0.001	-9.96578	-	-	-	0.001
DSEK(*)VIAGLY	10	15.94	45.18	P78527|PRKDC_HUMAN	PRKDC	0.04	-4.64386	-	-	0.04	-
DTDAQQAFK(*)Y	10	32.78	46.94	Q71RC2|LARP4_HUMAN:tr|Q96J85|Q96J85_HUMAN:tr|X6RLN4|X6RLN4_HUMAN	LARP4	8.47	3.08236	-	-	-	8.47
DTDAR(*)FGHGSDY	12	47.32	53.4	Q9NWH9|SLTM_HUMAN:tr|H0YMM0|H0YMM0_HUMAN:tr|H7C3F4|H7C3F4_HUMAN	SLTM	0.001	-9.96578	-	-	-	0.001
DTDDEIAK(*)Y	9	33.75	49.84	P27824|CALX_HUMAN	CALX	0.001	-9.96578	-	-	-	0.001
DTDGK(*)CLEY	9	28.75	50.2	O15084|ANR28_HUMAN:tr|B4DIW9|B4DIW9_HUMAN	ANR28	0.001	-9.96578	-	-	-	0.001
DTDISLIR(*)Y	9	15.66	61.4	Q8IXH7|NELFD_HUMAN:tr|X6RLT1|X6RLT1_HUMAN	NELFD	0.57	-0.810966	0.57	-	-	-
DTDSQR(*)LAY	9	36.6	52.49	Q01094|E2F1_HUMAN	E2F1	0.001	-9.96578	-	-	-	0.001
DTEENK(*)LIY	9	30.04	49.81	Q9Y2Y0|AR2BP_HUMAN:tr|H3BM52|H3BM52_HUMAN	AR2BP	0.05	-4.32193	-	-	-	0.05
DTEK(*)ELQALY	10	18.05	56.47	O43432|IF4G3_HUMAN	IF4G3	1.19	0.250962	-	1.19	-	-
DVK(*)EQIY	7	15.94	51.51	tr|J3KMX5|J3KMX5_HUMAN:P62277|RS13_HUMAN:tr|E9PS50|E9PS50_HUMAN	RS13	0.001	-9.96578	-	-	-	0.001
DVNAAIATIK(*)	10	34.07	67.38	P68363|TBA1B_HUMAN:Q71U36|TBA1A_HUMAN:Q9BQE3|TBA1C_HUMAN:tr|F5H5D3|F5H5D3_HUMAN	TBA1B	1.11	0.15056	1.11	-	-	-
EAAAGGR(*)AGAP	11	20	51.46	O95996|APCL_HUMAN	APCL	256	8	-	256	-	-
EDK(*)FLLLY	8	18.6	51.35	tr|G3V0G3|G3V0G3_HUMAN:Q9NY93|DDX56_HUMAN:tr|H7C3E9|H7C3E9_HUMAN	DDX56	0.001	-9.96578	-	-	-	0.001
EEANADLEVK(*)	10	25.1	50.53	P02533|K1C14_HUMAN	K1C14	0.08	-3.64386	-	0.08	-	-
EEIK(*)DFLLTA	10	19.36	72.11	tr|J3KSP2|J3KSP2_HUMAN:tr|J3KT73|J3KT73_HUMAN:tr|J3QL01|J3QL01_HUMAN:P63173|RL38_HUMAN	RL38	0.75	-0.415037	-	0.75	-	-
EEQLQQIR(*)	8	18.45	49.57	P13645|K1C10_HUMAN	K1C10	0.88	-0.184425	-	0.88	-	-
EESNYELEGK(*)	10	31.3	51.67	P13645|K1C10_HUMAN	K1C10	0.001	-9.96578	-	0.001	-	-
EFQLLLANK(*)AH	11	16.82	46.61	Q9C000|NLRP1_HUMAN	NLRP1	0.001	-9.96578	0.001	-	-	-
EIEQR(*)GLTETGLY	13	38.16	49.22	tr|H0YIK5|H0YIK5_HUMAN:Q9H0H5|RGAP1_HUMAN	RGAP1	0.001	-9.96578	-	-	-	0.001
EK(*)APPPPPP	9	16.18	57.92	O60346|PHLP1_HUMAN	PHLP1	0.001	-9.96578	-	0.001	-	-
EK(*)VLSTSTG	9	16.4	50.47	Q5T8P6|RBM26_HUMAN:tr|A0A087X0H9|A0A087X0H9_HUMAN	RBM26	0.001	-9.96578	-	-	-	0.001
ELDAVQR(*)EY	9	25.17	49.38	O14777|NDC80_HUMAN	NDC80	29.99	4.90641	-	-	-	29.99
ELDPMAMTQK(*)Y	11	31.89	70.46	tr|E9PPJ0|E9PPJ0_HUMAN:Q13435|SF3B2_HUMAN	SF3B2	1.17	0.226509	-	1.17	-	-
ELDPSNTK(*)ALY	11	15.83	49.66	Q08752|PPID_HUMAN	PPID	1.31	0.389567	-	1.31	-	-
ELSPK(*)NLLSP	10	15.71	46.18	Q86UP3|ZFHX4_HUMAN	ZFHX4	0.001	-9.96578	-	-	0.001	-
EQSR(*)PPTAVSSP	12	16.06	45.18	tr|A0A087X0M4|A0A087X0M4_HUMAN		0.23	-2.12029	-	-	0.23	-
ESDGK(*)SR(*)WFY	10	18.82	66.77	Q9H993|ARMT1_HUMAN	ARMT1	0.86	-0.217591	-	0.86	-	-
ETDNMFNR(*)Y	9	26.62	51.63	tr|A0A2R8YE79|A0A2R8YE79_HUMAN:tr|A0A2R8YCE9|A0A2R8YCE9_HUMAN:tr|A0A2R8Y4U7|A0A2R8Y4U7_HUMAN:tr|E9PFW2|E9PFW2_HUMAN:O00462|MANBA_HUMAN:tr|A0A2R8Y524|A0A2R8Y524_HUMAN:tr|A0A2R8YEC9|A0A2R8YEC9_HUMAN:tr|A0A2R8Y7A0|A0A2R8Y7A0_HUMAN:tr|A0A2R8Y7A7|A0A2R8Y7A7_HUMAN:tr|A0A2R8Y211|A0A2R8Y211_HUMAN	MANBA	0.001	-9.96578	-	-	-	0.001
ETDSSEEISR(*)Y	11	16.4	53	Q96NL6|SCLT1_HUMAN	SCLT1	0.001	-9.96578	-	-	-	0.001
EVLIK(*)NGADI	10	15.19	48.67	Q9BZF9|UACA_HUMAN:tr|H0YN48|H0YN48_HUMAN:tr|H0YNH8|H0YNH8_HUMAN	UACA	0.001	-9.96578	-	-	0.001	-
FADDGVK(*)YL	9	21.37	51.25	Q6DHV7|ADAL_HUMAN	ADAL	0.001	-9.96578	-	-	-	0.001
FADQEVR(*)SL	9	15.63	52.17	O00443|P3C2A_HUMAN	P3C2A	0.001	-9.96578	-	-	-	0.001
FAK(*)PR(*)NQGGYGGSSSSSSYGSGR(*)R(*)F	25	18.75	50.07	tr|A0A2R8Y4L2|A0A2R8Y4L2_HUMAN:tr|F8W6I7|F8W6I7_HUMAN:P09651|ROA1_HUMAN:tr|H0YH80|H0YH80_HUMAN	ROA1	0.001	-9.96578	0.001	-	-	-
FAYDGK(*)DYIAL	11	30.01	50.78	tr|A0A0G2JIF0|A0A0G2JIF0_HUMAN:tr|A0A0G2JH50|A0A0G2JH50_HUMAN:tr|A2BF26|A2BF26_HUMAN:tr|A0A1W2PS56|A0A1W2PS56_HUMAN		0.001	-9.96578	-	-	-	0.001
FEELDR(*)PAA	9	27.25	47.48	Q8IY37|DHX37_HUMAN	DHX37	0.66	-0.599462	-	-	-	0.66
FEGFPDK(*)QPR(*)K(*)K(*)	12	31.85	55.49	P26447|S10A4_HUMAN	S10A4	0.001	-9.96578	0.001	-	-	-
FEK(*)IEEVSA	9	16.01	72.12	tr|F5GZ28|F5GZ28_HUMAN		0.31	-1.68966	-	-	-	0.31
FELLDR(*)ILP	9	28.05	50.79	tr|A0A0U1RQZ9|A0A0U1RQZ9_HUMAN:tr|F6VDE0|F6VDE0_HUMAN:P51531|SMCA2_HUMAN:tr|A0A2R8YF80|A0A2R8YF80_HUMAN:tr|A0A2R8Y7S2|A0A2R8Y7S2_HUMAN:tr|A0A2R8Y4P4|A0A2R8Y4P4_HUMAN:tr|Q9HBD4|Q9HBD4_HUMAN:tr|A0A2R8YFV8|A0A2R8YFV8_HUMAN:tr|A0A2R8YDA1|A0A2R8YDA1_HUMAN:tr|A0A2R8Y6V2|A0A2R8Y6V2_HUMAN:tr|A0A2R8Y4C5|A0A2R8Y4C5_HUMAN:tr|A0A2R8YF58|A0A2R8YF58_HUMAN:tr|A0A2R8Y526|A0A2R8Y526_HUMAN:tr|A0A2R8Y7Y7|A0A2R8Y7Y7…	SMCA2	0.001	-9.96578	-	-	-	0.001
FEMDEK(*)DFAA	10	21.17	48.93	tr|V9GYM8|V9GYM8_HUMAN:tr|A0A5F9ZI21|A0A5F9ZI21_HUMAN		4.79	2.26003	-	-	-	4.79
FENGNR(*)SWFY	10	24.25	50.79	Q8NDL9|CBPC5_HUMAN:tr|C9JQG9|C9JQG9_HUMAN	CBPC5	0.001	-9.96578	-	-	-	0.001
FGEK(*)LNGTDPEDVIR(*)NAF	18	44.89	61.53			1	0	-	1	-	-
FIADVDLESEK(*)Y	12	28.3	49.66	Q9NYA1|SPHK1_HUMAN	SPHK1	0.001	-9.96578	-	-	-	0.001
FLDDFESK(*)Y	9	19.77	68.77	tr|J3KSA3|J3KSA3_HUMAN		1.27	0.344828	-	1.27	-	-
FLDHK(*)TLYY	9	35.03	49.42	Q8WYB5|KAT6B_HUMAN	KAT6B	2	1	2	-	-	-
FLSFPTTK(*)	8	16.77	49.54	tr|A0A2R8Y7C0|A0A2R8Y7C0_HUMAN:P69905|HBA_HUMAN	HBA	0.001	-9.96578	0.001	-	-	-
FMDPGPEGK(*)LY	11	35.69	47.04	tr|A6NIT2|A6NIT2_HUMAN:P46020|KPB1_HUMAN:tr|A6NMN0|A6NMN0_HUMAN	KPB1	6.71	2.74631	-	6.71	-	-
FQK(*)YAGK(*)DGYNYTLSK(*)TEF	19	50.4	51.73	P31949|S10AB_HUMAN	S10AB	0.001	-9.96578	0.001	-	-	-
FR(*)VPTANVSVVDL	13	23.75	49.89	P04406|G3P_HUMAN	G3P	0.001	-9.96578	-	0.001	-	-
FSDPFTGGGR(*)Y	11	16.34	48.04	tr|H0YBW4|H0YBW4_HUMAN:tr|E5RIM3|E5RIM3_HUMAN:Q9Y263|PLAP_HUMAN	PLAP	256	8	-	256	-	-
FSELAEDK(*)ENY	11	32.99	50.64	P08238|HS90B_HUMAN	HS90B	0.001	-9.96578	-	-	-	0.001
FTAER(*)SSYY	9	26.89	48.21	Q7KZF4|SND1_HUMAN	SND1	1.93	0.948601	1.93	-	-	-
FTASAGIQVVGDDLTVTNPK(*)	20	51.77	62.84	P06733|ENOA_HUMAN:tr|A0A2R8Y6G6|A0A2R8Y6G6_HUMAN	ENOA	0.55	-0.862496	0.55	-	-	-
FTDNAWR(*)GAEAY	12	37.61	64.18	Q9P2L0|WDR35_HUMAN	WDR35	1.67	0.739848	-	1.67	-	-
FTEEK(*)WSQY	9	24.59	45.36	Q96DT5|DYH11_HUMAN:tr|A0A0C4DFR0|A0A0C4DFR0_HUMAN:tr|A0A087WYC6|A0A087WYC6_HUMAN	DYH11	1.77	0.823749	-	-	-	1.77
FTELAEDK(*)ENY	11	41.03	50.21	P07900|HS90A_HUMAN	HS90A	0.001	-9.96578	-	-	-	0.001
FTETELK(*)TTDY	11	37.19	50.32	P13611|CSPG2_HUMAN	CSPG2	0.001	-9.96578	-	-	-	0.001
FTSDLQDK(*)NEY	11	33.74	50.85	Q8NFH4|NUP37_HUMAN	NUP37	0.001	-9.96578	-	-	-	0.001
FVAEPDNK(*)NVY	11	35.69	62.73	P04844|RPN2_HUMAN	RPN2	0.35	-1.51457	-	0.35	-	-
GADFLVTEVENGGSLGSK(*)	18	41.18	71.19	P14618|KPYM_HUMAN:tr|B4DNK4|B4DNK4_HUMAN	KPYM	0.79	-0.340075	0.79	-	-	-
GALQNIIPASTGAAK(*)	15	32.34	75.16	P04406|G3P_HUMAN	G3P	0.59	-0.761213	0.59	-	-	-
GDR(*)SEDFGVNEDLADSDAR(*)	19	31.5	48.73	P04083|ANXA1_HUMAN	ANXA1	0.001	-9.96578	0.001	-	-	-
GEEWGMGGYVK(*)MA	13	38.03	73.44	P07711|CATL1_HUMAN	CATL1	0.79	-0.340075	-	0.79	-	-
GEIASFDK(*)A	9	15.22	55.4	P63313|TYB10_HUMAN	TYB10	0.001	-9.96578	-	-	-	0.001
GEPPK(*)DYR(*)IP	10	15.69	53.51	tr|A0A087WZ13|A0A087WZ13_HUMAN:tr|E9PAU2|E9PAU2_HUMAN		0.001	-9.96578	-	-	-	0.001
GEVLK(*)TYNV	9	27.69	48.81	tr|B1AP22|B1AP22_HUMAN		0.2	-2.32193	-	0.2	-	-
GEYGK(*)FFVT	9	25.08	52.08	Q68EM7|RHG17_HUMAN	RHG17	0.001	-9.96578	-	-	-	0.001
GILAADESTGSIAK(*)	14	31.6	50.45	P04075|ALDOA_HUMAN:tr|J3KPS3|J3KPS3_HUMAN	ALDOA	0.001	-9.96578	0.001	-	-	-
GILGYTEHQVVSSDFNSDTHSSTFDAGAGIALNDHFVK(*)	38	55.64	59.35	P04406|G3P_HUMAN	G3P	0.5	-1	-	-	-	0.5
GNPTVEVDLFTSK(*)	13	33.77	73.46	P06733|ENOA_HUMAN:tr|A0A2R8Y6G6|A0A2R8Y6G6_HUMAN	ENOA	0.67	-0.577767	0.67	-	-	-
GSDIIDLAGDTVR(*)Y	14	37.26	50.05	O75808|CAN15_HUMAN:tr|A0A1B0GVE3|A0A1B0GVE3_HUMAN	CAN15	0.001	-9.96578	-	-	-	0.001
GSHSMR(*)YFF	9	24.03	48.24			0.8	-0.321928	-	0.8	-	-
GTDLSIFK(*)Y	9	24.37	51.02	tr|H0Y7Q2|H0Y7Q2_HUMAN:Q96JG6|VPS50_HUMAN	VPS50	0.08	-3.64386	-	-	-	0.08
GTTITLVLK(*)EEASDYLELDTIK(*)	22	50.62	48.79	P14625|ENPL_HUMAN:tr|A0A1W2PRR1|A0A1W2PRR1_HUMAN:tr|Q96GW1|Q96GW1_HUMAN	ENPL	0.001	-9.96578	-	-	-	0.001
GVDEATIIDILTK(*)	13	24.28	54.81	P04083|ANXA1_HUMAN	ANXA1	0.36	-1.47393	0.36	-	-	-
GVDEVTIVNILTNR(*)	14	38.76	64.71	tr|H0YMD0|H0YMD0_HUMAN:tr|H0YMU9|H0YMU9_HUMAN:tr|H0YN42|H0YN42_HUMAN:P07355|ANXA2_HUMAN	ANXA2	0.64	-0.643856	0.64	-	-	-
GVVDSEDIPLNLSR(*)	14	43.94	76.88			0.53	-0.915936	0.53	-	-	-
GVVDSEDLPLNISR(*)	14	43.94	76.88	P07900|HS90A_HUMAN:P08238|HS90B_HUMAN	HS90A	0.53	-0.915936	0.53	-	-	-
HEDEVDR(*)VP	9	19.93	49.06	tr|E9PGA7|E9PGA7_HUMAN:Q9Y2L6|FRM4B_HUMAN	FRM4B	0.38	-1.39593	-	0.38	-	-
HEVK(*)DNYIP	9	15.34	46.64	O94955|RHBT3_HUMAN	RHBT3	0.22	-2.18442	-	0.22	-	-
HFDLSHGSAQVK(*)	12	39.54	45.53	tr|A0A2R8Y7C0|A0A2R8Y7C0_HUMAN:P69905|HBA_HUMAN	HBA	2.98	1.57531	2.98	-	-	-
HPGSFDVVHVK(*)	11	19.35	49.28	tr|C9JEH7|C9JEH7_HUMAN		0.001	-9.96578	-	0.001	-	-
HSIGK(*)IGGAQNR(*)SYSK(*)LL	18	23.22	50.83	P14174|MIF_HUMAN	MIF	0.001	-9.96578	0.001	-	-	-
HTDVFSEPR(*)AVFY	13	33.67	62.11	Q16513|PKN2_HUMAN	PKN2	1.77	0.823749	-	1.77	-	-
IAAPFTSK(*)L	9	17.72	52.68	Q9HD20|AT131_HUMAN	AT131	0.001	-9.96578	-	-	-	0.001
IADR(*)PLYL	8	18.81	50.39	Q8WWW0|RASF5_HUMAN	RASF5	0.001	-9.96578	-	-	-	0.001
IDMNDIK(*)AFY	10	34.5	50.9	P04083|ANXA1_HUMAN	ANXA1	0.001	-9.96578	-	-	-	0.001
IEDGK(*)AVIP	9	16.92	58.73	O14976|GAK_HUMAN	GAK	0.001	-9.96578	-	-	-	0.001
IEDSPTK(*)R(*)LP	10	19.47	52.1	tr|G3V3A7|G3V3A7_HUMAN		0.001	-9.96578	-	-	-	0.001
IENIQR(*)VAA	9	19.2	52.21	tr|A0A2R8Y804|A0A2R8Y804_HUMAN:tr|A0A2R8Y543|A0A2R8Y543_HUMAN:tr|A0A2R8Y5C3|A0A2R8Y5C3_HUMAN:tr|A0A2R8Y750|A0A2R8Y750_HUMAN:tr|A0A2R8Y5Z1|A0A2R8Y5Z1_HUMAN:tr|B4DGU4|B4DGU4_HUMAN:tr|A0A2R8YCH5|A0A2R8YCH5_HUMAN:tr|A0A2R8Y7Z0|A0A2R8Y7Z0_HUMAN:P35222|CTNB1_HUMAN:tr|A0A2R8Y5A3|A0A2R8Y5A3_HUMAN	CTNB1	0.001	-9.96578	-	-	-	0.001
IEVFPTK(*)SA	9	16.11	49.15	tr|K7EQ25|K7EQ25_HUMAN		1.17	0.226509	-	-	-	1.17
IGGIGTVPVGR(*)	11	26.37	59.97	tr|A0A087WVQ9|A0A087WVQ9_HUMAN:P68104|EF1A1_HUMAN:Q5VTE0|EF1A3_HUMAN	EF1A1	1.33	0.411426	1.33	-	-	-
ILK(*)HTGPGILSMANAGPNTNGSQF	24	49.06	50.38	P62937|PPIA_HUMAN:tr|F8WE65|F8WE65_HUMAN:tr|C9J5S7|C9J5S7_HUMAN	PPIA	0.001	-9.96578	-	0.001	-	-
ILK(*)HTGPGLLSMANSGPNTNGSQF	24	39.59	51.57	tr|E9PEQ6|E9PEQ6_HUMAN:Q9UNP9|PPIE_HUMAN	PPIE	0.001	-9.96578	0.001	-	-	-
IQR(*)TPK(*)IQVYS	11	15.15	51.57	tr|F5H6I0|F5H6I0_HUMAN:P61769|B2MG_HUMAN	B2MG	0.001	-9.96578	-	-	-	0.001
IR(*)LENEIQTY	10	23.36	51.96	P13645|K1C10_HUMAN	K1C10	0.001	-9.96578	-	0.001	-	-
ISDGK(*)EYLFY	10	28.04	50.14	P11717|MPRI_HUMAN	MPRI	0.001	-9.96578	-	-	-	0.001
ISESIK(*)ELQFY	11	43.09	52.93	tr|H0YG54|H0YG54_HUMAN:tr|H0YGR4|H0YGR4_HUMAN:Q9Y3B8|ORN_HUMAN:tr|F5GYG5|F5GYG5_HUMAN	ORN	0.001	-9.96578	-	-	-	0.001
ISGGGSR(*)GGGGGGYGSGGSSY	21	24.11	48.91	P04264|K2C1_HUMAN	K2C1	0.001	-9.96578	-	0.001	-	-
ISGLIYEETR(*)	10	23.61	50.38	P62805|H4_HUMAN	H4	0.001	-9.96578	-	-	-	0.001
ITDEFVK(*)QK(*)Y	10	19.77	50.86	tr|Q5H907|Q5H907_HUMAN:tr|Q5H909|Q5H909_HUMAN:Q9UNF1|MAGD2_HUMAN	MAGD2	23.33	4.54411	-	-	-	23.33
ITDPEILESR(*)Y	11	22.09	49.68	O14841|OPLA_HUMAN	OPLA	0.001	-9.96578	-	-	-	0.001
ITDTTR(*)DVY	9	19.15	46.71	tr|D6RBV0|D6RBV0_HUMAN:Q8NC56|LEMD2_HUMAN	LEMD2	1.96	0.970854	1.96	-	-	-
ITIFEK(*)QEY	9	32.41	52.91	Q12882|DPYD_HUMAN	DPYD	0.001	-9.96578	-	-	-	0.001
IVNTNVPR(*)ASVPDG	14	37.18	51.38	P14174|MIF_HUMAN	MIF	0.001	-9.96578	0.001	-	-	-
IVNTNVPR(*)ASVPDGFLSEL	19	44.18	49.69	P14174|MIF_HUMAN	MIF	0.001	-9.96578	-	0.001	-	-
K(*)ALELDSNLY	10	15.21	51.36	P35579|MYH9_HUMAN	MYH9	0.001	-9.96578	-	-	0.001	-
K(*)AVGSIAYL	9	19.24	70.78	P01130|LDLR_HUMAN	LDLR	0.11	-3.18442	-	-	-	0.11
K(*)DMWASLLSA	10	16.9	50.76	tr|E7ENN3|E7ENN3_HUMAN		0.001	-9.96578	-	0.001	-	-
K(*)EAPAPPK(*)A	9	15.99	50.84	P62750|RL23A_HUMAN	RL23A	0.001	-9.96578	-	-	-	0.001
K(*)EATYGER(*)VVA	11	18.55	68.02	tr|A0A286YFD6|A0A286YFD6_HUMAN		0.71	-0.494109	-	0.71	-	-
K(*)EDDTFAAP	9	19.13	47.6	Q16760|DGKD_HUMAN	DGKD	0.15	-2.73697	-	-	0.15	-
K(*)EEEGMLSP	9	17.04	52.08	tr|E7ENJ6|E7ENJ6_HUMAN:Q9BXS5|AP1M1_HUMAN	AP1M1	0.001	-9.96578	-	0.001	-	-
K(*)EEEYDIR(*)TQVSA	13	44.09	51.46	O95361|TRI16_HUMAN:tr|H0Y626|H0Y626_HUMAN		0.001	-9.96578	-	-	-	0.001
K(*)EETPLFLAA	10	16.8	49.26	Q9UM47|NOTC3_HUMAN	NOTC3	0.001	-9.96578	-	-	-	0.001
K(*)EFLPEGQDIGAFVA	15	27.28	50.08	tr|E7EX73|E7EX73_HUMAN:tr|E9PGM1|E9PGM1_HUMAN:tr|E7EUU4|E7EUU4_HUMAN:Q04637|IF4G1_HUMAN:tr|H7C0V6|H7C0V6_HUMAN	IF4G1	0.001	-9.96578	-	-	-	0.001
K(*)EGEFTLSA	9	20.66	46.11	Q6WCQ1|MPRIP_HUMAN:tr|A0A494BZV2|A0A494BZV2_HUMAN	MPRIP	0.58	-0.785875	-	-	-	0.58
K(*)EGSSIPELA	10	20.28	45.84	Q99996|AKAP9_HUMAN	AKAP9	0.42	-1.25154	-	0.42	-	-
K(*)EIADYLAA	9	19.49	51.55	tr|H3BMU1|H3BMU1_HUMAN:tr|H3BUI0|H3BUI0_HUMAN:P53990|IST1_HUMAN	IST1	0.001	-9.96578	-	-	-	0.001
K(*)EIEEIPAYLP	11	15.98	49.69	Q9UGL1|KDM5B_HUMAN	KDM5B	0.001	-9.96578	-	-	-	0.001
K(*)EIEYVETVTS	11	34.96	64.14	Q9UHR4|BI2L1_HUMAN	BI2L1	0.49	-1.02915	-	0.49	-	-
K(*)EILAQVA	8	15.37	68.86	Q9P0W2|HM20B_HUMAN	HM20B	0.54	-0.888969	-	0.54	-	-
K(*)ELAETIAA	9	17.26	63.56	tr|I3L2B0|I3L2B0_HUMAN:O75153|CLU_HUMAN:tr|A0A494C0R8|A0A494C0R8_HUMAN:tr|K7EIG1|K7EIG1_HUMAN	CLU	0.56	-0.836501	0.56	-	-	-
K(*)ELEK(*)TYSA	9	21.18	65.76	tr|Q3BDU5|Q3BDU5_HUMAN:tr|Q5TCI8|Q5TCI8_HUMAN:P02545|LMNA_HUMAN	LMNA	0.39	-1.35845	-	-	0.39	-
K(*)ELEPLK(*)EMTA	11	41.23	51.66	Q96BX8|MOB3A_HUMAN	MOB3A	0.001	-9.96578	-	-	-	0.001
K(*)ELFQTPVC	9	21.37	53.51	P46013|KI67_HUMAN	KI67	0.001	-9.96578	-	-	-	0.001
K(*)EMEK(*)SFEV	9	34.22	47.64	tr|D6R9V8|D6R9V8_HUMAN:tr|H0Y8K3|H0Y8K3_HUMAN:Q9UKY7|CDV3_HUMAN	CDV3	0.13	-2.94342	-	-	-	0.13
K(*)EMLPHVGV	9	37.17	57.16	tr|A0A1W2PPT5|A0A1W2PPT5_HUMAN:tr|C9J4M6|C9J4M6_HUMAN:tr|C9J2Y9|C9J2Y9_HUMAN:P30876|RPB2_HUMAN	RPB2	0.28	-1.8365	-	-	-	0.28
K(*)EMPVK(*)VEA	9	18.83	48.48	O15397|IPO8_HUMAN	IPO8	1.72	0.782409	-	-	1.72	-
K(*)ENEGFTVTA	10	18.63	53.37	P01024|CO3_HUMAN	CO3	0.001	-9.96578	-	-	-	0.001
K(*)EPEYVPWTA	10	15.55	46.38	Q8WUM0|NU133_HUMAN	NU133	18.69	4.22419	-	-	-	18.69
K(*)EPPLTPVP	9	15.49	55.71	tr|A0A087WU64|A0A087WU64_HUMAN:P09884|DPOLA_HUMAN:tr|A6NMQ1|A6NMQ1_HUMAN	DPOLA	0.53	-0.915936	-	-	-	0.53
K(*)EQEWTPIT	9	25.54	48	tr|E9PE95|E9PE95_HUMAN:Q6NUI2|GPAT2_HUMAN	GPAT2	0.76	-0.395929	-	-	-	0.76
K(*)EQIDIYEA	9	19.78	45.81	Q96DT5|DYH11_HUMAN:tr|A0A0C4DFR0|A0A0C4DFR0_HUMAN:tr|A0A087WYC6|A0A087WYC6_HUMAN	DYH11	0.04	-4.64386	-	-	-	0.04
K(*)EQVPGFTPR(*)LA	12	27.45	49.03	tr|V9GYY3|V9GYY3_HUMAN:P11586|C1TC_HUMAN:tr|A0A384N5Y3|A0A384N5Y3_HUMAN:tr|F5H2F4|F5H2F4_HUMAN	C1TC	0.001	-9.96578	-	-	-	0.001
K(*)ESEVFYELA	10	17.68	51.59	Q16665|HIF1A_HUMAN	HIF1A	0.001	-9.96578	-	-	-	0.001
K(*)EVEYDELSAA	11	21.89	52.97	Q8NCM8|DYHC2_HUMAN	DYHC2	0.76	-0.395929	-	0.76	-	-
K(*)EYAVNEVV	9	18.48	56.92	tr|A0A0A0MT59|A0A0A0MT59_HUMAN		0.75	-0.415037	-	0.75	-	-
K(*)EYAVNEVVA	10	18.2	54.22	tr|A0A0A0MT59|A0A0A0MT59_HUMAN		0.66	-0.599462	-	0.66	-	-
K(*)EYLQGLEA	9	20.01	49.15	tr|H0Y7D7|H0Y7D7_HUMAN		0.15	-2.73697	-	-	-	0.15
K(*)PLVIIAEDVDGEALSTLVLNR(*)	22	40.87	48.37	P10809|CH60_HUMAN	CH60	0.001	-9.96578	-	-	-	0.001
K(*)SDSGK(*)PYYY	10	35.54	73.05	O75400|PR40A_HUMAN:tr|A0A3F2YNY6|A0A3F2YNY6_HUMAN	PR40A	0.73	-0.454032	-	-	0.73	-
K(*)SENINK(*)DNY	10	15.47	49	tr|K7EK91|K7EK91_HUMAN		0.14	-2.8365	-	-	-	0.14
K(*)TDHFIFTY	9	21.44	51.23	Q9Y546|LRC42_HUMAN	LRC42	0.001	-9.96578	-	-	-	0.001
K(*)TDLLLEPY	9	19.38	53.28	P35579|MYH9_HUMAN	MYH9	0.47	-1.08927	0.47	-	-	-
K(*)TELQSPEHPLDQHY	15	28.72	49.57	tr|G3V167|G3V167_HUMAN		0.001	-9.96578	-	-	-	0.001
K(*)TETEPVFWYY	11	16.28	58.36	Q8TEQ0|SNX29_HUMAN	SNX29	0.1	-3.32193	-	-	-	0.1
K(*)VFPSEITDTVAA	13	20.89	49.55	tr|F5GWT4|F5GWT4_HUMAN:Q9H4A3|WNK1_HUMAN	WNK1	0.001	-9.96578	-	-	-	0.001
LAADDFR(*)	7	15.84	50.59	P13645|K1C10_HUMAN:P08727|K1C19_HUMAN:tr|F8VZY9|F8VZY9_HUMAN:P05783|K1C18_HUMAN:P02533|K1C14_HUMAN	K1C10	0.001	-9.96578	-	-	0.001	-
LADSDAR(*)ALY	10	22.19	50.62	P04083|ANXA1_HUMAN	ANXA1	0.001	-9.96578	-	-	-	0.001
LAER(*)LR(*)ISPDR(*)VY	13	23.85	50.76	P14174|MIF_HUMAN	MIF	0.001	-9.96578	0.001	-	-	-
LAEYDLDK(*)Y	9	26.13	50.21	tr|F8VZ56|F8VZ56_HUMAN:tr|B4DJV5|B4DJV5_HUMAN:Q13610|PWP1_HUMAN	PWP1	0.001	-9.96578	-	-	-	0.001
LAPITSDPTEATAVGAVEASFK(*)	22	50.46	53.66	P14618|KPYM_HUMAN:tr|B4DNK4|B4DNK4_HUMAN	KPYM	0.68	-0.556393	0.68	-	-	-
LEAAK(*)SIAA	9	15.85	64.03	Q9Y490|TLN1_HUMAN	TLN1	0.63	-0.666576	-	-	0.63	-
LEDDK(*)ISLP	9	15.81	51.45	tr|K7ELE9|K7ELE9_HUMAN		0.001	-9.96578	-	-	-	0.001
LEDSVIR(*)QA	9	15.66	48.55	tr|E7EWV1|E7EWV1_HUMAN		0.66	-0.599462	-	-	-	0.66
LEDVSK(*)PPA	9	23.03	52.45	O15417|TNC18_HUMAN:tr|H9KVB4|H9KVB4_HUMAN	TNC18	0.05	-4.32193	-	-	-	0.05
LEEPK(*)VISA	9	15.19	65.86	O95714|HERC2_HUMAN	HERC2	1.26	0.333424	-	1.26	-	-
LEEVTGK(*)LQVA	11	38.61	48.54	O94906|PRP6_HUMAN	PRP6	2.55	1.3505	-	-	-	2.55
LEGEGSSGGGGR(*)GGGSF	17	28.04	51.33	P13645|K1C10_HUMAN	K1C10	0.001	-9.96578	-	0.001	-	-
LEGK(*)VLPGVDALSNI	15	28.39	49.75	P00558|PGK1_HUMAN	PGK1	0.001	-9.96578	-	0.001	-	-
LEIEK(*)SLLV	9	23.83	50.21	Q96BQ5|CC127_HUMAN	CC127	0.001	-9.96578	-	-	-	0.001
LEIK(*)PPPSA	9	17.5	60.39	tr|A0A0A0MS59|A0A0A0MS59_HUMAN:tr|A0A0C4DFX4|A0A0C4DFX4_HUMAN:Q6ZRS2|SRCAP_HUMAN:tr|A0A087X0E3|A0A087X0E3_HUMAN	SRCAP	0.14	-2.8365	-	0.14	-	-
LEMLTGQER(*)VA	11	16.04	59.37	tr|M0R2K9|M0R2K9_HUMAN:Q14318|FKBP8_HUMAN	FKBP8	8.49	3.08576	-	-	-	8.49
LENLK(*)AEVA	9	16.71	45.63	tr|I3L2B0|I3L2B0_HUMAN:O75153|CLU_HUMAN:tr|A0A494C0R8|A0A494C0R8_HUMAN:tr|K7EIG1|K7EIG1_HUMAN	CLU	0.08	-3.64386	-	-	-	0.08
LEQLR(*)PVTV	9	28.1	49.31	Q8NFH8|REPS2_HUMAN	REPS2	0.001	-9.96578	-	-	-	0.001
LER(*)DPIPAA	9	18.76	45.19	Q6PJG6|BRAT1_HUMAN	BRAT1	2.38	1.25096	-	-	2.38	-
LFIGGLSFETTEESLR(*)	16	36.53	58.24	P22626|ROA2_HUMAN:tr|A0A087WUI2|A0A087WUI2_HUMAN	ROA2	0.46	-1.12029	0.46	-	-	-
LGGSAVISLEGK(*)PL	14	36.8	65.64	tr|E9PK25|E9PK25_HUMAN:P23528|COF1_HUMAN:tr|G3V1A4|G3V1A4_HUMAN	COF1	1.2	0.263034	1.2	-	-	-
LGSAADFLLDISETDLSSLTASIK(*)	24	53.5	63.81	O75369|FLNB_HUMAN	FLNB	0.4	-1.32193	-	-	-	0.4
LIDEVIEDTR(*)Y	11	25.99	49.12	Q9NZM1|MYOF_HUMAN:tr|H0YD14|H0YD14_HUMAN	MYOF	0.001	-9.96578	-	-	-	0.001
LLDENLK(*)DEY	10	21.64	56.49	tr|B1ANE3|B1ANE3_HUMAN:Q99707|METH_HUMAN	METH	1.28	0.356144	-	-	-	1.28
LLDIR(*)SEY	8	29.04	45.93	tr|H0Y6E1|H0Y6E1_HUMAN:P50995|ANX11_HUMAN	ANX11	0.04	-4.64386	-	-	-	0.04
LLDPAQK(*)CLY	10	28.06	51.58	tr|A0A088AWK7|A0A088AWK7_HUMAN		0.001	-9.96578	-	-	-	0.001
LLDPAQR(*)NLY	10	18.48	50.43	Q96MR9|ZN560_HUMAN	ZN560	0.001	-9.96578	-	-	-	0.001
LLDPTQK(*)ALY	10	31.78	51.58	Q96N20|ZN75A_HUMAN:tr|A0A590UJE0|A0A590UJE0_HUMAN	ZN75A	0.001	-9.96578	-	-	-	0.001
LLDQR(*)PAWY	9	17.7	49.98	tr|E9PR86|E9PR86_HUMAN:Q86YD5|LRAD3_HUMAN	LRAD3	0.001	-9.96578	-	-	-	0.001
LLDTHR(*)GLLY	10	20.85	51.42	Q9NPR2|SEM4B_HUMAN:tr|H0YNM2|H0YNM2_HUMAN:tr|H0YMZ3|H0YMZ3_HUMAN	SEM4B	0.001	-9.96578	-	-	-	0.001
LLDTPVK(*)TQY	10	27.54	51.43	tr|E7EPB1|E7EPB1_HUMAN:Q6N021|TET2_HUMAN:tr|E7EQS8|E7EQS8_HUMAN	TET2	0.001	-9.96578	-	-	-	0.001
LLEK(*)ER(*)EDLY	10	21.26	52.2	Q15075|EEA1_HUMAN	EEA1	0.001	-9.96578	-	-	-	0.001
LLK(*)NGER(*)IEK(*)VEHSDLSFSK(*)D	21	32.83	50.96	tr|F5H6I0|F5H6I0_HUMAN:P61769|B2MG_HUMAN:tr|H0YLF3|H0YLF3_HUMAN	B2MG	0.001	-9.96578	0.001	-	-	-
LSDDLHVER(*)Y	10	18.88	51.61	tr|X6R631|X6R631_HUMAN		0.001	-9.96578	-	-	-	0.001
LSDILR(*)FIY	9	29.38	49.54	O94955|RHBT3_HUMAN	RHBT3	0.001	-9.96578	-	-	-	0.001
LSDWFDNK(*)TDLY	12	19.68	63.06	O60673|REV3L_HUMAN	REV3L	1.36	0.443607	-	1.36	-	-
LSEAK(*)LDEY	9	27.4	63.54	Q9UKL0|RCOR1_HUMAN	RCOR1	4.99	2.31904	-	-	-	4.99
LSELR(*)SELY	9	19.15	54.09	Q8WWQ0|PHIP_HUMAN	PHIP	0.16	-2.64386	-	0.16	-	-
LTDEQIR(*)FLY	10	30.49	47.5	tr|B9ZVT1|B9ZVT1_HUMAN:Q8IXT5|RB12B_HUMAN	RB12B	0.85	-0.234465	-	-	-	0.85
LTDFQK(*)AVY	9	19.44	55.85	tr|A0A590UJK0|A0A590UJK0_HUMAN:tr|A0A590UJ12|A0A590UJ12_HUMAN:tr|A0A5F9UKL4|A0A5F9UKL4_HUMAN:tr|A0A590UJA1|A0A590UJA1_HUMAN:tr|H0Y3T7|H0Y3T7_HUMAN:tr|A0A590UJV1|A0A590UJV1_HUMAN:tr|A0A590UJ07|A0A590UJ07_HUMAN:Q5T890|ER6L2_HUMAN	ER6L2	0.7	-0.514573	-	-	0.7	-
LTEEGSPK(*)GQTALGFLY	17	31.06	48.71	Q9UBV2|SE1L1_HUMAN	SE1L1	0.001	-9.96578	-	-	-	0.001
LTEEK(*)MELY	9	30.44	51.13	O60673|REV3L_HUMAN	REV3L	0.001	-9.96578	-	-	-	0.001
LTEIK(*)GSVY	9	25.97	47.61	tr|X6R6X3|X6R6X3_HUMAN:Q96AP4|ZUP1_HUMAN	ZUP1	21.35	4.41616	-	-	-	21.35
LTEK(*)ANHYY	9	22.59	70.78	tr|J3QRY6|J3QRY6_HUMAN:tr|C9J979|C9J979_HUMAN:tr|Q96HV7|Q96HV7_HUMAN:tr|A0A087WYI0|A0A087WYI0_HUMAN:tr|C9IYS7|C9IYS7_HUMAN:Q5TA45|INT11_HUMAN	INT11	0.91	-0.136062	-	0.91	-	-
LTETMEDGK(*)TMDY	13	46.33	51.4	Q9BUI4|RPC3_HUMAN	RPC3	0.001	-9.96578	-	-	-	0.001
LTEVSQK(*)ENY	10	22.7	54.59	Q12796|PNRC1_HUMAN:tr|Q49A59|Q49A59_HUMAN	PNRC1	0.7	-0.514573	-	0.7	-	-
LVSESSDVLPK(*)	11	24.41	55.35	P05787|K2C8_HUMAN	K2C8	0.1	-3.32193	0.1	-	-	-
LVTDLTK(*)	7	21.29	51.77	tr|H0YA55|H0YA55_HUMAN:tr|D6RHD5|D6RHD5_HUMAN:tr|B7WNR0|B7WNR0_HUMAN:tr|A0A0C4DGB6|A0A0C4DGB6_HUMAN:P02768|ALBU_HUMAN	ALBU	0.001	-9.96578	0.001	-	-	-
LVVYPWTQR(*)F	10	17.75	49.93	P02042|HBD_HUMAN:P68871|HBB_HUMAN:tr|F8W6P5|F8W6P5_HUMAN:tr|E9PEW8|E9PEW8_HUMAN:tr|A0A2R8Y7R2|A0A2R8Y7R2_HUMAN:tr|E9PFT6|E9PFT6_HUMAN	HBD	0.001	-9.96578	0.001	-	-	-
MEADLK(*)AAA	9	18.56	52.45	tr|Q5H907|Q5H907_HUMAN:tr|Q5H909|Q5H909_HUMAN:Q9UNF1|MAGD2_HUMAN	MAGD2	0.001	-9.96578	-	-	-	0.001
MEDIK(*)ILIA	9	19.07	59.45	Q16665|HIF1A_HUMAN	HIF1A	0.36	-1.47393	-	0.36	-	-
MEEDSIR(*)LP	9	20.59	45.78	tr|H0YG25|H0YG25_HUMAN:P41212|ETV6_HUMAN	ETV6	0.32	-1.64386	-	-	-	0.32
MEQLR(*)LLVC	9	33.24	51.17	O95751|LDOC1_HUMAN	LDOC1	0.001	-9.96578	-	-	-	0.001
MEVAVEK(*)AVAA	11	28.44	60.96	O15164|TIF1A_HUMAN	TIF1A	0.28	-1.8365	-	-	-	0.28
MIDETR(*)NSLY	10	24.67	51.34	Q16891|MIC60_HUMAN:tr|A0A087WYS0|A0A087WYS0_HUMAN:tr|H7C463|H7C463_HUMAN:tr|C9J406|C9J406_HUMAN:tr|B9A067|B9A067_HUMAN	MIC60	0.001	-9.96578	-	-	-	0.001
MIDVTK(*)SYY	9	19.56	65.85	Q9BTE1|DCTN5_HUMAN	DCTN5	0.44	-1.18442	-	0.44	-	-
MR(*)YVASYLL	9	15.1	67.28	P05387|RLA2_HUMAN	RLA2	0.75	-0.415037	-	0.75	-	-
MSDVNLK(*)Y	8	16.44	59.33	tr|A0A590UJG2|A0A590UJG2_HUMAN:Q9UPN3|MACF1_HUMAN:tr|H3BPE1|H3BPE1_HUMAN:tr|H3BQK9|H3BQK9_HUMAN	MACF1	0.43	-1.21759	-	-	-	0.43
MSEER(*)TLLY	9	29.86	45.48	Q8N1W1|ARG28_HUMAN:tr|D6RGZ3|D6RGZ3_HUMAN	ARG28	0.07	-3.8365	-	-	-	0.07
MSEILPDESK(*)FNMY	14	19.22	49.97	tr|A0A0C4DG33|A0A0C4DG33_HUMAN:O43933|PEX1_HUMAN	PEX1	0.001	-9.96578	-	-	-	0.001
MTELLSSGLK(*)NDY	13	35.38	50.13	tr|C9J7E8|C9J7E8_HUMAN:Q9UL63|MKLN1_HUMAN	MKLN1	0.001	-9.96578	-	-	-	0.001
MTELYDYPK(*)Y	10	29.34	50.27	tr|A0A499FJL1|A0A499FJL1_HUMAN:P48147|PPCE_HUMAN	PPCE	0.001	-9.96578	-	-	-	0.001
MTER(*)QALSY	9	18.57	48.36	tr|H0Y4E8|H0Y4E8_HUMAN		0.15	-2.73697	0.15	-	-	-
MTER(*)QDLVY	9	18.52	60.63	tr|E7EMW7|E7EMW7_HUMAN:O95071|UBR5_HUMAN:tr|E7ET84|E7ET84_HUMAN	UBR5	1.06	0.0840643	1.06	-	-	-
MVDPLLTK(*)Y	9	22.84	53.28	tr|Q5THR1|Q5THR1_HUMAN:Q9H5Z1|DHX35_HUMAN	DHX35	0.001	-9.96578	-	-	-	0.001
NAGVEGSLIVEK(*)	12	31.62	58.01	P10809|CH60_HUMAN	CH60	1.08	0.111031	1.08	-	-	-
NIDLVSK(*)LLY	10	23.16	49.85	P26374|RAE2_HUMAN	RAE2	0.001	-9.96578	-	-	-	0.001
NIEDVIAQGIGK(*)	12	24.38	50.92	P05387|RLA2_HUMAN:tr|H0YDD8|H0YDD8_HUMAN	RLA2	0.001	-9.96578	-	-	-	0.001
NK(*)LLGK(*)VTIAQGGVLPNIQA	20	27.17	50.15	P20671|H2A1D_HUMAN:tr|A0A0U1RR32|A0A0U1RR32_HUMAN:tr|A0A0U1RRH7|A0A0U1RRH7_HUMAN	H2A1D	0.001	-9.96578	-	0.001	-	-
NNQFASFIDK(*)VR(*)FLEQQ	17	29.08	49.88	P04264|K2C1_HUMAN	K2C1	0.001	-9.96578	-	0.001	-	-
NR(*)K(*)DIENQYETQ	12	21.02	50.44	P35527|K1C9_HUMAN:tr|K7EQQ3|K7EQQ3_HUMAN	K1C9	0.001	-9.96578	-	0.001	-	-
NR(*)K(*)DIENQYETQIT	14	18.72	50.01	P35527|K1C9_HUMAN:tr|K7EQQ3|K7EQQ3_HUMAN	K1C9	0.001	-9.96578	-	-	-	0.001
NSDEQK(*)ITEMVY	12	29	50.87	tr|E9PEM5|E9PEM5_HUMAN:P50851|LRBA_HUMAN:tr|A0A494BZW2|A0A494BZW2_HUMAN	LRBA	0.001	-9.96578	-	-	-	0.001
NTDDTIGDLK(*)	10	26.48	52.32	Q9BZL1|UBL5_HUMAN	UBL5	0.36	-1.47393	0.36	-	-	-
NTDFGDSGR(*)LY	11	20.4	60.3	Q96JM2|ZN462_HUMAN	ZN462	1.16	0.214125	-	1.16	-	-
PDPPPPPR(*)	8	19.26	55.12			256	8	-	-	-	256
PILLTEAPLNPK(*)	12	25.45	55.28	Q562R1|ACTBL_HUMAN	ACTBL	0.81	-0.304006	0.81	-	-	-
PLDHLK(*)PLEY	10	37.65	51.04	Q14146|URB2_HUMAN	URB2	0.001	-9.96578	-	-	-	0.001
PR(*)K(*)IEEIK(*)DF	10	20.88	48.16	tr|J3KSP2|J3KSP2_HUMAN:tr|J3KT73|J3KT73_HUMAN:tr|J3QL01|J3QL01_HUMAN:P63173|RL38_HUMAN	RL38	0.001	-9.96578	0.001	-	-	-
PSEK(*)PSSTLQY	11	27.3	51.32	tr|A0A087WZX0|A0A087WZX0_HUMAN:Q86UU0|BCL9L_HUMAN	BCL9L	0.001	-9.96578	-	-	-	0.001
PSVLGK(*)Y	7	16.01	50.63	Q14469|HES1_HUMAN	HES1	0.001	-9.96578	-	-	-	0.001
PTDENLLK(*)Y	9	29.29	50.35	tr|E5RIZ4|E5RIZ4_HUMAN:Q9P015|RM15_HUMAN	RM15	0.001	-9.96578	-	-	-	0.001
PTEATAVGAVEASFK(*)	15	38.9	53.23	P14618|KPYM_HUMAN:tr|B4DNK4|B4DNK4_HUMAN	KPYM	0.1	-3.32193	0.1	-	-	-
PVDLSK(*)WSGPLSL	13	45.09	50	P30086|PEBP1_HUMAN	PEBP1	0.001	-9.96578	-	0.001	-	-
QEDDR(*)YYTA	9	26.02	61.32	O75882|ATRN_HUMAN	ATRN	1.05	0.0703893	-	1.05	-	-
QEDVR(*)LIGL	9	19.51	51.42	O75643|U520_HUMAN	U520	0.56	-0.836501	-	-	-	0.56
QEQMNEFR(*)A	9	17.29	50.79	tr|A0A494C1A0|A0A494C1A0_HUMAN:P35609|ACTN2_HUMAN	ACTN2	0.001	-9.96578	-	-	-	0.001
QER(*)DPSK(*)IK(*)WGDAGAEY	17	35.7	48.74	P04406|G3P_HUMAN	G3P	0.001	-9.96578	0.001	-	-	-
QPK(*)YPAGATA	10	15.45	54.1	Q9UBL9|P2RX2_HUMAN	P2RX2	0.69	-0.535332	0.69	-	-	-
QSDYFR(*)ALY	9	15.43	48.28	tr|F5H523|F5H523_HUMAN		0.67	-0.577767	-	0.67	-	-
QSER(*)EYIR(*)Y	9	23.68	50.49	tr|H3BLS7|H3BLS7_HUMAN:Q5THJ4|VP13D_HUMAN	VP13D	0.001	-9.96578	-	-	-	0.001
QTDDTWR(*)TEY	10	15.66	66.55	Q9UBW7|ZMYM2_HUMAN	ZMYM2	0.77	-0.37707	-	0.77	-	-
QTDER(*)LAQY	9	17.63	54.29	tr|H0Y9T6|H0Y9T6_HUMAN		0.15	-2.73697	-	0.15	-	-
QVDNSLITK(*)Y	10	32.61	51.5	Q5THK1|PR14L_HUMAN	PR14L	0.001	-9.96578	-	-	-	0.001
QVEEADDWLR(*)Y	11	33.93	49.17	P11216|PYGB_HUMAN	PYGB	0.01	-6.64386	-	-	-	0.01
QVTQPTVGMNFK(*)TPR(*)GPV	18	40.38	68.3	P08708|RS17_HUMAN:tr|H3BNC9|H3BNC9_HUMAN	RS17	0.51	-0.971431	-	0.51	-	-
R(*)ADPEAGLLLY	11	18.19	54.23	P51530|DNA2_HUMAN	DNA2	0.001	-9.96578	-	-	-	0.001
R(*)EAEHLYHTL	10	18	51.59	tr|F8WA11|F8WA11_HUMAN		0.001	-9.96578	-	-	-	0.001
R(*)EANYIGSDK(*)YFHA	14	49.34	52.45	tr|A0A3B3ISW8|A0A3B3ISW8_HUMAN:tr|E9PR14|E9PR14_HUMAN:tr|G3V1D9|G3V1D9_HUMAN:tr|E9PQD6|E9PQD6_HUMAN:P0DJI8|SAA1_HUMAN:P0DJI9|SAA2_HUMAN:tr|A0A096LPE2|A0A096LPE2_HUMAN	SAA1	0.001	-9.96578	-	-	-	0.001
R(*)EAPAGALAA	10	15.34	55.75	P49366|DHYS_HUMAN	DHYS	256	8	-	256	-	-
R(*)EASDLQIAA	10	16.53	53.81	tr|C9J3D7|C9J3D7_HUMAN:Q9UKG9|OCTC_HUMAN	OCTC	0.001	-9.96578	-	-	-	0.001
R(*)EDFLSWK(*)K(*)L	10	28.89	57.91	tr|H0YF42|H0YF42_HUMAN:Q8IZM9|S38A6_HUMAN:tr|A0A0C4DG39|A0A0C4DG39_HUMAN	S38A6	0.64	-0.643856	-	0.64	-	-
R(*)EDLSR(*)LV	8	15.57	57.06	Q99828|CIB1_HUMAN	CIB1	0.25	-2	0.25	-	-	-
R(*)EDTLR(*)VLAA	10	17.32	51.17	tr|M0R1K0|M0R1K0_HUMAN:tr|M0R1Z8|M0R1Z8_HUMAN:tr|I6LK00|I6LK00_HUMAN:tr|M0QZM6|M0QZM6_HUMAN:tr|I6LJZ9|I6LJZ9_HUMAN:tr|A0A087WSV0|A0A087WSV0_HUMAN:tr|I6LJZ7|I6LJZ7_HUMAN:Q9HB09|B2L12_HUMAN	B2L12	0.001	-9.96578	-	-	-	0.001
R(*)EEDLDAVEA	10	15.15	68.96	tr|B4E3U2|B4E3U2_HUMAN:tr|E9PJM3|E9PJM3_HUMAN:Q9UK99|FBX3_HUMAN	FBX3	0.17	-2.55639	-	0.17	-	-
R(*)EEGPYEVEV	10	22.32	52.25	tr|Q60FE5|Q60FE5_HUMAN:P21333|FLNA_HUMAN:tr|A0A087WWY3|A0A087WWY3_HUMAN	FLNA	0.001	-9.96578	-	-	-	0.001
R(*)EIFLSQPILL	11	18.59	63.95	tr|C9J9S3|C9J9S3_HUMAN:tr|C9JP48|C9JP48_HUMAN:tr|E7ETD8|E7ETD8_HUMAN:P62140|PP1B_HUMAN	PP1B	0.49	-1.02915	-	0.49	-	-
R(*)ELLYGGTSPTA	12	20.81	50.66	tr|A0A087X1A5|A0A087X1A5_HUMAN:tr|Q5JW30|Q5JW30_HUMAN:O95793|STAU1_HUMAN	STAU1	0.001	-9.96578	-	-	-	0.001
R(*)EMPVK(*)VEA	9	19.08	66.33	O95373|IPO7_HUMAN	IPO7	0.59	-0.761213	0.59	-	-	-
R(*)EQEAR(*)EPVL	10	15.29	52.6	Q6P2E9|EDC4_HUMAN	EDC4	0.001	-9.96578	-	-	-	0.001
R(*)EQPPR(*)FAQP	10	16.6	65.45	Q15233|NONO_HUMAN	NONO	1.07	0.0976108	-	1.07	-	-
R(*)EQVTATPR(*)IA	11	18.57	48.79	Q8IYA6|CKP2L_HUMAN	CKP2L	0.09	-3.47393	-	-	-	0.09
R(*)EVDPPMGP	9	19.27	55.38	tr|A0A087WZX0|A0A087WZX0_HUMAN:Q86UU0|BCL9L_HUMAN	BCL9L	0.001	-9.96578	-	-	-	0.001
R(*)FQSAAIGALQEASEAY	17	44.08	51.51	tr|K7EK07|K7EK07_HUMAN:P84243|H33_HUMAN	H33	0.001	-9.96578	-	0.001	-	-
R(*)FQSAAIGALQEASEAYL	18	43.67	50.43	tr|K7EK07|K7EK07_HUMAN:P84243|H33_HUMAN	H33	0.001	-9.96578	-	0.001	-	-
R(*)FQSSAVMAL	10	17.47	46.41	Q71DI3|H32_HUMAN	H32	0.16	-2.64386	-	0.16	-	-
R(*)FQSSAVMALQEA	13	21.87	59.28	Q71DI3|H32_HUMAN	H32	0.93	-0.104697	-	0.93	-	-
R(*)HPYFYAPELLFFAK(*)	15	40.38	50.95	tr|H0YA55|H0YA55_HUMAN:tr|D6RHD5|D6RHD5_HUMAN:tr|B7WNR0|B7WNR0_HUMAN:tr|A0A0C4DGB6|A0A0C4DGB6_HUMAN:P02768|ALBU_HUMAN	ALBU	0.001	-9.96578	-	0.001	-	-
R(*)LDTDHLR(*)Y	9	35.26	50.55	tr|E7EU13|E7EU13_HUMAN:Q96P48|ARAP1_HUMAN	ARAP1	0.001	-9.96578	-	-	-	0.001
R(*)LDTPLYFSY	10	20.83	49.98	Q32P28|P3H1_HUMAN	P3H1	0.001	-9.96578	-	-	-	0.001
R(*)LR(*)ISPDR(*)VY	10	31.03	55.25	P14174|MIF_HUMAN	MIF	0.001	-9.96578	0.001	-	-	-
R(*)LR(*)ISPDR(*)VYINY	13	16.64	49.77	P14174|MIF_HUMAN	MIF	0.001	-9.96578	0.001	-	-	-
R(*)MDNIYFEY	9	16.21	50.64	tr|A0A590UJN8|A0A590UJN8_HUMAN		0.001	-9.96578	-	-	-	0.001
R(*)NVSTGDVNVE	11	18.21	49.22	P13645|K1C10_HUMAN	K1C10	0.001	-9.96578	-	-	0.001	-
R(*)SEIDMNDIK(*)AFY	13	35.74	49.57	P04083|ANXA1_HUMAN	ANXA1	0.001	-9.96578	-	-	-	0.001
R(*)SLLEGEGSSGGGGR(*)GGGSF	20	49.01	50.8	P13645|K1C10_HUMAN	K1C10	0.001	-9.96578	-	0.001	-	-
R(*)SLQPPAPV	9	18.21	54.3	P50221|MEOX1_HUMAN	MEOX1	0.001	-9.96578	-	-	0.001	-
R(*)TDDITSGY	9	24.58	47.48	tr|A0A0A0MTL4|A0A0A0MTL4_HUMAN:Q8IVL1|NAV2_HUMAN:tr|A0A0A0MTE8|A0A0A0MTE8_HUMAN	NAV2	0.18	-2.47393	-	-	-	0.18
R(*)TDDYLDQPCY	11	25.61	48.22	tr|Q5SX91|Q5SX91_HUMAN:tr|Q5SX87|Q5SX87_HUMAN:P50395|GDIB_HUMAN	GDIB	0.001	-9.96578	-	-	-	0.001
R(*)TDTGEITSY	10	20.73	49.8	tr|A0A590UJ84|A0A590UJ84_HUMAN:Q9P2R6|RERE_HUMAN	RERE	0.001	-9.96578	-	-	-	0.001
R(*)TEEGPTLSY	10	16.41	59.68	tr|D6REM6|D6REM6_HUMAN:tr|A0A0R4J2E8|A0A0R4J2E8_HUMAN:P43243|MATR3_HUMAN:tr|A8MXP9|A8MXP9_HUMAN	MA	0.63	-0.666576	-	-	0.63	-
R(*)TEEVK(*)HVDFY	11	26.18	48.97	tr|Q5QPI9|Q5QPI9_HUMAN:tr|H0Y6Q1|H0Y6Q1_HUMAN		256	8	-	256	-	-
R(*)TK(*)STGGAPTFNVTVTK(*)TDK(*)TL	22	48.43	49.95	P07737|PROF1_HUMAN	PROF1	0.001	-9.96578	0.001	-	-	-
R(*)VDPAK(*)GLFY	10	16.56	50.74	O75643|U520_HUMAN	U520	0.001	-9.96578	0.001	-	-	-
R(*)VDPIGPLSY	10	30.94	52.72	Q8TDJ6|DMXL2_HUMAN	DMXL2	0.001	-9.96578	-	-	-	0.001
SADFVVEAIGDDVGTLGFSVEGPSQAK(*)	27	59.06	64.31	tr|Q60FE5|Q60FE5_HUMAN:P21333|FLNA_HUMAN:tr|A0A087WWY3|A0A087WWY3_HUMAN	FLNA	0.92	-0.120294	-	-	-	0.92
SADFVVESIGSEVGSLGFAIEGPSQAK(*)	27	63.38	73.59	O75369|FLNB_HUMAN	FLNB	0.52	-0.943416	-	-	-	0.52
SADPDNLK(*)Y	9	16.45	53.25	Q96Q15|SMG1_HUMAN	SMG1	0.45	-1.152	-	-	-	0.45
SAIDPEAIPVK(*)L	12	24.48	49.64	tr|A0A2R8Y635|A0A2R8Y635_HUMAN:Q9H7F0|AT133_HUMAN:tr|A0A2R8YDN7|A0A2R8YDN7_HUMAN	AT133	0.001	-9.96578	-	-	-	0.001
SAVTR(*)LLIL	9	15.42	64.57	tr|G3XAM7|G3XAM7_HUMAN:P35221|CTNA1_HUMAN	CTNA1	0.15	-2.73697	-	0.15	-	-
SEDIR(*)IQLV	9	22.96	57.15	Q96DT5|DYH11_HUMAN:tr|A0A0C4DFR0|A0A0C4DFR0_HUMAN:tr|A0A087WYC6|A0A087WYC6_HUMAN	DYH11	0.62	-0.68966	-	-	-	0.62
SEEK(*)LVISA	9	22.28	54.28	Q96A65|EXOC4_HUMAN	EXOC4	0.001	-9.96578	-	-	-	0.001
SEGFAVIK(*)EA	10	26.45	47.17	P04035|HMDH_HUMAN	HMDH	5.7	2.51096	-	-	-	5.7
SEIEAR(*)IAA	9	18.02	51.85	tr|Q9UG54|Q9UG54_HUMAN:O43318|M3K7_HUMAN	M3K7	0.001	-9.96578	-	0.001	-	-
SEK(*)GASSPLITVF	13	19.81	59.81	P69849|NOMO3_HUMAN:tr|J3KN36|J3KN36_HUMAN:Q5JPE7|NOMO2_HUMAN:tr|A0A0G2JP90|A0A0G2JP90_HUMAN:tr|A0A087WW46|A0A087WW46_HUMAN:Q15155|NOMO1_HUMAN:tr|A0A087X117|A0A087X117_HUMAN:tr|A0A0G2JN29|A0A0G2JN29_HUMAN	NOMO3	0.21	-2.25154	-	0.21	-	-
SEMR(*)APPAA	9	22.42	66.4	P17480|UBF1_HUMAN	UBF1	0.39	-1.35845	-	0.39	-	-
SEQFPSK(*)VGGR(*)P	12	20.91	51.52	tr|F5GWT2|F5GWT2_HUMAN:tr|J3QK82|J3QK82_HUMAN:tr|A0A087WYJ3|A0A087WYJ3_HUMAN:tr|F5H4V9|F5H4V9_HUMAN:Q16342|PDCD2_HUMAN	PDCD2	0.001	-9.96578	-	-	-	0.001
SEQGLAK(*)AVA	10	36.38	47.23	tr|I3L2C7|I3L2C7_HUMAN:P57678|GEMI4_HUMAN	GEMI4	0.61	-0.713119	-	0.61	-	-
SEYLR(*)YEDT	9	19.91	50.12	Q9H3M7|TXNIP_HUMAN	TXNIP	0.18	-2.47393	-	-	-	0.18
SEYMR(*)NGDFLP	11	15.77	46.45	P55036|PSMD4_HUMAN:tr|Q5VWC4|Q5VWC4_HUMAN	PSMD4	0.06	-4.05889	-	-	-	0.06
SGPGSR(*)ISSSSFSR(*)	14	30.23	48.8	P05787|K2C8_HUMAN	K2C8	0.001	-9.96578	0.001	-	-	-
SGPPVSELITK(*)	11	30.91	51.47	P16403|H12_HUMAN:P10412|H14_HUMAN:P16402|H13_HUMAN	H12	0.001	-9.96578	-	-	0.001	-
SIYGEK(*)FEDENFILK(*)	15	28.31	66.77	P62937|PPIA_HUMAN:tr|F8WE65|F8WE65_HUMAN:tr|C9J5S7|C9J5S7_HUMAN	PPIA	0.57	-0.810966	0.57	-	-	-
SLDLDGIIAEVK(*)	12	27.05	57.5	P08729|K2C7_HUMAN	K2C7	0.44	-1.18442	0.44	-	-	-
SLEEPK(*)QANGGAY	13	39.04	57.38	P18827|SDC1_HUMAN	SDC1	0.07	-3.8365	-	0.07	-	-
SLGLAGAR(*)QPGL	12	15.87	50.48	O14686|KMT2D_HUMAN	KMT2D	0.001	-9.96578	-	-	-	0.001
SLGSVQAPSYGAR(*)PVSSAASVYAGAGGSGSR(*)	31	48.54	60.2	tr|F8VZY9|F8VZY9_HUMAN:P05783|K1C18_HUMAN	K1C18	0.47	-1.08927	0.47	-	-	-
SLLEGQEDHYNNLSASK(*)	17	21.59	53.36	P08727|K1C19_HUMAN	K1C19	0.22	-2.18442	0.22	-	-	-
SSDGK(*)PFEY	9	19.28	48.6	Q9UII4|HERC5_HUMAN	HERC5	0.001	-9.96578	0.001	-	-	-
SSDK(*)GR(*)LCYY	10	35.57	55.19	Q53GS7|GLE1_HUMAN	GLE1	0.001	-9.96578	-	-	-	0.001
SSDR(*)TITEY	9	25.95	52.24	P11216|PYGB_HUMAN	PYGB	0.99	-0.0144996	-	0.99	-	-
SSEELLSLK(*)Y	10	33.97	47.18	P14921|ETS1_HUMAN	ETS1	4.88	2.28688	-	-	-	4.88
SSSSSTDSETLR(*)Y	13	34.08	51.83	Q9HCH5|SYTL2_HUMAN:tr|A0A0U1RR07|A0A0U1RR07_HUMAN	SYTL2	0.001	-9.96578	-	-	-	0.001
SSSSTDSETLR(*)Y	12	27.29	50.66	Q9HCH5|SYTL2_HUMAN:tr|A0A0U1RR07|A0A0U1RR07_HUMAN	SYTL2	0.001	-9.96578	-	-	-	0.001
STDSETLR(*)Y	9	32.9	53.93	Q9HCH5|SYTL2_HUMAN:tr|A0A0U1RR07|A0A0U1RR07_HUMAN	SYTL2	0.001	-9.96578	-	-	-	0.001
STEER(*)TFQY	9	25.28	49.64	tr|C9J3D7|C9J3D7_HUMAN:Q9UKG9|OCTC_HUMAN	OCTC	0.001	-9.96578	-	-	-	0.001
STESMDFLK(*)Y	10	23.57	47.1	O43847|NRDC_HUMAN:tr|G3V1R5|G3V1R5_HUMAN:tr|H0Y5G9|H0Y5G9_HUMAN	NRDC	64.27	6.00607	-	-	-	64.27
STGGAPTFNVTVTK(*)	14	32.91	61.41	P07737|PROF1_HUMAN	PROF1	0.68	-0.556393	0.68	-	-	-
SYELPDGQVITIGNER(*)	16	39.56	70.68	P60709|ACTB_HUMAN:P63261|ACTG_HUMAN:Q562R1|ACTBL_HUMAN	ACTB	0.66	-0.599462	0.66	-	-	-
TAK(*)DALSSVQESQVAQQAR(*)	19	46.55	51.19	P02656|APOC3_HUMAN:tr|B0YIW2|B0YIW2_HUMAN	APOC3	0.001	-9.96578	0.001	-	-	-
TALVELVK(*)	8	24.34	49.2	tr|H0YA55|H0YA55_HUMAN:tr|D6RHD5|D6RHD5_HUMAN:tr|B7WNR0|B7WNR0_HUMAN:tr|A0A0C4DGB6|A0A0C4DGB6_HUMAN:P02768|ALBU_HUMAN	ALBU	0.001	-9.96578	-	-	0.001	-
TAYWMK(*)TPL	9	15.82	58.57	Q15751|HERC1_HUMAN	HERC1	1.24	0.31034	1.24	-	-	-
TDLEK(*)DIISDTSGDFR(*)K(*)	17	46.2	60.41	tr|H0YMD0|H0YMD0_HUMAN:tr|H0YMU9|H0YMU9_HUMAN:tr|H0YN42|H0YN42_HUMAN:P07355|ANXA2_HUMAN	ANXA2	0.34	-1.55639	0.34	-	-	-
TEDLK(*)TLSA	9	25.23	52.42	tr|B0QZD0|B0QZD0_HUMAN:tr|A0A2R8Y896|A0A2R8Y896_HUMAN:tr|A0A2R8Y673|A0A2R8Y673_HUMAN:tr|Q5T1N9|Q5T1N9_HUMAN:tr|A0A087WVF5|A0A087WVF5_HUMAN:tr|A0A0A0MSK4|A0A0A0MSK4_HUMAN:Q86YR5|GPSM1_HUMAN:P81274|GPSM2_HUMAN:tr|A0A0A0MRC4|A0A0A0MRC4_HUMAN	GPSM1	0.16	-2.64386	-	-	-	0.16
TEEDTPLK(*)P	9	24	52.71	Q8N3X1|FNBP4_HUMAN	FNBP4	0.001	-9.96578	-	-	-	0.001
TEELAYLK(*)	8	31.15	67.78	P13645|K1C10_HUMAN	K1C10	44.7	5.4822	-	44.7	-	-
TEELNR(*)EVATN	11	30.67	49.37	P02533|K1C14_HUMAN	K1C14	0.001	-9.96578	-	0.001	-	-
TEIDAR(*)AGTFQA	12	37.18	50.25	tr|A0A0D9SF54|A0A0D9SF54_HUMAN:Q13813|SPTN1_HUMAN:tr|A0A0D9SGF6|A0A0D9SGF6_HUMAN	SPTN1	0.001	-9.96578	-	-	-	0.001
TEISEMNR(*)NIS	11	25.33	49.05	P05787|K2C8_HUMAN	K2C8	0.001	-9.96578	-	-	-	0.001
TELDAK(*)TVTA	10	26.89	54.27	Q32P28|P3H1_HUMAN	P3H1	0.34	-1.55639	-	-	-	0.34
TEQR(*)NVYK(*)DL	10	20.45	59.09	P50570|DYN2_HUMAN	DYN2	0.77	-0.37707	-	0.77	-	-
TFVNITPAEVGVLVGK(*)	16	35.02	59.01	P07737|PROF1_HUMAN	PROF1	0.69	-0.535332	0.69	-	-	-
TGGAPTFNVTVTK(*)	13	34.99	57.89	P07737|PROF1_HUMAN	PROF1	0.71	-0.494109	0.71	-	-	-
TGPAATTLPDGAAAESLVESSEVAVIGFFK(*)	30	56.97	65.66	tr|I3L3P5|I3L3P5_HUMAN:P07237|PDIA1_HUMAN	PDIA1	0.49	-1.02915	-	-	-	0.49
THINIVVIGHVDSGK(*)	15	22.79	56.67	tr|A0A087WVQ9|A0A087WVQ9_HUMAN:P68104|EF1A1_HUMAN:Q5VTE0|EF1A3_HUMAN	EF1A1	0.39	-1.35845	0.39	-	-	-
TIAPALVSK(*)	9	18.78	51.61	P06733|ENOA_HUMAN	ENOA	0.001	-9.96578	-	-	0.001	-
TIDINK(*)DPY	9	16.53	45.83	Q15428|SF3A2_HUMAN	SF3A2	0.001	-9.96578	-	-	-	0.001
TIGGGDDSFNTFFSETGAGK(*)	20	53.87	70.54	P68363|TBA1B_HUMAN:Q71U36|TBA1A_HUMAN:Q9BQE3|TBA1C_HUMAN:tr|F5H5D3|F5H5D3_HUMAN	TBA1B	1.08	0.111031	1.08	-	-	-
TIISYIDEQFER(*)Y	13	31.44	49.86	tr|C9IY94|C9IY94_HUMAN:tr|C9IZU3|C9IZU3_HUMAN:tr|C9JQJ4|C9JQJ4_HUMAN:tr|C9J938|C9J938_HUMAN:tr|H7C310|H7C310_HUMAN:tr|C9JB25|C9JB25_HUMAN:tr|C9J2Q4|C9J2Q4_HUMAN:tr|B5MCX3|B5MCX3_HUMAN:Q15019|SEPT2_HUMAN	44076	0.001	-9.96578	0.001	-	-	-
TLR(*)LECTNLY	10	19.9	67.58	tr|A0A590UJG2|A0A590UJG2_HUMAN:Q9UPN3|MACF1_HUMAN:tr|H3BPE1|H3BPE1_HUMAN:tr|H3BQK9|H3BQK9_HUMAN:tr|A0A5F9ZGX0|A0A5F9ZGX0_HUMAN:tr|E9PLY0|E9PLY0_HUMAN:tr|E9PNZ4|E9PNZ4_HUMAN:tr|E9PLY5|E9PLY5_HUMAN	MACF1	0.11	-3.18442	0.11	-	-	-
TLVLSNLSYSATEETLQEVFEK(*)	22	59.8	65.07	tr|H7BY16|H7BY16_HUMAN:P19338|NUCL_HUMAN	NUCL	0.36	-1.47393	-	-	-	0.36
TMDEVDSLLSR(*)Y	12	25.97	49.18	tr|G3V2D8|G3V2D8_HUMAN:Q68DK2|ZFY26_HUMAN	ZFY26	0.001	-9.96578	-	-	-	0.001
TNAENEFVTIK(*)	11	36.71	52.29	P04264|K2C1_HUMAN	K2C1	0.001	-9.96578	-	0.001	-	-
TNQELQEINR(*)	10	23.67	49.47	tr|H0YMD0|H0YMD0_HUMAN:tr|H0YMU9|H0YMU9_HUMAN:tr|H0YN42|H0YN42_HUMAN:P07355|ANXA2_HUMAN	ANXA2	0.001	-9.96578	0.001	-	-	-
TQQLAQATGK(*)PPQYIAVHVVPDQL	24	27.11	49.64	P14174|MIF_HUMAN	MIF	0.001	-9.96578	-	0.001	-	-
TSDFSR(*)FTNY	10	33.55	49.01	tr|Q8WUE3|Q8WUE3_HUMAN:O96020|CCNE2_HUMAN	CCNE2	0.28	-1.8365	-	0.28	-	-
TSDLQDK(*)NEY	10	27.33	69.29	Q8NFH4|NUP37_HUMAN	NUP37	0.61	-0.713119	-	-	0.61	-
TSER(*)GSFSLY	10	22.38	58.62	tr|B4DGI9|B4DGI9_HUMAN:Q99081|HTF4_HUMAN	HTF4	0.23	-2.12029	-	-	-	0.23
TSR(*)PENAIIYNNNEDFQVGQAK(*)	22	49.58	52.58	tr|A0A0B4J1R6|A0A0B4J1R6_HUMAN:P29401|TKT_HUMAN	TKT	0.19	-2.39593	0.19	-	-	-
TTDNEISR(*)TEY	11	26.75	49.31	tr|F8W8C2|F8W8C2_HUMAN:Q9HBM0|VEZA_HUMAN	VEZA	0.001	-9.96578	-	-	-	0.001
TTDWR(*)CYGY	9	28.51	55.06	tr|A0A087WUD2|A0A087WUD2_HUMAN:Q14511|CASL_HUMAN	CASL	0.21	-2.25154	-	-	-	0.21
TTESQELSR(*)Y	10	25.08	53	P42695|CNDD3_HUMAN:tr|E9PKK4|E9PKK4_HUMAN:tr|G3V1A9|G3V1A9_HUMAN	CNDD3	0.001	-9.96578	-	-	-	0.001
TVPPAVTGITFLSGGQSEEEASINLNAINK(*)	30	48.73	71.04	P04075|ALDOA_HUMAN:tr|J3KPS3|J3KPS3_HUMAN	ALDOA	0.35	-1.51457	-	-	-	0.35
TVSR(*)TTSPP	9	18.73	46.76	tr|A0A1B0GV73|A0A1B0GV73_HUMAN		16.09	4.00809	-	-	-	16.09
VADGYPVR(*)L	9	18.54	52.56	Q8WX93|PALLD_HUMAN	PALLD	0.67	-0.577767	-	0.67	-	-
VAEFFQGVDVIVNASSVEDIDAGAIGQR(*)	28	50.76	48.3	Q16643|DREB_HUMAN:tr|D6RCR4|D6RCR4_HUMAN:tr|D6R9W4|D6R9W4_HUMAN	DREB	0.001	-9.96578	-	-	-	0.001
VAPDEHPILLTEAPLNPK(*)	18	21.77	75.18	Q562R1|ACTBL_HUMAN	ACTBL	0.55	-0.862496	0.55	-	-	-
VAPEEHPVLLTEAPLNPK(*)	18	41.38	75.18	P60709|ACTB_HUMAN:P63261|ACTG_HUMAN	ACTB	0.55	-0.862496	0.55	-	-	-
VDK(*)GVVPLAGTNGETTTQGLDGLSER(*)	26	45.11	47.78	P04075|ALDOA_HUMAN:tr|J3KPS3|J3KPS3_HUMAN	ALDOA	0.001	-9.96578	0.001	-	-	-
VDSR(*)WQEY	8	26.49	48.59	tr|A0A590UJG2|A0A590UJG2_HUMAN:Q9UPN3|MACF1_HUMAN:tr|H3BPE1|H3BPE1_HUMAN:tr|H3BQK9|H3BQK9_HUMAN:tr|A0A5F9ZGX0|A0A5F9ZGX0_HUMAN:tr|E9PLY0|E9PLY0_HUMAN:tr|E9PNZ4|E9PNZ4_HUMAN:tr|E9PLY5|E9PLY5_HUMAN	MACF1	3.17	1.66448	-	-	-	3.17
VEQVPDR(*)AMEA	11	16.25	48.53	Q9Y4R8|TELO2_HUMAN	TELO2	0.001	-9.96578	0.001	-	-	-
VFSEPR(*)AVFY	10	23.64	51.43	Q16513|PKN2_HUMAN	PKN2	0.81	-0.304006	-	-	-	0.81
VGLQVVAVK(*)	9	18.67	65.05	P10809|CH60_HUMAN	CH60	0.63	-0.666576	0.63	-	-	-
VGVNGFGR(*)	8	25.56	55.84	P04406|G3P_HUMAN	G3P	0.32	-1.64386	0.32	-	-	-
VIDEIR(*)DLLY	10	28.02	49.12	tr|B4E1Z4|B4E1Z4_HUMAN:tr|A0A0G2JH38|A0A0G2JH38_HUMAN:P00751|CFAB_HUMAN:tr|E7ETN3|E7ETN3_HUMAN:tr|H7C5H1|H7C5H1_HUMAN	CFAB	0.001	-9.96578	-	-	-	0.001
VIDPVAPR(*)Y	9	16.3	65.08	tr|V9GYZ6|V9GYZ6_HUMAN:P07814|SYEP_HUMAN	SYEP	0.79	-0.340075	-	-	0.79	-
VLDEAFQR(*)Y	9	23.22	49.42	tr|H3BS10|H3BS10_HUMAN:P06865|HEXA_HUMAN:tr|H3BP20|H3BP20_HUMAN	HEXA	0.57	-0.810966	-	-	-	0.57
VLDPK(*)VGFY	9	16.18	49.75	tr|A0A087WU64|A0A087WU64_HUMAN:P09884|DPOLA_HUMAN:tr|A6NMQ1|A6NMQ1_HUMAN	DPOLA	0.15	-2.73697	-	-	-	0.15
VLDR(*)LTFDY	9	28.79	47.49	Q8IVD9|NUDC3_HUMAN	NUDC3	0.19	-2.39593	-	-	-	0.19
VLQATVVAVGSGSK(*)	14	34.46	71.56	tr|B8ZZL8|B8ZZL8_HUMAN:P61604|CH10_HUMAN:tr|S4R3N1|S4R3N1_HUMAN	CH10	0.5	-1	0.5	-	-	-
VMAPR(*)TLIL	9	17.32	52.88	tr|A0A0G2JIF0|A0A0G2JIF0_HUMAN:tr|A0A0G2JH50|A0A0G2JH50_HUMAN:tr|A2BF26|A2BF26_HUMAN		0.001	-9.96578	-	-	-	0.001
VMAPR(*)TLLL	9	17.32	52.88			0.001	-9.96578	-	-	-	0.001
VNSILR(*)Y	7	22.19	51.79	tr|V9GYZ6|V9GYZ6_HUMAN:P07814|SYEP_HUMAN	SYEP	0.001	-9.96578	-	-	-	0.001
VR(*)EIAQDF	8	19.9	51.12	tr|K7EK07|K7EK07_HUMAN:P84243|H33_HUMAN:Q71DI3|H32_HUMAN	H33	0.59	-0.761213	-	0.59	-	-
VR(*)EIAQDFK(*)TDL	12	31.09	47.67	tr|K7EK07|K7EK07_HUMAN:P84243|H33_HUMAN:Q71DI3|H32_HUMAN	H33	0.001	-9.96578	-	0.001	-	-
VSAEEALK(*)Y	9	19.72	46.85	O95163|ELP1_HUMAN	ELP1	0.38	-1.39593	-	-	-	0.38
VSCR(*)ITDLY	9	21.46	50.62	Q01082|SPTB2_HUMAN:tr|A0A087WUZ3|A0A087WUZ3_HUMAN	SPTB2	0.001	-9.96578	-	-	-	0.001
VSEYVDAVLGK(*)GHQY	15	41.33	50.66	Q12769|NU160_HUMAN	NU160	0.001	-9.96578	-	0.001	-	-
VTDR(*)DIDR(*)Y	9	18.41	50.35	Q14674|ESPL1_HUMAN	ESPL1	0.71	-0.494109	0.71	-	-	-
VTDSFTGADLK(*)ALLY	15	35.55	49.83	tr|A0A0C4DG33|A0A0C4DG33_HUMAN:O43933|PEX1_HUMAN	PEX1	0.001	-9.96578	-	-	-	0.001
VTESPAK(*)FALY	11	26.39	53.04	Q86WH2|RASF3_HUMAN:tr|A0A1B0GUG6|A0A1B0GUG6_HUMAN	RASF3	0.04	-4.64386	0.04	-	-	-
VTIAQGGVLPNIQAVLLPK(*)	19	47.18	66.64	P20671|H2A1D_HUMAN:tr|A0A0U1RR32|A0A0U1RR32_HUMAN:tr|A0A0U1RRH7|A0A0U1RRH7_HUMAN	H2A1D	0.51	-0.971431	0.51	-	-	-
VTYVPVTTFK(*)NLQTVNVDEN	20	42.83	66.68	P62899|RL31_HUMAN	RL31	0.65	-0.621488	-	0.65	-	-
VVDK(*)IDYY	8	20.8	46.05	O15397|IPO8_HUMAN:tr|A0A087WXH2|A0A087WXH2_HUMAN:tr|F5GXT5|F5GXT5_HUMAN	IPO8	0.21	-2.25154	-	-	-	0.21
VVDPDEK(*)SIMTY	12	38.55	50.55	Q8WXH0|SYNE2_HUMAN:tr|G3V5X4|G3V5X4_HUMAN:tr|A0A0A0MRE3|A0A0A0MRE3_HUMAN	SYNE2	0.001	-9.96578	-	-	-	0.001
WEEER(*)NFGA	9	19.72	52.89	tr|D6RJC7|D6RJC7_HUMAN		0.16	-2.64386	-	-	-	0.16
WESPSPPK(*)P	9	17.18	45.81	P51397|DAP1_HUMAN	DAP1	0.34	-1.55639	-	-	-	0.34
WK(*)VTR(*)K(*)DGNASGTTLL	16	22.98	51.81	tr|A0A087WVQ9|A0A087WVQ9_HUMAN:P68104|EF1A1_HUMAN:Q5VTE0|EF1A3_HUMAN	EF1A1	0.001	-9.96578	0.001	-	-	-
WR(*)PGGPGAVA	10	15.54	48.36	tr|H3BVG3|H3BVG3_HUMAN:Q96S16|JMJD8_HUMAN:tr|A0A3B3IQ16|A0A3B3IQ16_HUMAN	JMJD8	0.001	-9.96578	0.001	-	-	-
WSDYSDNLK(*)Y	10	21.77	49.06	P15622|ZN250_HUMAN:tr|Q3B7J8|Q3B7J8_HUMAN:tr|F6RA56|F6RA56_HUMAN:tr|E9PQX5|E9PQX5_HUMAN:tr|E9PL28|E9PL28_HUMAN	ZN250	0.09	-3.47393	-	-	-	0.09
WTDILSHGR(*)Y	10	15.73	49.88	Q9P2D1|CHD7_HUMAN	CHD7	0.001	-9.96578	-	-	-	0.001
WTESR(*)SAGSSTAY	13	24.17	50.32	Q8TBH0|ARRD2_HUMAN:tr|V9GYU7|V9GYU7_HUMAN	ARRD2	0.001	-9.96578	-	-	-	0.001
YAYDGK(*)DYIAL	11	26.04	50.24			0.22	-2.18442	-	0.22	-	-
YAYDGK(*)DYLAL	11	26.04	50.24			0.22	-2.18442	-	0.22	-	-
YEAADK(*)WVA	9	36.48	51.24	Q9H7Z7|PGES2_HUMAN:tr|A6NHH0|A6NHH0_HUMAN	PGES2	1.21	0.275007	-	-	-	1.21
YEDISK(*)LA	8	23.97	47.22	O60870|KIN17_HUMAN	KIN17	0.67	-0.577767	-	0.67	-	-
YEEFDEK(*)IA	9	32.48	51.75	tr|A0A087WU64|A0A087WU64_HUMAN:P09884|DPOLA_HUMAN:tr|A6NMQ1|A6NMQ1_HUMAN	DPOLA	0.001	-9.96578	-	-	-	0.001
YEEPPQK(*)PP	9	30.51	53.97	Q92625|ANS1A_HUMAN:tr|A0A3B3ISP1|A0A3B3ISP1_HUMAN	ANS1A	0.03	-5.05889	-	-	-	0.03
YEIK(*)QFLECA	10	31.45	49.05	Q9Y6H1|CHCH2_HUMAN	CHCH2	0.29	-1.78588	-	-	-	0.29
YEMESR(*)SVTQA	11	27.94	47.55	tr|H7BY40|H7BY40_HUMAN		0.7	-0.514573	-	-	-	0.7
YENEVALR(*)	8	29.1	48.76	P13645|K1C10_HUMAN	K1C10	0.14	-2.8365	-	0.14	-	-
YESER(*)VYVA	9	24.36	49.24	tr|D6RJA0|D6RJA0_HUMAN:Q8WTS6|SETD7_HUMAN	SETD7	1.58	0.659925	-	-	-	1.58
YEVEK(*)TLGI	9	26.64	65.31	tr|Q7Z755|Q7Z755_HUMAN:O14802|RPC1_HUMAN	RPC1	0.78	-0.358454	-	0.78	-	-
YLDEAER(*)EK(*)QQY	12	30.86	48.65	Q9P0W2|HM20B_HUMAN:tr|C9J8X5|C9J8X5_HUMAN:tr|B5MDG7|B5MDG7_HUMAN	HM20B	0.001	-9.96578	-	-	-	0.001
YLDIPNPR(*)Y	9	15.56	61.97	tr|H7BYJ3|H7BYJ3_HUMAN		0.61	-0.713119	-	0.61	-	-
YLDPVQR(*)DLY	10	28.81	50.55	tr|F8WE52|F8WE52_HUMAN:tr|F8WDU5|F8WDU5_HUMAN		0.001	-9.96578	-	-	-	0.001
YLDQVALSWR(*)Y	11	28.21	62.79	tr|C9JH44|C9JH44_HUMAN:P12110|CO6A2_HUMAN	CO6A2	1.65	0.722466	-	1.65	-	-
YLDWAYR(*)SGGY	11	23.75	50.28	Q9NYH9|UTP6_HUMAN	UTP6	256	8	-	256	-	-
YLDYDDTR(*)Y	9	28.47	45.82	tr|F5H303|F5H303_HUMAN:Q9BVI4|NOC4L_HUMAN	NOC4L	0.25	-2	-	-	-	0.25
YLER(*)VDGEK(*)DTY	12	19.69	51.22	tr|A0A590UJC4|A0A590UJC4_HUMAN:tr|A0A590UJR3|A0A590UJR3_HUMAN:tr|A0A590UJ21|A0A590UJ21_HUMAN:tr|A0A0C4DGX4|A0A0C4DGX4_HUMAN:tr|A0A590UJ50|A0A590UJ50_HUMAN:Q13616|CUL1_HUMAN	CUL1	0.001	-9.96578	-	-	-	0.001
YLSER(*)YAELY	10	15.92	51.6	Q5T953|IER5L_HUMAN	IER5L	0.001	-9.96578	-	-	-	0.001
YNELR(*)VAPEEHPVL	14	45.08	49.98	P60709|ACTB_HUMAN:P63261|ACTG_HUMAN	ACTB	0.001	-9.96578	-	0.001	-	-
YQSK(*)YEELQIT	11	19.55	50.07	P04264|K2C1_HUMAN	K2C1	0.001	-9.96578	-	0.001	-	-
YSDPYVK(*)TY	9	23.87	53.53	Q14183|DOC2A_HUMAN:tr|A0A0G2JKH4|A0A0G2JKH4_HUMAN:Q14184|DOC2B_HUMAN	DOC2A	1.24	0.31034	1.24	-	-	-
YSER(*)TGQSK(*)GYGF	13	18.49	50.78	tr|A0A087WZ13|A0A087WZ13_HUMAN:tr|E9PAU2|E9PAU2_HUMAN		0.001	-9.96578	-	-	-	0.001
YSER(*)VGAGAPVY	12	33.86	52.17	P20671|H2A1D_HUMAN:tr|A0A0U1RR32|A0A0U1RR32_HUMAN:tr|A0A0U1RRH7|A0A0U1RRH7_HUMAN	H2A1D	0.001	-9.96578	-	-	-	0.001
YSEYPPFSHR(*)Y	11	27.47	54.57	tr|H0YBH7|H0YBH7_HUMAN		0.001	-9.96578	-	-	-	0.001
YSSSR(*)SDLY	9	24.78	59.95	P38159|RBMX_HUMAN:tr|H3BUY5|H3BUY5_HUMAN:Q96E39|RMXL1_HUMAN	RBMX	0.18	-2.47393	-	-	-	0.18
YTDHQFTELTR(*)LY	13	30.21	50.15	tr|A0A0C4DGI3|A0A0C4DGI3_HUMAN:tr|B4DJV2|B4DJV2_HUMAN:O75390|CISY_HUMAN	CISY	0.001	-9.96578	-	-	-	0.001
YTDK(*)IMTYL	9	21.32	60.82	P49902|5NTC_HUMAN	5NTC	3.11	1.63691	-	-	-	3.11
YTDPAGLR(*)NY	10	15.98	56.01	Q12770|SCAP_HUMAN:tr|A0A0A0MTG6|A0A0A0MTG6_HUMAN	SCAP	3.38	1.75702	3.38	-	-	-
YTEFTPTEK(*)DE	11	24.35	51.12	tr|F5H6I0|F5H6I0_HUMAN:P61769|B2MG_HUMAN:tr|H0YLF3|H0YLF3_HUMAN	B2MG	0.001	-9.96578	-	-	-	0.001
YTEFTPTEK(*)DEY	12	16.28	50.09	tr|F5H6I0|F5H6I0_HUMAN:P61769|B2MG_HUMAN:tr|H0YLF3|H0YLF3_HUMAN	B2MG	0.001	-9.96578	-	-	-	0.001
YTER(*)AVFR(*)Y	9	16.47	58.02	Q9P253|VPS18_HUMAN	VPS18	0.48	-1.05889	-	0.48	-	-
YTFSSIER(*)EEY	11	30.16	49.99	Q08945|SSRP1_HUMAN	SSRP1	0.001	-9.96578	-	-	-	0.001
YTMK(*)EVLFY	9	15.29	47.58	tr|A0A0A8KBA1|A0A0A8KBA1_HUMAN:tr|F5H4Q8|F5H4Q8_HUMAN:tr|A0A0A8KB88|A0A0A8KB88_HUMAN:tr|Q8TE47|Q8TE47_HUMAN:tr|A7UKX8|A7UKX8_HUMAN:tr|G3XA89|G3XA89_HUMAN:Q00987|MDM2_HUMAN	MDM2	0.001	-9.96578	-	-	-	0.001
YTSGPGSR(*)ISSSSF	14	29.19	49.68	P05787|K2C8_HUMAN	K2C8	0.001	-9.96578	-	-	-	0.001
YVDPSTDER(*)LSY	12	29.64	50.44	Q15149|PLEC_HUMAN	PLEC	0.001	-9.96578	-	-	-	0.001
YVFPGVTR(*)L	9	15.91	59.89	Q9H0A9|SPC1L_HUMAN	SPC1L	0.001	-9.96578	-	-	-	0.001
